# Supplementary material for: Pharmacological inhibition of LSD1 triggers myeloid differentiation by targeting GSE1 oncogenic functions in AML
Source: Oncogene. 2021 Dec 3;41(6):878–94. doi: 10.1038/s41388-021-02123-7 (PMC8830420; doi:10.1038/s41388-021-02123-7)
Supplement: Supplementary file 2 — Table S1 [file 41388_2021_2123_MOESM2_ESM.xlsx]

## Sheet: Table S1
Table S1: Gene expression profiling by RNA-seq in NB4 cells transduced for 48 hours with shA1 and shB2 targeting GSE1 or the empty pLKO.1 lentiviral vector as negative control
ENSEMBL	SYMBOL	Gene info	BaseMean shA1	log2FoldChange shA1	lfcSE shA1	stat shA1	pvalue shA1	padj shA1	BaseMean shB2	log2FoldChange shB2	lfcSE shB2	stat shB2	pvalue shB2	padj shB2
ENSG00000102144.15	PGK1	protein_coding	26810.1	-0.0640547	0.0987421	-0.648707	0.516528	0.732568	26810.1	-2.57742	0.0994552	-25.9154	4.46596e-148	7.99988e-144
ENSG00000110958.16	PTGES3	protein_coding	12183	-0.0888019	0.107655	-0.824878	0.409441	0.639375	12183	-2.73259	0.109265	-25.0089	4.89486e-138	4.38409e-134
ENSG00000163428.4	LRRC58	protein_coding	1841.97	0.00129009	0.132909	0.00970656	0.992255	0.997481	1841.97	-3.27371	0.145113	-22.5597	1.07856e-112	6.4401e-109
ENSG00000104635.14	SLC39A14	protein_coding	1685.49	-0.200037	0.124205	-1.61055	0.107279	0.255668	1685.49	-2.87048	0.135917	-21.1194	5.27709e-99	2.36321e-95
ENSG00000096996.15	IL12RB1	protein_coding	17.913	4.47853	1.39695	3.20593	0.00134625	0.00741283	17.913	4.21192	1.39652	3.01602	0.00256116	0.00976959
ENSG00000267855.5	NDUFA7	protein_coding	2010.44	-0.449147	0.138104	-3.25223	0.00114504	0.00646502	2010.44	-2.99257	0.145627	-20.5496	7.75756e-94	2.31602e-90
ENSG00000124831.19	LRRFIP1	protein_coding	7979.12	-0.185664	0.0957891	-1.93826	0.0525921	0.147373	7979.12	-1.95628	0.0972481	-20.1164	5.30701e-90	1.35806e-86
ENSG00000285942.1	AC018362.3	protein_coding	9.10297	6.14815	1.87618	3.27695	0.00104936	0.00602271	9.10297	5.74767	1.88376	3.05117	0.00227954	0.00882692
ENSG00000101189.7	MRGBP	protein_coding	2838.57	-0.103873	0.107895	-0.962727	0.335685	0.562977	2838.57	-2.18641	0.112099	-19.5043	1.00902e-84	2.00829e-81
ENSG00000173456.4	RNF26	protein_coding	2663.99	0.00355508	0.108495	0.0327672	0.97386	0.989987	2663.99	-2.13805	0.113003	-18.9204	7.75239e-80	1.38869e-76
ENSG00000112208.11	BAG2	protein_coding	977.685	-0.328988	0.146374	-2.24759	0.0246024	0.0806044	977.685	-3.05957	0.161874	-18.9009	1.12143e-79	1.8262e-76
ENSG00000131067.17	GGT7	protein_coding	163.715	1.1227	0.333439	3.36703	0.000759833	0.00457684	163.715	1.01796	0.333552	3.05189	0.00227404	0.00880944
ENSG00000171621.14	SPSB1	protein_coding	95.7434	1.5477	0.444124	3.48484	0.000492423	0.00315049	95.7434	1.35862	0.444147	3.05893	0.0022213	0.00862939
ENSG00000143476.18	DTL	protein_coding	2052.54	-0.0693353	0.129784	-0.534237	0.593178	0.790003	2052.54	-2.44676	0.135687	-18.0324	1.08484e-72	1.38805e-69
ENSG00000182487.12	NCF1B	transcribed_unprocessed_pseudogene	99.604	1.43135	0.477857	2.99535	0.00274129	0.0134388	99.604	1.46731	0.478924	3.06375	0.00218579	0.00851362
ENSG00000285006.1	AC005280.3	lncRNA	18.0231	4.23758	1.3373	3.16875	0.00153096	0.00827413	18.0231	4.1597	1.33918	3.10616	0.00189531	0.00751288
ENSG00000136159.4	NUDT15	protein_coding	1210.38	-0.0242648	0.141496	-0.171488	0.86384	0.942901	1210.38	-2.66959	0.152595	-17.4946	1.57559e-68	1.66021e-65
ENSG00000106554.13	CHCHD3	protein_coding	5059.48	-0.161032	0.104618	-1.53924	0.123747	0.283413	5059.48	-1.85695	0.106489	-17.4379	4.25165e-68	4.2311e-65
ENSG00000184752.13	NDUFA12	protein_coding	2328.93	-0.480641	0.120297	-3.99545	6.45716e-05	0.000552387	2328.93	-2.14646	0.123833	-17.3335	2.62879e-67	2.47839e-64
ENSG00000179295.17	PTPN11	protein_coding	9022.36	-0.226863	0.0909544	-2.49425	0.0126224	0.0469655	9022.36	-1.57828	0.0920974	-17.137	7.85587e-66	7.03611e-63
ENSG00000134321.12	RSAD2	protein_coding	315.762	4.29671	0.326926	13.1428	1.87238e-39	1.00704e-36	315.762	1.0699	0.344164	3.10869	0.00187917	0.00746375
ENSG00000101367.9	MAPRE1	protein_coding	10332.7	0.177728	0.0934928	1.90098	0.0573053	0.157328	10332.7	-1.58735	0.0944528	-16.8058	2.21396e-63	1.80267e-60
ENSG00000143753.13	DEGS1	protein_coding	1662.74	-0.1092	0.124726	-0.875522	0.38129	0.611038	1662.74	-2.18672	0.130833	-16.7139	1.03853e-62	7.95513e-60
ENSG00000258064.1	AC073612.1	protein_coding	23.1086	6.33741	1.61393	3.9267	8.61176e-05	0.000699727	23.1086	5.0779	1.62368	3.1274	0.00176359	0.00707369
ENSG00000156875.14	MFSD14A	protein_coding	1601.54	0.269658	0.127439	2.11598	0.0343466	0.105275	1601.54	-2.22409	0.135078	-16.4653	6.51559e-61	4.66855e-58
ENSG00000164405.11	UQCRQ	protein_coding	2369.52	-0.708962	0.126288	-5.61386	1.97858e-08	4.05269e-07	2369.52	-2.08993	0.129002	-16.2008	4.97942e-59	3.43063e-56
ENSG00000127666.9	TICAM1	protein_coding	109.47	1.68482	0.404877	4.16132	3.16415e-05	0.000293577	109.47	1.27463	0.407272	3.12966	0.00175007	0.00702418
ENSG00000159189.12	C1QC	protein_coding	9.64641	5.92017	1.94895	3.03761	0.00238461	0.0119611	9.64641	6.15272	1.94764	3.15906	0.0015828	0.00645441
ENSG00000107864.15	CPEB3	protein_coding	121.244	1.50082	0.37586	3.99302	6.52377e-05	0.000557227	121.244	1.19748	0.37839	3.16467	0.00155258	0.006354
ENSG00000102780.16	DGKH	protein_coding	131.509	1.28136	0.352429	3.63578	0.00027714	0.00192051	131.509	1.15948	0.35755	3.24285	0.00118342	0.00499969
ENSG00000142449.13	FBN3	protein_coding	25.7489	-0.398453	1.04501	-0.381291	0.702988	0.857544	25.7489	3.28456	1.01209	3.24533	0.00117315	0.00496329
ENSG00000081189.15	MEF2C	protein_coding	8.49632	5.22765	1.84195	2.8381	0.00453824	0.0203069	8.49632	5.85325	1.80127	3.24951	0.00115603	0.00489896
ENSG00000172059.11	KLF11	protein_coding	132.973	0.758753	0.421104	1.80182	0.0715742	0.187782	132.973	1.36278	0.419349	3.24975	0.00115506	0.00489602
ENSG00000131844.16	MCCC2	protein_coding	2724.05	0.0941872	0.107889	0.873004	0.382661	0.612647	2724.05	-1.70082	0.112403	-15.1314	1.0049e-51	5.29436e-49
ENSG00000106484.15	MEST	protein_coding	2289.85	-0.575288	0.146388	-3.92989	8.49852e-05	0.000693228	2289.85	-2.2715	0.15024	-15.1191	1.2111e-51	6.1984e-49
ENSG00000086712.13	TXLNG	protein_coding	1630.47	-0.255325	0.12671	-2.01504	0.0439004	0.127889	1630.47	-1.98668	0.131603	-15.096	1.71933e-51	8.55512e-49
ENSG00000080823.23	MOK	protein_coding	7962.89	-0.988779	0.107993	-9.15597	5.38692e-20	5.94808e-18	7962.89	-1.633	0.108489	-15.0522	3.33866e-51	1.61636e-48
ENSG00000089127.13	AC004551.1	protein_coding	5592.18	4.27797	0.601492	7.11226	1.14156e-12	4.74643e-11	5592.18	1.96366	0.601767	3.26315	0.00110179	0.00470139
ENSG00000064300.9	NGFR	protein_coding	24.2453	4.41774	1.27454	3.46613	0.000528	0.00334346	24.2453	4.16936	1.27695	3.26509	0.00109427	0.00467264
ENSG00000197757.8	HOXC6	protein_coding	131.229	0.551528	0.355794	1.55013	0.12111	0.279136	131.229	1.15381	0.35255	3.27276	0.00106504	0.00455869
ENSG00000277209.1	RPPH1	ribozyme	73.5912	-0.0920464	0.563487	-0.163351	0.870242	0.945695	73.5912	1.79981	0.548858	3.27918	0.00104107	0.00446143
ENSG00000179598.6	PLD6	protein_coding	1121.56	-1.15061	0.148903	-7.72724	1.099e-14	6.30627e-13	1121.56	-2.20744	0.153321	-14.3975	5.36284e-47	2.28725e-44
ENSG00000221869.4	CEBPD	protein_coding	1579.04	-0.65711	0.149067	-4.40815	1.04255e-05	0.000110225	1579.04	-2.20328	0.153287	-14.3736	7.58042e-47	3.15786e-44
ENSG00000147488.11	ST18	protein_coding	13.9952	2.28589	1.44721	1.57952	0.114217	0.267565	13.9952	4.60718	1.40486	3.27947	0.00104003	0.00445803
ENSG00000101003.10	GINS1	protein_coding	1794.42	-0.286344	0.140597	-2.03663	0.041687	0.122735	1794.42	-2.05802	0.145292	-14.1648	1.51389e-45	6.0263e-43
ENSG00000228903.7	RASA4CP	transcribed_unprocessed_pseudogene	77.4274	-0.40367	0.516774	-0.781134	0.434724	0.66241	77.4274	1.64434	0.501071	3.28165	0.00103201	0.00442893
ENSG00000285906.2	AC083855.2	lncRNA	54.8094	1.55513	0.534856	2.90756	0.00364255	0.0169643	54.8094	1.75824	0.534275	3.29089	0.000998701	0.00430569
ENSG00000128245.15	YWHAH	protein_coding	5627.29	-0.129165	0.103708	-1.24547	0.21296	0.417138	5627.29	-1.47791	0.104942	-14.0831	4.82181e-45	1.79944e-42
ENSG00000147853.17	AK3	protein_coding	1889.32	0.409815	0.126768	3.2328	0.00122582	0.00684474	1889.32	-1.87413	0.133122	-14.0782	5.16896e-45	1.88963e-42
ENSG00000166035.11	LIPC	protein_coding	30.8114	2.37376	0.891773	2.66184	0.00777145	0.0315801	30.8114	2.93296	0.89055	3.29342	0.000989758	0.00427321
ENSG00000147955.17	SIGMAR1	protein_coding	9249.44	-0.423991	0.107369	-3.9489	7.85112e-05	0.000649636	9249.44	-1.51117	0.107967	-13.9966	1.63567e-44	5.74507e-42
ENSG00000140157.14	NIPA2	protein_coding	2169.95	-0.944842	0.125333	-7.53867	4.74787e-14	2.45842e-12	2169.95	-1.78002	0.127604	-13.9496	3.16344e-44	1.08974e-41
ENSG00000140545.15	MFGE8	protein_coding	152.868	1.29639	0.326266	3.97342	7.08469e-05	0.000596581	152.868	1.08061	0.326698	3.30767	0.000940747	0.00409318
ENSG00000237440.9	AC008554.1	protein_coding	243.811	0.280056	0.364803	0.767692	0.44267	0.670114	243.811	1.20684	0.364729	3.30887	0.000936742	0.00407872
ENSG00000156052.10	GNAQ	protein_coding	3030.1	0.374445	0.302724	1.23692	0.216117	0.421342	3030.1	1.00137	0.3026	3.30923	0.000935528	0.00407443
ENSG00000123095.6	BHLHE41	protein_coding	148.388	1.19336	0.381529	3.12784	0.00176096	0.00927955	148.388	1.26472	0.382021	3.31061	0.000930935	0.00405639
ENSG00000131042.14	LILRB2	protein_coding	29.8616	0.933209	0.805818	1.15809	0.246827	0.459149	29.8616	2.62082	0.791563	3.31094	0.000929833	0.00405258
ENSG00000129195.16	PIMREG	protein_coding	60.3456	0.797417	0.516007	1.54536	0.122259	0.280852	60.3456	1.68873	0.509516	3.31437	0.000918485	0.004008
ENSG00000007202.15	KIAA0100	protein_coding	16194.1	0.00229672	0.0847549	0.0270984	0.978381	0.992028	16194.1	-1.1512	0.0851697	-13.5166	1.24866e-41	3.79107e-39
ENSG00000263917.1	AC011825.3	lncRNA	46.1867	2.67513	0.612255	4.36931	1.24637e-05	0.000129234	46.1867	2.05265	0.619286	3.31454	0.00091794	0.00400659
ENSG00000181418.8	DDN	protein_coding	727.979	-1.13016	0.163306	-6.92052	4.49992e-12	1.72081e-10	727.979	-2.27819	0.170053	-13.3969	6.30154e-41	1.85048e-38
ENSG00000121297.7	TSHZ3	protein_coding	16.8738	2.11481	1.09058	1.93917	0.0524812	0.147151	16.8738	3.55182	1.07076	3.31711	0.000909524	0.0039747
ENSG00000198830.11	HMGN2	protein_coding	20388.3	-0.403295	0.11637	-3.46564	0.000528977	0.0033455	20388.3	-1.55548	0.116646	-13.3351	1.4471e-40	4.11458e-38
ENSG00000136040.9	PLXNC1	protein_coding	1017.61	2.80073	0.398819	7.02255	2.17855e-12	8.71056e-11	1017.61	1.32958	0.399906	3.32473	0.000885046	0.00388289
ENSG00000242258.1	LINC00996	lncRNA	62.699	1.55661	0.532922	2.92091	0.00349013	0.0163595	62.699	1.78045	0.530761	3.35453	0.000794995	0.00351971
ENSG00000068831.19	RASGRP2	protein_coding	7660.56	-0.608422	0.109412	-5.56083	2.68498e-08	5.38061e-07	7660.56	-1.45908	0.109966	-13.2685	3.52587e-40	9.56954e-38
ENSG00000165476.14	REEP3	protein_coding	1996.43	0.637569	0.370747	1.71969	0.0854896	0.215573	1996.43	1.24468	0.37077	3.35702	0.000787866	0.00348901
ENSG00000166347.19	CYB5A	protein_coding	752.159	-0.544104	0.169304	-3.21377	0.00131003	0.00724449	752.159	-2.32718	0.178399	-13.0448	6.80352e-39	1.79223e-36
ENSG00000186407.7	CD300E	protein_coding	14.7465	4.15007	1.65426	2.50872	0.0121171	0.0454507	14.7465	5.51564	1.64285	3.35737	0.000786883	0.00348552
ENSG00000227617.9	CERS6-AS1	lncRNA	552.208	-0.980931	0.19131	-5.12743	2.93722e-07	4.62876e-06	552.208	-2.63462	0.202449	-13.0137	1.02208e-38	2.61549e-36
ENSG00000163975.12	MELTF	protein_coding	19.0595	2.98291	1.15612	2.58011	0.00987675	0.0384575	19.0595	3.8557	1.14495	3.36756	0.000758363	0.00336918
ENSG00000180628.15	PCGF5	protein_coding	599.102	0.117142	0.195992	0.597689	0.550048	0.759599	599.102	-2.69	0.207455	-12.9667	1.89015e-38	4.70254e-36
ENSG00000170891.11	CYTL1	protein_coding	20234.6	-0.0825859	0.326078	-0.253271	0.800059	0.910663	20234.6	-4.23979	0.327004	-12.9656	1.91819e-38	4.70691e-36
ENSG00000272734.1	ADIRF-AS1	lncRNA	42.9296	1.93294	0.645551	2.99425	0.00275116	0.0134833	42.9296	2.17388	0.644924	3.37075	0.000749646	0.00333294
ENSG00000104267.10	CA2	protein_coding	2441.05	-0.314361	0.143253	-2.19445	0.0282033	0.0898765	2441.05	-1.87897	0.145756	-12.8913	5.04051e-38	1.18804e-35
ENSG00000108468.15	CBX1	protein_coding	3240.01	0.234766	0.125496	1.8707	0.0613866	0.166233	3240.01	-1.65199	0.128144	-12.8917	5.01371e-38	1.18804e-35
ENSG00000259207.7	ITGB3	protein_coding	9.20897	4.23397	2.00518	2.11151	0.0347281	0.106223	9.20897	6.67605	1.97783	3.37544	0.000736967	0.00328227
ENSG00000125845.7	BMP2	protein_coding	396.589	-1.80529	0.209714	-8.60834	7.41283e-18	6.8284e-16	396.589	-2.83929	0.221132	-12.8398	9.81109e-38	2.25315e-35
ENSG00000278948.1	AL031587.5	TEC	175.455	-0.134854	0.314233	-0.429154	0.667811	0.836137	175.455	1.04127	0.308232	3.37819	0.00072965	0.00325211
ENSG00000160883.11	HK3	protein_coding	33.2691	1.00571	0.891522	1.12808	0.259284	0.474435	33.2691	2.90354	0.85818	3.38337	0.000716016	0.00319452
ENSG00000261222.3	AC064805.1	lncRNA	13.1998	4.46274	1.79363	2.48811	0.0128425	0.0475724	13.1998	6.03849	1.78196	3.38868	0.000702302	0.00314037
ENSG00000116147.17	TNR	protein_coding	32.4166	0.208551	0.840895	0.248011	0.804126	0.912612	32.4166	2.70421	0.796825	3.39373	0.000689488	0.00308924
ENSG00000151468.11	CCDC3	protein_coding	329.864	-0.159369	0.224535	-0.709775	0.477844	0.701903	329.864	-3.31023	0.259206	-12.7706	2.39174e-37	5.16184e-35
ENSG00000113719.16	ERGIC1	protein_coding	3792.23	-0.500307	0.103139	-4.85079	1.22972e-06	1.66556e-05	3792.23	-1.33099	0.104263	-12.7657	2.54826e-37	5.43416e-35
ENSG00000197054.11	ZNF763	protein_coding	26.082	3.27823	0.831828	3.94099	8.11459e-05	0.000666804	26.082	2.83176	0.83115	3.40704	0.00065671	0.00295643
ENSG00000144857.14	BOC	protein_coding	29.2058	4.1755	0.890796	4.68737	2.76734e-06	3.40304e-05	29.2058	3.09095	0.906897	3.40827	0.000653769	0.00294764
ENSG00000124839.13	RAB17	protein_coding	32.8536	1.87605	0.847543	2.21352	0.0268617	0.0863437	32.8536	2.85417	0.835756	3.41507	0.000637651	0.00288295
ENSG00000170876.7	TMEM43	protein_coding	2750.45	0.162625	0.111392	1.45993	0.144309	0.316963	2750.45	-1.43217	0.11408	-12.554	3.77694e-36	7.68821e-34
ENSG00000103942.13	HOMER2	protein_coding	67.2825	1.41231	0.529246	2.66853	0.0076183	0.0310334	67.2825	1.80664	0.526415	3.43197	0.000599216	0.00272985
ENSG00000133119.13	RFC3	protein_coding	1435.46	-0.0807881	0.132138	-0.611391	0.540941	0.752595	1435.46	-1.71827	0.13808	-12.444	1.50744e-35	3.0003e-33
ENSG00000159228.13	CBR1	protein_coding	921.592	-0.254727	0.162319	-1.5693	0.116578	0.271391	921.592	-2.11104	0.169671	-12.442	1.54648e-35	3.04419e-33
ENSG00000173110.8	HSPA6	protein_coding	40.3504	0.516437	0.672486	0.767952	0.442516	0.670063	40.3504	2.24409	0.653862	3.43205	0.000599029	0.00272985
ENSG00000101298.15	SNPH	protein_coding	83.4597	1.70693	0.479854	3.5572	0.000374833	0.00248394	83.4597	1.65302	0.480584	3.4396	0.000582575	0.0026676
ENSG00000110107.9	PRPF19	protein_coding	11225	-0.361252	0.100387	-3.59859	0.000319945	0.0021597	11225	-1.25165	0.10081	-12.4159	2.14371e-35	4.08513e-33
ENSG00000160131.13	VMA21	protein_coding	1428.52	-0.62246	0.128545	-4.84235	1.28315e-06	1.7323e-05	1428.52	-1.64626	0.132612	-12.4141	2.19025e-35	4.1299e-33
ENSG00000112276.14	BVES	protein_coding	205.048	1.46439	0.290461	5.04162	4.61612e-07	6.9682e-06	205.048	1.01363	0.294426	3.44274	0.00057585	0.00264019
ENSG00000131401.11	NAPSB	transcribed_unprocessed_pseudogene	37.5742	2.72458	0.736716	3.69828	0.000217063	0.00155259	37.5742	2.55064	0.740274	3.44553	0.000569942	0.00261644
ENSG00000244486.8	SCARF2	protein_coding	50.6221	0.767579	0.604721	1.26931	0.20433	0.405233	50.6221	2.0628	0.597712	3.45116	0.000558184	0.00256642
ENSG00000168779.19	SHOX2	protein_coding	76.2563	2.10303	0.46438	4.52868	5.93538e-06	6.68201e-05	76.2563	1.61765	0.4684	3.45356	0.000553238	0.0025476
ENSG00000196684.12	HSH2D	protein_coding	5640.84	0.184042	0.0966356	1.90449	0.056846	0.156505	5640.84	-1.19887	0.0978574	-12.2512	1.65539e-34	2.9653e-32
ENSG00000226950.7	DANCR	lncRNA	2454.7	-1.21213	0.138068	-8.77921	1.64622e-18	1.62411e-16	2454.7	-1.70119	0.13908	-12.2318	2.10279e-34	3.72944e-32
ENSG00000158604.15	TMED4	protein_coding	3696.61	0.0757543	0.10886	0.695885	0.486501	0.708979	3696.61	-1.35246	0.110644	-12.2235	2.32799e-34	4.08836e-32
ENSG00000196756.13	SNHG17	lncRNA	5379.99	-0.65046	0.120014	-5.41986	5.96453e-08	1.09886e-06	5379.99	-1.47403	0.120662	-12.2163	2.54514e-34	4.42632e-32
ENSG00000170458.14	CD14	protein_coding	31.6498	2.3901	0.840246	2.84452	0.00444778	0.0199617	31.6498	2.88302	0.834712	3.4539	0.000552533	0.00254517
ENSG00000213593.10	TMX2	protein_coding	5071.66	-0.246898	0.096765	-2.55152	0.0107253	0.0411844	5071.66	-1.1893	0.0977459	-12.1672	4.64597e-34	7.92602e-32
ENSG00000132530.17	XAF1	protein_coding	2594.1	2.73261	0.29976	9.11598	7.7965e-20	8.49615e-18	2594.1	1.03891	0.300584	3.4563	0.000547645	0.00252704
ENSG00000135480.16	KRT7	protein_coding	70.2763	0.99361	0.491011	2.0236	0.0430111	0.1259	70.2763	1.68297	0.486831	3.457	0.000546224	0.00252178
ENSG00000286190.1	AC055839.2	protein_coding	45.2919	2.05118	0.60808	3.37322	0.000742955	0.0044914	45.2919	2.10784	0.609144	3.46033	0.000539522	0.0024947
ENSG00000136997.19	MYC	protein_coding	22618.1	-0.852419	0.119052	-7.16008	8.06312e-13	3.45595e-11	22618.1	-1.44283	0.119185	-12.1058	9.84425e-34	1.6178e-31
ENSG00000147669.11	POLR2K	protein_coding	1329.26	-0.681305	0.135374	-5.03275	4.83485e-07	7.26884e-06	1329.26	-1.67751	0.138653	-12.0986	1.07385e-33	1.74872e-31
ENSG00000143363.17	PRUNE1	protein_coding	575.835	0.150625	0.173457	0.868368	0.385193	0.615275	575.835	-2.29423	0.189818	-12.0865	1.24522e-33	2.00951e-31
ENSG00000076554.15	TPD52	protein_coding	1665.26	-0.152449	0.133193	-1.14458	0.252385	0.4659	1665.26	-1.66276	0.137701	-12.0751	1.42912e-33	2.2857e-31
ENSG00000171791.13	BCL2	protein_coding	2107.85	-0.251318	0.120116	-2.09229	0.0364125	0.110323	2107.85	-1.47811	0.122643	-12.0521	1.88996e-33	2.99601e-31
ENSG00000143816.8	WNT9A	protein_coding	28.9078	1.86238	0.784989	2.37249	0.0176686	0.0617329	28.9078	2.6936	0.777537	3.46427	0.000531677	0.00246033
ENSG00000112078.14	KCTD20	protein_coding	3260.65	0.0483386	0.121739	0.397068	0.691317	0.850234	3260.65	-1.49139	0.123953	-12.0319	2.41615e-33	3.76353e-31
ENSG00000099797.15	TECR	protein_coding	5586.26	-0.0715043	0.112563	-0.635235	0.525275	0.740063	5586.26	-1.36545	0.113529	-12.0274	2.5522e-33	3.94117e-31
ENSG00000116824.5	CD2	protein_coding	13.0815	1.36341	1.8704	0.728942	0.466037	0.691584	13.0815	5.91193	1.70646	3.46443	0.000531354	0.00245947
ENSG00000177697.19	CD151	protein_coding	3879.87	-0.102805	0.113967	-0.902065	0.367022	0.596236	3879.87	-1.3894	0.115633	-12.0156	2.94137e-33	4.46514e-31
ENSG00000132938.20	MTUS2	protein_coding	58.4754	0.506939	0.56201	0.902011	0.367051	0.596236	58.4754	1.94135	0.560263	3.46506	0.000530114	0.00245563
ENSG00000119917.14	IFIT3	protein_coding	4093.39	4.38232	0.436828	10.0322	1.10086e-23	1.73157e-21	4093.39	1.51725	0.437549	3.46762	0.000525096	0.00243617
ENSG00000167720.13	SRR	protein_coding	151.517	0.683293	0.459257	1.48782	0.136797	0.305086	151.517	1.59439	0.45852	3.47726	0.00050656	0.00235934
ENSG00000018625.14	ATP1A2	protein_coding	38.4579	-0.302129	0.813758	-0.371276	0.710432	0.861332	38.4579	2.7681	0.795478	3.47979	0.000501809	0.00233782
ENSG00000221874.4	ZNF816-ZNF321P	protein_coding	9.38857	4.83727	1.93273	2.50282	0.0123209	0.0460906	9.38857	6.63774	1.90742	3.47996	0.000501484	0.00233691
ENSG00000283515.1	AC020915.5	protein_coding	112.625	1.30037	0.413128	3.14763	0.00164602	0.00879336	112.625	1.43969	0.413556	3.48125	0.000499077	0.0023269
ENSG00000179218.13	CALR	protein_coding	153678	-0.657653	0.0937476	-7.01514	2.29712e-12	9.14078e-11	153678	-1.11459	0.0937666	-11.8869	1.38462e-32	1.98421e-30
ENSG00000141424.13	SLC39A6	protein_coding	1278.98	0.267654	0.130599	2.04943	0.0404201	0.119766	1278.98	-1.62382	0.136627	-11.8851	1.41538e-32	2.0122e-30
ENSG00000124785.9	NRN1	protein_coding	158.514	0.998747	0.327618	3.04851	0.0022998	0.011581	158.514	1.14482	0.328193	3.48826	0.000486172	0.00227206
ENSG00000006712.15	PAF1	protein_coding	2429.17	0.145255	0.121739	1.19316	0.232806	0.442368	2429.17	-1.47715	0.124461	-11.8684	1.7269e-32	2.41672e-30
ENSG00000128309.16	MPST	protein_coding	2081.92	-0.42437	0.120537	-3.52066	0.000430479	0.00280366	2081.92	-1.45369	0.122512	-11.8657	1.78456e-32	2.47804e-30
ENSG00000174611.12	KY	protein_coding	123.047	0.691518	0.466634	1.48193	0.138359	0.307582	123.047	1.613	0.461852	3.49245	0.000478607	0.00224079
ENSG00000101220.17	C20orf27	protein_coding	4198.39	-0.474834	0.132278	-3.58966	0.000331114	0.00222518	4198.39	-1.58054	0.13339	-11.849	2.17796e-32	2.97815e-30
ENSG00000043591.5	ADRB1	protein_coding	69.872	1.4255	0.474447	3.00456	0.00265965	0.0131196	69.872	1.65643	0.474004	3.49456	0.000474852	0.00222613
ENSG00000149260.18	CAPN5	protein_coding	56.5414	1.84243	0.592436	3.10992	0.0018714	0.00973843	56.5414	2.07288	0.59042	3.51085	0.000446674	0.0021056
ENSG00000170584.11	NUDCD2	protein_coding	1281.52	-0.329325	0.131838	-2.49795	0.0124914	0.0466342	1281.52	-1.60596	0.135895	-11.8176	3.16418e-32	4.22985e-30
ENSG00000241163.8	LINC00877	lncRNA	22.9953	2.39498	0.963528	2.48564	0.012932	0.0478084	22.9953	3.35196	0.954461	3.51189	0.000444935	0.0020985
ENSG00000229474.6	PATL2	protein_coding	89.9312	1.44909	0.526409	2.75279	0.00590907	0.0251845	89.9312	1.85137	0.526432	3.51682	0.000436745	0.00206314
ENSG00000223802.7	CERS1	protein_coding	1163.92	-0.541705	0.138457	-3.91246	9.13625e-05	0.000736599	1163.92	-1.67089	0.142356	-11.7375	8.19015e-32	1.07088e-29
ENSG00000173535.14	TNFRSF10C	protein_coding	151.331	1.69034	0.345499	4.89246	9.95818e-07	1.37217e-05	151.331	1.22292	0.347572	3.51848	0.000434025	0.00205294
ENSG00000117862.12	TXNDC12	protein_coding	3669.17	-0.510467	0.10329	-4.94208	7.72947e-07	1.10148e-05	3669.17	-1.22158	0.104311	-11.7109	1.12113e-31	1.45319e-29
ENSG00000162881.6	OXER1	protein_coding	57.958	0.608086	0.529665	1.14806	0.250945	0.464064	57.958	1.82898	0.519493	3.52069	0.00043042	0.00203756
ENSG00000139899.10	CBLN3	protein_coding	58.9633	2.10899	0.561847	3.75368	0.00017426	0.00128106	58.9633	1.98564	0.56375	3.52221	0.00042797	0.00202649
ENSG00000284820.1	AC068946.2	protein_coding	128.214	1.43619	0.423037	3.39496	0.000686383	0.00421047	128.214	1.49402	0.423606	3.52691	0.000420446	0.00199403
ENSG00000070731.10	ST6GALNAC2	protein_coding	20.1959	2.79828	1.05872	2.64307	0.00821575	0.0330295	20.1959	3.75588	1.06479	3.52734	0.000419756	0.00199128
ENSG00000114166.8	KAT2B	protein_coding	421.09	0.878532	0.303296	2.89662	0.00377208	0.0174651	421.09	1.07285	0.303424	3.5358	0.000406542	0.00193505
ENSG00000196636.7	SDHAF3	protein_coding	798.254	-0.660392	0.198337	-3.32964	0.000869569	0.00513033	798.254	-2.38529	0.205887	-11.5854	4.88681e-31	6.03707e-29
ENSG00000129646.14	QRICH2	protein_coding	117.386	-0.14952	0.415773	-0.359619	0.719132	0.86571	117.386	1.44176	0.406844	3.54377	0.000394447	0.00188671
ENSG00000128394.17	APOBEC3F	protein_coding	153.344	0.670594	0.328666	2.04035	0.0413154	0.121942	153.344	1.16122	0.327579	3.54486	0.000392826	0.00188046
ENSG00000164362.20	TERT	protein_coding	1747.97	-0.497004	0.124931	-3.97824	6.94285e-05	0.000586711	1747.97	-1.47376	0.12776	-11.5354	8.75139e-31	1.05921e-28
ENSG00000143367.16	TUFT1	protein_coding	165.62	0.919245	0.323241	2.84384	0.00445736	0.019994	165.62	1.14738	0.323642	3.54522	0.000392281	0.00187886
ENSG00000166341.8	DCHS1	protein_coding	182.962	1.84677	0.324277	5.69505	1.23335e-08	2.62962e-07	182.962	1.16406	0.328173	3.54708	0.000389522	0.00186614
ENSG00000267317.2	AC027307.2	lncRNA	94.6076	0.00131422	0.426559	0.00308098	0.997542	0.999301	94.6076	1.47527	0.415892	3.54724	0.000389288	0.00186552
ENSG00000213024.11	NUP62	protein_coding	6782.4	-0.331168	0.0920968	-3.59587	0.000323307	0.0021771	6782.4	-1.06664	0.09275	-11.5001	1.31702e-30	1.55209e-28
ENSG00000105341.18	DMAC2	protein_coding	1134.96	-0.26275	0.149094	-1.7623	0.0780182	0.200369	1134.96	-1.76813	0.154176	-11.4683	1.90377e-30	2.2289e-28
ENSG00000175294.5	CATSPER1	protein_coding	90.3368	0.9788	0.49107	1.9932	0.0462398	0.133364	90.3368	1.72758	0.486752	3.5492	0.000386398	0.00185415
ENSG00000166847.10	DCTN5	protein_coding	2288.89	-0.58525	0.141891	-4.12465	3.71292e-05	0.000338837	2288.89	-1.64856	0.14426	-11.4277	3.04198e-30	3.51554e-28
ENSG00000111348.9	ARHGDIB	protein_coding	32041.7	-0.402185	0.0886306	-4.53776	5.68544e-06	6.42667e-05	32041.7	-1.01269	0.0887476	-11.4109	3.68895e-30	4.23591e-28
ENSG00000183624.14	HMCES	protein_coding	1609.48	-0.206473	0.14346	-1.43923	0.150084	0.326001	1609.48	-1.67025	0.146665	-11.3882	4.78824e-30	5.46316e-28
ENSG00000115170.13	ACVR1	protein_coding	20.996	2.66645	1.01435	2.62872	0.00857059	0.0341942	20.996	3.58206	1.00805	3.55344	0.000380234	0.00182898
ENSG00000070748.18	CHAT	protein_coding	593.775	-1.4858	0.197468	-7.52427	5.30169e-14	2.71931e-12	593.775	-2.30028	0.202607	-11.3534	7.13441e-30	8.03765e-28
ENSG00000196218.12	RYR1	protein_coding	10.1836	3.74269	1.89182	1.97836	0.0478887	0.137143	10.1836	6.75394	1.89666	3.56096	0.000369496	0.00178164
ENSG00000257727.6	CNPY2	protein_coding	4863.9	-0.425181	0.107716	-3.94724	7.90571e-05	0.000653181	4863.9	-1.22518	0.108494	-11.2926	1.42737e-29	1.5881e-27
ENSG00000115423.18	DNAH6	protein_coding	12.794	2.45214	1.61627	1.51716	0.129228	0.292826	12.794	5.57419	1.56396	3.56416	0.000365025	0.00176198
ENSG00000226200.7	SGMS1-AS1	lncRNA	72.295	0.496403	0.505717	0.981583	0.326305	0.553193	72.295	1.80642	0.506437	3.56692	0.000361206	0.00174542
ENSG00000100321.15	SYNGR1	protein_coding	175.882	0.834344	0.370193	2.25381	0.0242082	0.0796101	175.882	1.31688	0.368935	3.5694	0.000357796	0.00173025
ENSG00000178342.4	KCNG2	protein_coding	46.4622	-0.63669	0.679585	-0.936881	0.34882	0.577021	46.4622	2.283	0.636915	3.58447	0.000337761	0.00164441
ENSG00000141540.11	TTYH2	protein_coding	129.739	0.430324	0.403733	1.06586	0.286486	0.506315	129.739	1.42804	0.398037	3.58771	0.000333595	0.00162736
ENSG00000184937.14	WT1	protein_coding	2703.84	-0.0627106	0.116852	-0.536666	0.591498	0.788475	2703.84	-1.33383	0.118929	-11.2154	3.42795e-29	3.67694e-27
ENSG00000139178.11	C1RL	protein_coding	333.209	1.208	0.650932	1.85579	0.0634828	0.17058	333.209	2.33258	0.64963	3.59063	0.000329882	0.00161145
ENSG00000148175.12	STOM	protein_coding	2836.23	0.0702807	0.110924	0.633591	0.526348	0.741007	2836.23	-1.26515	0.113156	-11.1806	5.07629e-29	5.38057e-27
ENSG00000128805.14	ARHGAP22	protein_coding	26.754	1.61835	0.810833	1.99591	0.0459436	0.132805	26.754	2.85224	0.792179	3.60049	0.000317614	0.00155661
ENSG00000119689.15	DLST	protein_coding	3860.77	-0.0157812	0.103245	-0.152853	0.878514	0.94947	3860.77	-1.16882	0.104707	-11.1628	6.20271e-29	6.49761e-27
ENSG00000112139.16	MDGA1	protein_coding	158.08	3.0197	0.459044	6.57825	4.76028e-11	1.53736e-09	158.08	1.67184	0.463158	3.60964	0.000306619	0.00150933
ENSG00000005381.7	MPO	protein_coding	506765	-0.72762	0.0824887	-8.82085	1.13591e-18	1.1409e-16	506765	-0.918148	0.0824924	-11.1301	8.95527e-29	9.27259e-27
ENSG00000183605.16	SFXN4	protein_coding	1551.67	-0.570743	0.134907	-4.23064	2.33025e-05	0.000224797	1551.67	-1.53234	0.1377	-11.128	9.16231e-29	9.43244e-27
ENSG00000172115.8	CYCS	protein_coding	8503.67	-0.366314	0.116645	-3.1404	0.00168716	0.00895861	8503.67	-1.29852	0.117234	-11.0763	1.63507e-28	1.67366e-26
ENSG00000165178.9	NCF1C	unprocessed_pseudogene	184.027	1.06138	0.340234	3.11956	0.00181119	0.00948727	184.027	1.22871	0.340271	3.61097	0.000305059	0.00150289
ENSG00000185518.11	SV2B	protein_coding	29.8219	1.12578	0.79761	1.41144	0.158115	0.338408	29.8219	2.86663	0.79385	3.61105	0.000304961	0.00150282
ENSG00000256982.2	AC135782.1	lncRNA	176.475	0.174729	0.305463	0.572014	0.567313	0.773094	176.475	1.09116	0.301218	3.6225	0.000291774	0.0014442
ENSG00000163170.12	BOLA3	protein_coding	890.101	-0.865198	0.176373	-4.9055	9.31888e-07	1.29694e-05	890.101	-1.99678	0.180915	-11.0371	2.53017e-28	2.53201e-26
ENSG00000165609.13	NUDT5	protein_coding	1621.44	-0.107216	0.130793	-0.819739	0.412365	0.642257	1621.44	-1.48211	0.134355	-11.0313	2.69876e-28	2.68572e-26
ENSG00000156697.13	UTP14A	protein_coding	3030.46	-0.442526	0.113941	-3.88382	0.000102828	0.000815239	3030.46	-1.26575	0.115282	-10.9796	4.79226e-28	4.74275e-26
ENSG00000126217.21	MCF2L	protein_coding	80.7518	2.40344	0.592126	4.059	4.92844e-05	0.000435002	80.7518	2.15774	0.595441	3.62377	0.000290344	0.00143791
ENSG00000173193.15	PARP14	protein_coding	4832.48	3.93579	0.483785	8.13542	4.10527e-16	2.93765e-14	4832.48	1.75544	0.484118	3.62605	0.000287786	0.00142682
ENSG00000268758.7	ADGRE4P	transcribed_unprocessed_pseudogene	99.211	1.5153	0.455879	3.32391	0.000887658	0.00522227	99.211	1.65402	0.45586	3.62836	0.000285228	0.00141571
ENSG00000107566.14	ERLIN1	protein_coding	4876.37	-0.0580303	0.100296	-0.578591	0.562865	0.769486	4876.37	-1.10636	0.10141	-10.9097	1.03586e-27	1.00299e-25
ENSG00000153982.11	GDPD1	protein_coding	20.1494	3.94438	1.00497	3.92488	8.67728e-05	0.000704364	20.1494	3.65294	1.00555	3.63279	0.000280372	0.00139431
ENSG00000225365.1	AC078942.1	lncRNA	49.2119	0.18154	0.57008	0.318447	0.750146	0.883805	49.2119	2.00352	0.55004	3.6425	0.000270001	0.0013461
ENSG00000162746.14	FCRLB	protein_coding	74.6372	0.981147	0.500066	1.96203	0.0497586	0.141213	74.6372	1.80998	0.495477	3.653	0.000259192	0.00129799
ENSG00000235499.1	AC073046.1	lncRNA	80.6162	1.11982	0.456554	2.45277	0.0141762	0.0516409	80.6162	1.6586	0.453942	3.65377	0.000258419	0.00129448
ENSG00000213782.7	DDX47	protein_coding	2375.94	-0.198632	0.123676	-1.60606	0.10826	0.256936	2375.94	-1.36743	0.125764	-10.8729	1.55172e-27	1.46294e-25
ENSG00000111729.14	CLEC4A	protein_coding	24.4592	3.30148	1.03017	3.2048	0.00135158	0.00743725	24.4592	3.74434	1.02433	3.6554	0.000256778	0.00128662
ENSG00000257017.8	HP	protein_coding	43.3309	-1.10833	0.64618	-1.7152	0.0863089	0.21695	43.3309	2.13511	0.583962	3.65626	0.000255926	0.00128307
ENSG00000196220.16	SRGAP3	protein_coding	157.801	0.782186	0.337516	2.31748	0.0204778	0.0694798	157.801	1.22495	0.335019	3.65636	0.000255818	0.00128289
ENSG00000275143.1	SCARNA16	scaRNA	57.3258	1.81056	0.575349	3.14689	0.00165019	0.00880737	57.3258	2.1033	0.574441	3.66148	0.000250765	0.00125896
ENSG00000188483.7	IER5L	protein_coding	78.3553	1.75211	0.482442	3.63176	0.000281499	0.00194667	78.3553	1.77608	0.483457	3.67371	0.00023905	0.00120657
ENSG00000100711.13	ZFYVE21	protein_coding	852.662	-0.148507	0.147295	-1.00823	0.313345	0.538432	852.662	-1.64858	0.153103	-10.7678	4.88553e-27	4.44236e-25
ENSG00000151552.12	QDPR	protein_coding	2495.7	-0.438672	0.124553	-3.52197	0.000428356	0.00279311	2495.7	-1.35921	0.126228	-10.7679	4.88067e-27	4.44236e-25
ENSG00000103202.13	NME4	protein_coding	2197.93	-0.459113	0.132389	-3.46791	0.000524525	0.00332399	2197.93	-1.44456	0.134251	-10.7602	5.30831e-27	4.80242e-25
ENSG00000105254.12	TBCB	protein_coding	1646.64	-0.0765249	0.130928	-0.584479	0.558898	0.766262	1646.64	-1.44409	0.134321	-10.7511	5.85821e-27	5.27327e-25
ENSG00000035141.8	FAM136A	protein_coding	6385.02	-0.685709	0.102115	-6.71509	1.87946e-11	6.57787e-10	6385.02	-1.10018	0.102509	-10.7326	7.1587e-27	6.41169e-25
ENSG00000100938.17	GMPR2	protein_coding	1109.05	0.0685694	0.158127	0.433635	0.664553	0.834407	1109.05	-1.75056	0.16314	-10.7304	7.32609e-27	6.49664e-25
ENSG00000187325.5	TAF9B	protein_coding	491.974	0.147322	0.192197	0.766514	0.443371	0.670688	491.974	-2.22872	0.207695	-10.7307	7.30053e-27	6.49664e-25
ENSG00000260401.1	AP002761.4	lncRNA	1892.28	-0.492019	0.128207	-3.83771	0.000124189	0.000956841	1892.28	-1.39529	0.130218	-10.7151	8.64881e-27	7.63183e-25
ENSG00000175595.14	ERCC4	protein_coding	395.152	0.19613	0.294221	0.666608	0.505022	0.723823	395.152	1.08111	0.293339	3.68552	0.000228232	0.00115816
ENSG00000225339.4	AL354740.1	lncRNA	1557.93	-1.29045	0.158386	-8.14749	3.71542e-16	2.67014e-14	1557.93	-1.71329	0.160085	-10.7024	9.92046e-27	8.66855e-25
ENSG00000115718.17	PROC	protein_coding	61.9493	1.90431	0.575798	3.30725	0.000942153	0.00549633	61.9493	2.12295	0.575185	3.6909	0.00022346	0.00113652
ENSG00000161921.15	CXCL16	protein_coding	69.8998	1.68842	0.499028	3.38342	0.000715883	0.00436095	69.8998	1.84561	0.500009	3.69116	0.000223232	0.00113601
ENSG00000104760.17	FGL1	protein_coding	118.981	-0.694071	0.475296	-1.46029	0.14421	0.316829	118.981	1.69434	0.458202	3.69781	0.000217467	0.00110793
ENSG00000281332.1	LINC00997	lncRNA	371.603	-0.363896	0.215135	-1.69148	0.0907459	0.224849	371.603	-2.48187	0.232775	-10.6621	1.53158e-26	1.31269e-24
ENSG00000221955.10	SLC12A8	protein_coding	11.4378	5.73422	1.83848	3.119	0.00181466	0.00949947	11.4378	6.76023	1.82739	3.69938	0.000216125	0.00110141
ENSG00000224940.8	PRRT4	protein_coding	1877.92	-1.52594	0.158532	-9.62545	6.24334e-22	8.0694e-20	1877.92	-1.69419	0.15909	-10.6492	1.75829e-26	1.49272e-24
ENSG00000123384.13	LRP1	protein_coding	73.3422	0.118105	0.613414	0.192538	0.847321	0.93466	73.3422	2.24958	0.605664	3.71424	0.000203814	0.00104401
ENSG00000157601.14	MX1	protein_coding	524.692	4.82069	0.567554	8.49381	1.99978e-17	1.72758e-15	524.692	2.12386	0.571565	3.71588	0.000202501	0.00103877
ENSG00000167261.14	DPEP2	protein_coding	69.6209	0.845126	0.498471	1.69544	0.0899925	0.223314	69.6209	1.83225	0.492752	3.71841	0.000200482	0.00102959
ENSG00000166582.10	CENPV	protein_coding	2451.43	-0.559275	0.124833	-4.48018	7.45795e-06	8.20227e-05	2451.43	-1.33732	0.126241	-10.5934	3.19811e-26	2.66455e-24
ENSG00000267278.6	MAP3K14-AS1	lncRNA	109.552	0.71219	0.397144	1.79328	0.0729282	0.190436	109.552	1.45704	0.390848	3.72789	0.000193091	0.000996207
ENSG00000144029.12	MRPS5	protein_coding	4026.57	-0.52688	0.104735	-5.03061	4.88912e-07	7.33721e-06	4026.57	-1.11744	0.105532	-10.5887	3.36133e-26	2.77473e-24
ENSG00000267534.4	S1PR2	protein_coding	304.357	1.21984	0.279517	4.36411	1.27644e-05	0.00013198	304.357	1.04991	0.280624	3.74132	0.000183055	0.000949627
ENSG00000153132.13	CLGN	protein_coding	167.329	-0.364919	0.309262	-1.17997	0.238014	0.448711	167.329	1.1255	0.300562	3.74466	0.000180635	0.000938159
ENSG00000164530.15	PI16	protein_coding	10.6693	3.93143	1.91712	2.0507	0.0402963	0.119519	10.6693	6.99638	1.86428	3.75286	0.000174827	0.000909314
ENSG00000148357.16	HMCN2	protein_coding	39.3468	1.59574	0.881529	1.8102	0.0702654	0.184931	39.3468	3.28455	0.87516	3.75308	0.000174673	0.000908775
ENSG00000130589.16	HELZ2	protein_coding	5430.76	3.48904	0.510755	6.83116	8.42328e-12	3.09342e-10	5430.76	1.91881	0.510926	3.75556	0.000172952	0.000901657
ENSG00000136840.19	ST6GALNAC4	protein_coding	172.944	1.02522	0.314861	3.2561	0.00112954	0.00639917	172.944	1.18198	0.314534	3.75788	0.000171358	0.000894385
ENSG00000150977.10	RILPL2	protein_coding	9737.71	-0.324638	0.109507	-2.96453	0.00303141	0.0145993	9737.71	-1.14842	0.109905	-10.4491	1.47851e-25	1.18234e-23
ENSG00000224086.6	AC245452.1	lncRNA	315.513	0.5582	0.300209	1.85937	0.0629746	0.169607	315.513	1.13631	0.300475	3.78173	0.000155744	0.000820302
ENSG00000160783.19	PMF1	protein_coding	1427.92	-0.278057	0.160761	-1.72962	0.0836975	0.211937	1427.92	-1.7133	0.164181	-10.4354	1.70859e-25	1.35425e-23
ENSG00000267618.5	AC004223.3	protein_coding	73.4266	2.19255	0.614193	3.5698	0.000357253	0.0023845	73.4266	2.3309	0.615968	3.78412	0.000154254	0.000813889
ENSG00000205765.9	C5orf51	protein_coding	891.83	-0.356602	0.189079	-1.88599	0.0592958	0.161754	891.83	-2.05128	0.196967	-10.4143	2.13255e-25	1.67546e-23
ENSG00000103502.14	CDIPT	protein_coding	1159.56	-1.7415	0.138116	-12.609	1.88296e-36	7.65721e-34	1159.56	-1.43538	0.137965	-10.4039	2.37977e-25	1.86152e-23
ENSG00000165140.10	FBP1	protein_coding	98.0696	-0.654828	0.439894	-1.4886	0.136591	0.304768	98.0696	1.59346	0.419253	3.80072	0.000144278	0.000766447
ENSG00000124491.15	F13A1	protein_coding	10.7418	2.67911	1.68236	1.59247	0.11128	0.262317	10.7418	5.79164	1.5237	3.80104	0.00014409	0.000765675
ENSG00000104450.12	SPAG1	protein_coding	110.853	0.999211	0.381643	2.61818	0.00883993	0.0351342	110.853	1.45536	0.382774	3.80214	0.00014345	0.000762546
ENSG00000168028.14	RPSA	protein_coding	28075.6	-0.0157185	0.0906666	-0.173366	0.862364	0.942091	28075.6	-0.94329	0.0908378	-10.3843	2.92218e-25	2.24657e-23
ENSG00000185432.12	METTL7A	protein_coding	1597.09	0.818641	0.396037	2.06708	0.0387262	0.115821	1597.09	1.50803	0.395865	3.80946	0.000139271	0.000742711
ENSG00000101224.17	CDC25B	protein_coding	8253.76	0.428092	0.0934392	4.5815	4.61653e-06	5.3751e-05	8253.76	0.96858	0.0933053	10.3808	3.03336e-25	2.3122e-23
ENSG00000141504.11	SAT2	protein_coding	152.778	0.9606	0.322025	2.98299	0.00285443	0.0139239	152.778	1.22377	0.320849	3.81417	0.000136641	0.000729772
ENSG00000108439.10	PNPO	protein_coding	1031.53	0.372337	0.177221	2.10097	0.0356436	0.108664	1031.53	-1.9148	0.184801	-10.3614	3.71452e-25	2.80752e-23
ENSG00000136261.15	BZW2	protein_coding	7182.66	-0.304938	0.0958467	-3.18152	0.00146505	0.00796439	7182.66	-0.997143	0.0964941	-10.3337	4.95991e-25	3.73306e-23
ENSG00000137038.8	DMAC1	protein_coding	2159.13	-1.06387	0.12663	-8.40136	4.41335e-17	3.61539e-15	2159.13	-1.31189	0.127346	-10.3018	6.91772e-25	5.18482e-23
ENSG00000180817.12	PPA1	protein_coding	5934.88	-0.729401	0.0948341	-7.69134	1.45606e-14	8.11939e-13	5934.88	-0.979392	0.0951576	-10.2923	7.63197e-25	5.69631e-23
ENSG00000149798.5	CDC42EP2	protein_coding	30.0916	8.42298	1.63073	5.16515	2.40248e-07	3.85159e-06	30.0916	6.26806	1.643	3.815	0.000136184	0.000727981
ENSG00000013016.16	EHD3	protein_coding	34.3365	1.4874	0.752276	1.9772	0.048019	0.137469	34.3365	2.83159	0.739548	3.82882	0.000128761	0.000691812
ENSG00000273117.1	AC144652.1	lncRNA	168.144	-0.0743116	0.317242	-0.234243	0.814797	0.917654	168.144	1.18989	0.31051	3.83205	0.000127082	0.000684845
ENSG00000178202.13	POGLUT3	protein_coding	2443.22	0.342432	0.137827	2.4845	0.0129734	0.0479028	2443.22	-1.43937	0.14033	-10.257	1.10031e-24	8.07782e-23
ENSG00000286165.1	AC012488.2	protein_coding	19.3562	7.238	1.7716	4.08556	4.397e-05	0.000393934	19.3562	6.81278	1.77556	3.83697	0.000124561	0.000672473
ENSG00000133106.14	EPSTI1	protein_coding	1364.04	4.9043	0.724378	6.77037	1.28454e-11	4.62574e-10	1364.04	2.78601	0.725256	3.84142	0.000122325	0.000661196
ENSG00000266820.1	KPNA2P3	transcribed_unprocessed_pseudogene	66.8023	0.927583	0.50066	1.85272	0.0639225	0.17154	66.8023	1.89844	0.493984	3.84311	0.000121486	0.000657257
ENSG00000160888.7	IER2	protein_coding	7697.15	-0.35727	0.105252	-3.39443	0.000687714	0.00421554	7697.15	-1.08041	0.105706	-10.2209	1.59834e-24	1.15448e-22
ENSG00000130720.13	FIBCD1	protein_coding	187.605	0.515754	0.306491	1.68277	0.0924198	0.228014	187.605	1.1661	0.303209	3.84587	0.000120126	0.000650295
ENSG00000204822.7	MRPL53	protein_coding	1177.6	-0.151836	0.141951	-1.06964	0.284782	0.504587	1177.6	-1.49184	0.146031	-10.2159	1.68305e-24	1.20594e-22
ENSG00000134247.10	PTGFRN	protein_coding	2743.58	0.778341	0.296725	2.62311	0.00871321	0.0346719	2743.58	1.14229	0.296665	3.85045	0.000117899	0.000640172
ENSG00000110079.18	MS4A4A	protein_coding	26.9281	0.181602	0.843876	0.2152	0.829611	0.925162	26.9281	3.03713	0.787142	3.85842	0.00011412	0.000621727
ENSG00000111674.9	ENO2	protein_coding	214.052	1.1827	0.341271	3.46556	0.000529124	0.0033455	214.052	1.31882	0.341405	3.86291	0.000112043	0.000611339
ENSG00000161800.13	RACGAP1	protein_coding	7112.32	0.583912	0.0958267	6.09342	1.10525e-09	2.81771e-08	7112.32	0.974853	0.0957367	10.1827	2.37016e-24	1.67153e-22
ENSG00000179630.11	LACC1	protein_coding	474.305	0.840614	0.296943	2.83089	0.00464184	0.0207045	474.305	1.15021	0.296664	3.87715	0.000105689	0.000579673
ENSG00000257261.6	AC008014.1	lncRNA	26.978	2.64356	0.859056	3.07729	0.00208891	0.0106542	26.978	3.31144	0.85354	3.87965	0.000104605	0.000574256
ENSG00000122042.9	UBL3	protein_coding	631.874	-0.304161	0.182723	-1.6646	0.0959919	0.234296	631.874	-1.94114	0.190877	-10.1696	2.7113e-24	1.88979e-22
ENSG00000255197.6	AC090559.1	lncRNA	230.719	0.545679	0.277093	1.9693	0.0489185	0.13947	230.719	1.06642	0.2747	3.88211	0.000103553	0.000569701
ENSG00000119227.8	PIGZ	protein_coding	142.191	0.856978	0.351003	2.44151	0.0146259	0.0528862	142.191	1.35824	0.349582	3.88533	0.000102191	0.000562852
ENSG00000102119.10	EMD	protein_coding	2514.58	-0.295297	0.115084	-2.56592	0.0102902	0.0398221	2514.58	-1.18562	0.116772	-10.1533	3.20398e-24	2.20742e-22
ENSG00000162222.14	TTC9C	protein_coding	887.71	0.225334	0.166466	1.35364	0.175852	0.364902	887.71	-1.75279	0.173071	-10.1276	4.16798e-24	2.86058e-22
ENSG00000137747.16	TMPRSS13	protein_coding	26.2095	3.23695	0.965294	3.35333	0.000798459	0.00476959	26.2095	3.75421	0.965937	3.8866	0.000101658	0.000560309
ENSG00000070018.9	LRP6	protein_coding	288.174	0.886027	0.272904	3.24666	0.00116767	0.00656836	288.174	1.06343	0.273298	3.8911	9.97905e-05	0.000551032
ENSG00000128872.10	TMOD2	protein_coding	420.278	1.62569	0.275965	5.89094	3.8401e-09	8.90486e-08	420.278	1.08994	0.279733	3.89635	9.76529e-05	0.000540345
ENSG00000111860.14	CEP85L	protein_coding	303.009	0.874221	0.319316	2.73779	0.00618533	0.0261113	303.009	1.24432	0.319162	3.89871	9.6705e-05	0.000535481
ENSG00000086189.10	DIMT1	protein_coding	1900.86	-0.472528	0.120529	-3.92044	8.83863e-05	0.000715371	1900.86	-1.23225	0.122361	-10.0705	7.45687e-24	5.02162e-22
ENSG00000152795.17	HNRNPDL	protein_coding	12687.2	-0.42473	0.090671	-4.6843	2.80915e-06	3.4439e-05	12687.2	-0.914858	0.0908991	-10.0645	7.92541e-24	5.31715e-22
ENSG00000113721.14	PDGFRB	protein_coding	52.572	2.68134	0.589184	4.55093	5.34081e-06	6.07527e-05	52.572	2.32155	0.59503	3.90157	9.557e-05	0.000530014
ENSG00000111229.16	ARPC3	protein_coding	12841.5	-0.15428	0.0909016	-1.69723	0.0896541	0.222739	12841.5	-0.917637	0.0912211	-10.0595	8.34394e-24	5.55632e-22
ENSG00000158825.6	CDA	protein_coding	44.2706	1.7827	0.663674	2.68611	0.00722897	0.0296941	44.2706	2.59074	0.658133	3.93651	8.26764e-05	0.000464695
ENSG00000103994.17	ZNF106	protein_coding	5423.04	0.738667	0.0992475	7.44268	9.86655e-14	4.88145e-12	5423.04	0.997653	0.0992259	10.0544	8.78891e-24	5.80944e-22
ENSG00000198408.14	OGA	protein_coding	7030.65	0.355666	0.0983237	3.6173	0.000297694	0.00203087	7030.65	0.986088	0.0981626	10.0454	9.62083e-24	6.33596e-22
ENSG00000285171.1	AL590764.2	protein_coding	131.447	0.922669	0.370014	2.49361	0.0126453	0.0470299	131.447	1.44866	0.367881	3.93784	8.22179e-05	0.000462553
ENSG00000101265.16	RASSF2	protein_coding	24664.3	0.717971	0.0873375	8.22065	2.02409e-16	1.51743e-14	24664.3	0.875426	0.0873401	10.0232	1.20555e-23	7.88137e-22
ENSG00000166199.13	ALKBH3	protein_coding	450.174	-1.08992	0.226834	-4.80495	1.54794e-06	2.04184e-05	450.174	-2.38804	0.238629	-10.0073	1.41511e-23	9.21775e-22
ENSG00000244682.7	FCGR2C	polymorphic_pseudogene	29.1048	2.63844	0.978954	2.69517	0.00703537	0.0290564	29.1048	3.82585	0.970255	3.94314	8.04207e-05	0.000453545
ENSG00000134046.12	MBD2	protein_coding	1575.37	-0.115743	0.16227	-0.713275	0.475676	0.700032	1575.37	-1.65227	0.165433	-9.98754	1.72818e-23	1.11758e-21
ENSG00000138071.13	ACTR2	protein_coding	29636.6	0.298527	0.0876613	3.40546	0.000660533	0.00407138	29636.6	0.874883	0.0876268	9.98419	1.78749e-23	1.15178e-21
ENSG00000116237.16	ICMT	protein_coding	3813.8	-0.0196028	0.102876	-0.190549	0.848879	0.93545	3813.8	-1.04174	0.104358	-9.98238	1.82042e-23	1.16879e-21
ENSG00000198833.7	UBE2J1	protein_coding	2845.91	-0.0942602	0.107741	-0.874875	0.381642	0.611426	2845.91	-1.09044	0.109309	-9.97572	1.94691e-23	1.24553e-21
ENSG00000136830.12	FAM129B	protein_coding	6965.22	1.19395	0.0930836	12.8266	1.16309e-37	5.24116e-35	6965.22	0.92772	0.0932428	9.9495	2.53444e-23	1.61564e-21
ENSG00000179454.13	KLHL28	protein_coding	289.519	0.667437	0.272339	2.45076	0.0142556	0.0518279	289.519	1.07093	0.271491	3.94462	7.99266e-05	0.000451506
ENSG00000235162.8	C12orf75	protein_coding	4426.98	-0.0635878	0.138598	-0.458795	0.646382	0.824759	4426.98	-1.38765	0.139779	-9.92748	3.16146e-23	2.00111e-21
ENSG00000106236.4	NPTX2	protein_coding	13.2272	2.6143	1.88547	1.38656	0.165577	0.34979	13.2272	7.01273	1.77564	3.94942	7.83403e-05	0.000443945
ENSG00000234944.1	LINC02623	lncRNA	117.027	1.08317	0.387736	2.79357	0.00521302	0.0228008	117.027	1.52712	0.386136	3.95488	7.65719e-05	0.000434336
ENSG00000007264.15	MATK	protein_coding	2553.72	-0.596418	0.123904	-4.81353	1.48285e-06	1.96844e-05	2553.72	-1.23986	0.125093	-9.91145	3.71207e-23	2.32498e-21
ENSG00000162704.16	ARPC5	protein_coding	6018.78	0.0904919	0.099189	0.912318	0.361602	0.590702	6018.78	0.97765	0.0988393	9.89131	4.54062e-23	2.83401e-21
ENSG00000105401.9	CDC37	protein_coding	28301.5	-0.257987	0.101071	-2.55254	0.0106942	0.0410933	28301.5	-0.999476	0.101204	-9.87583	5.29906e-23	3.2959e-21
ENSG00000111707.12	SUDS3	protein_coding	3222.22	0.0232859	0.106153	0.219362	0.826368	0.923709	3222.22	-1.06285	0.107742	-9.86475	5.91789e-23	3.66807e-21
ENSG00000186205.13	MARC1	protein_coding	516.017	-1.06417	0.216791	-4.90875	9.16608e-07	1.27888e-05	516.017	-2.19548	0.222686	-9.8591	6.26109e-23	3.86741e-21
ENSG00000072042.13	RDH11	protein_coding	1479.79	-0.240751	0.125961	-1.9113	0.0559654	0.154565	1479.79	-1.26622	0.128499	-9.85396	6.58929e-23	4.05615e-21
ENSG00000231752.6	EMBP1	transcribed_unprocessed_pseudogene	55.2076	1.61609	0.625178	2.58501	0.00973764	0.0380135	55.2076	2.45149	0.619004	3.96038	7.48313e-05	0.000425406
ENSG00000113916.18	BCL6	protein_coding	95.6702	1.23444	0.542135	2.27701	0.0227857	0.0757088	95.6702	2.12642	0.536819	3.96115	7.45908e-05	0.000424173
ENSG00000110934.11	BIN2	protein_coding	5641.18	0.773397	0.109269	7.07792	1.46333e-12	6.0094e-11	5641.18	-1.08323	0.110692	-9.78596	1.29357e-22	7.88152e-21
ENSG00000258555.6	SPECC1L-ADORA2A	protein_coding	30.5313	2.72565	0.920357	2.96151	0.00306132	0.0147178	30.5313	3.62123	0.913996	3.96197	7.43329e-05	0.000422995
ENSG00000197457.10	STMN3	protein_coding	676.39	-0.814777	0.17763	-4.58692	4.49827e-06	5.24473e-05	676.39	-1.78922	0.183	-9.77718	1.41092e-22	8.53847e-21
ENSG00000231528.3	FAM225A	lncRNA	41.0357	2.3078	0.706218	3.26784	0.00108373	0.00617954	41.0357	2.79375	0.703593	3.97069	7.16655e-05	0.000409227
ENSG00000114853.14	ZBTB47	protein_coding	67.0862	1.5576	0.482688	3.22694	0.00125123	0.00696319	67.0862	1.91906	0.482853	3.97442	7.05509e-05	0.000403277
ENSG00000179104.9	TMTC2	protein_coding	1444.74	0.666583	0.152147	4.38117	1.18046e-05	0.000123165	1444.74	-1.53777	0.157749	-9.74823	1.87712e-22	1.12458e-20
ENSG00000168890.14	TMEM150A	protein_coding	200.834	-1.83316	0.293823	-6.23898	4.40432e-10	1.20884e-08	200.834	-3.08398	0.316477	-9.74472	1.9431e-22	1.16022e-20
ENSG00000111335.12	OAS2	protein_coding	7584.82	4.4226	0.53751	8.22794	1.90466e-16	1.4439e-14	7584.82	2.13723	0.537723	3.9746	7.04988e-05	0.000403207
ENSG00000025772.8	TOMM34	protein_coding	2356.17	-1.03562	0.138705	-7.46631	8.24762e-14	4.11714e-12	2356.17	-1.35788	0.139435	-9.73843	2.06714e-22	1.22612e-20
ENSG00000136404.15	TM6SF1	protein_coding	153.185	1.02013	0.362338	2.8154	0.00487161	0.0215907	153.185	1.4387	0.361965	3.97469	7.04707e-05	0.000403175
ENSG00000102445.18	RUBCNL	protein_coding	72.0111	2.35365	0.488168	4.82139	1.42558e-06	1.90455e-05	72.0111	1.9635	0.493788	3.97641	6.9963e-05	0.000400563
ENSG00000177889.10	UBE2N	protein_coding	6935.17	-0.326035	0.108141	-3.0149	0.00257066	0.0127428	6935.17	-1.05696	0.108689	-9.72463	2.36756e-22	1.3905e-20
ENSG00000132874.14	SLC14A2	protein_coding	25.0389	1.03568	0.872621	1.18687	0.235281	0.445423	25.0389	3.32225	0.835495	3.97639	6.99694e-05	0.000400563
ENSG00000166444.19	ST5	protein_coding	109.118	0.533929	0.459489	1.16201	0.245233	0.457561	109.118	1.79389	0.450678	3.98043	6.87904e-05	0.000394444
ENSG00000105928.16	GSDME	protein_coding	122.295	2.20834	0.414665	5.3256	1.0062e-07	1.7709e-06	122.295	1.66168	0.41649	3.98971	6.61541e-05	0.000380423
ENSG00000140873.16	ADAMTS18	protein_coding	133.188	0.499302	0.397683	1.25553	0.209287	0.412511	133.188	1.56473	0.390985	4.00201	6.28055e-05	0.000363266
ENSG00000151474.23	FRMD4A	protein_coding	97.9981	-0.0119194	0.520562	-0.0228972	0.981732	0.993109	97.9981	2.04643	0.509865	4.01366	5.97841e-05	0.00034691
ENSG00000258677.2	AC022826.2	protein_coding	43.4948	2.33467	0.757181	3.08338	0.00204665	0.010461	43.4948	3.02891	0.753307	4.02082	5.79956e-05	0.000337736
ENSG00000173621.9	LRFN4	protein_coding	2308.47	-0.932562	0.12401	-7.52004	5.47603e-14	2.78359e-12	2308.47	-1.20735	0.124776	-9.67616	3.80764e-22	2.1861e-20
ENSG00000235888.3	AF064858.1	lncRNA	25.6804	1.72338	0.812164	2.12196	0.0338413	0.104045	25.6804	3.20515	0.796178	4.02568	5.68119e-05	0.000331381
ENSG00000078967.13	UBE2D4	protein_coding	393.59	-0.682081	0.212895	-3.20384	0.00135607	0.00745948	393.59	-2.17855	0.225526	-9.65985	4.4652e-22	2.5473e-20
ENSG00000140030.6	GPR65	protein_coding	38.224	0.673317	0.69882	0.963505	0.335294	0.562664	38.224	2.71751	0.674894	4.02657	5.65973e-05	0.000330237
ENSG00000091317.8	CMTM6	protein_coding	2897.73	0.0411363	0.13029	0.315729	0.752208	0.885141	2897.73	-1.2713	0.131999	-9.63111	5.90851e-22	3.34934e-20
ENSG00000187605.15	TET3	protein_coding	6514.53	0.329684	0.100146	3.29205	0.000994601	0.00575998	6514.53	0.962177	0.0999455	9.62702	6.14893e-22	3.47463e-20
ENSG00000134825.15	TMEM258	protein_coding	3721	-0.216979	0.118384	-1.83284	0.0668263	0.177618	3721	-1.14871	0.119423	-9.61878	6.66149e-22	3.75243e-20
ENSG00000182197.11	EXT1	protein_coding	73.6788	3.50992	0.516255	6.79882	1.05479e-11	3.85298e-10	73.6788	2.11861	0.526138	4.02671	5.65623e-05	0.00033014
ENSG00000182512.5	GLRX5	protein_coding	3281.79	-0.534616	0.127441	-4.19503	2.7284e-05	0.000257883	3281.79	-1.23298	0.128358	-9.60579	7.55751e-22	4.23055e-20
ENSG00000124104.19	SNX21	protein_coding	85.6584	0.940913	0.448919	2.09595	0.0360863	0.109593	85.6584	1.79	0.444414	4.02778	5.63061e-05	0.000328859
ENSG00000138316.11	ADAMTS14	protein_coding	75.3772	1.91827	0.492194	3.89738	9.72397e-05	0.000775731	75.3772	1.98578	0.49289	4.02886	5.6049e-05	0.000327571
ENSG00000112561.18	TFEB	protein_coding	228.008	0.766371	0.273306	2.80408	0.00504607	0.0221812	228.008	1.10255	0.273535	4.03073	5.56048e-05	0.000325506
ENSG00000100030.14	MAPK1	protein_coding	4463.56	0.598634	0.126884	4.71795	2.38233e-06	2.98875e-05	4463.56	-1.23289	0.128567	-9.58947	8.85418e-22	4.89521e-20
ENSG00000167977.9	KCTD5	protein_coding	1664.57	-0.0158242	0.130493	-0.121265	0.903481	0.961042	1664.57	-1.278	0.133341	-9.58445	9.29544e-22	5.12336e-20
ENSG00000009335.18	UBE3C	protein_coding	6789.09	0.126968	0.0914112	1.38897	0.164841	0.348781	6789.09	-0.881198	0.0920365	-9.57444	1.02412e-21	5.62731e-20
ENSG00000163518.11	FCRL4	protein_coding	15.9121	6.10836	1.77123	3.44866	0.000563386	0.00353133	15.9121	7.13609	1.76962	4.03255	5.51755e-05	0.00032331
ENSG00000134030.14	CTIF	protein_coding	134.919	1.27996	0.333672	3.836	0.000125057	0.000961152	134.919	1.34377	0.332974	4.03565	5.44519e-05	0.000319279
ENSG00000167703.14	SLC43A2	protein_coding	239.807	1.19973	0.269193	4.45677	8.32038e-06	9.0375e-05	239.807	1.09797	0.270619	4.05726	4.9652e-05	0.000292956
ENSG00000107611.15	CUBN	protein_coding	23.792	1.17803	1.06917	1.10181	0.270544	0.48855	23.792	4.25989	1.04984	4.05764	4.9571e-05	0.000292575
ENSG00000181788.4	SIAH2	protein_coding	664.757	-0.340618	0.21054	-1.61783	0.1057	0.252881	664.757	-2.07452	0.217243	-9.54932	1.30555e-21	7.06537e-20
ENSG00000258659.6	TRIM34	protein_coding	210.398	1.43001	0.302424	4.7285	2.26189e-06	2.85918e-05	210.398	1.23512	0.303934	4.06377	4.82869e-05	0.000285561
ENSG00000135363.12	LMO2	protein_coding	1261.14	-0.909927	0.137329	-6.62589	3.45155e-11	1.14866e-09	1261.14	-1.3234	0.138701	-9.54139	1.4093e-21	7.58101e-20
ENSG00000056558.11	TRAF1	protein_coding	120.979	1.85198	0.440285	4.20631	2.59575e-05	0.000247167	120.979	1.79652	0.441476	4.06935	4.71447e-05	0.000279588
ENSG00000109736.15	MFSD10	protein_coding	12033.8	-0.602002	0.107179	-5.6168	1.94524e-08	3.99913e-07	12033.8	-1.02091	0.107364	-9.50889	1.92712e-21	1.03046e-19
ENSG00000168421.13	RHOH	protein_coding	426.063	0.668951	0.291177	2.2974	0.0215959	0.072536	426.063	1.18208	0.290046	4.07548	4.59201e-05	0.000272915
ENSG00000197885.10	NKIRAS1	protein_coding	280.9	0.703746	0.245654	2.86479	0.00417288	0.0189421	280.9	1.00148	0.245675	4.07647	4.57254e-05	0.000271848
ENSG00000130723.20	PRRC2B	protein_coding	16145.4	0.583213	0.0861485	6.76986	1.28905e-11	4.63198e-10	16145.4	0.817607	0.0861558	9.48986	2.31336e-21	1.22601e-19
ENSG00000073670.14	ADAM11	protein_coding	513.367	1.38689	0.728283	1.90433	0.0568675	0.156538	513.367	2.97447	0.727246	4.09005	4.31273e-05	0.000258029
ENSG00000198682.13	PAPSS2	protein_coding	35.2577	2.29922	0.743515	3.09237	0.00198565	0.0102244	35.2577	3.0021	0.733513	4.09278	4.26239e-05	0.000255273
ENSG00000140575.13	IQGAP1	protein_coding	15835.2	0.51214	0.105041	4.87562	1.08469e-06	1.48482e-05	15835.2	0.991603	0.104995	9.44433	3.57689e-21	1.87897e-19
ENSG00000136444.10	RSAD1	protein_coding	988.348	-0.438975	0.146777	-2.99076	0.0027828	0.0136223	988.348	-1.4143	0.149861	-9.43744	3.81991e-21	2.00076e-19
ENSG00000137474.22	MYO7A	protein_coding	62.8481	-0.1721	0.528773	-0.325471	0.744825	0.880018	62.8481	2.07857	0.506524	4.10359	4.06785e-05	0.000244357
ENSG00000012124.17	CD22	protein_coding	38.2157	2.06868	0.781912	2.64567	0.00815293	0.0328422	38.2157	3.14877	0.767296	4.10372	4.06563e-05	0.000244306
ENSG00000278730.1	AC005332.6	lncRNA	775.255	-0.107172	0.155659	-0.688504	0.491136	0.712078	775.255	-1.52354	0.161679	-9.42327	4.37248e-21	2.27027e-19
ENSG00000078070.13	MCCC1	protein_coding	1431.71	-0.161992	0.161665	-1.00202	0.316334	0.542046	1431.71	-1.55056	0.164608	-9.4197	4.52382e-21	2.34206e-19
ENSG00000275395.6	FCGBP	protein_coding	55.8174	2.30286	0.633657	3.63424	0.000278804	0.00193124	55.8174	2.60701	0.632833	4.11959	3.79548e-05	0.000228994
ENSG00000159111.13	MRPL10	protein_coding	1547.44	0.0236072	0.13469	0.175271	0.860867	0.941226	1547.44	-1.29997	0.13806	-9.41598	4.68707e-21	2.41263e-19
ENSG00000258461.5	AC012651.1	protein_coding	155.444	0.593449	0.319151	1.85946	0.0629617	0.169607	155.444	1.30184	0.315706	4.12359	3.73019e-05	0.000225435
ENSG00000184988.8	TMEM106A	protein_coding	249.22	0.430088	0.309622	1.38907	0.164811	0.348781	249.22	1.2667	0.307158	4.12394	3.72441e-05	0.000225237
ENSG00000115355.16	CCDC88A	protein_coding	6014.92	0.369009	0.101946	3.61965	0.000295006	0.0020165	6014.92	0.955908	0.101767	9.39311	5.82518e-21	2.97283e-19
ENSG00000116120.10	FARSB	protein_coding	3614.3	-0.725733	0.111987	-6.48054	9.13964e-11	2.83771e-09	3614.3	-1.05694	0.112529	-9.39261	5.85326e-21	2.97868e-19
ENSG00000204103.4	MAFB	protein_coding	575.73	3.01884	0.529393	5.70246	1.18093e-08	2.53196e-07	575.73	2.18963	0.530233	4.12956	3.63461e-05	0.000220551
ENSG00000262136.1	AC092115.3	lncRNA	33.3824	4.18687	0.945443	4.42848	9.49003e-06	0.000101558	33.3824	3.92018	0.948662	4.13232	3.59115e-05	0.000218284
ENSG00000101605.12	MYOM1	protein_coding	42.6049	1.07954	0.642043	1.68141	0.0926825	0.22856	42.6049	2.57254	0.621919	4.13646	3.52704e-05	0.000215117
ENSG00000242125.3	SNHG3	lncRNA	2533.96	-0.489092	0.140161	-3.4895	0.000483923	0.0031052	2533.96	-1.32309	0.141431	-9.35502	8.35855e-21	4.2058e-19
ENSG00000243414.5	TICAM2	protein_coding	63.3898	1.16149	0.518275	2.24107	0.0250214	0.0816403	63.3898	2.11799	0.511731	4.13888	3.49008e-05	0.000213153
ENSG00000132185.16	FCRLA	protein_coding	14.2039	5.16136	1.75162	2.94663	0.00321258	0.0152864	14.2039	7.18359	1.73466	4.14121	3.45473e-05	0.000211282
ENSG00000019582.15	CD74	protein_coding	136.491	1.88468	0.369449	5.10131	3.37302e-07	5.25412e-06	136.491	1.54802	0.372328	4.15766	3.21521e-05	0.000198122
ENSG00000145220.14	LYAR	protein_coding	7988.31	-0.750134	0.110411	-6.794	1.0907e-11	3.96193e-10	7988.31	-1.03276	0.110641	-9.33431	1.01652e-20	5.05804e-19
ENSG00000211445.12	GPX3	protein_coding	62.9751	0.288864	0.530676	0.544332	0.586213	0.78541	62.9751	2.10453	0.504992	4.16746	3.08016e-05	0.000190587
ENSG00000162434.12	JAK1	protein_coding	4303.88	0.299577	0.101244	2.95896	0.00308675	0.0148102	4303.88	0.937891	0.100902	9.29505	1.47134e-20	7.28071e-19
ENSG00000213281.5	NRAS	protein_coding	2621.05	0.00497334	0.108993	0.0456297	0.963605	0.985225	2621.05	-1.02761	0.110695	-9.28318	1.64491e-20	8.11715e-19
ENSG00000180353.11	HCLS1	protein_coding	12566.2	0.227035	0.0929145	2.44349	0.0145462	0.0527103	12566.2	0.860267	0.0927987	9.27024	1.85721e-20	9.13964e-19
ENSG00000108773.11	KAT2A	protein_coding	4348.17	-0.261687	0.102967	-2.54146	0.0110391	0.0421854	4348.17	-0.961622	0.103754	-9.26831	1.89117e-20	9.28125e-19
ENSG00000132768.14	DPH2	protein_coding	2843.05	-0.367128	0.10903	-3.36724	0.00075926	0.00457504	2843.05	-1.01953	0.11002	-9.26679	1.91829e-20	9.38863e-19
ENSG00000017483.15	SLC38A5	protein_coding	4070.34	-0.563694	0.118986	-4.73747	2.16399e-06	2.75632e-05	4070.34	-1.10814	0.119634	-9.26278	1.99174e-20	9.72156e-19
ENSG00000086200.16	IPO11	protein_coding	1530.57	-0.197375	0.168683	-1.17009	0.241964	0.453493	1530.57	-1.59245	0.171963	-9.26042	2.03639e-20	9.91246e-19
ENSG00000169413.3	RNASE6	protein_coding	34.4494	2.12016	0.724547	2.92619	0.00343146	0.016139	34.4494	2.99889	0.717393	4.18027	2.91163e-05	0.000181035
ENSG00000114450.10	GNB4	protein_coding	2986.59	0.487175	0.1068	4.56155	5.07765e-06	5.80656e-05	2986.59	0.987285	0.106717	9.25143	2.21504e-20	1.07238e-18
ENSG00000120549.18	KIAA1217	protein_coding	168.311	0.357155	0.398899	0.895352	0.370599	0.599966	168.311	1.65059	0.394551	4.18347	2.87092e-05	0.000178876
ENSG00000119929.13	CUTC	protein_coding	1552.37	-0.618135	0.131881	-4.68705	2.77169e-06	3.40548e-05	1552.37	-1.23594	0.133642	-9.24815	2.28414e-20	1.09989e-18
ENSG00000132603.15	NIP7	protein_coding	3453.29	-0.513398	0.113096	-4.5395	5.63886e-06	6.38397e-05	3453.29	-1.05367	0.113944	-9.24725	2.30348e-20	1.10623e-18
ENSG00000123094.15	RASSF8	protein_coding	224.133	1.79918	0.324167	5.55016	2.8541e-08	5.66504e-07	224.133	1.36686	0.325767	4.19583	2.71875e-05	0.000170581
ENSG00000125510.16	OPRL1	protein_coding	63.3203	0.590502	0.519529	1.13661	0.255702	0.469631	63.3203	2.13162	0.50696	4.20471	2.6142e-05	0.000164252
ENSG00000173267.14	SNCG	protein_coding	44.6859	2.65856	0.73483	3.61792	0.000296976	0.00202681	44.6859	3.09065	0.733179	4.21541	2.49327e-05	0.000157261
ENSG00000161381.14	PLXDC1	protein_coding	20.254	3.10851	1.08855	2.85565	0.0042949	0.0194115	20.254	4.4925	1.06323	4.22532	2.386e-05	0.000151186
ENSG00000124313.16	IQSEC2	protein_coding	223.139	1.12935	0.355847	3.17369	0.00150514	0.00815043	223.139	1.50489	0.35488	4.24055	2.22969e-05	0.000142137
ENSG00000064687.12	ABCA7	protein_coding	466.649	0.826408	0.26794	3.0843	0.00204032	0.0104415	466.649	1.1345	0.267141	4.24683	2.16817e-05	0.000138511
ENSG00000103423.14	DNAJA3	protein_coding	1192.67	-0.0661855	0.160277	-0.412946	0.679647	0.842992	1192.67	-1.50201	0.164014	-9.15779	5.29702e-20	2.49699e-18
ENSG00000100385.14	IL2RB	protein_coding	214.53	1.30206	0.304667	4.27371	1.92249e-05	0.000188329	214.53	1.3024	0.306462	4.24978	2.13977e-05	0.000136892
ENSG00000100580.8	TMED8	protein_coding	1453.29	0.268575	0.139484	1.92549	0.0541679	0.150699	1453.29	-1.30999	0.143242	-9.14532	5.94528e-20	2.7879e-18
ENSG00000134013.15	LOXL2	protein_coding	118.527	1.35494	0.419389	3.23075	0.00123467	0.00688485	118.527	1.7826	0.419272	4.25165	2.12198e-05	0.000135851
ENSG00000103522.16	IL21R	protein_coding	46.4432	2.88149	0.660348	4.36359	1.27944e-05	0.000132088	46.4432	2.80249	0.658787	4.25402	2.09967e-05	0.000134518
ENSG00000170412.17	GPRC5C	protein_coding	249.194	1.68612	0.316041	5.33514	9.5472e-08	1.68623e-06	249.194	1.35166	0.317724	4.25419	2.09803e-05	0.000134462
ENSG00000146828.18	SLC12A9	protein_coding	6142.15	0.604234	0.100244	6.02763	1.66385e-09	4.09164e-08	6142.15	0.912294	0.100171	9.10741	8.43755e-20	3.91559e-18
ENSG00000044574.8	HSPA5	protein_coding	39175.1	-0.644044	0.0925695	-6.9574	3.46599e-12	1.34705e-10	39175.1	-0.843013	0.0926121	-9.10262	8.81772e-20	4.08144e-18
ENSG00000196937.11	FAM3C	protein_coding	734.856	0.703874	0.170903	4.11856	3.81242e-05	0.000347157	734.856	-1.64653	0.180979	-9.09793	9.2074e-20	4.25083e-18
ENSG00000235852.1	AC005540.1	lncRNA	54.9181	0.838746	0.621721	1.34907	0.177314	0.367188	54.9181	2.58405	0.607242	4.25538	2.08694e-05	0.000133942
ENSG00000258376.2	AC004846.1	lncRNA	52.789	2.28	0.59024	3.86284	0.000112077	0.000878128	52.789	2.51336	0.589784	4.26149	2.03069e-05	0.000130848
ENSG00000123342.16	MMP19	protein_coding	60.1113	2.14805	0.55512	3.86952	0.000109049	0.000856736	60.1113	2.36333	0.554248	4.26403	2.0077e-05	0.000129693
ENSG00000172243.17	CLEC7A	protein_coding	32.9068	3.61066	1.11191	3.24725	0.00116525	0.00656136	32.9068	4.70441	1.10316	4.26448	2.00372e-05	0.000129483
ENSG00000115165.10	CYTIP	protein_coding	130.026	1.49176	0.44667	3.33974	0.000838583	0.00497215	130.026	1.90936	0.445728	4.2837	1.83812e-05	0.000119342
ENSG00000111490.13	TBC1D30	protein_coding	99.0719	1.14299	0.409614	2.79042	0.00526403	0.0229772	99.0719	1.75606	0.409751	4.28567	1.82191e-05	0.000118374
ENSG00000139567.12	ACVRL1	protein_coding	22.1582	5.86004	1.50144	3.90296	9.50235e-05	0.000760233	22.1582	6.38974	1.48799	4.29422	1.75311e-05	0.000114361
ENSG00000026103.22	FAS	protein_coding	354.216	0.819988	0.234187	3.50142	0.000462788	0.0029861	354.216	1.00638	0.2339	4.30263	1.68781e-05	0.000110423
ENSG00000107833.10	NPM3	protein_coding	4758.18	-0.75949	0.143859	-5.27939	1.29611e-07	2.20962e-06	4758.18	-1.30483	0.144332	-9.04048	1.55979e-19	7.03793e-18
ENSG00000180357.9	ZNF609	protein_coding	3671.18	0.103276	0.108732	0.949816	0.342206	0.570117	3671.18	0.976899	0.108182	9.03011	1.71507e-19	7.71911e-18
ENSG00000257524.6	AL157935.2	protein_coding	196.274	1.42444	0.354677	4.01616	5.91551e-05	0.000510415	196.274	1.52726	0.354935	4.30293	1.68558e-05	0.000110317
ENSG00000141560.15	FN3KRP	protein_coding	1404.63	-0.00613309	0.154947	-0.0395819	0.968426	0.987256	1404.63	-1.42678	0.158233	-9.01692	1.93446e-19	8.66299e-18
ENSG00000124191.18	TOX2	protein_coding	106.014	2.10911	0.435291	4.84529	1.26429e-06	1.70961e-05	106.014	1.87894	0.436418	4.30536	1.66712e-05	0.000109228
ENSG00000232956.9	SNHG15	lncRNA	4936.9	-0.607816	0.10502	-5.78763	7.13866e-09	1.59762e-07	4936.9	-0.950516	0.105447	-9.01413	1.98447e-19	8.84274e-18
ENSG00000147416.11	ATP6V1B2	protein_coding	4564.59	0.483909	0.100366	4.82145	1.42517e-06	1.90455e-05	4564.59	0.902693	0.100227	9.00648	2.12773e-19	9.45759e-18
ENSG00000100036.13	SLC35E4	protein_coding	217.05	1.74657	0.298181	5.8574	4.70157e-09	1.06943e-07	217.05	1.29762	0.300723	4.31498	1.59616e-05	0.000105041
ENSG00000197019.5	SERTAD1	protein_coding	237.5	0.911848	0.280851	3.24673	0.00116741	0.00656836	237.5	1.20976	0.280344	4.31528	1.59404e-05	0.000104978
ENSG00000117016.10	RIMS3	protein_coding	122.066	1.73166	0.439756	3.93778	8.22389e-05	0.000673793	122.066	1.90046	0.439896	4.32024	1.55859e-05	0.000102984
ENSG00000181409.13	AATK	protein_coding	34.0529	1.36344	0.902359	1.51097	0.130796	0.295179	34.0529	3.78846	0.871526	4.34693	1.38056e-05	9.18991e-05
ENSG00000197444.10	OGDHL	protein_coding	307.262	-0.282352	0.224104	-1.25992	0.207699	0.410061	307.262	-2.16614	0.241099	-8.98444	2.60061e-19	1.14178e-17
ENSG00000132359.15	RAP1GAP2	protein_coding	701.49	0.619637	0.24401	2.53939	0.0111046	0.0424162	701.49	1.0595	0.243389	4.35312	1.34213e-05	8.94401e-05
ENSG00000107815.10	TWNK	protein_coding	3784.98	-0.0338449	0.105751	-0.320044	0.748935	0.88291	3784.98	-0.958457	0.106878	-8.96775	3.02647e-19	1.32227e-17
ENSG00000049089.15	COL9A2	protein_coding	94.3456	0.197826	0.433088	0.45678	0.647829	0.825703	94.3456	1.83698	0.420476	4.36882	1.24919e-05	8.38318e-05
ENSG00000225190.11	PLEKHM1	protein_coding	242.518	0.624959	0.282384	2.21315	0.0268872	0.0863759	242.518	1.23079	0.280794	4.38323	1.1693e-05	7.89509e-05
ENSG00000257218.6	GATC	protein_coding	2497.73	-0.181966	0.139428	-1.30509	0.191863	0.388219	2497.73	-1.2635	0.141085	-8.9556	3.37889e-19	1.46552e-17
ENSG00000130881.14	LRP3	protein_coding	2946.67	-0.698797	0.115509	-6.04969	1.45121e-09	3.60596e-08	2946.67	-1.04005	0.116166	-8.95318	3.45399e-19	1.49447e-17
ENSG00000100154.14	TTC28	protein_coding	309.423	1.46627	0.290805	5.04211	4.60423e-07	6.95977e-06	309.423	1.28205	0.291277	4.40148	1.07514e-05	7.30893e-05
ENSG00000184983.10	NDUFA6	protein_coding	831.952	-0.281096	0.182122	-1.54345	0.12272	0.281718	831.952	-1.67201	0.187005	-8.94099	3.85684e-19	1.66076e-17
ENSG00000164040.17	PGRMC2	protein_coding	1016.6	-0.223801	0.16156	-1.38525	0.165976	0.350293	1016.6	-1.48377	0.165967	-8.94016	3.88594e-19	1.66928e-17
ENSG00000079739.17	PGM1	protein_coding	2036.25	-0.562022	0.136633	-4.11335	3.89952e-05	0.000353352	2036.25	-1.23314	0.137961	-8.93833	3.95105e-19	1.69319e-17
ENSG00000168477.19	TNXB	protein_coding	30.0911	2.14701	0.928743	2.31174	0.0207922	0.0704183	30.0911	4.01137	0.911154	4.40251	1.07004e-05	7.27698e-05
ENSG00000284292.1	AC004922.1	protein_coding	453.66	-0.056265	0.287756	-0.19553	0.844978	0.933612	453.66	1.25517	0.284892	4.40575	1.05417e-05	7.17249e-05
ENSG00000166750.10	SLFN5	protein_coding	1738.9	4.89364	0.589718	8.29827	1.05639e-16	8.38724e-15	1738.9	2.60168	0.590429	4.40643	1.0509e-05	7.15496e-05
ENSG00000115594.12	IL1R1	protein_coding	77.978	1.77065	0.532576	3.32469	0.00088518	0.00521137	77.978	2.33261	0.528793	4.41119	1.02803e-05	7.02064e-05
ENSG00000152291.14	TGOLN2	protein_coding	18106.4	0.144332	0.0920801	1.56746	0.117008	0.272031	18106.4	0.817138	0.0919855	8.88334	6.48846e-19	2.7477e-17
ENSG00000183762.12	KREMEN1	protein_coding	266.283	1.45616	0.287541	5.06419	4.10145e-07	6.25649e-06	266.283	1.27508	0.28884	4.41448	1.01254e-05	6.92806e-05
ENSG00000103274.11	NUBP1	protein_coding	991.688	-0.135722	0.152044	-0.892649	0.372045	0.601134	991.688	-1.38405	0.156264	-8.85716	8.20802e-19	3.45953e-17
ENSG00000168874.13	ATOH8	protein_coding	29.1954	1.28146	0.885845	1.4466	0.14801	0.322712	29.1954	3.77551	0.855143	4.41507	1.00978e-05	6.91675e-05
ENSG00000107036.12	RIC1	protein_coding	4602.76	0.585577	0.109145	5.36513	8.0893e-08	1.44713e-06	4602.76	0.963403	0.109059	8.83381	1.01167e-18	4.24404e-17
ENSG00000101361.17	NOP56	protein_coding	29771.6	-0.479733	0.0968826	-4.95169	7.35701e-07	1.05381e-05	29771.6	-0.856424	0.0969647	-8.83233	1.02515e-18	4.28502e-17
ENSG00000173511.9	VEGFB	protein_coding	609.573	0.168282	0.204176	0.824199	0.409826	0.639797	609.573	-1.88583	0.213517	-8.83222	1.02622e-18	4.28502e-17
ENSG00000184828.10	ZBTB7C	protein_coding	59.4608	-0.0171619	0.621632	-0.0276079	0.977975	0.991835	59.4608	2.63728	0.597246	4.41573	1.00669e-05	6.90119e-05
ENSG00000123472.12	ATPAF1	protein_coding	1134.87	-0.221765	0.171149	-1.29575	0.195063	0.392978	1134.87	-1.55186	0.175886	-8.82313	1.11308e-18	4.62613e-17
ENSG00000133983.16	COX16	protein_coding	942.535	-0.449452	0.162754	-2.76155	0.00575284	0.024613	942.535	-1.46884	0.166498	-8.82193	1.12505e-18	4.66506e-17
ENSG00000250510.8	GPR162	protein_coding	154.553	1.7046	0.38019	4.48356	7.34092e-06	8.09492e-05	154.553	1.68976	0.381734	4.42653	9.5759e-06	6.59489e-05
ENSG00000214548.18	MEG3	lncRNA	20.8099	2.75187	1.19012	2.31226	0.0207634	0.0703348	20.8099	5.06863	1.1447	4.42791	9.51487e-06	6.5579e-05
ENSG00000136108.15	CKAP2	protein_coding	3281.89	0.340504	0.117926	2.88744	0.00388394	0.0178541	3281.89	-1.05741	0.120036	-8.80911	1.26139e-18	5.19433e-17
ENSG00000087274.17	ADD1	protein_coding	9308.67	0.0993004	0.0902102	1.10077	0.270998	0.488946	9308.67	-0.799239	0.0907345	-8.80854	1.26783e-18	5.20885e-17
ENSG00000280893.1	AC009133.6	protein_coding	573.352	-0.0629352	0.199432	-0.315571	0.752328	0.88522	573.352	-1.8298	0.207963	-8.79868	1.3844e-18	5.67478e-17
ENSG00000152377.14	SPOCK1	protein_coding	37.6611	1.84134	0.664506	2.77099	0.00558868	0.0240527	37.6611	2.89575	0.65386	4.4287	9.48044e-06	6.54172e-05
ENSG00000145740.19	SLC30A5	protein_coding	1258.61	-0.535844	0.169807	-3.1556	0.00160167	0.00859899	1258.61	-1.51711	0.172727	-8.78328	1.58769e-18	6.47841e-17
ENSG00000111540.16	AC034102.1	protein_coding	6221.41	-0.0249641	0.0980878	-0.254508	0.799103	0.910299	6221.41	-0.866949	0.0987837	-8.77624	1.69034e-18	6.88159e-17
ENSG00000108091.11	CCDC6	protein_coding	1777.62	-0.215929	0.127112	-1.69873	0.08937	0.222332	1777.62	-1.13258	0.129097	-8.77309	1.73834e-18	7.05423e-17
ENSG00000159346.13	ADIPOR1	protein_coding	4543.39	0.646255	0.104053	6.21082	5.27104e-10	1.41978e-08	4543.39	0.912249	0.103984	8.77294	1.74062e-18	7.05423e-17
ENSG00000165475.15	CRYL1	protein_coding	261.829	0.768272	0.25053	3.06658	0.00216522	0.0109795	261.829	1.10866	0.249881	4.43675	9.13284e-06	6.32135e-05
ENSG00000070371.16	CLTCL1	protein_coding	2578.09	-0.809375	0.125401	-6.4543	1.08718e-10	3.3199e-09	2578.09	-1.1021	0.125908	-8.75323	2.0734e-18	8.34936e-17
ENSG00000124780.14	KCNK17	protein_coding	32.0535	2.72231	0.820526	3.31776	0.000907432	0.00531796	32.0535	3.61984	0.812635	4.45445	8.41074e-06	5.84867e-05
ENSG00000163125.15	RPRD2	protein_coding	3072.54	0.561095	0.11062	5.0723	3.93044e-07	6.03427e-06	3072.54	0.966583	0.110431	8.75284	2.08043e-18	8.35577e-17
ENSG00000167775.11	CD320	protein_coding	12884.3	-0.576319	0.0947748	-6.08093	1.19487e-09	3.02766e-08	12884.3	-0.830388	0.0949178	-8.7485	2.16208e-18	8.6643e-17
ENSG00000169750.9	RAC3	protein_coding	1375.2	-0.994214	0.157657	-6.30618	2.8601e-10	8.05514e-09	1375.2	-1.38962	0.158872	-8.74679	2.19505e-18	8.75894e-17
ENSG00000182253.14	SYNM	protein_coding	210.463	0.749914	0.274348	2.73344	0.00626768	0.0264092	210.463	1.21714	0.273157	4.45582	8.35719e-06	5.81594e-05
ENSG00000135823.14	STX6	protein_coding	2418.02	0.764814	0.11259	6.79289	1.09907e-11	3.98364e-10	2418.02	0.984335	0.112545	8.74613	2.20786e-18	8.78874e-17
ENSG00000269713.7	NBPF9	protein_coding	226.773	0.759429	0.274438	2.76722	0.00565368	0.0242698	226.773	1.21702	0.272946	4.45884	8.24046e-06	5.7481e-05
ENSG00000215301.10	DDX3X	protein_coding	18671.3	0.520045	0.090598	5.74014	9.45975e-09	2.07257e-07	18671.3	0.792187	0.0906003	8.74376	2.25483e-18	8.93602e-17
ENSG00000133606.11	MKRN1	protein_coding	8303.47	0.385231	0.106825	3.60619	0.000310724	0.0021017	8303.47	0.93202	0.106698	8.73509	2.43461e-18	9.6272e-17
ENSG00000269693.1	AC010422.6	protein_coding	16.1901	1.95658	2.01301	0.971968	0.331066	0.558183	16.1901	7.76947	1.73528	4.47737	7.55694e-06	5.30852e-05
ENSG00000260537.2	AC012184.2	protein_coding	178.358	0.975305	0.308882	3.15753	0.00159111	0.00856315	178.358	1.37927	0.307752	4.48174	7.40353e-06	5.21044e-05
ENSG00000115828.17	QPCT	protein_coding	119.975	0.228631	0.442239	0.516986	0.605166	0.79895	119.975	1.95662	0.435049	4.49746	6.87709e-06	4.86338e-05
ENSG00000074706.13	IPCEF1	protein_coding	116.784	0.780389	0.471851	1.65389	0.0981499	0.238203	116.784	2.09914	0.466176	4.5029	6.70317e-06	4.75164e-05
ENSG00000163568.15	AIM2	protein_coding	49.627	5.18472	0.913314	5.67682	1.37224e-08	2.90347e-07	49.627	4.14209	0.919142	4.50647	6.59136e-06	4.67608e-05
ENSG00000090863.11	GLG1	protein_coding	8815.93	0.449723	0.0976767	4.6042	4.14052e-06	4.86503e-05	8815.93	0.850071	0.0976196	8.70799	3.09313e-18	1.20713e-16
ENSG00000102962.5	CCL22	protein_coding	35.967	2.49314	0.803288	3.10367	0.00191133	0.00991084	35.967	3.58626	0.795139	4.51023	6.47582e-06	4.59776e-05
ENSG00000082074.18	FYB1	protein_coding	891.264	-0.0105851	0.224904	-0.0470652	0.962461	0.984788	891.264	1.01028	0.223883	4.51254	6.40566e-06	4.55516e-05
ENSG00000150347.16	ARID5B	protein_coding	143.632	2.36885	0.403301	5.87366	4.26271e-09	9.76265e-08	143.632	1.83608	0.406278	4.51926	6.20554e-06	4.43044e-05
ENSG00000164983.7	TMEM65	protein_coding	205.631	0.561275	0.30615	1.83333	0.0667535	0.177537	205.631	1.37153	0.303209	4.52339	6.08577e-06	4.3484e-05
ENSG00000135749.19	PCNX2	protein_coding	125.475	1.59664	0.436973	3.65385	0.000258335	0.00180597	125.475	1.96223	0.433213	4.52947	5.91327e-06	4.23698e-05
ENSG00000071054.16	MAP4K4	protein_coding	10097.8	0.765379	0.0954488	8.01874	1.06833e-15	7.15351e-14	10097.8	0.828726	0.0954857	8.67906	3.99057e-18	1.53397e-16
ENSG00000143398.20	PIP5K1A	protein_coding	3425.54	0.267439	0.103302	2.5889	0.00962837	0.0377191	3425.54	0.893718	0.102974	8.6791	3.98919e-18	1.53397e-16
ENSG00000130821.16	SLC6A8	protein_coding	288.367	1.22012	0.243311	5.01466	5.31268e-07	7.91585e-06	288.367	1.10763	0.243313	4.55228	5.30686e-06	3.84088e-05
ENSG00000116990.11	MYCL	protein_coding	61.1887	1.62273	0.560588	2.89469	0.00379528	0.0175239	61.1887	2.53013	0.55502	4.55864	5.14872e-06	3.74458e-05
ENSG00000106133.18	NSUN5P2	transcribed_unprocessed_pseudogene	513.5	-0.662795	0.199517	-3.322	0.000893744	0.00525067	513.5	-1.7857	0.206232	-8.65871	4.77112e-18	1.82228e-16
ENSG00000109189.13	USP46	protein_coding	613.72	0.190866	0.172953	1.10357	0.26978	0.487435	613.72	-1.59144	0.183911	-8.65329	5.00361e-18	1.90701e-16
ENSG00000065675.14	PRKCQ	protein_coding	354.008	-0.060649	0.209644	-0.289295	0.772356	0.89601	354.008	-1.93578	0.223729	-8.65235	5.0451e-18	1.91468e-16
ENSG00000084774.14	CAD	protein_coding	16313.4	-0.41748	0.103496	-4.03376	5.48907e-05	0.000478407	16313.4	-0.89651	0.103613	-8.65249	5.03899e-18	1.91468e-16
ENSG00000108551.5	RASD1	protein_coding	75.908	0.556548	0.496369	1.12124	0.262187	0.478328	75.908	2.2115	0.483515	4.57381	4.78938e-06	3.49744e-05
ENSG00000103489.11	XYLT1	protein_coding	253.147	1.23808	0.275586	4.49255	7.03743e-06	7.79635e-05	253.147	1.26851	0.277047	4.57867	4.67946e-06	3.42275e-05
ENSG00000225217.1	HSPA7	unprocessed_pseudogene	36.1305	1.90746	0.759876	2.51022	0.0120655	0.0453287	36.1305	3.41656	0.746151	4.57891	4.67403e-06	3.42017e-05
ENSG00000158806.14	NPM2	protein_coding	119.314	0.916454	0.382912	2.39338	0.0166938	0.0588906	119.314	1.73279	0.378237	4.58122	4.62266e-06	3.38535e-05
ENSG00000197506.7	SLC28A3	protein_coding	279.877	-0.0936089	0.279798	-0.334559	0.737958	0.877128	279.877	1.25768	0.274273	4.58549	4.52923e-06	3.32236e-05
ENSG00000124508.16	BTN2A2	protein_coding	368.161	0.567727	0.225313	2.51972	0.0117447	0.0443331	368.161	1.02797	0.224136	4.58638	4.51006e-06	3.31101e-05
ENSG00000180871.8	CXCR2	protein_coding	98.3699	-0.314581	0.417365	-0.753733	0.45101	0.677541	98.3699	1.85329	0.403133	4.59721	4.2818e-06	3.15248e-05
ENSG00000034053.14	APBA2	protein_coding	234.922	0.266343	0.282693	0.942161	0.34611	0.574255	234.922	1.29014	0.279158	4.62152	3.80937e-06	2.83731e-05
ENSG00000164440.15	TXLNB	protein_coding	72.5298	2.39314	0.572289	4.18169	2.89347e-05	0.000271638	72.5298	2.63828	0.57072	4.62273	3.78728e-06	2.82203e-05
ENSG00000184428.12	TOP1MT	protein_coding	2729.28	-0.336224	0.119711	-2.80864	0.00497508	0.0219559	2729.28	-1.04149	0.12083	-8.61943	6.72887e-18	2.50071e-16
ENSG00000198879.11	SFMBT2	protein_coding	1921.74	0.420798	0.13251	3.17559	0.00149531	0.00810775	1921.74	-1.16754	0.135482	-8.6177	6.83119e-18	2.53348e-16
ENSG00000088827.12	SIGLEC1	protein_coding	55.4013	5.09557	0.866134	5.88313	4.02587e-09	9.30975e-08	55.4013	4.03535	0.872435	4.62539	3.73901e-06	2.78954e-05
ENSG00000100345.21	MYH9	protein_coding	92124.9	0.542997	0.0882031	6.15621	7.45062e-10	1.96869e-08	92124.9	0.759534	0.0882002	8.61148	7.21263e-18	2.66391e-16
ENSG00000111859.17	NEDD9	protein_coding	97.0563	1.07874	0.459695	2.34664	0.0189437	0.0652578	97.0563	2.11016	0.455956	4.62799	3.69227e-06	2.75812e-05
ENSG00000196209.12	SIRPB2	protein_coding	339.479	0.272601	0.281186	0.969471	0.33231	0.559431	339.479	1.28773	0.27821	4.62862	3.68104e-06	2.75202e-05
ENSG00000161956.13	SENP3	protein_coding	2440.72	-0.390184	0.113031	-3.45201	0.000556421	0.00349292	2440.72	-0.981	0.113976	-8.60711	7.49282e-18	2.75039e-16
ENSG00000141837.20	CACNA1A	protein_coding	143.898	1.39082	0.509381	2.73042	0.00632542	0.0266121	143.898	2.35139	0.507835	4.63023	3.65261e-06	2.73305e-05
ENSG00000090889.12	KIF4A	protein_coding	4617.55	0.55274	0.108603	5.08956	3.58895e-07	5.53548e-06	4617.55	0.93324	0.108486	8.60244	7.80422e-18	2.853e-16
ENSG00000077454.16	LRCH4	protein_coding	10879.8	0.239777	0.0926216	2.58878	0.00963168	0.0377191	10879.8	0.795809	0.0925904	8.59494	8.33104e-18	3.03939e-16
ENSG00000123992.19	DNPEP	protein_coding	3659.08	0.0349894	0.113913	0.307159	0.758722	0.888792	3659.08	-0.988304	0.114995	-8.59429	8.37808e-18	3.05034e-16
ENSG00000092067.5	CEBPE	protein_coding	2262.54	-0.886937	0.136414	-6.50182	7.93536e-11	2.48696e-09	2262.54	-1.1763	0.137092	-8.58036	9.45795e-18	3.43652e-16
ENSG00000143878.9	RHOB	protein_coding	255.074	1.68826	0.307347	5.493	3.95171e-08	7.61698e-07	255.074	1.43601	0.308768	4.65078	3.30683e-06	2.48575e-05
ENSG00000184220.12	CMSS1	protein_coding	3175.26	-0.544169	0.106678	-5.10103	3.37817e-07	5.25412e-06	3175.26	-0.920408	0.107332	-8.57535	9.8787e-18	3.57489e-16
ENSG00000104974.11	LILRA1	protein_coding	38.033	2.61168	0.7793	3.35131	0.000804289	0.00479782	38.033	3.60353	0.772262	4.6662	3.06814e-06	2.31409e-05
ENSG00000131196.17	NFATC1	protein_coding	128.293	1.64733	0.469101	3.51168	0.000445287	0.00288375	128.293	2.18823	0.467367	4.68204	2.84032e-06	2.15132e-05
ENSG00000108523.15	RNF167	protein_coding	1800.05	-0.140151	0.124473	-1.12595	0.260187	0.475587	1800.05	-1.08475	0.126728	-8.55967	1.13195e-17	4.07162e-16
ENSG00000197081.14	IGF2R	protein_coding	14107.5	0.736583	0.0921699	7.99158	1.33219e-15	8.77927e-14	14107.5	0.788722	0.0921902	8.55537	1.17488e-17	4.21756e-16
ENSG00000076248.10	UNG	protein_coding	6547.02	-0.481354	0.1051	-4.57998	4.6502e-06	5.39546e-05	6547.02	-0.900702	0.105479	-8.53913	1.35238e-17	4.84504e-16
ENSG00000171314.9	PGAM1	protein_coding	6290.46	-0.0243078	0.107406	-0.226318	0.820954	0.920991	6290.46	-0.922665	0.108066	-8.53801	1.3655e-17	4.88229e-16
ENSG00000164323.14	CFAP97	protein_coding	1524.18	0.298262	0.126956	2.34933	0.0188074	0.0648399	1524.18	-1.11361	0.130513	-8.53258	1.43119e-17	5.10694e-16
ENSG00000215458.8	AATBC	lncRNA	94.4283	0.953764	0.477578	1.99708	0.045816	0.132528	94.4283	2.20651	0.471175	4.683	2.82711e-06	2.14312e-05
ENSG00000106665.15	CLIP2	protein_coding	9604.98	0.85184	0.0963549	8.84065	9.51631e-19	9.73407e-17	9604.98	0.822356	0.0964059	8.53015	1.46163e-17	5.18888e-16
ENSG00000160326.14	SLC2A6	protein_coding	226.461	1.89022	0.367676	5.14099	2.73295e-07	4.33966e-06	226.461	1.72761	0.368866	4.68357	2.81914e-06	2.1389e-05
ENSG00000164047.5	CAMP	protein_coding	29.2044	1.29031	0.866956	1.48832	0.136667	0.304835	29.2044	3.89214	0.830068	4.68895	2.74616e-06	2.08688e-05
ENSG00000140836.17	ZFHX3	protein_coding	468.758	1.06879	0.267	4.00294	6.25597e-05	0.000536829	468.758	1.25835	0.267321	4.70725	2.51083e-06	1.92043e-05
ENSG00000281398.4	SNHG4	lncRNA	1401.74	-0.439944	0.168636	-2.60885	0.00908481	0.035938	1401.74	-1.45968	0.171358	-8.51829	1.61925e-17	5.70976e-16
ENSG00000228716.7	DHFR	protein_coding	1239.7	-0.199205	0.170218	-1.1703	0.241881	0.453387	1239.7	-1.48607	0.174519	-8.51522	1.6627e-17	5.85145e-16
ENSG00000181852.17	RNF41	protein_coding	2764.03	-0.0669975	0.105574	-0.634601	0.525689	0.740271	2764.03	-0.910586	0.107002	-8.51002	1.73897e-17	6.10788e-16
ENSG00000215769.8	ARHGAP27P1-BPTFP1-KPNA2P3	lncRNA	274.463	0.439647	0.245102	1.79373	0.0728559	0.190366	274.463	1.14252	0.242621	4.70908	2.48839e-06	1.90652e-05
ENSG00000114353.17	GNAI2	protein_coding	29381.6	0.170578	0.0932115	1.83001	0.067248	0.178387	29381.6	0.792313	0.0931608	8.50479	1.81924e-17	6.36486e-16
ENSG00000182158.15	CREB3L2	protein_coding	4987.07	-0.0703472	0.104765	-0.671475	0.501918	0.721148	4987.07	0.886281	0.104265	8.50031	1.89089e-17	6.60263e-16
ENSG00000126602.11	TRAP1	protein_coding	9736.73	-0.35604	0.112749	-3.15781	0.00158961	0.00855968	9736.73	-0.96071	0.113024	-8.50005	1.89517e-17	6.6047e-16
ENSG00000211455.8	STK38L	protein_coding	3919.27	0.511692	0.109269	4.68285	2.8291e-06	3.46072e-05	3919.27	0.927376	0.109197	8.49271	2.01876e-17	7.02176e-16
ENSG00000089327.14	FXYD5	protein_coding	2855.06	0.436622	0.114048	3.8284	0.000128979	0.000987355	2855.06	0.965628	0.113706	8.49234	2.02522e-17	7.03058e-16
ENSG00000169508.7	GPR183	protein_coding	194.06	-0.526803	0.387226	-1.36045	0.173687	0.361894	194.06	1.76979	0.375736	4.7102	2.47479e-06	1.89773e-05
ENSG00000170425.3	ADORA2B	protein_coding	307.508	0.294462	0.233176	1.26283	0.206649	0.408327	307.508	1.08633	0.230587	4.71113	2.46347e-06	1.89243e-05
ENSG00000119927.14	GPAM	protein_coding	993.659	-0.0590641	0.157123	-0.37591	0.706984	0.859361	993.659	-1.36701	0.161311	-8.47442	2.36256e-17	8.15423e-16
ENSG00000043514.16	TRIT1	protein_coding	1295.84	-0.239991	0.134607	-1.7829	0.074603	0.193356	1295.84	-1.16377	0.13735	-8.47302	2.39107e-17	8.23679e-16
ENSG00000129625.13	REEP5	protein_coding	3791.93	0.275181	0.107247	2.56587	0.0102917	0.0398221	3791.93	0.907478	0.107262	8.4604	2.66471e-17	9.1618e-16
ENSG00000178802.18	MPI	protein_coding	1173.27	-0.0646585	0.152431	-0.424181	0.671434	0.838708	1173.27	-1.31561	0.155803	-8.44406	3.065e-17	1.05179e-15
ENSG00000119979.18	FAM45A	protein_coding	728.664	0.162848	0.1715	0.949555	0.342338	0.570268	728.664	-1.51542	0.179539	-8.44062	3.1565e-17	1.08112e-15
ENSG00000148730.7	EIF4EBP2	protein_coding	18824.6	0.0332921	0.0882321	0.377324	0.705933	0.858875	18824.6	0.743204	0.0881308	8.43297	3.37013e-17	1.15208e-15
ENSG00000107099.15	DOCK8	protein_coding	16488.9	0.856925	0.102	8.40126	4.41702e-17	3.61539e-15	16488.9	0.860194	0.102036	8.43028	3.44845e-17	1.17661e-15
ENSG00000113048.16	MRPS27	protein_coding	3613.4	-0.26185	0.117373	-2.23091	0.0256868	0.0833223	3613.4	-0.9959	0.11826	-8.42128	3.72408e-17	1.26824e-15
ENSG00000168958.19	MFF	protein_coding	1574.88	-0.936317	0.131286	-7.13186	9.90182e-13	4.14807e-11	1574.88	-1.11132	0.131979	-8.4204	3.75187e-17	1.27528e-15
ENSG00000205531.13	NAP1L4	protein_coding	3460.79	-0.246523	0.121063	-2.03632	0.041718	0.122804	3460.79	-1.02766	0.122089	-8.41736	3.85052e-17	1.30633e-15
ENSG00000049541.11	RFC2	protein_coding	4069.67	-0.284824	0.101769	-2.79873	0.00513048	0.022487	4069.67	-0.862179	0.102497	-8.41177	4.03856e-17	1.36754e-15
ENSG00000181523.13	SGSH	protein_coding	43.02	3.28232	0.720451	4.55592	5.21566e-06	5.95621e-05	43.02	3.389	0.719362	4.71111	2.46372e-06	1.89243e-05
ENSG00000163803.13	PLB1	protein_coding	124.536	0.548685	0.372041	1.4748	0.140267	0.310499	124.536	1.72058	0.364175	4.72461	2.30553e-06	1.78013e-05
ENSG00000073737.16	DHRS9	protein_coding	300.519	-1.99916	0.265709	-7.52389	5.31695e-14	2.71931e-12	300.519	-2.26509	0.269612	-8.40132	4.415e-17	1.48658e-15
ENSG00000140682.19	TGFB1I1	protein_coding	167.424	1.07542	0.369568	2.90993	0.00361505	0.0168503	167.424	1.73901	0.367404	4.73323	2.20972e-06	1.71131e-05
ENSG00000153815.16	CMIP	protein_coding	3807.54	0.19834	0.101373	1.95653	0.050403	0.142653	3807.54	0.847781	0.100961	8.39709	4.5768e-17	1.53528e-15
ENSG00000143797.12	MBOAT2	protein_coding	241.669	0.831064	0.357886	2.32215	0.0202249	0.0688182	241.669	1.68949	0.356805	4.73505	2.18999e-06	1.69897e-05
ENSG00000171889.4	MIR31HG	lncRNA	1276.37	-0.530125	0.146855	-3.60986	0.000306358	0.00207977	1276.37	-1.24913	0.148896	-8.38933	4.88939e-17	1.63402e-15
ENSG00000104131.13	EIF3J	protein_coding	3383.07	-0.47627	0.125475	-3.79574	0.000147202	0.00110504	3383.07	-1.05925	0.12634	-8.38417	5.10849e-17	1.70407e-15
ENSG00000241489.8	AC244197.3	protein_coding	193.095	1.45551	0.365147	3.98609	6.71718e-05	0.000570823	193.095	1.71311	0.361495	4.73896	2.14823e-06	1.66947e-05
ENSG00000099804.9	CDC34	protein_coding	1740.88	-0.262507	0.123893	-2.11881	0.0341062	0.104657	1740.88	-1.05294	0.125699	-8.37671	5.44298e-17	1.80891e-15
ENSG00000165512.5	ZNF22	protein_coding	3175.76	-0.536647	0.10939	-4.9058	9.30486e-07	1.29607e-05	3175.76	-0.921825	0.110051	-8.37635	5.45961e-17	1.81107e-15
ENSG00000069399.15	BCL3	protein_coding	372.588	1.61215	0.232522	6.9333	4.11126e-12	1.58674e-10	372.588	1.11321	0.234673	4.74366	2.09893e-06	1.63258e-05
ENSG00000243364.8	EFNA4	protein_coding	240.365	0.93536	0.265632	3.52126	0.000429495	0.00279944	240.365	1.25642	0.264844	4.74398	2.09561e-06	1.6307e-05
ENSG00000117394.22	SLC2A1	protein_coding	2887.5	-0.196233	0.136214	-1.44062	0.149693	0.325402	2887.5	-1.14735	0.137109	-8.36812	5.85458e-17	1.93136e-15
ENSG00000186591.12	UBE2H	protein_coding	2564.34	0.525545	0.110732	4.74609	2.07383e-06	2.64958e-05	2564.34	0.924022	0.110435	8.3671	5.90517e-17	1.94447e-15
ENSG00000231607.12	DLEU2	lncRNA	699.112	-0.107032	0.177272	-0.603771	0.545996	0.756271	699.112	-1.53069	0.183434	-8.34466	7.14195e-17	2.34741e-15
ENSG00000072501.17	SMC1A	protein_coding	16902.3	0.560029	0.0885716	6.32289	2.56718e-10	7.3042e-09	16902.3	0.738992	0.0885941	8.34132	7.34643e-17	2.41019e-15
ENSG00000121058.5	COIL	protein_coding	1219.61	-0.0217125	0.139609	-0.155523	0.876409	0.948424	1219.61	-1.19081	0.142942	-8.33072	8.03535e-17	2.63139e-15
ENSG00000214357.8	NEURL1B	protein_coding	59.7077	-0.133433	0.569231	-0.234409	0.814668	0.917654	59.7077	2.56613	0.540731	4.74567	2.07817e-06	1.61995e-05
ENSG00000140299.11	BNIP2	protein_coding	2729.93	0.293287	0.117305	2.5002	0.0124123	0.0463701	2729.93	-0.99643	0.119629	-8.32934	8.12964e-17	2.65257e-15
ENSG00000198399.14	ITSN2	protein_coding	2470.83	0.838241	0.110604	7.57876	3.48863e-14	1.82912e-12	2470.83	0.920733	0.110564	8.32757	8.25162e-17	2.68748e-15
ENSG00000013725.14	CD6	protein_coding	31.5764	3.2128	0.846177	3.79684	0.00014655	0.00110114	31.5764	3.93476	0.82753	4.75483	1.98617e-06	1.55568e-05
ENSG00000071246.11	VASH1	protein_coding	302.767	1.63246	0.303865	5.3723	7.7737e-08	1.39517e-06	302.767	1.45048	0.305053	4.75483	1.9861e-06	1.55568e-05
ENSG00000183049.12	CAMK1D	protein_coding	644.089	1.33817	0.217801	6.144	8.04712e-10	2.09968e-08	644.089	1.0394	0.218552	4.75584	1.97618e-06	1.55056e-05
ENSG00000176946.12	THAP4	protein_coding	4054.09	-1.12277	0.119256	-9.41478	4.7407e-21	5.68645e-19	4054.09	-0.988159	0.119269	-8.28512	1.1799e-16	3.81508e-15
ENSG00000205208.5	C4orf46	protein_coding	722.29	-0.933295	0.178731	-5.22177	1.77216e-07	2.92837e-06	722.29	-1.50694	0.182088	-8.27589	1.27495e-16	4.115e-15
ENSG00000086300.15	SNX10	protein_coding	924.422	0.0465642	0.167781	0.27753	0.781373	0.901448	924.422	-1.43862	0.173863	-8.27441	1.29096e-16	4.15662e-15
ENSG00000094916.16	CBX5	protein_coding	15759.6	0.483147	0.0927206	5.21079	1.88041e-07	3.09192e-06	15759.6	0.767089	0.0927078	8.27427	1.29249e-16	4.15662e-15
ENSG00000197329.12	PELI1	protein_coding	499.56	0.892571	0.219789	4.06104	4.88541e-05	0.00043189	499.56	1.04715	0.220104	4.7575	1.96008e-06	1.54266e-05
ENSG00000107854.6	TNKS2	protein_coding	4372.86	0.706896	0.109196	6.47363	9.56753e-11	2.9486e-09	4372.86	0.899359	0.109187	8.23688	1.76754e-16	5.66404e-15
ENSG00000103111.14	MON1B	protein_coding	4154.81	0.435488	0.118697	3.6689	0.000243592	0.00171512	4154.81	0.975623	0.118523	8.23149	1.84899e-16	5.91446e-15
ENSG00000156502.14	SUPV3L1	protein_coding	2394.13	-0.469928	0.148921	-3.15556	0.0016019	0.00859899	2394.13	-1.23239	0.149883	-8.22238	1.99504e-16	6.37026e-15
ENSG00000196782.12	MAML3	protein_coding	464.785	0.815821	0.241895	3.37263	0.000744539	0.00449772	464.785	1.1504	0.2418	4.75765	1.95861e-06	1.54218e-05
ENSG00000160007.18	ARHGAP35	protein_coding	18774.3	0.51946	0.0876252	5.9282	3.06271e-09	7.20984e-08	18774.3	0.719627	0.087618	8.21323	2.15309e-16	6.85049e-15
ENSG00000169385.3	RNASE2	protein_coding	2611.47	-1.12391	0.112181	-10.0188	1.26072e-23	1.96448e-21	2611.47	-0.920445	0.11214	-8.20798	2.24938e-16	7.14419e-15
ENSG00000151726.14	ACSL1	protein_coding	3245.67	-0.118172	0.112902	-1.04667	0.29525	0.516979	3245.67	-0.934565	0.113894	-8.20555	2.29544e-16	7.27757e-15
ENSG00000225733.6	FGD5-AS1	lncRNA	2160.4	0.218213	0.111619	1.95497	0.0505864	0.143003	2160.4	-0.938017	0.114328	-8.20459	2.3138e-16	7.3228e-15
ENSG00000170581.14	STAT2	protein_coding	3764.55	1.65736	0.117519	14.1029	3.64713e-45	2.76403e-42	3764.55	0.966926	0.118115	8.18633	2.69306e-16	8.50809e-15
ENSG00000253729.7	PRKDC	protein_coding	26542.8	-0.439162	0.101048	-4.34605	1.38611e-05	0.000142044	26542.8	-0.827361	0.101101	-8.18352	2.75666e-16	8.69368e-15
ENSG00000115020.17	PIKFYVE	protein_coding	4462.88	0.482802	0.112032	4.30948	1.63635e-05	0.000163729	4462.88	0.914082	0.111892	8.16935	3.10045e-16	9.76068e-15
ENSG00000145996.11	CDKAL1	protein_coding	832.423	-0.170622	0.15003	-1.13725	0.255433	0.469448	832.423	-1.25798	0.154203	-8.15794	3.40779e-16	1.07094e-14
ENSG00000086598.11	TMED2	protein_coding	11249.8	0.00752838	0.0964552	0.0780506	0.937788	0.97504	11249.8	-0.788869	0.0967951	-8.14989	3.64267e-16	1.14275e-14
ENSG00000174749.6	FAM241A	protein_coding	350.33	-1.0022	0.21354	-4.69326	2.68879e-06	3.3183e-05	350.33	-1.79234	0.220255	-8.13758	4.03257e-16	1.26286e-14
ENSG00000182504.11	CEP97	protein_coding	424.732	0.852933	0.217511	3.92134	8.80585e-05	0.000713178	424.732	1.04112	0.218683	4.76085	1.92784e-06	1.51996e-05
ENSG00000101255.11	TRIB3	protein_coding	2776.53	0.0107902	0.124055	0.0869795	0.930688	0.972414	2776.53	-1.02026	0.12548	-8.13085	4.26273e-16	1.33029e-14
ENSG00000027869.11	SH2D2A	protein_coding	54.0742	1.27606	0.590556	2.16078	0.0307122	0.0961985	54.0742	2.74954	0.577169	4.76384	1.89945e-06	1.50087e-05
ENSG00000170442.11	KRT86	protein_coding	220.411	0.737204	0.282476	2.60979	0.00905977	0.0358894	220.411	1.34025	0.280534	4.77751	1.77476e-06	1.40981e-05
ENSG00000197852.12	INKA2	protein_coding	234.284	1.11172	0.265956	4.18008	2.91405e-05	0.000273108	234.284	1.27433	0.266368	4.78411	1.71749e-06	1.36553e-05
ENSG00000103253.18	HAGHL	protein_coding	618.083	-0.766771	0.192983	-3.97325	7.08975e-05	0.000596706	618.083	-1.60306	0.197712	-8.10805	5.14399e-16	1.59419e-14
ENSG00000109756.9	RAPGEF2	protein_coding	225.057	0.874068	0.284807	3.06898	0.00214792	0.0109241	225.057	1.34801	0.281634	4.7864	1.69797e-06	1.35237e-05
ENSG00000174125.8	TLR1	protein_coding	280.032	1.60896	0.318747	5.04776	4.47011e-07	6.76932e-06	280.032	1.52933	0.319483	4.7869	1.6938e-06	1.34969e-05
ENSG00000101187.16	SLCO4A1	protein_coding	4313.4	-0.0914821	0.10153	-0.901038	0.367568	0.596654	4313.4	-0.82701	0.102263	-8.08713	6.10862e-16	1.88337e-14
ENSG00000251615.3	AC104825.1	lncRNA	82.9987	0.734157	0.44115	1.66419	0.0960748	0.234463	82.9987	2.06776	0.431698	4.78983	1.66923e-06	1.33129e-05
ENSG00000126391.14	FRMD8	protein_coding	2415.33	0.499209	0.123457	4.0436	5.26376e-05	0.00046118	2415.33	0.995814	0.123198	8.08305	6.31661e-16	1.94081e-14
ENSG00000120457.12	KCNJ5	protein_coding	36.0632	2.59755	0.740607	3.50733	0.000452627	0.00292506	36.0632	3.51636	0.73369	4.7927	1.64554e-06	1.31416e-05
ENSG00000106327.13	TFR2	protein_coding	230.211	0.728433	0.280766	2.59444	0.0094744	0.03723	230.211	1.33764	0.278994	4.79451	1.63069e-06	1.30404e-05
ENSG00000122367.19	LDB3	protein_coding	52.9832	0.764121	0.711701	1.07366	0.282977	0.502137	52.9832	3.29299	0.685138	4.80632	1.53738e-06	1.23549e-05
ENSG00000076662.10	ICAM3	protein_coding	7485.69	0.407092	0.124053	3.28161	0.00103217	0.00594041	7485.69	0.999727	0.123931	8.06678	7.21759e-16	2.20253e-14
ENSG00000116406.19	EDEM3	protein_coding	2941.66	0.469547	0.143183	3.27936	0.00104044	0.00597973	2941.66	-1.17011	0.145249	-8.05586	7.89248e-16	2.40439e-14
ENSG00000271605.6	MILR1	protein_coding	170.034	1.8056	0.321312	5.61946	1.91555e-08	3.94296e-07	170.034	1.55566	0.323225	4.81293	1.4873e-06	1.19901e-05
ENSG00000110076.18	NRXN2	protein_coding	128.336	1.3461	0.387144	3.47701	0.000507042	0.00323286	128.336	1.84026	0.381545	4.82319	1.41279e-06	1.14202e-05
ENSG00000136485.15	DCAF7	protein_coding	10816.4	-0.154004	0.0958672	-1.60643	0.10818	0.256825	10816.4	0.768256	0.0955732	8.0384	9.10203e-16	2.75879e-14
ENSG00000104763.19	ASAH1	protein_coding	1232.62	-0.466101	0.132794	-3.50996	0.000448179	0.00289969	1232.62	-1.08365	0.134849	-8.03605	9.27846e-16	2.80752e-14
ENSG00000171115.4	GIMAP8	protein_coding	63.0491	1.82535	0.607885	3.00279	0.0026752	0.0131807	63.0491	2.90423	0.601655	4.82706	1.3856e-06	1.12157e-05
ENSG00000131236.17	CAP1	protein_coding	10080.4	0.362434	0.0945924	3.83153	0.000127347	0.000975761	10080.4	-0.764051	0.0951013	-8.03408	9.42853e-16	2.84332e-14
ENSG00000104979.9	C19orf53	protein_coding	2439.29	-0.373517	0.122303	-3.05402	0.00225794	0.0114073	2439.29	-0.990828	0.123369	-8.03141	9.63582e-16	2.90095e-14
ENSG00000174669.12	SLC29A2	protein_coding	2004.36	-0.607898	0.125441	-4.84608	1.25925e-06	1.70418e-05	2004.36	-1.01475	0.126382	-8.02925	9.80722e-16	2.9476e-14
ENSG00000073614.12	KDM5A	protein_coding	3072.41	0.246057	0.118528	2.07595	0.0378988	0.11374	3072.41	0.948991	0.118213	8.0278	9.92379e-16	2.97763e-14
ENSG00000112079.9	STK38	protein_coding	2775.93	-0.209942	0.116988	-1.79455	0.0727247	0.190113	2775.93	0.930875	0.115998	8.02492	1.01591e-15	3.04315e-14
ENSG00000007038.11	PRSS21	protein_coding	605.842	-0.645494	0.180086	-3.58437	0.000337887	0.00226613	605.842	-1.47839	0.184436	-8.01573	1.09483e-15	3.27406e-14
ENSG00000102755.12	FLT1	protein_coding	211.717	2.99031	0.355543	8.41057	4.08028e-17	3.40153e-15	211.717	1.74478	0.359561	4.85254	1.21892e-06	9.95649e-06
ENSG00000184922.14	FMNL1	protein_coding	8974.53	0.425831	0.0985255	4.32203	1.54597e-05	0.00015617	8974.53	0.787943	0.0984392	8.00437	1.20082e-15	3.57909e-14
ENSG00000102030.16	NAA10	protein_coding	3460.74	-0.643131	0.128424	-5.00787	5.50368e-07	8.1418e-06	3460.74	-1.03087	0.12901	-7.99064	1.34236e-15	3.9943e-14
ENSG00000285839.1	AL445685.3	protein_coding	1733.38	-0.209747	0.124726	-1.68167	0.0926338	0.228474	1733.38	-1.01095	0.12655	-7.98851	1.36576e-15	4.0572e-14
ENSG00000101346.14	POFUT1	protein_coding	5692.39	0.305688	0.0977706	3.12659	0.00176847	0.00931096	5692.39	-0.788793	0.0988066	-7.98321	1.4258e-15	4.22854e-14
ENSG00000184371.14	CSF1	protein_coding	145.092	2.48194	0.380029	6.53091	6.53728e-11	2.07217e-09	145.092	1.86493	0.383278	4.86572	1.14039e-06	9.35953e-06
ENSG00000117411.16	B4GALT2	protein_coding	1051.27	-1.09434	0.148131	-7.38763	1.49473e-13	7.20279e-12	1051.27	-1.18853	0.149006	-7.97638	1.50692e-15	4.45438e-14
ENSG00000183048.12	SLC25A10	protein_coding	3079.43	-0.746713	0.134367	-5.55728	2.74008e-08	5.47131e-07	3079.43	-1.07646	0.134981	-7.97491	1.52495e-15	4.50023e-14
ENSG00000157833.13	GAREM2	protein_coding	206.89	0.0980582	0.304757	0.321759	0.747635	0.881879	206.89	1.47665	0.303314	4.86839	1.12513e-06	9.25367e-06
ENSG00000197122.11	SRC	protein_coding	170.974	1.48322	0.330773	4.4841	7.32211e-06	8.08487e-05	170.974	1.60903	0.329823	4.87846	1.06915e-06	8.83379e-06
ENSG00000135842.17	FAM129A	protein_coding	3755.48	0.670441	0.112535	5.95764	2.55906e-09	6.12154e-08	3755.48	0.89722	0.112578	7.96975	1.58997e-15	4.66905e-14
ENSG00000188315.8	C3orf62	protein_coding	366.365	0.629118	0.214832	2.92842	0.00340692	0.0160371	366.365	1.04368	0.21385	4.88044	1.05852e-06	8.75001e-06
ENSG00000073150.13	PANX2	protein_coding	166.818	1.98566	0.377988	5.25323	1.49456e-07	2.50945e-06	166.818	1.85133	0.379238	4.8817	1.05173e-06	8.69791e-06
ENSG00000184702.20	SEPT5	protein_coding	1905.84	-0.323225	0.11785	-2.74268	0.00609393	0.0258403	1905.84	-0.950107	0.119424	-7.95573	1.78085e-15	5.20398e-14
ENSG00000206527.10	HACD2	protein_coding	699.56	-0.705746	0.167836	-4.20497	2.6112e-05	0.000248212	699.56	-1.36076	0.171094	-7.9533	1.81615e-15	5.29847e-14
ENSG00000104972.15	LILRB1	protein_coding	46.9394	2.7284	0.731254	3.73112	0.000190627	0.00138489	46.9394	3.55181	0.724213	4.90437	9.37255e-07	7.79436e-06
ENSG00000078900.15	TP73	protein_coding	182.201	0.49789	0.321794	1.54723	0.121808	0.280317	182.201	1.56292	0.317122	4.92847	8.28751e-07	6.9436e-06
ENSG00000281887.3	GIMAP1-GIMAP5	protein_coding	43.9844	3.62138	0.838174	4.32056	1.55633e-05	0.000157074	43.9844	4.13096	0.836059	4.941	7.7724e-07	6.55186e-06
ENSG00000197601.13	FAR1	protein_coding	2135.31	0.344153	0.122506	2.80928	0.0049652	0.021925	2135.31	0.97125	0.122238	7.94558	1.93283e-15	5.6024e-14
ENSG00000178695.5	KCTD12	protein_coding	97.876	2.22944	0.41553	5.36528	8.08228e-08	1.44713e-06	97.876	2.06471	0.417591	4.94434	7.64041e-07	6.45275e-06
ENSG00000181026.15	AEN	protein_coding	2262.48	-0.236724	0.119877	-1.97472	0.0482997	0.138131	2262.48	-0.962559	0.121196	-7.94216	1.98698e-15	5.74076e-14
ENSG00000125249.7	RAP2A	protein_coding	2554.35	0.612683	0.124748	4.91136	9.04461e-07	1.26599e-05	2554.35	0.989253	0.124612	7.93867	2.04357e-15	5.89378e-14
ENSG00000204947.9	ZNF425	protein_coding	317.789	0.71473	0.273901	2.60945	0.00906878	0.0359069	317.789	1.35074	0.272105	4.96405	6.90367e-07	5.87764e-06
ENSG00000100979.15	PLTP	protein_coding	3862.93	-0.242716	0.124268	-1.95316	0.0508002	0.143364	3862.93	-0.992397	0.125064	-7.93511	2.10313e-15	6.0471e-14
ENSG00000186174.12	BCL9L	protein_coding	1623.69	1.03147	0.387084	2.66471	0.00770558	0.031343	1623.69	1.92328	0.386839	4.9718	6.63353e-07	5.6638e-06
ENSG00000136068.14	FLNB	protein_coding	6014.01	0.851466	0.0969593	8.78169	1.61041e-18	1.59824e-16	6014.01	0.768777	0.0969582	7.92895	2.21002e-15	6.32397e-14
ENSG00000006756.16	ARSD	protein_coding	269.045	0.531176	0.25982	2.0444	0.0409142	0.120908	269.045	1.27739	0.256796	4.97433	6.54733e-07	5.5982e-06
ENSG00000150593.18	PDCD4	protein_coding	5518.17	0.92325	0.109371	8.44144	3.13452e-17	2.63949e-15	5518.17	0.867764	0.109483	7.926	2.26324e-15	6.46595e-14
ENSG00000149503.13	INCENP	protein_coding	7849.72	0.320724	0.0948734	3.38054	0.000723424	0.00439405	7849.72	0.75067	0.0947681	7.92113	2.35364e-15	6.71348e-14
ENSG00000058668.14	ATP2B4	protein_coding	5309.7	0.190942	0.104319	1.83037	0.0671939	0.178321	5309.7	0.824328	0.104071	7.92079	2.36008e-15	6.72117e-14
ENSG00000174837.15	ADGRE1	protein_coding	124.393	1.22954	0.384603	3.1969	0.00138914	0.00761129	124.393	1.89221	0.380022	4.9792	6.38479e-07	5.48015e-06
ENSG00000136448.12	NMT1	protein_coding	8255.09	0.145375	0.0934794	1.55515	0.11991	0.277174	8255.09	0.738867	0.0933679	7.91351	2.50238e-15	7.10381e-14
ENSG00000160588.10	MPZL3	protein_coding	153.358	1.01298	0.351186	2.88447	0.00392077	0.0179986	153.358	1.72844	0.347082	4.97992	6.36111e-07	5.46244e-06
ENSG00000117395.12	EBNA1BP2	protein_coding	5188.87	-0.776861	0.115107	-6.74906	1.48809e-11	5.29017e-10	5188.87	-0.912048	0.115329	-7.90823	2.61077e-15	7.38811e-14
ENSG00000163257.11	DCAF16	protein_coding	2083.52	-0.296713	0.131541	-2.25567	0.0240914	0.0793513	2083.52	-1.05413	0.133335	-7.90587	2.66074e-15	7.51764e-14
ENSG00000183496.6	MEX3B	protein_coding	375.882	0.187025	0.214552	0.871698	0.383373	0.613434	375.882	1.05584	0.211832	4.98432	6.21799e-07	5.35237e-06
ENSG00000144485.11	HES6	protein_coding	3326.19	-1.32537	0.112988	-11.7302	8.92487e-32	2.65722e-29	3326.19	-0.890067	0.11267	-7.89975	2.79474e-15	7.87142e-14
ENSG00000181915.4	ADO	protein_coding	1492.07	0.0987734	0.130602	0.756296	0.449472	0.676236	1492.07	-1.05332	0.133348	-7.89903	2.81081e-15	7.90425e-14
ENSG00000116525.14	TRIM62	protein_coding	371.313	1.02576	0.283933	3.61269	0.000303037	0.0020631	371.313	1.4211	0.284247	4.99953	5.74693e-07	4.96593e-06
ENSG00000081154.11	PCNP	protein_coding	3681.48	-0.0815071	0.11275	-0.722904	0.469739	0.695062	3681.48	-0.89964	0.113942	-7.89559	2.88945e-15	8.09995e-14
ENSG00000157227.13	MMP14	protein_coding	12936.8	1.13786	0.12146	9.36819	7.37844e-21	8.72487e-19	12936.8	0.958894	0.121522	7.8907	3.00508e-15	8.41094e-14
ENSG00000228649.9	SNHG26	lncRNA	887.515	-0.304999	0.149498	-2.04016	0.0413349	0.121957	887.515	-1.20579	0.152866	-7.8879	3.0732e-15	8.58819e-14
ENSG00000186603.5	HPDL	protein_coding	1903.93	-0.846219	0.154611	-5.4732	4.41981e-08	8.45086e-07	1903.93	-1.22611	0.155466	-7.88666	3.10388e-15	8.66041e-14
ENSG00000141569.12	TRIM65	protein_coding	1874.12	-0.417327	0.120321	-3.46845	0.000523468	0.00331873	1874.12	-0.96115	0.121884	-7.88578	3.12576e-15	8.70788e-14
ENSG00000215695.1	RSC1A1	protein_coding	215.146	1.60079	0.346295	4.62261	3.78947e-06	4.4932e-05	215.146	1.73406	0.346443	5.00532	5.57691e-07	4.82605e-06
ENSG00000116096.6	SPR	protein_coding	1554.14	-0.852	0.132738	-6.41864	1.37498e-10	4.1381e-09	1554.14	-1.05089	0.133532	-7.86994	3.548e-15	9.85355e-14
ENSG00000197405.8	C5AR1	protein_coding	574.914	1.71018	0.64896	2.63527	0.00840714	0.0336467	574.914	3.24317	0.647932	5.00542	5.57395e-07	4.82582e-06
ENSG00000188070.9	C11orf95	protein_coding	3173.24	0.566591	0.109159	5.19053	2.09701e-07	3.41131e-06	3173.24	0.857533	0.109064	7.86265	3.7609e-15	1.04125e-13
ENSG00000146411.5	SLC2A12	protein_coding	29.4016	7.21688	1.59905	4.51323	6.38468e-06	7.13006e-05	29.4016	7.99097	1.5961	5.00657	5.54087e-07	4.79949e-06
ENSG00000172183.15	ISG20	protein_coding	143.597	3.88163	0.4851	8.0017	1.22712e-15	8.18391e-14	143.597	2.4646	0.491627	5.01315	5.35447e-07	4.65059e-06
ENSG00000168386.18	FILIP1L	protein_coding	85.9012	1.0555	0.596642	1.76907	0.0768826	0.198163	85.9012	2.93301	0.583813	5.02389	5.06359e-07	4.40739e-06
ENSG00000167286.9	CD3D	protein_coding	865.892	-0.0525438	0.160353	-0.327676	0.743157	0.879518	865.892	-1.29323	0.164769	-7.84873	4.20255e-15	1.15638e-13
ENSG00000145685.14	LHFPL2	protein_coding	197.218	1.03767	0.310072	3.34654	0.000818271	0.00487425	197.218	1.5529	0.308667	5.03101	4.87915e-07	4.25512e-06
ENSG00000148834.13	GSTO1	protein_coding	4960.49	-0.11665	0.1004	-1.16185	0.245297	0.457631	4960.49	-0.790384	0.101052	-7.82155	5.21783e-15	1.42916e-13
ENSG00000213339.9	QTRT1	protein_coding	4016.33	-0.462779	0.130385	-3.54934	0.000386203	0.00255118	4016.33	-1.02431	0.130959	-7.82164	5.21413e-15	1.42916e-13
ENSG00000083290.20	ULK2	protein_coding	183.354	0.755046	0.355168	2.12589	0.0335126	0.103301	183.354	1.77193	0.352133	5.03198	4.8545e-07	4.23569e-06
ENSG00000116017.11	ARID3A	protein_coding	4570.85	-0.132113	0.100205	-1.31843	0.187358	0.38114	4570.85	0.779796	0.0997503	7.81748	5.389e-15	1.47154e-13
ENSG00000124787.13	RPP40	protein_coding	429.919	-0.540742	0.204415	-2.64532	0.00816142	0.0328605	429.919	-1.64257	0.210129	-7.81698	5.41068e-15	1.47521e-13
ENSG00000177830.17	CHID1	protein_coding	4338.53	-0.474847	0.115377	-4.11562	3.86136e-05	0.000350466	4338.53	-0.905167	0.11582	-7.81527	5.48472e-15	1.49313e-13
ENSG00000115993.13	TRAK2	protein_coding	1586.83	0.618499	0.126513	4.88882	1.01443e-06	1.39551e-05	1586.83	0.986405	0.126245	7.81342	5.56563e-15	1.51286e-13
ENSG00000115541.11	HSPE1	protein_coding	14521.8	-0.887162	0.126663	-7.00409	2.48588e-12	9.82158e-11	14521.8	-0.988924	0.126729	-7.80345	6.02361e-15	1.63486e-13
ENSG00000100503.23	NIN	protein_coding	7842.38	0.481325	0.109364	4.40111	1.07696e-05	0.00011336	7842.38	0.852874	0.109299	7.8031	6.04046e-15	1.63696e-13
ENSG00000166562.9	SEC11C	protein_coding	1049.95	-0.893181	0.151871	-5.88117	4.07371e-09	9.38136e-08	1049.95	-1.19533	0.153232	-7.8008	6.15178e-15	1.66461e-13
ENSG00000187037.8	GPR141	protein_coding	340.765	0.294597	0.22966	1.28275	0.199579	0.398608	340.765	1.14458	0.22696	5.04309	4.58084e-07	4.01451e-06
ENSG00000164754.14	RAD21	protein_coding	8929.32	0.227308	0.0949044	2.39513	0.0166144	0.0587014	8929.32	0.737854	0.0948297	7.78083	7.20483e-15	1.94368e-13
ENSG00000053372.5	MRTO4	protein_coding	4695.02	-0.65561	0.134736	-4.86587	1.13955e-06	1.55227e-05	4695.02	-1.05132	0.135155	-7.77862	7.33193e-15	1.97499e-13
ENSG00000102158.19	MAGT1	protein_coding	2681.15	0.453619	0.122432	3.70507	0.000211332	0.00151746	2681.15	0.9501	0.12223	7.77303	7.66304e-15	2.06108e-13
ENSG00000106948.16	AKNA	protein_coding	8108.84	0.459906	0.10411	4.41749	9.98516e-06	0.000105838	8108.84	0.808541	0.10404	7.77142	7.76083e-15	2.08425e-13
ENSG00000182934.12	SRPRA	protein_coding	10447	0.20827	0.0953153	2.18506	0.0288842	0.0915911	10447	0.739666	0.0951914	7.7703	7.82989e-15	2.09965e-13
ENSG00000100413.17	POLR3H	protein_coding	4120.83	-0.473526	0.117099	-4.0438	5.25919e-05	0.000461022	4120.83	-0.912109	0.117583	-7.75713	8.68711e-15	2.32604e-13
ENSG00000026508.18	CD44	protein_coding	10299.6	1.09385	0.118081	9.26361	1.97638e-20	2.24164e-18	10299.6	0.915471	0.118177	7.7466	9.43851e-15	2.52346e-13
ENSG00000090372.15	STRN4	protein_coding	17886.7	0.34051	0.084613	4.02432	5.71391e-05	0.000495156	17886.7	0.655147	0.0845931	7.74469	9.58179e-15	2.55795e-13
ENSG00000172081.14	MOB3A	protein_coding	3399.19	0.71109	0.126639	5.61508	1.96466e-08	4.03409e-07	3399.19	0.981302	0.126725	7.74358	9.66591e-15	2.57657e-13
ENSG00000183044.12	ABAT	protein_coding	57.7695	1.86579	0.577222	3.23236	0.00122773	0.00685071	57.7695	2.8501	0.564873	5.04556	4.52185e-07	3.96864e-06
ENSG00000185163.10	DDX51	protein_coding	4488.79	-0.460782	0.122434	-3.76352	0.000167536	0.00123872	4488.79	-0.950063	0.122938	-7.72798	1.09265e-14	2.90396e-13
ENSG00000109046.15	WSB1	protein_coding	6200.67	0.157276	0.10365	1.51738	0.12917	0.292734	6200.67	0.799464	0.103469	7.72656	1.10488e-14	2.93209e-13
ENSG00000172780.16	RAB43	protein_coding	183.608	1.41397	0.301585	4.68848	2.75244e-06	3.39433e-05	183.608	1.53375	0.303909	5.04673	4.49436e-07	3.94838e-06
ENSG00000062822.14	POLD1	protein_coding	7047.34	-0.550784	0.0963397	-5.71711	1.08353e-08	2.34011e-07	7047.34	-0.744417	0.0964697	-7.71659	1.19485e-14	3.16149e-13
ENSG00000104907.12	TRMT1	protein_coding	4182.77	-0.731802	0.115085	-6.35877	2.03371e-10	5.94878e-09	4182.77	-0.889422	0.115328	-7.71211	1.23753e-14	3.26959e-13
ENSG00000120519.14	SLC10A7	protein_coding	268.108	0.694403	0.27835	2.49471	0.0126059	0.0469147	268.108	1.3963	0.276494	5.05003	4.41744e-07	3.88653e-06
ENSG00000198707.15	CEP290	protein_coding	1177.7	-0.570575	0.178934	-3.18874	0.00142896	0.00779871	1177.7	-1.3941	0.180996	-7.70239	1.33542e-14	3.51785e-13
ENSG00000167996.16	FTH1	protein_coding	27923.7	0.6254	0.118914	5.25928	1.44621e-07	2.44302e-06	27923.7	0.915401	0.118905	7.69862	1.37542e-14	3.6179e-13
ENSG00000196588.16	MRTFA	protein_coding	7259.68	0.298588	0.10459	2.85485	0.00430574	0.0194499	7259.68	0.803888	0.104469	7.69497	1.41528e-14	3.71728e-13
ENSG00000183530.14	PRR14L	protein_coding	2492.95	0.805801	0.12145	6.63482	3.2489e-11	1.08555e-09	2492.95	0.934302	0.121424	7.69451	1.42036e-14	3.72518e-13
ENSG00000135940.6	COX5B	protein_coding	3270.14	-0.253334	0.106622	-2.37599	0.0175018	0.0612801	3270.14	-0.826292	0.10745	-7.69003	1.47102e-14	3.8524e-13
ENSG00000091039.17	OSBPL8	protein_coding	5125.31	0.411317	0.123624	3.32717	0.000877328	0.00517062	5125.31	0.949895	0.123559	7.68778	1.49711e-14	3.91499e-13
ENSG00000164236.12	ANKRD33B	protein_coding	2398.09	-0.117501	0.112276	-1.04654	0.29531	0.516979	2398.09	0.855479	0.111316	7.68512	1.52852e-14	3.9913e-13
ENSG00000183134.5	PTGDR2	protein_coding	140.904	1.02015	0.37516	2.71925	0.00654298	0.0273686	140.904	1.87724	0.371598	5.05179	4.37683e-07	3.85648e-06
ENSG00000140807.7	NKD1	protein_coding	1155.3	1.52811	0.212419	7.19385	6.29891e-13	2.72784e-11	1155.3	1.07754	0.213272	5.05243	4.36233e-07	3.84748e-06
ENSG00000175279.22	CENPS	protein_coding	545.241	-0.35641	0.178496	-1.99674	0.045854	0.132615	545.241	-1.4106	0.183893	-7.67076	1.70975e-14	4.4451e-13
ENSG00000166900.17	STX3	protein_coding	2340.72	0.710433	0.127371	5.57768	2.43748e-08	4.91416e-07	2340.72	0.977063	0.127387	7.67005	1.71932e-14	4.46351e-13
ENSG00000154856.13	APCDD1	protein_coding	76.8921	2.36616	0.577926	4.09423	4.2357e-05	0.00038071	76.8921	2.92633	0.579124	5.05303	4.34852e-07	3.83719e-06
ENSG00000177685.17	CRACR2B	protein_coding	1843.6	-0.570453	0.14171	-4.02548	5.68582e-05	0.000493748	1843.6	-1.09479	0.142806	-7.66627	1.77064e-14	4.58345e-13
ENSG00000065457.10	ADAT1	protein_coding	597.777	-0.144034	0.175462	-0.820882	0.411714	0.641568	597.777	-1.37934	0.180142	-7.65697	1.90369e-14	4.92076e-13
ENSG00000115155.17	OTOF	protein_coding	61.5112	4.76622	0.724887	6.57513	4.86109e-11	1.56465e-09	61.5112	3.70049	0.732203	5.05391	4.3285e-07	3.8233e-06
ENSG00000165689.17	ENTR1	protein_coding	2091.93	-0.340488	0.116475	-2.92328	0.00346367	0.0162584	2091.93	-0.900955	0.117745	-7.65177	1.98235e-14	5.10933e-13
ENSG00000275074.2	NUDT18	protein_coding	249.809	0.162048	0.256134	0.632668	0.526951	0.741422	249.809	1.27387	0.251591	5.06327	4.12115e-07	3.65697e-06
ENSG00000065911.12	MTHFD2	protein_coding	12993	0.502858	0.0952185	5.2811	1.28411e-07	2.19139e-06	12993	0.728161	0.0952189	7.64723	2.05348e-14	5.27748e-13
ENSG00000168306.13	ACOX2	protein_coding	125.725	0.649929	0.361345	1.79864	0.072076	0.188753	125.725	1.80223	0.355272	5.07283	3.91942e-07	3.49296e-06
ENSG00000178105.11	DDX10	protein_coding	3464.86	-0.869033	0.109549	-7.93282	2.14219e-15	1.38976e-13	3464.86	-0.838834	0.109735	-7.64418	2.10284e-14	5.38885e-13
ENSG00000122218.16	COPA	protein_coding	8651.71	0.257007	0.0903275	2.84528	0.00443727	0.0199307	8651.71	0.689222	0.0902002	7.64102	2.15507e-14	5.50696e-13
ENSG00000178209.15	PLEC	protein_coding	11978.4	1.07864	0.100031	10.783	4.14013e-27	8.73777e-25	11978.4	0.7652	0.100141	7.6412	2.15213e-14	5.50696e-13
ENSG00000144218.18	AFF3	protein_coding	79.3136	2.41956	0.634124	3.8156	0.000135854	0.00103052	79.3136	3.15435	0.621719	5.0736	3.90364e-07	3.48064e-06
ENSG00000106355.10	LSM5	protein_coding	2360.31	-0.805343	0.120865	-6.66317	2.67984e-11	9.06309e-10	2360.31	-0.926619	0.121344	-7.63629	2.23575e-14	5.69687e-13
ENSG00000163602.10	RYBP	protein_coding	151.06	0.78868	0.324621	2.42954	0.0151179	0.0544527	151.06	1.62872	0.320777	5.07742	3.82595e-07	3.42158e-06
ENSG00000165410.14	CFL2	protein_coding	330.923	1.19733	0.237978	5.03127	4.87243e-07	7.31875e-06	330.923	1.22258	0.239395	5.10695	3.27405e-07	2.95076e-06
ENSG00000182095.14	TNRC18	protein_coding	29460.2	0.430017	0.087125	4.93563	7.98905e-07	1.13363e-05	29460.2	0.66486	0.0871194	7.63159	2.3187e-14	5.88312e-13
ENSG00000162585.17	FAAP20	protein_coding	996.891	-0.350581	0.158366	-2.21374	0.0268468	0.0863125	996.891	-1.22413	0.160484	-7.62773	2.38919e-14	6.05341e-13
ENSG00000186862.20	PDZD7	protein_coding	149.328	0.90976	0.357427	2.5453	0.0109183	0.0417908	149.328	1.80501	0.353393	5.10766	3.26173e-07	2.94345e-06
ENSG00000008283.16	CYB561	protein_coding	223.287	1.32379	0.306459	4.31963	1.56292e-05	0.000157549	223.287	1.56521	0.306372	5.10886	3.24105e-07	2.92626e-06
ENSG00000167460.17	TPM4	protein_coding	18797.2	0.59646	0.0886703	6.72671	1.7354e-11	6.1043e-10	18797.2	0.675458	0.0886872	7.61618	2.61285e-14	6.59212e-13
ENSG00000180370.10	PAK2	protein_coding	9471.66	0.42613	0.114838	3.7107	0.000206691	0.00148862	9471.66	0.873994	0.114801	7.61309	2.67615e-14	6.74232e-13
ENSG00000064547.14	LPAR2	protein_coding	369.996	0.22517	0.235925	0.954411	0.339876	0.567504	369.996	1.19147	0.233031	5.11291	3.17234e-07	2.86856e-06
ENSG00000176978.14	DPP7	protein_coding	4378.94	-0.374942	0.12395	-3.02494	0.00248682	0.0123918	4378.94	-0.946696	0.124488	-7.6047	2.85568e-14	7.17443e-13
ENSG00000198771.11	RCSD1	protein_coding	5349.05	0.869041	0.106978	8.12353	4.52815e-16	3.17218e-14	5349.05	0.813113	0.107084	7.5932	3.12096e-14	7.82993e-13
ENSG00000118960.13	HS1BP3	protein_coding	642.942	0.45098	0.203756	2.21333	0.0268749	0.0863627	642.942	1.03703	0.202485	5.12154	3.03057e-07	2.74591e-06
ENSG00000175265.17	GOLGA8A	protein_coding	2063.1	-0.626965	0.14217	-4.40996	1.03388e-05	0.000109447	2063.1	-1.08541	0.143022	-7.58913	3.22049e-14	8.06111e-13
ENSG00000111252.10	SH2B3	protein_coding	8428.57	1.0269	0.0974025	10.5429	5.4808e-26	1.05036e-23	8428.57	0.740048	0.0975641	7.58526	3.31832e-14	8.29024e-13
ENSG00000065413.20	ANKRD44	protein_coding	1281.64	0.93339	0.364053	2.56388	0.0103508	0.0399859	1281.64	1.86282	0.363566	5.12373	2.99549e-07	2.71825e-06
ENSG00000034713.8	GABARAPL2	protein_coding	1673.31	-0.00124275	0.127154	-0.00977364	0.992202	0.997481	1673.31	-0.98087	0.129408	-7.57965	3.46486e-14	8.63228e-13
ENSG00000261093.1	AC141586.3	lncRNA	146.147	2.03991	0.411518	4.95704	7.15741e-07	1.02807e-05	146.147	2.11161	0.41195	5.1259	2.96125e-07	2.6906e-06
ENSG00000029534.20	ANK1	protein_coding	142.799	0.866509	0.347948	2.49034	0.012762	0.0473583	142.799	1.76798	0.34428	5.13529	2.81716e-07	2.57732e-06
ENSG00000167565.13	SERTAD3	protein_coding	348.064	0.187335	0.246858	0.758876	0.447927	0.674864	348.064	1.25079	0.243433	5.13812	2.77497e-07	2.5414e-06
ENSG00000111906.17	HDDC2	protein_coding	2495.29	-0.688763	0.143746	-4.79154	1.65505e-06	2.16598e-05	2495.29	-1.09312	0.144407	-7.56972	3.74023e-14	9.26676e-13
ENSG00000213366.13	GSTM2	protein_coding	501.583	0.92123	0.196496	4.6883	2.75491e-06	3.39487e-05	501.583	1.01229	0.196786	5.14413	2.68766e-07	2.47146e-06
ENSG00000274536.7	AL034397.3	lncRNA	792.782	0.0620623	0.183188	0.338791	0.734767	0.875806	792.782	-1.42256	0.188049	-7.56482	3.88415e-14	9.5968e-13
ENSG00000116095.11	PLEKHA3	protein_coding	457.472	0.829338	0.20979	3.95318	7.71202e-05	0.000639714	457.472	1.08184	0.210226	5.14609	2.65974e-07	2.44956e-06
ENSG00000196821.10	ILRUN	protein_coding	6266.47	-0.18179	0.0933423	-1.94756	0.0514671	0.144804	6266.47	0.702052	0.0929095	7.5563	4.14703e-14	1.02181e-12
ENSG00000125844.15	RRBP1	protein_coding	9370.66	-0.114386	0.102434	-1.11668	0.264132	0.4803	9370.66	0.771941	0.102196	7.55356	4.2352e-14	1.0421e-12
ENSG00000100523.14	DDHD1	protein_coding	1410.5	0.817697	0.131352	6.22525	4.80784e-10	1.30247e-08	1410.5	0.994883	0.13173	7.55246	4.27105e-14	1.04948e-12
ENSG00000150433.9	TMEM218	protein_coding	480.223	-0.130798	0.214079	-0.610982	0.541211	0.752658	480.223	-1.66273	0.220182	-7.5516	4.2993e-14	1.05498e-12
ENSG00000175591.11	P2RY2	protein_coding	2041.07	-0.429061	0.144405	-2.97124	0.002966	0.0143631	2041.07	-1.09946	0.145631	-7.54966	4.36382e-14	1.06934e-12
ENSG00000159199.14	ATP5MC1	protein_coding	2694.86	-0.416551	0.141249	-2.94905	0.0031875	0.015192	2694.86	-1.07233	0.142106	-7.54594	4.49042e-14	1.09886e-12
ENSG00000175582.19	RAB6A	protein_coding	4084.67	0.235408	0.107408	2.19172	0.0283997	0.0903614	4084.67	0.807328	0.107152	7.53439	4.90631e-14	1.199e-12
ENSG00000130429.15	ARPC1B	protein_coding	24777.1	-0.122839	0.104657	-1.17373	0.240503	0.451871	24777.1	0.787774	0.104563	7.53395	4.92295e-14	1.20143e-12
ENSG00000188986.7	NELFB	protein_coding	6258.67	-0.0649222	0.0985283	-0.65892	0.509947	0.727941	6258.67	-0.745957	0.0990525	-7.53093	5.03795e-14	1.22782e-12
ENSG00000087152.15	ATXN7L3	protein_coding	6157.09	0.608618	0.0970838	6.269	3.63382e-10	1.00642e-08	6157.09	0.731407	0.0971417	7.52927	5.10239e-14	1.24183e-12
ENSG00000198899.2	MT-ATP6	protein_coding	144289	-0.565226	0.0874514	-6.46332	1.0243e-10	3.14516e-09	144289	-0.658476	0.0874599	-7.52889	5.11728e-14	1.24377e-12
ENSG00000139291.13	TMEM19	protein_coding	520.186	-0.104858	0.207103	-0.506307	0.612641	0.804107	520.186	-1.66358	0.221029	-7.52655	5.20995e-14	1.26458e-12
ENSG00000178921.14	PFAS	protein_coding	4162.83	-0.0975193	0.130355	-0.748106	0.454396	0.681002	4162.83	-0.988346	0.131332	-7.52558	5.24876e-14	1.27227e-12
ENSG00000112297.15	CRYBG1	protein_coding	3990.73	0.685816	0.130936	5.2378	1.62505e-07	2.70403e-06	3990.73	0.984643	0.13101	7.51578	5.65731e-14	1.36945e-12
ENSG00000100225.18	FBXO7	protein_coding	3503.08	-0.200308	0.105245	-1.90326	0.057007	0.156799	3503.08	-0.796874	0.106055	-7.51375	5.74558e-14	1.38801e-12
ENSG00000115419.12	GLS	protein_coding	4422.96	0.0672488	0.11055	0.60831	0.542982	0.753926	4422.96	0.828836	0.110311	7.51366	5.7495e-14	1.38801e-12
ENSG00000189159.16	JPT1	protein_coding	6637.68	0.00519755	0.10937	0.0475226	0.962097	0.984536	6637.68	0.818471	0.109118	7.5008	6.34295e-14	1.52922e-12
ENSG00000197302.10	ZNF720	protein_coding	532.034	0.303591	0.212924	1.42582	0.15392	0.331537	532.034	1.09538	0.212758	5.14846	2.62639e-07	2.42133e-06
ENSG00000198911.12	SREBF2	protein_coding	7989.63	0.350612	0.114267	3.06837	0.00215229	0.0109284	7989.63	-0.861561	0.114898	-7.4985	6.45528e-14	1.55404e-12
ENSG00000139318.8	DUSP6	protein_coding	8223.75	1.61666	0.128298	12.6008	2.08998e-36	8.29673e-34	8223.75	0.963703	0.12854	7.49731	6.51431e-14	1.56422e-12
ENSG00000184640.18	SEPT9	protein_coding	11679.1	0.830218	0.111456	7.44884	9.4164e-14	4.67261e-12	11679.1	0.83587	0.111498	7.49676	6.54159e-14	1.56867e-12
ENSG00000137710.16	RDX	protein_coding	2648.95	0.820861	0.118242	6.94218	3.86083e-12	1.49701e-10	2648.95	0.887033	0.11836	7.49439	6.66053e-14	1.59506e-12
ENSG00000132382.14	MYBBP1A	protein_coding	3341.98	-0.393491	0.133709	-2.94289	0.00325166	0.0154283	3341.98	-1.00606	0.134335	-7.48919	6.92985e-14	1.65688e-12
ENSG00000102984.15	ZNF821	protein_coding	97.4685	1.25107	0.424236	2.94899	0.00318819	0.015192	97.4685	2.15012	0.41729	5.15259	2.5692e-07	2.37349e-06
ENSG00000103365.15	GGA2	protein_coding	5377	-0.11148	0.103451	-1.07761	0.281206	0.500431	5377	0.771536	0.103063	7.48608	7.09588e-14	1.69252e-12
ENSG00000126822.17	PLEKHG3	protein_coding	3900.39	0.894995	0.125367	7.139	9.40143e-13	3.97843e-11	3900.39	0.938718	0.125421	7.48454	7.18003e-14	1.71032e-12
ENSG00000271303.1	SRXN1	protein_coding	1589.06	0.0729355	0.1292	0.564518	0.572402	0.776159	1589.06	-0.984131	0.131581	-7.47928	7.47282e-14	1.7777e-12
ENSG00000196497.17	IPO4	protein_coding	4552.45	-0.262214	0.125407	-2.09091	0.0365363	0.110654	4552.45	-0.94223	0.125996	-7.47824	7.53247e-14	1.78951e-12
ENSG00000163219.11	ARHGAP25	protein_coding	2887.16	0.566368	0.126957	4.46109	8.15437e-06	8.89195e-05	2887.16	0.947646	0.126813	7.47278	7.8519e-14	1.86293e-12
ENSG00000110721.12	CHKA	protein_coding	2491.66	-0.280097	0.118559	-2.36252	0.0181513	0.0630715	2491.66	-0.894465	0.119725	-7.47101	7.9579e-14	1.88558e-12
ENSG00000110080.18	ST3GAL4	protein_coding	3172.04	-0.148921	0.11571	-1.28702	0.198087	0.396722	3172.04	-0.871988	0.116738	-7.46962	8.04256e-14	1.90312e-12
ENSG00000204592.9	HLA-E	protein_coding	4384.99	0.982002	0.123689	7.93928	2.03365e-15	1.32449e-13	4384.99	0.924709	0.123808	7.46887	8.08868e-14	1.91151e-12
ENSG00000108061.11	SHOC2	protein_coding	2869.57	0.74712	0.127514	5.85911	4.65349e-09	1.05994e-07	2869.57	0.953372	0.127674	7.46722	8.19084e-14	1.9331e-12
ENSG00000131711.15	MAP1B	protein_coding	75.6651	0.848604	0.483059	1.75673	0.0789636	0.202256	75.6651	2.46014	0.476587	5.16199	2.44334e-07	2.26892e-06
ENSG00000142552.8	RCN3	protein_coding	58.3944	2.19132	0.560016	3.91295	9.1174e-05	0.000735435	58.3944	2.87149	0.556173	5.16294	2.43099e-07	2.25862e-06
ENSG00000153064.12	BANK1	protein_coding	51.6313	2.10745	0.624312	3.37563	0.000736461	0.00445861	51.6313	3.15838	0.611685	5.16341	2.42491e-07	2.25415e-06
ENSG00000137177.20	KIF13A	protein_coding	257.232	1.94105	0.344039	5.64195	1.68131e-08	3.51285e-07	257.232	1.78669	0.344865	5.18084	2.20892e-07	2.0749e-06
ENSG00000140548.10	ZNF710	protein_coding	2190.77	0.698252	0.130347	5.35688	8.4669e-08	1.5066e-06	2190.77	0.971973	0.130314	7.4587	8.73821e-14	2.04879e-12
ENSG00000126878.13	AIF1L	protein_coding	58.8438	1.88608	0.598742	3.15007	0.00163232	0.00873776	58.8438	3.08697	0.594357	5.19379	2.06057e-07	1.94678e-06
ENSG00000148400.12	NOTCH1	protein_coding	6267.15	0.74507	0.122457	6.08436	1.16961e-09	2.9727e-08	6267.15	0.9127	0.122463	7.45286	9.13415e-14	2.13603e-12
ENSG00000090013.10	BLVRB	protein_coding	200.304	0.811275	0.296168	2.73924	0.00615818	0.0260456	200.304	1.5301	0.293697	5.20977	1.89073e-07	1.80057e-06
ENSG00000184164.14	CRELD2	protein_coding	1952.1	-0.782421	0.155862	-5.01995	5.16842e-07	7.70779e-06	1952.1	-1.16772	0.15674	-7.45004	9.33149e-14	2.17924e-12
ENSG00000087053.18	MTMR2	protein_coding	2186.16	-0.181392	0.118051	-1.53656	0.124401	0.284518	2186.16	-0.888996	0.119406	-7.44516	9.68268e-14	2.25547e-12
ENSG00000173801.17	JUP	protein_coding	10625	0.480169	0.116361	4.12653	3.68275e-05	0.000336487	10625	0.865678	0.116318	7.44235	9.89127e-14	2.30107e-12
ENSG00000166734.20	CASC4	protein_coding	2399.09	0.45579	0.125234	3.63951	0.000273157	0.00189764	2399.09	0.929833	0.124949	7.4417	9.93992e-14	2.30939e-12
ENSG00000136100.14	VPS36	protein_coding	2657.93	0.123028	0.106274	1.15765	0.247007	0.45938	2657.93	-0.80838	0.108635	-7.44128	9.97116e-14	2.31359e-12
ENSG00000167778.9	SPRYD3	protein_coding	1850.36	-0.311687	0.131706	-2.36653	0.0179557	0.0625523	1850.36	0.967058	0.129961	7.44112	9.98382e-14	2.31359e-12
ENSG00000134802.17	SLC43A3	protein_coding	17243.9	0.000972352	0.0857353	0.0113413	0.990951	0.997033	17243.9	-0.639075	0.0859505	-7.43539	1.04263e-13	2.413e-12
ENSG00000130559.19	CAMSAP1	protein_coding	2506.49	0.208942	0.10934	1.91094	0.0560122	0.154669	2506.49	-0.825088	0.110979	-7.43461	1.04873e-13	2.42399e-12
ENSG00000067955.15	CBFB	protein_coding	5379.78	0.540737	0.121138	4.4638	8.052e-06	8.79181e-05	5379.78	0.899671	0.12114	7.4267	1.11343e-13	2.57021e-12
ENSG00000186074.19	CD300LF	protein_coding	222.605	0.953375	0.281714	3.38419	0.000713874	0.00435189	222.605	1.4692	0.28018	5.24378	1.57319e-07	1.51589e-06
ENSG00000157107.14	FCHO2	protein_coding	438.301	0.993341	0.21926	4.53043	5.88642e-06	6.63586e-05	438.301	1.15569	0.220017	5.25274	1.49854e-07	1.44943e-06
ENSG00000069482.7	GAL	protein_coding	4462.31	-0.914817	0.148673	-6.15323	7.59186e-10	1.99967e-08	4462.31	-1.10469	0.14892	-7.41799	1.18909e-13	2.73429e-12
ENSG00000170348.9	TMED10	protein_coding	4604	0.048508	0.0960872	0.504833	0.613676	0.804768	4604	-0.719932	0.097141	-7.4112	1.25159e-13	2.87432e-12
ENSG00000121060.18	TRIM25	protein_coding	8210.86	1.29386	0.128612	10.0602	8.28381e-24	1.31539e-21	8210.86	0.954596	0.128832	7.40963	1.26656e-13	2.90499e-12
ENSG00000143612.20	C1orf43	protein_coding	7168.54	-0.128135	0.0924323	-1.38626	0.165668	0.349909	7168.54	-0.687317	0.0928354	-7.40361	1.32529e-13	3.0358e-12
ENSG00000160214.12	RRP1	protein_coding	4360.01	-0.326998	0.10969	-2.9811	0.00287214	0.013998	4360.01	-0.815654	0.11018	-7.40291	1.33228e-13	3.0479e-12
ENSG00000259330.2	INAFM2	protein_coding	950.334	-0.523664	0.164122	-3.19069	0.00141934	0.0077513	950.334	-1.23301	0.166654	-7.39863	1.37595e-13	3.14379e-12
ENSG00000151929.9	BAG3	protein_coding	2153.21	0.443043	0.118724	3.73171	0.000190181	0.00138271	2153.21	0.876148	0.118431	7.39795	1.38306e-13	3.15603e-12
ENSG00000197746.14	PSAP	protein_coding	22585.2	0.796608	0.116374	6.84522	7.63584e-12	2.81664e-10	22585.2	0.860402	0.116389	7.3925	1.44098e-13	3.28401e-12
ENSG00000101109.12	STK4	protein_coding	7292.63	0.283583	0.0994171	2.85246	0.00433827	0.0195787	7292.63	0.733179	0.0993016	7.38336	1.54345e-13	3.51306e-12
ENSG00000119673.14	ACOT2	protein_coding	435.459	0.356026	0.208685	1.70605	0.087999	0.219741	435.459	1.08669	0.206676	5.25795	1.45674e-07	1.41128e-06
ENSG00000173614.14	NMNAT1	protein_coding	390.597	0.563068	0.212162	2.65395	0.00795548	0.0321764	390.597	1.11117	0.210847	5.27002	1.3641e-07	1.33016e-06
ENSG00000258017.2	AC011603.2	lncRNA	12534.5	-0.920967	0.143836	-6.40291	1.52442e-10	4.54682e-09	12534.5	-1.06175	0.143914	-7.37766	1.61094e-13	3.65275e-12
ENSG00000167995.16	BEST1	protein_coding	188.288	0.29009	0.359863	0.806112	0.420178	0.649646	188.288	1.86752	0.353849	5.27774	1.30783e-07	1.28018e-06
ENSG00000168906.13	MAT2A	protein_coding	16987.8	-0.345947	0.107726	-3.21137	0.00132105	0.00729335	16987.8	-0.795414	0.10787	-7.37379	1.65843e-13	3.75094e-12
ENSG00000128512.22	DOCK4	protein_coding	272.23	0.363763	0.293388	1.23987	0.215023	0.420015	272.23	1.53228	0.289827	5.28689	1.24412e-07	1.22249e-06
ENSG00000255980.1	AP000439.3	lncRNA	579.946	-0.758844	0.172914	-4.38857	1.141e-05	0.000119572	579.946	-1.29752	0.176117	-7.3674	1.73988e-13	3.92524e-12
ENSG00000269609.6	RPARP-AS1	lncRNA	506.08	-0.970895	0.19173	-5.06386	4.10849e-07	6.2615e-06	506.08	-1.43143	0.194375	-7.36429	1.78095e-13	4.01285e-12
ENSG00000151465.14	CDC123	protein_coding	3025.64	-0.424296	0.111166	-3.81679	0.000135199	0.00102649	3025.64	-0.822387	0.111761	-7.35848	1.86016e-13	4.18606e-12
ENSG00000095261.14	PSMD5	protein_coding	1259.47	0.268704	0.167461	1.60458	0.108587	0.257462	1259.47	-1.26276	0.171623	-7.35777	1.87012e-13	4.2032e-12
ENSG00000067182.7	TNFRSF1A	protein_coding	5718.25	0.408568	0.125686	3.25071	0.00115118	0.00649749	5718.25	-0.931628	0.12663	-7.35709	1.87963e-13	4.21928e-12
ENSG00000179348.11	GATA2	protein_coding	3546.99	0.470307	0.131125	3.5867	0.000334891	0.00224874	3546.99	-0.973917	0.132521	-7.34913	1.99505e-13	4.47276e-12
ENSG00000147419.18	CCDC25	protein_coding	1528.89	-0.169862	0.138539	-1.22609	0.220163	0.426786	1528.89	-1.03913	0.14141	-7.34836	2.00649e-13	4.49278e-12
ENSG00000053254.15	FOXN3	protein_coding	2386.74	0.897157	0.126992	7.06467	1.61e-12	6.5632e-11	2386.74	0.935141	0.12728	7.34709	2.02568e-13	4.53008e-12
ENSG00000198369.10	SPRED2	protein_coding	3145.59	-0.0490863	0.116744	-0.420462	0.674148	0.840065	3145.59	0.852166	0.116039	7.34381	2.07597e-13	4.63676e-12
ENSG00000232388.4	SMIM26	protein_coding	565.982	-0.797774	0.179827	-4.43633	9.15048e-06	9.84296e-05	565.982	-1.34184	0.183075	-7.32945	2.31104e-13	5.15537e-12
ENSG00000103037.11	SETD6	protein_coding	1310.42	-0.367991	0.131148	-2.80592	0.00501724	0.0220894	1310.42	-0.975859	0.133162	-7.32838	2.3295e-13	5.1901e-12
ENSG00000173153.14	ESRRA	protein_coding	2495.48	0.226946	0.114422	1.98341	0.0473212	0.135915	2495.48	-0.852791	0.116378	-7.3278	2.33958e-13	5.20607e-12
ENSG00000144785.8	AC073896.1	protein_coding	599.528	-0.445899	0.228397	-1.9523	0.0509027	0.143531	599.528	-1.70684	0.233012	-7.32513	2.38664e-13	5.30419e-12
ENSG00000086062.12	B4GALT1	protein_coding	3726	0.540064	0.117972	4.5779	4.69658e-06	5.4417e-05	3726	0.863372	0.117873	7.32459	2.39629e-13	5.31904e-12
ENSG00000115806.13	GORASP2	protein_coding	4151.66	-0.361681	0.100846	-3.58648	0.000335178	0.00224976	4151.66	-0.742732	0.101406	-7.32433	2.40088e-13	5.32263e-12
ENSG00000139629.16	GALNT6	protein_coding	1559.01	0.864922	0.136542	6.3345	2.38119e-10	6.82159e-09	1559.01	0.999683	0.136568	7.32003	2.47921e-13	5.4895e-12
ENSG00000137720.8	C11orf1	protein_coding	405.874	-0.216631	0.232313	-0.932495	0.351081	0.579441	405.874	-1.76431	0.24111	-7.31745	2.52733e-13	5.58914e-12
ENSG00000119396.11	RAB14	protein_coding	3543.62	0.201924	0.104783	1.92708	0.0539702	0.150258	3543.62	0.765057	0.104577	7.31574	2.55968e-13	5.6537e-12
ENSG00000174130.12	TLR6	protein_coding	598.763	1.47208	0.226028	6.51281	7.37572e-11	2.31662e-09	598.763	1.20068	0.227073	5.28764	1.23904e-07	1.21817e-06
ENSG00000026025.16	VIM	protein_coding	39146.4	0.862899	0.100565	8.58052	9.44412e-18	8.51145e-16	39146.4	0.73451	0.100587	7.30226	2.8297e-13	6.23475e-12
ENSG00000157557.13	ETS2	protein_coding	1911.03	-0.0388146	0.117263	-0.331006	0.74064	0.878161	1911.03	0.849666	0.116367	7.30158	2.84403e-13	6.2586e-12
ENSG00000082684.15	SEMA5B	protein_coding	26.0526	5.04656	1.13405	4.45003	8.58581e-06	9.30157e-05	26.0526	5.91083	1.11706	5.29141	1.21374e-07	1.19657e-06
ENSG00000143156.14	NME7	protein_coding	431.969	-0.373094	0.210958	-1.76857	0.0769661	0.198321	431.969	-1.58194	0.217076	-7.28752	3.15703e-13	6.93037e-12
ENSG00000128973.13	CLN6	protein_coding	5024.74	-0.474129	0.10674	-4.44189	8.91719e-06	9.63553e-05	5024.74	-0.780158	0.107112	-7.28355	3.25147e-13	7.12442e-12
ENSG00000081237.20	PTPRC	protein_coding	5636	0.497485	0.264743	1.87912	0.0602277	0.16376	5636	1.40339	0.264603	5.30375	1.13447e-07	1.12337e-06
ENSG00000198663.16	C6orf89	protein_coding	2872.66	0.420625	0.106646	3.94412	8.00942e-05	0.000660114	2872.66	0.777527	0.106784	7.2813	3.30609e-13	7.23101e-12
ENSG00000115561.16	CHMP3	protein_coding	3058.54	0.566135	0.109335	5.17798	2.24306e-07	3.6274e-06	3058.54	0.797499	0.109533	7.28093	3.3153e-13	7.24231e-12
ENSG00000099957.16	P2RX6	protein_coding	68.6512	2.35108	0.502629	4.67757	2.90288e-06	3.54317e-05	68.6512	2.67426	0.504163	5.30436	1.13067e-07	1.12146e-06
ENSG00000165757.9	JCAD	protein_coding	104.795	1.36041	0.427498	3.18227	0.00146126	0.00794898	104.795	2.24275	0.422767	5.30493	1.12717e-07	1.11924e-06
ENSG00000119541.10	VPS4B	protein_coding	2511.35	0.327404	0.120336	2.72075	0.00651344	0.0272655	2511.35	0.870763	0.119888	7.26313	3.78235e-13	8.23247e-12
ENSG00000101365.21	IDH3B	protein_coding	7422.61	-0.351653	0.112544	-3.12458	0.00178057	0.00936217	7422.61	-0.819504	0.11289	-7.25931	3.89079e-13	8.45821e-12
ENSG00000168395.15	ING5	protein_coding	3713.43	-0.252144	0.110434	-2.28321	0.0224178	0.0747394	3713.43	-0.805362	0.111006	-7.25509	4.01397e-13	8.71542e-12
ENSG00000179715.13	PCED1B	protein_coding	127.107	1.33385	0.403051	3.30938	0.000935036	0.00545871	127.107	2.12059	0.399638	5.30629	1.11878e-07	1.11152e-06
ENSG00000254726.3	MEX3A	protein_coding	209.887	0.622665	0.331527	1.87818	0.0603572	0.164059	209.887	1.74997	0.329136	5.31684	1.05585e-07	1.05426e-06
ENSG00000137145.20	DENND4C	protein_coding	2199.07	0.607393	0.130719	4.64657	3.37503e-06	4.06192e-05	2199.07	0.944741	0.130613	7.23311	4.7206e-13	1.02126e-11
ENSG00000176438.12	SYNE3	protein_coding	4610.39	0.629781	0.111623	5.64205	1.68039e-08	3.51285e-07	4610.39	0.807163	0.111596	7.23289	4.72806e-13	1.02164e-11
ENSG00000152518.8	ZFP36L2	protein_coding	9186.38	-0.395084	0.105848	-3.73254	0.000189555	0.00137941	9186.38	-0.76706	0.10607	-7.23166	4.77119e-13	1.02972e-11
ENSG00000164924.18	YWHAZ	protein_coding	28068.8	0.233174	0.0826281	2.82197	0.0047729	0.0212266	28068.8	0.597392	0.0826101	7.23147	4.778e-13	1.02994e-11
ENSG00000179761.12	PIPOX	protein_coding	75.6531	0.631342	0.520324	1.21336	0.224991	0.433022	75.6531	2.62819	0.493438	5.32628	1.00244e-07	1.00205e-06
ENSG00000109586.12	GALNT7	protein_coding	2859.84	0.307653	0.133418	2.30593	0.0211147	0.0712932	2859.84	0.963622	0.133357	7.2259	4.97796e-13	1.07047e-11
ENSG00000119321.9	FKBP15	protein_coding	3135.96	0.382393	0.121861	3.13795	0.00170134	0.00901668	3135.96	0.877138	0.121472	7.22089	5.16486e-13	1.10933e-11
ENSG00000048162.20	NOP16	protein_coding	4148.99	-0.708186	0.115545	-6.12908	8.83898e-10	2.29552e-08	4148.99	-0.835803	0.115771	-7.21948	5.21885e-13	1.11958e-11
ENSG00000010810.17	FYN	protein_coding	2628.47	0.180539	0.115352	1.56511	0.117558	0.273024	2628.47	0.828417	0.114756	7.21894	5.23932e-13	1.12263e-11
ENSG00000239672.7	NME1	protein_coding	9792.08	-0.617765	0.123056	-5.0202	5.16185e-07	7.70488e-06	9792.08	-0.889325	0.12321	-7.21794	5.27803e-13	1.12957e-11
ENSG00000101444.13	AHCY	protein_coding	13638.9	-0.330315	0.0953092	-3.46572	0.000528812	0.0033455	13638.9	-0.688939	0.0954691	-7.21636	5.33993e-13	1.14146e-11
ENSG00000158615.9	PPP1R15B	protein_coding	3825.67	0.405192	0.111614	3.6303	0.000283094	0.00195446	3825.67	0.804156	0.111459	7.21482	5.40056e-13	1.15304e-11
ENSG00000272391.6	POM121C	protein_coding	6825.45	0.333407	0.110063	3.02924	0.00245171	0.0122497	6825.45	0.793166	0.109984	7.21162	5.52886e-13	1.17903e-11
ENSG00000128596.17	CCDC136	protein_coding	349.84	0.868899	0.299628	2.89993	0.00373248	0.0173154	349.84	1.5878	0.297628	5.33485	9.56239e-08	9.59614e-07
ENSG00000134287.10	ARF3	protein_coding	18505.1	0.220584	0.0845509	2.60889	0.00908365	0.035938	18505.1	0.608885	0.0845007	7.20569	5.77513e-13	1.22862e-11
ENSG00000260260.1	SNHG19	lncRNA	377.462	-0.901091	0.226126	-3.98491	6.75069e-05	0.000573086	377.462	-1.66874	0.231624	-7.20452	5.82476e-13	1.23771e-11
ENSG00000168918.14	INPP5D	protein_coding	7668.27	0.78218	0.0957068	8.17267	3.01647e-16	2.20586e-14	7668.27	0.690045	0.0958335	7.20045	6.00124e-13	1.2737e-11
ENSG00000280064.1	AC130304.1	TEC	342.047	0.0733684	0.313484	0.234042	0.814952	0.917654	342.047	-2.36419	0.328432	-7.1984	6.09235e-13	1.29151e-11
ENSG00000183741.11	CBX6	protein_coding	2574.24	-0.130791	0.111182	-1.17637	0.239448	0.450498	2574.24	0.793734	0.11033	7.19418	6.28392e-13	1.33054e-11
ENSG00000178789.9	CD300LB	protein_coding	160.91	0.84875	0.342389	2.4789	0.0131786	0.0485478	160.91	1.80654	0.338618	5.33503	9.55292e-08	9.59201e-07
ENSG00000181751.10	C5orf30	protein_coding	364.681	-0.533124	0.215486	-2.47405	0.0133589	0.0490958	364.681	-1.6094	0.223974	-7.18565	6.68875e-13	1.41292e-11
ENSG00000067225.18	PKM	protein_coding	58700.6	0.59668	0.107719	5.53922	3.03815e-08	6.00179e-07	58700.6	0.773963	0.107721	7.18489	6.72599e-13	1.41911e-11
ENSG00000101191.16	DIDO1	protein_coding	6263.98	0.0841866	0.10301	0.817265	0.413777	0.643555	6263.98	-0.743708	0.103535	-7.18316	6.81182e-13	1.43553e-11
ENSG00000164056.11	SPRY1	protein_coding	608.808	0.116152	0.19643	0.591315	0.554309	0.762919	608.808	-1.45974	0.203256	-7.18179	6.8805e-13	1.4483e-11
ENSG00000234745.11	HLA-B	protein_coding	7849.34	1.59103	0.134146	11.8605	1.89901e-32	6.08889e-30	7849.34	0.964414	0.134364	7.17762	7.09338e-13	1.49136e-11
ENSG00000186827.11	TNFRSF4	protein_coding	153.928	1.82861	0.349141	5.23745	1.62812e-07	2.70644e-06	153.928	1.86712	0.349789	5.33783	9.40668e-08	9.46108e-07
ENSG00000167578.18	RAB4B	protein_coding	521.726	-0.077057	0.193883	-0.397441	0.691042	0.850063	521.726	1.02065	0.191022	5.34309	9.13756e-08	9.21109e-07
ENSG00000167851.14	CD300A	protein_coding	664.572	1.60008	0.194707	8.21787	2.07144e-16	1.54184e-14	664.572	1.04867	0.196164	5.34587	8.99856e-08	9.08632e-07
ENSG00000242732.4	RTL5	protein_coding	545.112	1.36464	0.235136	5.8036	6.49068e-09	1.46045e-07	545.112	1.2618	0.235729	5.35273	8.6637e-08	8.76796e-07
ENSG00000102893.16	PHKB	protein_coding	3113.55	-0.155928	0.119802	-1.30154	0.193073	0.390006	3113.55	-0.864227	0.120659	-7.16255	7.91875e-13	1.65518e-11
ENSG00000183779.7	ZNF703	protein_coding	122.499	1.23055	0.361249	3.40638	0.00065831	0.00405917	122.499	1.91756	0.35815	5.35408	8.59921e-08	8.71459e-07
ENSG00000078304.19	PPP2R5C	protein_coding	3154.86	-0.119707	0.134811	-0.887962	0.374561	0.603854	3154.86	-0.968784	0.135493	-7.15008	8.67277e-13	1.80856e-11
ENSG00000166974.12	MAPRE2	protein_coding	2254.59	0.393302	0.126154	3.11762	0.00182318	0.00952315	2254.59	0.900021	0.125893	7.14911	8.73417e-13	1.81925e-11
ENSG00000177508.12	IRX3	protein_coding	3599.47	-0.577721	0.118764	-4.86446	1.14772e-06	1.56212e-05	3599.47	-0.850548	0.119088	-7.14216	9.18746e-13	1.91144e-11
ENSG00000106624.11	AEBP1	protein_coding	1612.34	0.439938	0.141214	3.1154	0.00183698	0.00958024	1612.34	-1.02717	0.143878	-7.1392	9.38738e-13	1.95077e-11
ENSG00000189046.11	ALKBH2	protein_coding	1329.44	-0.363063	0.139121	-2.6097	0.00906223	0.0358894	1329.44	-1.00678	0.141032	-7.13868	9.42341e-13	1.95599e-11
ENSG00000196584.3	XRCC2	protein_coding	1835	-0.160029	0.119856	-1.33518	0.181818	0.373608	1835	-0.866182	0.121418	-7.13389	9.757e-13	2.02288e-11
ENSG00000189350.12	TOGARAM2	protein_coding	139.592	0.662608	0.350725	1.88925	0.0588582	0.160744	139.592	1.84358	0.344185	5.35637	8.49093e-08	8.62234e-07
ENSG00000146535.14	GNA12	protein_coding	5233.58	0.708586	0.105939	6.68863	2.25269e-11	7.76013e-10	5233.58	0.755452	0.105964	7.1293	1.00881e-12	2.08669e-11
ENSG00000099194.6	SCD	protein_coding	15373.8	-0.29113	0.253898	-1.14664	0.25153	0.464734	15373.8	-1.81036	0.254121	-7.124	1.04837e-12	2.16603e-11
ENSG00000186566.13	GPATCH8	protein_coding	3572.62	0.553789	0.101695	5.44558	5.1637e-08	9.7172e-07	3572.62	0.72467	0.101735	7.12311	1.05517e-12	2.17756e-11
ENSG00000282608.1	ADORA3	protein_coding	271.558	1.82979	0.282457	6.47813	9.28683e-11	2.8674e-09	271.558	1.52454	0.284491	5.35883	8.37641e-08	8.52868e-07
ENSG00000109099.15	PMP22	protein_coding	176.766	1.60931	0.339976	4.73361	2.20566e-06	2.80083e-05	176.766	1.82012	0.339591	5.35973	8.33475e-08	8.49263e-07
ENSG00000130303.13	BST2	protein_coding	8854.9	1.32605	0.126907	10.449	1.48129e-25	2.71402e-23	8854.9	0.903639	0.127059	7.11195	1.14416e-12	2.35308e-11
ENSG00000090382.6	LYZ	protein_coding	4922.61	0.667695	0.124005	5.38443	7.2673e-08	1.30798e-06	4922.61	0.881895	0.124011	7.11141	1.14864e-12	2.35959e-11
ENSG00000049769.13	PPP1R3F	protein_coding	444.831	0.426131	0.197219	2.1607	0.0307186	0.0962005	444.831	1.04857	0.195448	5.36497	8.09639e-08	8.26856e-07
ENSG00000165704.15	HPRT1	protein_coding	2125.03	-0.492704	0.130209	-3.78395	0.000154357	0.00115296	2125.03	-0.933187	0.131263	-7.1093	1.16633e-12	2.39045e-11
ENSG00000154743.17	TSEN2	protein_coding	637.475	-0.217538	0.183484	-1.1856	0.235782	0.446016	637.475	-1.34158	0.188803	-7.10571	1.19707e-12	2.45064e-11
ENSG00000122034.15	GTF3A	protein_coding	8826.72	-0.71285	0.110697	-6.43964	1.19755e-10	3.63692e-09	8826.72	-0.787305	0.110803	-7.10547	1.19917e-12	2.45215e-11
ENSG00000173546.7	CSPG4	protein_coding	95.878	1.00492	0.418959	2.3986	0.0164578	0.0583088	95.878	2.21593	0.411569	5.3841	7.28088e-08	7.47834e-07
ENSG00000181045.15	SLC26A11	protein_coding	28.9867	4.54402	1.14276	3.97636	6.99775e-05	0.000590155	28.9867	6.03572	1.12086	5.38492	7.24753e-08	7.44837e-07
ENSG00000259439.2	LINC01833	lncRNA	306.436	-0.850898	0.226307	-3.75993	0.000169962	0.00125388	306.436	-1.66124	0.234155	-7.09462	1.29708e-12	2.64329e-11
ENSG00000149212.11	SESN3	protein_coding	2865.69	-0.230475	0.136788	-1.6849	0.0920074	0.227198	2865.69	0.964644	0.135983	7.09388	1.30407e-12	2.65451e-11
ENSG00000117266.15	CDK18	protein_coding	121.585	1.77199	0.409177	4.33062	1.4869e-05	0.000151073	121.585	2.20016	0.408511	5.38579	7.21255e-08	7.41667e-07
ENSG00000112655.16	PTK7	protein_coding	419.597	0.640162	0.255958	2.50104	0.0123829	0.0462917	419.597	-1.90002	0.268206	-7.08419	1.3986e-12	2.8405e-11
ENSG00000138002.15	IFT172	protein_coding	1644.82	-0.321121	0.141979	-2.26175	0.0237126	0.0783356	1644.82	-1.01487	0.143288	-7.08277	1.41299e-12	2.86647e-11
ENSG00000102316.17	MAGED2	protein_coding	2288.56	0.228218	0.120429	1.89505	0.0580858	0.159025	2288.56	0.849093	0.119954	7.07847	1.4575e-12	2.9521e-11
ENSG00000110881.11	ASIC1	protein_coding	1373.46	-0.923086	0.154048	-5.99222	2.07e-09	4.98743e-08	1373.46	-1.09984	0.15538	-7.07838	1.4585e-12	2.9521e-11
ENSG00000124920.13	MYRF	protein_coding	420.086	1.49207	0.284406	5.24626	1.55219e-07	2.59836e-06	420.086	1.54004	0.284883	5.40586	6.44964e-08	6.67046e-07
ENSG00000196535.16	MYO18A	protein_coding	5974.89	0.731938	0.11732	6.23884	4.40816e-10	1.20884e-08	5974.89	0.82993	0.117299	7.07535	1.49074e-12	3.01055e-11
ENSG00000172985.10	SH3RF3	protein_coding	1633.94	0.563528	0.123334	4.56912	4.89768e-06	5.63166e-05	1633.94	0.871255	0.123143	7.07512	1.49315e-12	3.01203e-11
ENSG00000169567.11	HINT1	protein_coding	9935.82	-0.510967	0.0924237	-5.52852	3.22941e-08	6.34204e-07	9935.82	-0.654431	0.0925541	-7.0708	1.54045e-12	3.10394e-11
ENSG00000007168.13	PAFAH1B1	protein_coding	3935.95	0.33533	0.098883	3.39117	0.000695941	0.0042597	3935.95	0.700815	0.0991221	7.07022	1.54693e-12	3.11351e-11
ENSG00000069966.18	GNB5	protein_coding	1765.41	0.222106	0.126712	1.75284	0.0796303	0.2036	1765.41	-0.912768	0.129129	-7.06864	1.56454e-12	3.14541e-11
ENSG00000181789.14	COPG1	protein_coding	8492.21	0.0118187	0.0969663	0.121885	0.90299	0.960939	8492.21	0.683916	0.0967793	7.06675	1.586e-12	3.18209e-11
ENSG00000279569.1	AC020763.4	TEC	533.489	-0.585874	0.222421	-2.63407	0.0084367	0.0337407	533.489	-1.60601	0.227264	-7.06672	1.58634e-12	3.18209e-11
ENSG00000205221.12	VIT	protein_coding	161.999	-2.55944	0.327008	-7.82685	5.00252e-15	3.06644e-13	161.999	-2.29356	0.324751	-7.06251	1.63526e-12	3.27655e-11
ENSG00000112159.12	MDN1	protein_coding	9440.77	-0.257908	0.121973	-2.11448	0.0344747	0.105564	9440.77	-0.862469	0.122132	-7.06176	1.64412e-12	3.29063e-11
ENSG00000138363.15	ATIC	protein_coding	7159.62	-0.409029	0.0956319	-4.27712	1.89326e-05	0.000185903	7159.62	-0.676566	0.0958877	-7.05582	1.71588e-12	3.43042e-11
ENSG00000178726.6	THBD	protein_coding	479.92	-0.624508	0.192257	-3.2483	0.00116097	0.0065417	479.92	1.00822	0.186312	5.41146	6.2514e-08	6.4729e-07
ENSG00000166598.15	HSP90B1	protein_coding	66868.1	-0.478042	0.0887936	-5.38375	7.29512e-08	1.31068e-06	66868.1	-0.62637	0.0888138	-7.05263	1.75573e-12	3.50227e-11
ENSG00000099337.5	KCNK6	protein_coding	112.667	1.24545	0.401779	3.09984	0.00193625	0.0100134	112.667	2.15392	0.397675	5.41629	6.08486e-08	6.30741e-07
ENSG00000182473.22	EXOC7	protein_coding	7356.94	0.268836	0.0927914	2.8972	0.00376506	0.0174423	7356.94	0.653013	0.0926935	7.04486	1.8565e-12	3.69506e-11
ENSG00000198890.8	PRMT6	protein_coding	1104.8	-0.0860549	0.142351	-0.604529	0.545492	0.755991	1104.8	-1.02073	0.145181	-7.03077	2.05398e-12	4.08358e-11
ENSG00000152332.16	UHMK1	protein_coding	3201.49	0.854762	0.112244	7.61524	2.63212e-14	1.42024e-12	3201.49	0.79006	0.112447	7.02608	2.1241e-12	4.21829e-11
ENSG00000179262.10	RAD23A	protein_coding	6789.96	0.318304	0.0953777	3.33729	0.000845982	0.00500977	6789.96	0.668778	0.0952797	7.01911	2.23292e-12	4.42948e-11
ENSG00000165912.16	PACSIN3	protein_coding	1709.97	-0.119941	0.121418	-0.987837	0.323233	0.549482	1709.97	-0.863143	0.122974	-7.01889	2.2364e-12	4.43149e-11
ENSG00000239789.6	MRPS17	protein_coding	1052.33	-0.720507	0.155145	-4.6441	3.41569e-06	4.10301e-05	1052.33	-1.10355	0.157234	-7.01855	2.24176e-12	4.4372e-11
ENSG00000185947.15	ZNF267	protein_coding	533.593	1.35031	0.233983	5.77096	7.88205e-09	1.74757e-07	533.593	1.27821	0.234485	5.45112	5.00549e-08	5.2404e-07
ENSG00000138442.9	WDR12	protein_coding	3346.3	-0.409433	0.121728	-3.3635	0.000769611	0.00461573	3346.3	-0.857608	0.122421	-7.00539	2.463e-12	4.86436e-11
ENSG00000173559.12	NABP1	protein_coding	761.765	0.46344	0.201059	2.30499	0.0211669	0.0714116	761.765	1.09522	0.200477	5.4631	4.67902e-08	4.91297e-07
ENSG00000123728.10	RAP2C	protein_coding	1685.29	0.562453	0.142743	3.94031	8.13762e-05	0.000668178	1685.29	0.998779	0.142608	7.00367	2.49337e-12	4.9135e-11
ENSG00000141425.18	RPRD1A	protein_coding	1648.45	0.308039	0.124991	2.46449	0.0137209	0.0502458	1648.45	-0.901288	0.128699	-7.00306	2.50429e-12	4.9296e-11
ENSG00000214021.16	TTLL3	protein_coding	2171.1	0.233759	0.131541	1.77708	0.0755554	0.195277	2171.1	0.916301	0.130864	7.00196	2.5241e-12	4.96314e-11
ENSG00000174705.13	SH3PXD2B	protein_coding	1418.03	1.05676	0.135523	7.79767	6.30593e-15	3.78197e-13	1418.03	0.951559	0.135912	7.00129	2.53621e-12	4.98148e-11
ENSG00000087074.8	PPP1R15A	protein_coding	3417.75	0.500604	0.115581	4.33119	1.48303e-05	0.000150864	3417.75	0.808162	0.115485	6.99801	2.59626e-12	5.08828e-11
ENSG00000136051.14	WASHC4	protein_coding	4076.38	0.753232	0.101792	7.39972	1.36467e-13	6.63359e-12	4076.38	0.714075	0.102038	6.99813	2.59395e-12	5.08828e-11
ENSG00000101888.11	NXT2	protein_coding	297.753	-0.114269	0.23192	-0.492709	0.622218	0.810465	297.753	-1.71684	0.245347	-6.99758	2.60417e-12	5.0982e-11
ENSG00000135636.14	DYSF	protein_coding	2715.17	-0.0646878	0.122228	-0.52924	0.596639	0.79302	2715.17	0.851311	0.121718	6.9941	2.66963e-12	5.22065e-11
ENSG00000144401.14	METTL21A	protein_coding	998.004	-0.287947	0.155994	-1.84589	0.064908	0.173618	998.004	-1.10888	0.1586	-6.9917	2.71583e-12	5.30519e-11
ENSG00000132294.15	EFR3A	protein_coding	1474.88	0.734252	0.137716	5.33162	9.7339e-08	1.71557e-06	1474.88	0.961989	0.137701	6.98606	2.82712e-12	5.50458e-11
ENSG00000211456.11	SACM1L	protein_coding	2927.3	-0.0277806	0.107751	-0.257821	0.796545	0.909189	2927.3	-0.761698	0.10903	-6.98613	2.82579e-12	5.50458e-11
ENSG00000279692.1	AC110285.6	TEC	126.717	-1.65287	0.374088	-4.41841	9.94306e-06	0.000105526	126.717	-2.75388	0.394181	-6.98634	2.82159e-12	5.50458e-11
ENSG00000221823.11	PPP3R1	protein_coding	5750.02	-0.79546	0.110858	-7.1755	7.20419e-13	3.1118e-11	5750.02	0.769287	0.110132	6.98514	2.8457e-12	5.53474e-11
ENSG00000166578.10	IQCD	protein_coding	299.192	0.819722	0.257623	3.18187	0.00146329	0.00795742	299.192	1.40058	0.256246	5.46578	4.60875e-08	4.84771e-07
ENSG00000137309.19	HMGA1	protein_coding	28380.4	-0.300638	0.089704	-3.35144	0.00080393	0.0047974	28380.4	-0.626755	0.0897865	-6.98051	2.9412e-12	5.7081e-11
ENSG00000136813.14	ECPAS	protein_coding	4960.04	-0.117005	0.101478	-1.15301	0.248907	0.461678	4960.04	-0.711175	0.102002	-6.97215	3.12129e-12	6.05105e-11
ENSG00000078747.15	ITCH	protein_coding	2990.52	0.349422	0.124424	2.80832	0.00498002	0.0219661	2990.52	0.866001	0.124267	6.96888	3.19468e-12	6.18663e-11
ENSG00000101608.12	MYL12A	protein_coding	8312.13	0.174858	0.0942839	1.85459	0.0636544	0.170931	8312.13	0.656114	0.0941608	6.96801	3.21451e-12	6.2148e-11
ENSG00000167110.17	GOLGA2	protein_coding	3205.63	0.380089	0.109841	3.46037	0.000539424	0.00340159	3205.63	0.763831	0.109621	6.96794	3.21617e-12	6.2148e-11
ENSG00000205885.7	C1RL-AS1	lncRNA	122.309	1.37078	0.382733	3.58155	0.000341565	0.00228987	122.309	2.05618	0.375618	5.47413	4.39665e-08	4.6437e-07
ENSG00000243678.11	NME2	protein_coding	22734.5	-0.38845	0.110072	-3.52906	0.000417042	0.00272894	22734.5	-0.767221	0.110157	-6.9648	3.28866e-12	6.34119e-11
ENSG00000196878.15	LAMB3	protein_coding	195.059	0.937302	0.336421	2.7861	0.00533471	0.0232052	195.059	1.83001	0.334272	5.47463	4.38437e-08	4.63346e-07
ENSG00000120738.8	EGR1	protein_coding	1736.01	-2.43401	0.713213	-3.41274	0.000643131	0.00397882	1736.01	-4.99443	0.717734	-6.95862	3.43626e-12	6.61156e-11
ENSG00000083099.11	LYRM2	protein_coding	1609.46	-0.282982	0.13743	-2.0591	0.0394849	0.117622	1609.46	-0.969001	0.139328	-6.95484	3.52951e-12	6.7837e-11
ENSG00000196961.12	AP2A1	protein_coding	6654.88	-0.506925	0.103581	-4.89398	9.88151e-07	1.36386e-05	6654.88	0.716776	0.103068	6.95439	3.541e-12	6.7985e-11
ENSG00000144711.16	IQSEC1	protein_coding	2083.22	0.77059	0.133293	5.78116	7.41888e-09	1.65368e-07	2083.22	0.926671	0.133274	6.95313	3.57257e-12	6.85176e-11
ENSG00000173821.19	AC124319.1	protein_coding	6110.05	2.43633	0.143414	16.9881	1.0061e-64	3.35494e-61	6110.05	0.999667	0.143889	6.94747	3.71904e-12	7.12505e-11
ENSG00000127528.5	KLF2	protein_coding	80.6528	2.06243	0.476106	4.33187	1.4785e-05	0.000150495	80.6528	2.61001	0.476612	5.47616	4.34645e-08	4.60154e-07
ENSG00000080298.15	RFX3	protein_coding	512.762	1.30687	0.233793	5.58989	2.2722e-08	4.60321e-07	512.762	1.29086	0.235658	5.47766	4.30995e-08	4.571e-07
ENSG00000163050.17	COQ8A	protein_coding	5098.14	-0.0785056	0.0979305	-0.801646	0.422758	0.651747	5098.14	-0.683261	0.0985052	-6.93629	4.02522e-12	7.68696e-11
ENSG00000134215.16	VAV3	protein_coding	435.025	0.30545	0.239269	1.2766	0.201744	0.401824	435.025	1.29987	0.237132	5.48163	4.21431e-08	4.47221e-07
ENSG00000105953.15	OGDH	protein_coding	9163.84	0.448563	0.0972767	4.61121	4.0034e-06	4.72056e-05	9163.84	0.674035	0.0972562	6.93051	4.19339e-12	7.99109e-11
ENSG00000214194.9	SMIM30	protein_coding	1184.06	-0.843233	0.137093	-6.15082	7.70834e-10	2.02396e-08	1184.06	-0.955041	0.137877	-6.92676	4.30586e-12	8.19669e-11
ENSG00000015171.19	ZMYND11	protein_coding	3645.6	0.517657	0.101434	5.1034	3.3361e-07	5.20325e-06	3645.6	0.702735	0.101462	6.92613	4.32515e-12	8.21595e-11
ENSG00000166428.13	PLD4	protein_coding	214.48	1.38359	0.330579	4.18536	2.84714e-05	0.000268346	214.48	1.80211	0.328582	5.48451	4.14607e-08	4.4024e-07
ENSG00000185963.14	BICD2	protein_coding	4072.47	0.479144	0.103982	4.60794	4.06678e-06	4.79191e-05	4072.47	0.718693	0.103952	6.91373	4.72077e-12	8.95796e-11
ENSG00000050344.9	NFE2L3	protein_coding	762.948	0.12946	0.225875	0.573149	0.566544	0.772488	762.948	-1.59834	0.231383	-6.90774	4.92422e-12	9.33413e-11
ENSG00000141506.13	PIK3R5	protein_coding	386.86	1.20106	0.251435	4.7768	1.78106e-06	2.3168e-05	386.86	1.38153	0.251621	5.49053	4.00731e-08	4.2728e-07
ENSG00000260257.2	AL035071.1	lncRNA	149.52	-0.851719	0.321352	-2.65043	0.00803905	0.0324462	149.52	-2.3629	0.342444	-6.90009	5.19711e-12	9.83061e-11
ENSG00000132600.16	PRMT7	protein_coding	3040.36	-0.155727	0.1156	-1.34712	0.177941	0.367912	3040.36	-0.803608	0.116482	-6.899	5.23685e-12	9.89532e-11
ENSG00000135870.11	RC3H1	protein_coding	1203.29	0.717017	0.138036	5.19444	2.05341e-07	3.34995e-06	1203.29	0.955737	0.138607	6.89529	5.37559e-12	1.01468e-10
ENSG00000164853.9	UNCX	protein_coding	3399.02	-0.543031	0.102487	-5.29854	1.16732e-07	2.0127e-06	3399.02	-0.709278	0.102873	-6.89467	5.39887e-12	1.018e-10
ENSG00000159753.14	CARMIL2	protein_coding	1241.7	0.0298918	0.131462	0.22738	0.820128	0.920746	1241.7	-0.925225	0.134197	-6.89451	5.40512e-12	1.01811e-10
ENSG00000151806.14	GUF1	protein_coding	1363.01	-0.40113	0.137705	-2.91297	0.00358006	0.016706	1363.01	-0.958785	0.139078	-6.89384	5.43046e-12	1.0218e-10
ENSG00000143337.18	TOR1AIP1	protein_coding	2217.67	-0.176091	0.130507	-1.34929	0.177244	0.367163	2217.67	0.892345	0.129489	6.89128	5.52945e-12	1.03934e-10
ENSG00000048649.13	RSF1	protein_coding	4590.61	0.418227	0.110732	3.77693	0.000158775	0.00118023	4590.61	0.761089	0.110657	6.87788	6.07495e-12	1.14068e-10
ENSG00000133657.15	ATP13A3	protein_coding	4741.93	0.798903	0.118609	6.73562	1.63229e-11	5.76594e-10	4741.93	0.817037	0.118811	6.87679	6.12174e-12	1.14826e-10
ENSG00000091157.13	WDR7	protein_coding	883.64	1.14033	0.190927	5.97261	2.33483e-09	5.6174e-08	883.64	1.05107	0.191188	5.49757	3.85056e-08	4.12531e-07
ENSG00000130402.12	ACTN4	protein_coding	5480.94	0.44888	0.100791	4.45357	8.44547e-06	9.16143e-05	5480.94	0.69241	0.100736	6.87354	6.26296e-12	1.17229e-10
ENSG00000158321.17	AUTS2	protein_coding	1239.96	0.631185	0.188486	3.34872	0.000811871	0.00483959	1239.96	1.03532	0.188191	5.50145	3.76679e-08	4.04039e-07
ENSG00000122966.16	CIT	protein_coding	6165.02	0.547637	0.125738	4.35539	1.32829e-05	0.000136623	6165.02	0.863253	0.125655	6.87005	6.418e-12	1.19881e-10
ENSG00000242028.6	HYPK	protein_coding	446.211	-0.396497	0.263217	-1.50635	0.131977	0.297157	446.211	-1.83303	0.266918	-6.86739	6.53859e-12	1.22006e-10
ENSG00000164509.15	IL31RA	protein_coding	179.169	1.72616	0.310866	5.55274	2.81227e-08	5.60203e-07	179.169	1.72156	0.311622	5.52451	3.30406e-08	3.56755e-07
ENSG00000275740.1	AC091959.3	protein_coding	743.238	1.09726	0.208698	5.25765	1.45912e-07	2.45984e-06	743.238	1.15532	0.208906	5.53032	3.19646e-08	3.45971e-07
ENSG00000186106.11	ANKRD46	protein_coding	1027.88	0.487593	0.145414	3.35315	0.000798984	0.00476959	1027.88	0.993572	0.144926	6.8557	7.09627e-12	1.32e-10
ENSG00000130159.14	ECSIT	protein_coding	2230.73	-0.625567	0.122716	-5.09766	3.43873e-07	5.3246e-06	2230.73	-0.844549	0.123204	-6.85487	7.13798e-12	1.32638e-10
ENSG00000129932.8	DOHH	protein_coding	814.269	-0.495094	0.154215	-3.21042	0.00132543	0.00731268	814.269	-1.07425	0.156721	-6.85453	7.15484e-12	1.32813e-10
ENSG00000005884.18	ITGA3	protein_coding	143.738	2.45447	0.404541	6.06728	1.30095e-09	3.26667e-08	143.738	2.24909	0.406103	5.53821	3.05577e-08	3.32149e-07
ENSG00000168288.13	MMADHC	protein_coding	2668.27	-0.0822286	0.132983	-0.61834	0.536351	0.748974	2668.27	-0.918277	0.134097	-6.84783	7.49786e-12	1.38893e-10
ENSG00000139496.16	NUP58	protein_coding	4106.48	0.754804	0.104203	7.24358	4.36996e-13	1.95336e-11	4106.48	0.714678	0.104397	6.84577	7.60661e-12	1.40762e-10
ENSG00000107862.4	GBF1	protein_coding	6629.23	0.297774	0.0943219	3.15699	0.00159406	0.00857264	6629.23	0.645007	0.0942385	6.84441	7.67918e-12	1.41958e-10
ENSG00000120899.18	PTK2B	protein_coding	8525.73	0.643664	0.0915584	7.03009	2.06394e-12	8.31211e-11	8525.73	0.626687	0.0916232	6.83982	7.92903e-12	1.46425e-10
ENSG00000197724.11	PHF2	protein_coding	2182.82	0.29725	0.115412	2.57555	0.0100082	0.0389148	2182.82	0.786681	0.115018	6.83964	7.93921e-12	1.46462e-10
ENSG00000160685.13	ZBTB7B	protein_coding	2376.65	0.520135	0.123023	4.22794	2.35842e-05	0.000226771	2376.65	0.840077	0.122846	6.83844	8.00605e-12	1.47544e-10
ENSG00000172578.12	KLHL6	protein_coding	657.969	0.6044	0.182405	3.3135	0.000921348	0.00539194	657.969	1.00763	0.181817	5.54202	2.99009e-08	3.25206e-07
ENSG00000228672.3	PROB1	protein_coding	671.197	0.318862	0.188603	1.69065	0.0909038	0.225139	671.197	1.0398	0.187308	5.55128	2.83586e-08	3.10506e-07
ENSG00000055208.19	TAB2	protein_coding	2764.81	0.195723	0.112882	1.73387	0.082941	0.210483	2764.81	0.765657	0.112382	6.81296	9.56083e-12	1.75655e-10
ENSG00000176463.14	SLCO3A1	protein_coding	626.733	0.620083	0.209299	2.96267	0.00304987	0.0146712	626.733	1.159	0.208683	5.5539	2.79363e-08	3.06257e-07
ENSG00000102921.8	AC026470.1	protein_coding	2550.25	0.937872	0.120803	7.76368	8.24988e-15	4.86043e-13	2550.25	0.82513	0.121125	6.81223	9.61003e-12	1.76137e-10
ENSG00000131069.20	ACSS2	protein_coding	1422.79	0.905465	0.1443	6.27489	3.49881e-10	9.75512e-09	1422.79	0.982256	0.144189	6.81226	9.60775e-12	1.76137e-10
ENSG00000140262.17	TCF12	protein_coding	3007.81	0.313132	0.122582	2.55448	0.0106347	0.0408836	3007.81	0.833521	0.122378	6.81106	9.68815e-12	1.77266e-10
ENSG00000136167.14	LCP1	protein_coding	70413.5	0.124314	0.0823552	1.50949	0.131174	0.295789	70413.5	0.560603	0.0823412	6.80829	9.8763e-12	1.80525e-10
ENSG00000143614.10	GATAD2B	protein_coding	375.79	0.791862	0.218685	3.62102	0.000293448	0.00200931	375.79	1.21498	0.218192	5.5684	2.5709e-08	2.83925e-07
ENSG00000165716.11	DIPK1B	protein_coding	633.2	-0.26975	0.169263	-1.59367	0.11101	0.261822	633.2	-1.18057	0.1735	-6.80444	1.01442e-11	1.85044e-10
ENSG00000111652.10	COPS7A	protein_coding	1620.34	-0.49849	0.127926	-3.89671	9.75073e-05	0.000777122	1620.34	-0.878975	0.129224	-6.80192	1.03231e-11	1.87733e-10
ENSG00000114503.11	NCBP2	protein_coding	3095.01	-0.526159	0.11504	-4.5737	4.79179e-06	5.52514e-05	3095.01	-0.787582	0.115787	-6.80198	1.03188e-11	1.87733e-10
ENSG00000205730.6	ITPRIPL2	protein_coding	99.8458	1.45082	0.432041	3.35806	0.000784922	0.0046991	99.8458	2.39962	0.429525	5.58669	2.31433e-08	2.57654e-07
ENSG00000071539.14	TRIP13	protein_coding	3430.85	-0.368308	0.110475	-3.33385	0.000856525	0.00506593	3430.85	-0.755575	0.111125	-6.79933	1.05104e-11	1.90946e-10
ENSG00000087448.11	KLHL42	protein_coding	2568.76	-0.0137912	0.125142	-0.110205	0.912247	0.965585	2568.76	0.845661	0.124385	6.79872	1.05552e-11	1.91565e-10
ENSG00000119922.10	IFIT2	protein_coding	3553.13	4.51032	0.405788	11.1149	1.06111e-28	2.60175e-26	3553.13	2.27214	0.406359	5.59146	2.25164e-08	2.50987e-07
ENSG00000116954.8	RRAGC	protein_coding	505.456	0.106957	0.197805	0.540723	0.588698	0.786929	505.456	-1.39707	0.205587	-6.7955	1.07936e-11	1.95496e-10
ENSG00000100744.15	GSKIP	protein_coding	523.681	0.324412	0.207696	1.56195	0.118299	0.274402	523.681	-1.45792	0.214584	-6.79415	1.08952e-11	1.97137e-10
ENSG00000130844.18	ZNF331	protein_coding	845.769	-0.927423	0.196484	-4.72011	2.35723e-06	2.96172e-05	845.769	-1.34991	0.198699	-6.79375	1.09259e-11	1.97493e-10
ENSG00000110628.15	SLC22A18	protein_coding	74.8141	0.763252	0.489808	1.55827	0.11917	0.275847	74.8141	2.67815	0.477822	5.60491	2.08361e-08	2.33858e-07
ENSG00000166167.18	BTRC	protein_coding	1334.11	0.999456	0.137463	7.27074	3.57524e-13	1.62869e-11	1334.11	0.939423	0.138379	6.78878	1.13088e-11	2.04002e-10
ENSG00000142039.4	CCDC97	protein_coding	1316.66	0.0750996	0.144044	0.521365	0.602112	0.797271	1316.66	0.969423	0.142815	6.78798	1.13712e-11	2.04921e-10
ENSG00000168615.12	ADAM9	protein_coding	1251.64	1.06508	0.14793	7.19993	6.02451e-13	2.62949e-11	1251.64	-1.04146	0.153526	-6.78361	1.17207e-11	2.11007e-10
ENSG00000168411.14	RFWD3	protein_coding	5461.6	-0.563454	0.104612	-5.38612	7.19939e-08	1.29768e-06	5461.6	-0.710642	0.104781	-6.78219	1.18364e-11	2.12877e-10
ENSG00000125538.11	IL1B	protein_coding	113.256	2.27885	0.409179	5.56933	2.55727e-08	5.13703e-07	113.256	2.3002	0.410057	5.60946	2.02955e-08	2.28077e-07
ENSG00000168329.13	CX3CR1	protein_coding	67.299	1.64795	0.553608	2.97675	0.00291322	0.0141445	67.299	3.06429	0.54459	5.62678	1.83604e-08	2.08223e-07
ENSG00000126705.14	AHDC1	protein_coding	2461.17	0.94646	0.116412	8.13024	4.28433e-16	3.0268e-14	2461.17	0.791537	0.11683	6.77509	1.24327e-11	2.2293e-10
ENSG00000255717.7	SNHG1	lncRNA	5981.99	-0.412786	0.106943	-3.85988	0.000113443	0.000887164	5981.99	-0.726709	0.107265	-6.7749	1.24496e-11	2.23009e-10
ENSG00000105501.12	SIGLEC5	protein_coding	550.079	0.994625	0.206249	4.82245	1.41804e-06	1.89903e-05	550.079	1.16148	0.206271	5.63088	1.79292e-08	2.03785e-07
ENSG00000139410.15	SDSL	protein_coding	462.832	0.440196	0.211728	2.07906	0.0376117	0.113134	462.832	1.18475	0.210233	5.63539	1.74665e-08	1.98778e-07
ENSG00000124731.13	TREM1	protein_coding	334.622	-0.184262	0.25941	-0.710312	0.477511	0.701645	334.622	1.42737	0.252484	5.65333	1.57371e-08	1.80357e-07
ENSG00000154945.7	ANKRD40	protein_coding	1661.14	0.218193	0.124281	1.75564	0.0791503	0.202559	1661.14	-0.856424	0.126772	-6.75562	1.42226e-11	2.53755e-10
ENSG00000182580.3	EPHB3	protein_coding	954.542	2.1464	0.416064	5.15882	2.48509e-07	3.97638e-06	954.542	2.35637	0.415976	5.66469	1.4729e-08	1.69128e-07
ENSG00000149591.16	TAGLN	protein_coding	219.331	0.683603	0.298175	2.29262	0.0218699	0.0732426	219.331	1.66681	0.294098	5.66753	1.4487e-08	1.66564e-07
ENSG00000130749.10	AC008755.1	protein_coding	8368.19	0.473318	0.104768	4.51779	6.24898e-06	6.99726e-05	8368.19	0.707265	0.104757	6.75148	1.46349e-11	2.60332e-10
ENSG00000127463.15	EMC1	protein_coding	4781.01	0.0776589	0.0998475	0.777776	0.436701	0.664191	4781.01	-0.678373	0.100491	-6.75055	1.47285e-11	2.61738e-10
ENSG00000213995.11	NAXD	protein_coding	2582.1	-0.225051	0.113196	-1.98815	0.0467949	0.134682	2582.1	-0.770405	0.11415	-6.74905	1.48814e-11	2.64192e-10
ENSG00000267303.1	AC011511.4	protein_coding	1469.47	-3.90417	0.704723	-5.54001	3.02449e-08	5.989e-07	1469.47	-4.76928	0.707264	-6.74328	1.54849e-11	2.74635e-10
ENSG00000143549.21	TPM3	protein_coding	45120.8	0.171734	0.0954235	1.79971	0.0719069	0.188447	45120.8	0.643256	0.0954005	6.74269	1.55479e-11	2.75479e-10
ENSG00000104490.18	NCALD	protein_coding	539.18	0.137933	0.210163	0.656314	0.511622	0.72891	539.18	1.18073	0.208302	5.66837	1.44165e-08	1.65966e-07
ENSG00000135632.12	SMYD5	protein_coding	2130.81	-0.159264	0.138104	-1.15321	0.248823	0.461607	2130.81	-0.937332	0.139299	-6.72891	1.7094e-11	3.02275e-10
ENSG00000141968.8	VAV1	protein_coding	4099.27	0.366794	0.101511	3.61333	0.000302285	0.00205882	4099.27	0.682247	0.101406	6.7279	1.72131e-11	3.04081e-10
ENSG00000152503.9	TRIM36	protein_coding	527.264	0.618264	0.194074	3.18572	0.00144397	0.00786773	527.264	1.09604	0.192874	5.68264	1.32628e-08	1.53572e-07
ENSG00000133243.9	BTBD2	protein_coding	1620.4	0.159848	0.132295	1.20827	0.226944	0.435624	1620.4	-0.905591	0.134711	-6.72247	1.78665e-11	3.14693e-10
ENSG00000166801.15	FAM111A	protein_coding	2630	0.660125	0.135318	4.87833	1.0699e-06	1.46697e-05	2630	0.909021	0.13522	6.72253	1.78598e-11	3.14693e-10
ENSG00000090263.16	MRPS33	protein_coding	1574.29	-0.512114	0.132905	-3.85324	0.000116567	0.000910318	1574.29	-0.900653	0.134005	-6.72104	1.80434e-11	3.17456e-10
ENSG00000115808.12	STRN	protein_coding	1977.04	0.706746	0.144118	4.90393	9.39379e-07	1.3041e-05	1977.04	0.969447	0.144243	6.72091	1.80588e-11	3.17456e-10
ENSG00000003402.20	CFLAR	protein_coding	4547.69	-0.108099	0.111483	-0.969644	0.332224	0.559343	4547.69	-0.752879	0.112046	-6.71935	1.82536e-11	3.20566e-10
ENSG00000031698.13	SARS	protein_coding	4325.39	0.154359	0.101077	1.52714	0.126726	0.288569	4325.39	0.677223	0.100803	6.7183	1.83858e-11	3.22571e-10
ENSG00000177868.12	SVBP	protein_coding	579.281	-0.284322	0.183354	-1.55067	0.12098	0.278927	579.281	-1.26273	0.188005	-6.71649	1.8615e-11	3.26273e-10
ENSG00000240972.2	MIF	protein_coding	6381.95	-0.557173	0.115567	-4.82121	1.42688e-06	1.90476e-05	6381.95	-0.777584	0.115783	-6.7159	1.86912e-11	3.27289e-10
ENSG00000136280.16	CCM2	protein_coding	6444.69	0.229237	0.0968661	2.36653	0.0179556	0.0625523	6444.69	0.649474	0.0967468	6.71313	1.90489e-11	3.33225e-10
ENSG00000167470.12	MIDN	protein_coding	1824.02	0.723106	0.133333	5.42329	5.85107e-08	1.08154e-06	1824.02	0.895063	0.133341	6.71261	1.9117e-11	3.33764e-10
ENSG00000221988.13	PPT2	protein_coding	477.124	-0.277704	0.193765	-1.4332	0.151801	0.328314	477.124	-1.32848	0.197905	-6.71271	1.91037e-11	3.33764e-10
ENSG00000105677.12	TMEM147	protein_coding	1395.74	-0.617777	0.138065	-4.47452	7.65825e-06	8.40592e-05	1395.74	-0.932536	0.139087	-6.70472	2.01796e-11	3.51974e-10
ENSG00000153029.14	MR1	protein_coding	1204.63	0.709769	0.181426	3.91217	9.14706e-05	0.000737114	1204.63	1.02987	0.181099	5.68679	1.29448e-08	1.50084e-07
ENSG00000137877.10	SPTBN5	protein_coding	82.0636	2.01571	0.488478	4.12651	3.68313e-05	0.000336487	82.0636	2.74338	0.481464	5.69799	1.21229e-08	1.41378e-07
ENSG00000136699.19	SMPD4	protein_coding	6269.29	-0.289249	0.104647	-2.76405	0.00570882	0.0244561	6269.29	-0.703553	0.104996	-6.70073	2.07376e-11	3.60604e-10
ENSG00000141552.17	ANAPC11	protein_coding	1336.55	-0.160734	0.132715	-1.21112	0.225849	0.434123	1336.55	-0.901461	0.134534	-6.70061	2.07549e-11	3.60604e-10
ENSG00000144283.21	PKP4	protein_coding	4542.01	-0.259575	0.100595	-2.58039	0.00986878	0.0384355	4542.01	-0.676343	0.101002	-6.69636	2.1368e-11	3.70896e-10
ENSG00000142657.21	PGD	protein_coding	12448.1	0.408027	0.0975584	4.18239	2.88464e-05	0.000271113	12448.1	0.65314	0.0975743	6.69378	2.17483e-11	3.77131e-10
ENSG00000145687.16	SSBP2	protein_coding	662.496	0.344921	0.18387	1.87589	0.0606703	0.164615	662.496	1.04061	0.182542	5.70063	1.19364e-08	1.39476e-07
ENSG00000186635.14	ARAP1	protein_coding	7788.58	0.620557	0.103321	6.00609	1.90047e-09	4.63254e-08	7788.58	0.691359	0.103343	6.68997	2.23218e-11	3.86328e-10
ENSG00000102226.9	USP11	protein_coding	5069.28	0.190124	0.0965853	1.96846	0.0490157	0.139691	5069.28	0.644662	0.0963752	6.68909	2.24559e-11	3.88274e-10
ENSG00000061273.18	HDAC7	protein_coding	4358.3	0.785958	0.101794	7.72105	1.15373e-14	6.56523e-13	4358.3	0.681923	0.101964	6.68785	2.26467e-11	3.91197e-10
ENSG00000229950.1	TFAP2A-AS1	lncRNA	612.243	-1.36902	0.225579	-6.0689	1.28789e-09	3.23877e-08	612.243	-1.51628	0.226755	-6.68687	2.28001e-11	3.93466e-10
ENSG00000092847.12	2001-08-01	protein_coding	3423.85	0.752942	0.130194	5.78321	7.32866e-09	1.63795e-07	3423.85	0.870966	0.130256	6.68655	2.28498e-11	3.93944e-10
ENSG00000128165.9	ADM2	protein_coding	195.801	1.59416	0.383689	4.15482	3.25549e-05	0.000300713	195.801	2.1859	0.382255	5.71844	1.07507e-08	1.26115e-07
ENSG00000168071.22	CCDC88B	protein_coding	841.441	0.955503	0.206462	4.62799	3.69226e-06	4.39722e-05	841.441	1.18128	0.206148	5.73027	1.00269e-08	1.1801e-07
ENSG00000162636.16	FAM102B	protein_coding	838.664	0.78815	0.187235	4.20941	2.56033e-05	0.000244352	838.664	1.07361	0.187287	5.73244	9.89946e-09	1.16664e-07
ENSG00000166128.13	RAB8B	protein_coding	723.03	1.4154	0.224852	6.2948	3.07792e-10	8.654e-09	723.03	1.30156	0.225892	5.76188	8.31841e-09	9.91402e-08
ENSG00000110906.13	KCTD10	protein_coding	4448.96	0.208914	0.101592	2.05641	0.0397429	0.118222	4448.96	0.676906	0.101489	6.66978	2.56195e-11	4.3958e-10
ENSG00000089006.16	SNX5	protein_coding	4949.73	-0.374861	0.0950998	-3.94177	8.08838e-05	0.000665635	4949.73	-0.636338	0.0955207	-6.66178	2.7053e-11	4.63733e-10
ENSG00000132965.9	ALOX5AP	protein_coding	173.218	2.17093	0.390537	5.55884	2.7158e-08	5.42933e-07	173.218	2.25532	0.390891	5.76968	7.94233e-09	9.4721e-08
ENSG00000113360.16	DROSHA	protein_coding	6507.72	-0.290316	0.112005	-2.59198	0.0095425	0.0374622	6507.72	-0.747254	0.112268	-6.65597	2.81441e-11	4.81515e-10
ENSG00000153310.19	FAM49B	protein_coding	3202.66	0.166288	0.108031	1.53926	0.12374	0.283413	3202.66	0.717522	0.107839	6.65364	2.85924e-11	4.88718e-10
ENSG00000134504.13	KCTD1	protein_coding	266.123	1.23568	0.26594	4.64647	3.37661e-06	4.06192e-05	266.123	1.53659	0.265764	5.78178	7.39133e-09	8.83851e-08
ENSG00000108829.10	LRRC59	protein_coding	11724.8	-0.505104	0.0985967	-5.12294	3.00815e-07	4.73606e-06	11724.8	-0.656113	0.0987064	-6.64712	2.98879e-11	5.09888e-10
ENSG00000148082.10	SHC3	protein_coding	216.312	0.826929	0.289224	2.85913	0.00424808	0.0192416	216.312	1.65943	0.286958	5.78283	7.34545e-09	8.78952e-08
ENSG00000076043.10	REXO2	protein_coding	1855.29	-0.50339	0.132536	-3.79814	0.000145783	0.00109637	1855.29	-0.886257	0.133392	-6.644	3.0528e-11	5.19818e-10
ENSG00000127980.16	PEX1	protein_coding	934.251	-0.169536	0.14542	-1.16584	0.24368	0.455786	934.251	-0.984393	0.148188	-6.64285	3.07671e-11	5.23392e-10
ENSG00000164867.11	NOS3	protein_coding	83.0849	1.35624	0.504416	2.68873	0.00717249	0.0295349	83.0849	2.84916	0.492286	5.78761	7.13938e-09	8.58307e-08
ENSG00000075914.13	EXOSC7	protein_coding	3870.91	-0.525523	0.117478	-4.47338	7.69924e-06	8.44535e-05	3870.91	-0.782052	0.117856	-6.63565	3.23076e-11	5.48555e-10
ENSG00000147465.11	STAR	protein_coding	2490.49	-0.293315	0.130968	-2.2396	0.0251171	0.0818564	2490.49	-0.87431	0.131848	-6.6312	3.32979e-11	5.64835e-10
ENSG00000073060.16	SCARB1	protein_coding	10045.5	-0.381845	0.0978065	-3.90409	9.45825e-05	0.000757069	10045.5	-0.649534	0.0979667	-6.63015	3.35339e-11	5.683e-10
ENSG00000074855.11	ANO8	protein_coding	390.806	1.06191	0.220382	4.8185	1.44638e-06	1.92924e-05	390.806	1.27446	0.219996	5.7931	6.91e-09	8.31847e-08
ENSG00000168036.18	CTNNB1	protein_coding	8224.17	0.690822	0.0951214	7.26253	3.79919e-13	1.71664e-11	8224.17	0.631315	0.0952778	6.62604	3.448e-11	5.8323e-10
ENSG00000003400.14	CASP10	protein_coding	741.988	0.50842	0.174869	2.90743	0.00364416	0.0169645	741.988	1.01215	0.174394	5.80381	6.4824e-09	7.86183e-08
ENSG00000072571.20	HMMR	protein_coding	3004.95	0.365501	0.110084	3.32021	0.000899512	0.00528083	3004.95	0.727715	0.10987	6.62344	3.50939e-11	5.92494e-10
ENSG00000273151.1	AC073957.3	lncRNA	573.057	0.798363	0.211959	3.76659	0.000165491	0.00122578	573.057	1.23115	0.211366	5.82475	5.71996e-09	6.98443e-08
ENSG00000052749.13	RRP12	protein_coding	7004.38	-0.494543	0.114545	-4.31746	1.57836e-05	0.000158722	7004.38	-0.759279	0.114747	-6.617	3.66558e-11	6.177e-10
ENSG00000165168.7	CYBB	protein_coding	5211.44	0.448761	0.124322	3.60968	0.000306578	0.00208042	5211.44	0.821671	0.124231	6.61405	3.73936e-11	6.2954e-10
ENSG00000106852.15	LHX6	protein_coding	588.742	0.107171	0.185697	0.577125	0.563855	0.770334	588.742	-1.28113	0.19371	-6.61363	3.75007e-11	6.30752e-10
ENSG00000128272.14	ATF4	protein_coding	22130.8	-0.265459	0.0885202	-2.99885	0.00270997	0.0133166	22130.8	-0.585426	0.0886161	-6.60632	3.93983e-11	6.62047e-10
ENSG00000099246.16	RAB18	protein_coding	927.658	0.516024	0.14895	3.46442	0.000531375	0.00335846	927.658	0.981674	0.148629	6.60485	3.97916e-11	6.68029e-10
ENSG00000137812.19	KNL1	protein_coding	3222.31	0.39989	0.149379	2.67702	0.00742804	0.0303995	3222.31	0.984724	0.149188	6.60058	4.09564e-11	6.86941e-10
ENSG00000162745.10	OLFML2B	protein_coding	110.892	1.78364	0.565227	3.15561	0.00160162	0.00859899	110.892	3.27136	0.561386	5.8273	5.63327e-09	6.90673e-08
ENSG00000132589.16	FLOT2	protein_coding	8622.81	0.521563	0.100033	5.21389	1.84921e-07	3.04362e-06	8622.81	0.660058	0.100068	6.5961	4.22122e-11	7.0602e-10
ENSG00000131724.11	IL13RA1	protein_coding	973.11	0.945042	0.172842	5.46767	4.55977e-08	8.66877e-07	973.11	1.00988	0.173169	5.83178	5.48389e-09	6.7329e-08
ENSG00000124120.11	TTPAL	protein_coding	1224.15	0.624197	0.141052	4.42531	9.63052e-06	0.000102669	1224.15	0.931828	0.14129	6.59513	4.24878e-11	7.09305e-10
ENSG00000165806.19	CASP7	protein_coding	1263.06	1.20801	0.149059	8.10427	5.3063e-16	3.68633e-14	1263.06	0.987492	0.149729	6.59522	4.2463e-11	7.09305e-10
ENSG00000167173.19	C15orf39	protein_coding	8367.73	0.533819	0.0947235	5.63555	1.745e-08	3.63226e-07	8367.73	0.624802	0.0947572	6.59371	4.28964e-11	7.15459e-10
ENSG00000043143.20	JADE2	protein_coding	3965.53	0.259845	0.113863	2.28208	0.0224844	0.0749466	3965.53	0.748647	0.113619	6.5891	4.42489e-11	7.3729e-10
ENSG00000135686.13	KLHL36	protein_coding	1763.22	0.289676	0.127879	2.26524	0.0234981	0.0777042	1763.22	0.840462	0.127556	6.58897	4.42876e-11	7.3729e-10
ENSG00000139436.21	GIT2	protein_coding	6689.88	-0.0730425	0.0955099	-0.764764	0.444412	0.671897	6689.88	0.626925	0.0952034	6.58511	4.54543e-11	7.5601e-10
ENSG00000121644.19	DESI2	protein_coding	1398.32	0.103685	0.141839	0.731004	0.464777	0.690662	1398.32	-0.949593	0.144451	-6.5738	4.90471e-11	8.15009e-10
ENSG00000121454.6	LHX4	protein_coding	347.444	1.08137	0.216653	4.99126	5.99858e-07	8.7809e-06	347.444	1.26111	0.216068	5.83662	5.32698e-09	6.54473e-08
ENSG00000141510.17	TP53	protein_coding	6608.16	0.460156	0.102624	4.48388	7.32964e-06	8.08783e-05	6608.16	0.67262	0.102596	6.55599	5.52721e-11	9.1675e-10
ENSG00000109062.12	SLC9A3R1	protein_coding	12670.6	0.444093	0.106561	4.16751	3.07948e-05	0.000286839	12670.6	0.698263	0.106532	6.55447	5.5841e-11	9.25329e-10
ENSG00000134318.14	ROCK2	protein_coding	3521.74	0.692443	0.139348	4.96917	6.72386e-07	9.71463e-06	3521.74	0.913545	0.139394	6.55367	5.61415e-11	9.29448e-10
ENSG00000168944.15	CEP120	protein_coding	1437.07	0.152945	0.135323	1.13022	0.258385	0.473308	1437.07	0.881334	0.134489	6.5532	5.63164e-11	9.31482e-10
ENSG00000146143.18	PRIM2	protein_coding	766.392	-0.249443	0.159142	-1.56742	0.117016	0.272031	766.392	-1.06571	0.162643	-6.55242	5.66113e-11	9.35496e-10
ENSG00000160957.13	RECQL4	protein_coding	4363.03	-0.430662	0.122409	-3.51822	0.000434444	0.00282728	4363.03	-0.805075	0.122938	-6.54862	5.80721e-11	9.58752e-10
ENSG00000107882.11	SUFU	protein_coding	1972.65	0.481407	0.124531	3.86576	0.000110746	0.000868515	1972.65	0.813923	0.124316	6.5472	5.8625e-11	9.66989e-10
ENSG00000125810.10	CD93	protein_coding	2097.6	1.5419	0.130965	11.7734	5.35046e-32	1.652e-29	2097.6	0.862869	0.131835	6.54506	5.94706e-11	9.80034e-10
ENSG00000130810.20	PPAN	protein_coding	11615.3	-0.522896	0.109272	-4.78524	1.70779e-06	2.22802e-05	11615.3	-0.715889	0.109384	-6.54472	5.96088e-11	9.81409e-10
ENSG00000063241.8	ISOC2	protein_coding	1502.49	-0.554071	0.134212	-4.12833	3.65403e-05	0.000334562	1502.49	-0.88461	0.13518	-6.54393	5.99216e-11	9.85653e-10
ENSG00000172301.11	COPRS	protein_coding	2695.92	-0.570162	0.131366	-4.34024	1.4233e-05	0.000145498	2695.92	-0.862713	0.13186	-6.54264	6.0442e-11	9.933e-10
ENSG00000125445.11	MRPS7	protein_coding	3823.79	-0.248243	0.115622	-2.14702	0.0317916	0.0989658	3823.79	-0.76057	0.116261	-6.5419	6.07429e-11	9.9733e-10
ENSG00000121892.15	PDS5A	protein_coding	13190.2	0.302808	0.093651	3.23337	0.00122338	0.00683559	13190.2	0.612372	0.0936496	6.53896	6.19468e-11	1.01617e-09
ENSG00000140396.13	NCOA2	protein_coding	1343.22	1.4746	0.146353	10.0756	7.08145e-24	1.1463e-21	1343.22	0.961338	0.147047	6.53762	6.25069e-11	1.02442e-09
ENSG00000160218.13	TRAPPC10	protein_coding	2407.09	0.0576737	0.128379	0.449246	0.653254	0.82896	2407.09	0.835477	0.127835	6.53557	6.33672e-11	1.03757e-09
ENSG00000165233.18	CARD19	protein_coding	1972.52	0.699234	0.117397	5.95616	2.58237e-09	6.16845e-08	1972.52	0.768577	0.117697	6.53014	6.57078e-11	1.07491e-09
ENSG00000188321.13	ZNF559	protein_coding	841.174	-0.393946	0.157887	-2.49512	0.0125915	0.046882	841.174	-1.04694	0.16036	-6.52869	6.63475e-11	1.08438e-09
ENSG00000100504.17	PYGL	protein_coding	9750.49	-0.381893	0.0909516	-4.19886	2.68266e-05	0.000253992	9750.49	-0.593997	0.0910981	-6.52041	7.0115e-11	1.14491e-09
ENSG00000167785.9	ZNF558	protein_coding	1543.71	0.368678	0.135867	2.71352	0.00665717	0.0277696	1543.71	-0.902648	0.138456	-6.5194	7.05914e-11	1.15164e-09
ENSG00000239264.8	TXNDC5	protein_coding	13690.6	-0.1316	0.0908844	-1.448	0.147618	0.322067	13690.6	-0.593773	0.0910847	-6.5189	7.08231e-11	1.15437e-09
ENSG00000133056.13	PIK3C2B	protein_coding	1818.67	1.62977	0.150682	10.8159	2.89335e-27	6.4321e-25	1818.67	0.986253	0.151489	6.5104	7.49534e-11	1.22058e-09
ENSG00000113742.14	CPEB4	protein_coding	494.328	0.860811	0.227184	3.78905	0.000151225	0.00113168	494.328	1.32625	0.22695	5.84381	5.10201e-09	6.28126e-08
ENSG00000148840.11	PPRC1	protein_coding	8881.39	-0.352751	0.112365	-3.13934	0.00169331	0.00898268	8881.39	-0.732033	0.112556	-6.50374	7.83484e-11	1.27355e-09
ENSG00000130340.15	SNX9	protein_coding	1720.28	0.474477	0.12496	3.79701	0.000146449	0.00110088	1720.28	0.811214	0.12474	6.50325	7.86037e-11	1.27654e-09
ENSG00000078177.14	N4BP2	protein_coding	1986.25	0.738207	0.147461	5.00613	5.55354e-07	8.20144e-06	1986.25	0.95866	0.147445	6.50183	7.93506e-11	1.28751e-09
ENSG00000205356.9	TECPR1	protein_coding	1713.56	0.473102	0.133303	3.54907	0.000386591	0.00255203	1713.56	0.866086	0.133236	6.50041	8.00997e-11	1.29848e-09
ENSG00000005961.18	ITGA2B	protein_coding	660.138	-0.245247	0.218902	-1.12035	0.262564	0.478664	660.138	1.26093	0.215746	5.84453	5.07991e-09	6.25835e-08
ENSG00000285901.1	AC008012.1	protein_coding	298.131	0.871472	0.249753	3.48933	0.000484228	0.0031052	298.131	1.45369	0.248235	5.8561	4.73854e-09	5.85096e-08
ENSG00000223705.9	NSUN5P1	transcribed_unprocessed_pseudogene	966.185	-0.515937	0.159524	-3.23422	0.00121976	0.00682222	966.185	-1.04686	0.161276	-6.4911	8.52126e-11	1.37763e-09
ENSG00000124209.4	RAB22A	protein_coding	1579.53	0.402117	0.128635	3.12602	0.0017719	0.00932543	1579.53	0.832062	0.128233	6.48868	8.65928e-11	1.39868e-09
ENSG00000170571.12	EMB	protein_coding	1973.75	0.701379	0.131128	5.34881	8.85339e-08	1.56868e-06	1973.75	0.853609	0.131618	6.48551	8.84322e-11	1.4271e-09
ENSG00000132824.14	SERINC3	protein_coding	4674.73	0.351323	0.0991723	3.54256	0.00039627	0.00261043	4674.73	0.64289	0.0991501	6.48401	8.93165e-11	1.44008e-09
ENSG00000105676.14	ARMC6	protein_coding	3553.29	-0.372622	0.103717	-3.59268	0.000327299	0.00220131	3553.29	-0.675416	0.104188	-6.48267	9.01129e-11	1.45161e-09
ENSG00000153250.20	RBMS1	protein_coding	1522.58	0.887712	0.143695	6.17774	6.50268e-10	1.73193e-08	1522.58	0.932749	0.14393	6.48056	9.13814e-11	1.47072e-09
ENSG00000128050.8	PAICS	protein_coding	15607.3	-0.370519	0.101695	-3.64345	0.000269006	0.00187193	15607.3	-0.65987	0.101829	-6.48015	9.16287e-11	1.47338e-09
ENSG00000169221.14	TBC1D10B	protein_coding	5180.11	0.156079	0.106476	1.46586	0.142686	0.314393	5180.11	0.688658	0.106287	6.47922	9.21996e-11	1.48123e-09
ENSG00000147475.16	ERLIN2	protein_coding	2391.87	0.648732	0.128483	5.04918	4.43709e-07	6.72542e-06	2391.87	0.831917	0.12846	6.47609	9.41313e-11	1.51091e-09
ENSG00000118900.14	UBN1	protein_coding	3954.11	0.450586	0.124132	3.62988	0.000283556	0.00195603	3954.11	0.802578	0.124054	6.46961	9.82571e-11	1.57572e-09
ENSG00000135070.15	ISCA1	protein_coding	304.286	-1.47654	0.260951	-5.6583	1.5288e-08	3.21433e-07	304.286	-1.71906	0.265927	-6.4644	1.01698e-10	1.62945e-09
ENSG00000100815.12	TRIP11	protein_coding	1329.32	0.588766	0.135865	4.33347	1.46779e-05	0.000149588	1329.32	0.879845	0.136141	6.46275	1.0282e-10	1.64594e-09
ENSG00000115816.15	CEBPZ	protein_coding	6841.84	-0.651406	0.122478	-5.31856	1.04592e-07	1.83372e-06	6841.84	-0.792311	0.122609	-6.4621	1.03258e-10	1.65148e-09
ENSG00000197629.5	MPEG1	protein_coding	49.3523	1.83026	0.77225	2.37003	0.0177866	0.0620539	49.3523	4.38727	0.749013	5.85741	4.70155e-09	5.81221e-08
ENSG00000179195.16	ZNF664	protein_coding	2543.16	-0.300018	0.128446	-2.33575	0.0195041	0.066912	2543.16	-0.836637	0.129561	-6.45748	1.06463e-10	1.69971e-09
ENSG00000133313.15	CNDP2	protein_coding	4587.59	-0.0940029	0.0993498	-0.946181	0.344057	0.571987	4587.59	-0.645509	0.0999683	-6.45714	1.06703e-10	1.70203e-09
ENSG00000204161.14	TMEM273	protein_coding	88.0685	0.733627	0.52924	1.38619	0.165689	0.349909	88.0685	2.99429	0.510808	5.86186	4.577e-09	5.67783e-08
ENSG00000135250.17	SRPK2	protein_coding	3100.46	0.278928	0.10503	2.65571	0.00791407	0.0320582	3100.46	0.677044	0.104894	6.45456	1.08531e-10	1.7281e-09
ENSG00000167395.10	ZNF646	protein_coding	2397.09	0.466628	0.125072	3.73088	0.00019081	0.00138561	2397.09	0.806395	0.124967	6.45286	1.0976e-10	1.74612e-09
ENSG00000147533.16	GOLGA7	protein_coding	1906.73	-0.108822	0.118233	-0.920403	0.357362	0.586043	1906.73	-0.77148	0.119624	-6.44919	1.12452e-10	1.78735e-09
ENSG00000205629.12	LCMT1	protein_coding	1091.95	-0.452852	0.140899	-3.21403	0.00130887	0.00724449	1091.95	-0.917556	0.142396	-6.44367	1.16618e-10	1.85193e-09
ENSG00000145246.13	ATP10D	protein_coding	343.568	1.23844	0.29638	4.17855	2.9337e-05	0.000274641	343.568	1.73675	0.295545	5.87645	4.19164e-09	5.2324e-08
ENSG00000167721.10	TSR1	protein_coding	4639.88	-0.267381	0.116748	-2.29025	0.0220069	0.0736051	4639.88	-0.754621	0.117212	-6.43811	1.20968e-10	1.91592e-09
ENSG00000170340.11	B3GNT2	protein_coding	2234.38	0.487324	0.125001	3.89855	9.67716e-05	0.000772366	2234.38	0.803922	0.124867	6.43825	1.20862e-10	1.91592e-09
ENSG00000106723.17	SPIN1	protein_coding	1715.2	0.203699	0.128697	1.58279	0.11347	0.266313	1715.2	0.826201	0.12835	6.4371	1.21775e-10	1.927e-09
ENSG00000164733.21	CTSB	protein_coding	2412.81	1.14766	0.150858	7.60753	2.79377e-14	1.48819e-12	2412.81	0.972587	0.151153	6.43447	1.23908e-10	1.95901e-09
ENSG00000132613.15	MTSS2	protein_coding	10807.9	-0.0111194	0.0975633	-0.113971	0.909261	0.964322	10807.9	-0.629604	0.0978714	-6.43297	1.25133e-10	1.97664e-09
ENSG00000197386.12	HTT	protein_coding	9279.64	0.271479	0.110067	2.4665	0.0136441	0.0499983	9279.64	0.707464	0.110036	6.42939	1.28118e-10	2.022e-09
ENSG00000116830.12	TTF2	protein_coding	4605.34	0.320514	0.111577	2.87257	0.00407149	0.0185628	4605.34	0.717382	0.111615	6.42728	1.29905e-10	2.04841e-09
ENSG00000124198.9	ARFGEF2	protein_coding	3462.7	0.554495	0.118711	4.67097	2.99781e-06	3.65103e-05	3462.7	0.762434	0.118637	6.42659	1.305e-10	2.05598e-09
ENSG00000175155.9	YPEL2	protein_coding	617.663	0.792852	0.19942	3.97579	7.01467e-05	0.000591282	617.663	1.16901	0.198791	5.88062	4.08744e-09	5.11658e-08
ENSG00000153774.9	CFDP1	protein_coding	3593.61	-0.36044	0.121387	-2.96936	0.00298424	0.0144305	3593.61	-0.78186	0.121878	-6.41511	1.4072e-10	2.2131e-09
ENSG00000166016.6	ABTB2	protein_coding	2400.7	0.582495	0.121919	4.77772	1.77292e-06	2.30937e-05	2400.7	0.7818	0.121896	6.41366	1.42064e-10	2.23227e-09
ENSG00000160691.18	SHC1	protein_coding	2688.34	0.20852	0.122814	1.69785	0.0895368	0.222588	2688.34	0.785241	0.122476	6.41138	1.44211e-10	2.26403e-09
ENSG00000099800.8	TIMM13	protein_coding	3526.2	-0.585225	0.127773	-4.58018	4.6457e-06	5.39546e-05	3526.2	-0.820913	0.128087	-6.40903	1.46449e-10	2.29714e-09
ENSG00000177732.8	SOX12	protein_coding	3388.37	-0.603789	0.109073	-5.53562	3.10124e-08	6.11194e-07	3388.37	-0.700816	0.109366	-6.40796	1.47477e-10	2.31124e-09
ENSG00000154016.13	GRAP	protein_coding	111.821	1.11771	0.467304	2.39184	0.0167643	0.0590809	111.821	2.70929	0.460578	5.88236	4.04445e-09	5.06632e-08
ENSG00000159784.17	FAM131B	protein_coding	155.148	2.39063	0.348803	6.85382	7.19028e-12	2.65817e-10	155.148	2.06926	0.351395	5.88871	3.89217e-09	4.88924e-08
ENSG00000139182.14	CLSTN3	protein_coding	837.3	0.738957	0.190559	3.87783	0.000105393	0.000831895	837.3	1.12227	0.190575	5.88887	3.88848e-09	4.88802e-08
ENSG00000116871.15	MAP7D1	protein_coding	10862.4	0.456894	0.099587	4.58789	4.47753e-06	5.22421e-05	10862.4	0.636662	0.0995949	6.39251	1.63182e-10	2.54846e-09
ENSG00000112419.14	PHACTR2	protein_coding	504.889	1.39635	0.254069	5.49594	3.88633e-08	7.49962e-07	504.889	1.49773	0.253993	5.89673	3.70784e-09	4.67736e-08
ENSG00000143119.14	CD53	protein_coding	2963.19	0.822646	0.114206	7.20321	5.88129e-13	2.58011e-11	2963.19	0.731138	0.114422	6.38986	1.66041e-10	2.58859e-09
ENSG00000198373.12	WWP2	protein_coding	4347.79	0.0730398	0.104893	0.696323	0.486226	0.708802	4347.79	0.667799	0.104567	6.38631	1.69933e-10	2.64697e-09
ENSG00000143772.9	ITPKB	protein_coding	1221.61	0.883237	0.146462	6.03049	1.63465e-09	4.02577e-08	1221.61	0.936615	0.146708	6.38422	1.72274e-10	2.68109e-09
ENSG00000265206.5	AC004687.1	lncRNA	1264.07	-0.218257	0.15324	-1.42428	0.154365	0.332243	1264.07	-0.990641	0.155209	-6.38262	1.74083e-10	2.70691e-09
ENSG00000168310.11	IRF2	protein_coding	1214.36	0.988928	0.142071	6.9608	3.38337e-12	1.3211e-10	1214.36	0.909842	0.142573	6.3816	1.75244e-10	2.72259e-09
ENSG00000132356.11	PRKAA1	protein_coding	2219.42	0.793624	0.139042	5.70782	1.14432e-08	2.46185e-07	2219.42	0.885641	0.139096	6.36711	1.92625e-10	2.99003e-09
ENSG00000181826.10	RELL1	protein_coding	515	0.404825	0.185195	2.18594	0.0288196	0.0914038	515	1.08638	0.184128	5.90014	3.63196e-09	4.59134e-08
ENSG00000172794.20	RAB37	protein_coding	1165.43	0.886735	0.150418	5.89513	3.74377e-09	8.7057e-08	1165.43	0.960179	0.150817	6.36651	1.93379e-10	2.99653e-09
ENSG00000188735.13	TMEM120B	protein_coding	1155.57	-0.349119	0.140435	-2.48599	0.0129192	0.0477821	1155.57	-0.899967	0.141397	-6.3648	1.95539e-10	3.02738e-09
ENSG00000277734.8	TRAC	TR_C_gene	344.109	0.338522	0.215617	1.57001	0.116412	0.271156	344.109	-1.44676	0.22742	-6.36163	1.99618e-10	3.08787e-09
ENSG00000123124.13	WWP1	protein_coding	790.323	0.615261	0.187961	3.27335	0.00106282	0.0060749	790.323	1.1045	0.187097	5.90335	3.56184e-09	4.50588e-08
ENSG00000108256.9	NUFIP2	protein_coding	7222.99	0.858443	0.100833	8.51353	1.68712e-17	1.47274e-15	7222.99	0.643211	0.101133	6.36006	2.01669e-10	3.11423e-09
ENSG00000110200.8	ANAPC15	protein_coding	1968.69	-0.806419	0.14785	-5.4543	4.91673e-08	9.31552e-07	1968.69	-0.942523	0.148229	-6.35855	2.03664e-10	3.14232e-09
ENSG00000103047.8	TANGO6	protein_coding	927.1	-0.255107	0.175949	-1.44989	0.147088	0.32108	927.1	-1.14027	0.179339	-6.35819	2.04139e-10	3.14694e-09
ENSG00000166747.12	AP1G1	protein_coding	6036.25	0.387267	0.105422	3.67347	0.000239276	0.00168984	6036.25	0.669969	0.105383	6.35748	2.05094e-10	3.15894e-09
ENSG00000091127.14	PUS7	protein_coding	2870.16	-0.212827	0.112494	-1.89189	0.0585057	0.160044	2870.16	-0.719872	0.113253	-6.35634	2.0662e-10	3.17971e-09
ENSG00000141873.11	SLC39A3	protein_coding	1623.41	-0.834965	0.129738	-6.43578	1.22839e-10	3.71706e-09	1623.41	-0.827739	0.130262	-6.35441	2.09222e-10	3.21698e-09
ENSG00000128595.17	CALU	protein_coding	9598.04	0.416681	0.0922757	4.51561	6.31336e-06	7.05987e-05	9598.04	0.586224	0.0923072	6.35079	2.14208e-10	3.29084e-09
ENSG00000130508.11	PXDN	protein_coding	7598.28	-0.165265	0.122349	-1.35077	0.17677	0.366305	7598.28	0.775255	0.122088	6.34999	2.15334e-10	3.3053e-09
ENSG00000138381.10	ASNSD1	protein_coding	2854.57	-0.485811	0.112029	-4.33649	1.44778e-05	0.000147728	2854.57	-0.714265	0.112491	-6.34951	2.16005e-10	3.31276e-09
ENSG00000119682.17	AREL1	protein_coding	3108.59	0.464529	0.11282	4.11744	3.83103e-05	0.000348471	3108.59	0.715455	0.112703	6.34815	2.17926e-10	3.33811e-09
ENSG00000188807.13	TMEM201	protein_coding	1558.41	-0.724532	0.136904	-5.29226	1.20814e-07	2.0745e-06	1558.41	-0.873922	0.13767	-6.34794	2.18217e-10	3.33811e-09
ENSG00000176871.8	WSB2	protein_coding	611.169	1.55025	0.25214	6.1484	7.82688e-10	2.04863e-08	611.169	1.49454	0.252627	5.91599	3.2988e-09	4.19385e-08
ENSG00000187840.5	EIF4EBP1	protein_coding	5466.83	-0.873426	0.108418	-8.05608	7.87829e-16	5.38339e-14	5466.83	-0.687806	0.108413	-6.34432	2.23408e-10	3.4146e-09
ENSG00000175768.13	TOMM5	protein_coding	2429.64	-0.93235	0.140967	-6.61398	3.74132e-11	1.23279e-09	2429.64	-0.895437	0.141156	-6.34359	2.24475e-10	3.42798e-09
ENSG00000181222.16	POLR2A	protein_coding	8716.95	0.501769	0.130871	3.83408	0.000126036	0.000966158	8716.95	0.829568	0.130838	6.34043	2.29126e-10	3.49603e-09
ENSG00000152642.10	GPD1L	protein_coding	751.099	-0.100504	0.164869	-0.609597	0.542129	0.753242	751.099	-1.07668	0.169822	-6.34006	2.29671e-10	3.50136e-09
ENSG00000135837.16	CEP350	protein_coding	3041.19	0.64761	0.115867	5.58924	2.28062e-08	4.61466e-07	3041.19	0.735562	0.116048	6.33845	2.32089e-10	3.53521e-09
ENSG00000136810.13	TXN	protein_coding	5522.11	-0.613381	0.117326	-5.22799	1.71364e-07	2.83447e-06	5522.11	-0.744754	0.117517	-6.3374	2.33668e-10	3.55625e-09
ENSG00000145050.17	MANF	protein_coding	4107.84	-0.686423	0.124722	-5.50361	3.72098e-08	7.23919e-07	4107.84	-0.791787	0.124958	-6.33645	2.35119e-10	3.57529e-09
ENSG00000072694.20	FCGR2B	protein_coding	86.0875	2.11361	0.567198	3.72641	0.000194229	0.00140677	86.0875	3.32484	0.56122	5.92431	3.13611e-09	3.99553e-08
ENSG00000105516.10	DBP	protein_coding	2682.91	-0.50792	0.131889	-3.85113	0.000117576	0.000916515	2682.91	-0.838346	0.132426	-6.33066	2.44116e-10	3.70267e-09
ENSG00000138180.15	CEP55	protein_coding	3726.98	-0.0190226	0.112797	-0.168644	0.866077	0.944352	3726.98	0.711288	0.112354	6.33077	2.43944e-10	3.70267e-09
ENSG00000088812.18	ATRN	protein_coding	2944.12	0.948736	0.119671	7.9279	2.2288e-15	1.44034e-13	2944.12	0.75896	0.119976	6.32593	2.51715e-10	3.8147e-09
ENSG00000163291.14	PAQR3	protein_coding	608.953	0.605254	0.205485	2.94549	0.00322439	0.0153338	608.953	-1.34411	0.212604	-6.32212	2.57995e-10	3.90326e-09
ENSG00000173273.16	TNKS	protein_coding	444.416	0.727834	0.226292	3.21634	0.00129835	0.00719899	444.416	1.33192	0.224712	5.92722	3.08109e-09	3.93383e-08
ENSG00000134531.10	EMP1	protein_coding	994.726	2.86758	0.409669	6.99974	2.56438e-12	1.01078e-10	994.726	2.44498	0.41028	5.9593	2.53318e-09	3.26452e-08
ENSG00000219545.11	UMAD1	protein_coding	318.251	0.232604	0.244624	0.950864	0.341673	0.569611	318.251	-1.66057	0.262701	-6.32115	2.59618e-10	3.9222e-09
ENSG00000149177.13	PTPRJ	protein_coding	3968.48	0.954708	0.12105	7.8869	3.09798e-15	1.96398e-13	3968.48	0.766268	0.121289	6.3177	2.65479e-10	4.00633e-09
ENSG00000123545.6	NDUFAF4	protein_coding	989.595	-0.667669	0.148873	-4.48481	7.29783e-06	8.06874e-05	989.595	-0.948992	0.150225	-6.31713	2.66466e-10	4.01785e-09
ENSG00000179862.6	CITED4	protein_coding	278.705	-0.700758	0.245124	-2.85878	0.00425268	0.0192572	278.705	-1.59572	0.252625	-6.31657	2.67436e-10	4.02908e-09
ENSG00000173473.11	SMARCC1	protein_coding	12140	0.29112	0.0867487	3.3559	0.000791074	0.00473253	12140	0.547215	0.0867291	6.30947	2.79986e-10	4.21461e-09
ENSG00000111817.17	DSE	protein_coding	483.218	1.28886	0.202219	6.37356	1.84685e-10	5.43079e-09	483.218	1.21021	0.202951	5.9631	2.47504e-09	3.1988e-08
ENSG00000156136.10	DCK	protein_coding	1259.3	0.145332	0.132264	1.09881	0.271853	0.48964	1259.3	-0.851782	0.135028	-6.30817	2.82351e-10	4.24309e-09
ENSG00000105778.19	AVL9	protein_coding	4214.98	0.284429	0.0987947	2.87899	0.00398946	0.0182587	4214.98	0.624829	0.0990573	6.30775	2.83114e-10	4.25099e-09
ENSG00000187514.16	PTMA	protein_coding	97035.3	-0.515921	0.0979213	-5.26872	1.37375e-07	2.33243e-06	97035.3	-0.617661	0.0979334	-6.30695	2.8459e-10	4.26956e-09
ENSG00000110047.18	EHD1	protein_coding	7419.41	0.676139	0.106423	6.3533	2.10738e-10	6.13199e-09	7419.41	0.671094	0.106486	6.3022	2.93453e-10	4.39885e-09
ENSG00000067191.16	CACNB1	protein_coding	424.781	1.1596	0.214477	5.40666	6.4212e-08	1.18038e-06	424.781	1.2822	0.214944	5.96527	2.44231e-09	3.16106e-08
ENSG00000186907.8	RTN4RL2	protein_coding	332.225	1.22205	0.268519	4.55108	5.33716e-06	6.07527e-05	332.225	1.59846	0.26773	5.9704	2.36678e-09	3.06996e-08
ENSG00000115091.11	ACTR3	protein_coding	13259.5	-0.0618346	0.0983514	-0.628711	0.529538	0.743557	13259.5	0.618069	0.0982308	6.292	3.13395e-10	4.68601e-09
ENSG00000185482.8	STAC3	protein_coding	1050.93	0.413328	0.159266	2.5952	0.00945354	0.0371655	1050.93	0.997055	0.158515	6.28995	3.17558e-10	4.74431e-09
ENSG00000135077.9	HAVCR2	protein_coding	181.875	1.5188	0.369522	4.11017	3.95367e-05	0.000357287	181.875	2.20027	0.367709	5.98373	2.18081e-09	2.83284e-08
ENSG00000082516.9	GEMIN5	protein_coding	2831.39	-0.354335	0.108133	-3.27685	0.00104972	0.00602272	2831.39	-0.68324	0.108706	-6.28522	3.27397e-10	4.88316e-09
ENSG00000124177.15	CHD6	protein_coding	3922.71	0.732945	0.115554	6.34288	2.25506e-10	6.49372e-09	3922.71	0.726778	0.115687	6.28228	3.33636e-10	4.97207e-09
ENSG00000186652.10	PRG2	protein_coding	53954	-0.464506	0.0974319	-4.76749	1.86533e-06	2.40903e-05	53954	-0.611975	0.0974552	-6.27956	3.39543e-10	5.05589e-09
ENSG00000162736.17	NCSTN	protein_coding	2923.44	0.430613	0.116013	3.71178	0.000205808	0.00148354	2923.44	-0.739975	0.117877	-6.27753	3.43997e-10	5.11796e-09
ENSG00000110104.13	CCDC86	protein_coding	5481.97	-0.605593	0.123365	-4.90893	9.15744e-07	1.27888e-05	5481.97	-0.775646	0.123571	-6.27691	3.45374e-10	5.13417e-09
ENSG00000077238.14	IL4R	protein_coding	1427.47	0.887411	0.132165	6.71442	1.88816e-11	6.58604e-10	1427.47	0.82998	0.132234	6.27663	3.45996e-10	5.13916e-09
ENSG00000064393.16	HIPK2	protein_coding	3981.31	-0.725692	0.134301	-5.40349	6.53563e-08	1.19686e-06	3981.31	0.836178	0.133232	6.27608	3.47214e-10	5.14871e-09
ENSG00000014257.16	ACPP	protein_coding	315.709	0.338606	0.237056	1.42838	0.153183	0.330617	315.709	1.39944	0.233396	5.99597	2.02271e-09	2.64087e-08
ENSG00000072803.17	FBXW11	protein_coding	1606.82	0.236462	0.13429	1.76083	0.0782669	0.200884	1606.82	0.839458	0.133804	6.27378	3.52392e-10	5.22117e-09
ENSG00000055044.11	NOP58	protein_coding	10243.8	-0.420583	0.101044	-4.16236	3.14969e-05	0.000292888	10243.8	-0.634712	0.101185	-6.27281	3.54589e-10	5.24938e-09
ENSG00000205978.6	NYNRIN	protein_coding	196.26	1.78606	0.324456	5.50479	3.69607e-08	7.20755e-07	196.26	1.94556	0.324224	6.00065	1.96524e-09	2.57335e-08
ENSG00000176095.12	IP6K1	protein_coding	4268.96	0.539462	0.141744	3.80589	0.000141297	0.00106696	4268.96	0.888106	0.141648	6.26979	3.61529e-10	5.34329e-09
ENSG00000136156.15	ITM2B	protein_coding	6317.22	0.594373	0.111077	5.35099	8.74758e-08	1.55158e-06	6317.22	0.69669	0.111122	6.26962	3.61922e-10	5.34469e-09
ENSG00000062524.16	LTK	protein_coding	591.032	0.386002	0.191716	2.0134	0.0440725	0.12823	591.032	1.14245	0.190326	6.00258	1.94206e-09	2.54485e-08
ENSG00000099219.14	ERMP1	protein_coding	2248.68	0.419357	0.127047	3.3008	0.000964097	0.00560669	2248.68	0.794602	0.126876	6.2628	3.78126e-10	5.57479e-09
ENSG00000102572.14	STK24	protein_coding	4111.33	0.426897	0.11957	3.57027	0.000356618	0.00238204	4111.33	0.748857	0.119609	6.26087	3.82846e-10	5.63974e-09
ENSG00000083168.11	KAT6A	protein_coding	3396.92	0.551941	0.124537	4.43195	9.33836e-06	0.000100063	3396.92	0.779488	0.124529	6.2595	3.86202e-10	5.6845e-09
ENSG00000198792.13	TMEM184B	protein_coding	1665.12	-0.537715	0.128807	-4.17459	2.98523e-05	0.0002791	1665.12	0.793722	0.126822	6.25856	3.88559e-10	5.7145e-09
ENSG00000181704.12	YIPF6	protein_coding	1350.92	0.523152	0.130218	4.01752	5.88137e-05	0.000508083	1350.92	0.818021	0.130752	6.25627	3.94306e-10	5.79426e-09
ENSG00000160593.18	JAML	protein_coding	619.579	1.2067	0.510959	2.36164	0.0181941	0.0631585	619.579	3.05975	0.509447	6.00602	1.90134e-09	2.4988e-08
ENSG00000128951.14	DUT	protein_coding	5359.24	-0.568267	0.103265	-5.50301	3.73372e-08	7.25551e-07	5359.24	-0.646826	0.103491	-6.25007	4.10279e-10	6.0191e-09
ENSG00000165071.14	TMEM71	protein_coding	128.178	0.155406	0.373981	0.415544	0.677744	0.84203	128.178	2.18787	0.363854	6.01306	1.82053e-09	2.39612e-08
ENSG00000116574.6	RHOU	protein_coding	166.72	0.677636	0.324534	2.08803	0.0367951	0.111239	166.72	1.93051	0.318604	6.05927	1.36744e-09	1.83209e-08
ENSG00000074054.18	CLASP1	protein_coding	4443.43	0.350829	0.118981	2.94861	0.00319209	0.0152062	4443.43	0.742595	0.118937	6.24362	4.27562e-10	6.25215e-09
ENSG00000107331.17	ABCA2	protein_coding	12878.8	-0.091055	0.114414	-0.795835	0.426128	0.654642	12878.8	-0.715398	0.114583	-6.24349	4.27909e-10	6.25215e-09
ENSG00000137414.6	FAM8A1	protein_coding	566.709	0.303332	0.189392	1.60161	0.109242	0.258574	566.709	-1.22425	0.19608	-6.24364	4.2751e-10	6.25215e-09
ENSG00000116649.10	SRM	protein_coding	10460.5	-0.547768	0.126831	-4.31888	1.5682e-05	0.000157891	10460.5	-0.792613	0.126957	-6.24315	4.28852e-10	6.26083e-09
ENSG00000152104.12	PTPN14	protein_coding	162.016	1.24492	0.364426	3.41612	0.0006352	0.0039356	162.016	2.19115	0.361163	6.06695	1.30365e-09	1.75186e-08
ENSG00000198522.13	GPN1	protein_coding	2351.2	-1.33855	0.114018	-11.7398	7.97048e-32	2.41621e-29	2351.2	-0.707123	0.113272	-6.24271	4.30041e-10	6.26796e-09
ENSG00000179912.20	R3HDM2	protein_coding	2305.37	0.613863	0.111151	5.52278	3.33686e-08	6.54535e-07	2305.37	0.696142	0.111543	6.24105	4.34649e-10	6.32997e-09
ENSG00000167747.14	C19orf48	protein_coding	5721.92	-0.30981	0.100805	-3.07336	0.00211663	0.0107757	5721.92	-0.630851	0.101147	-6.23695	4.46193e-10	6.49281e-09
ENSG00000113269.14	RNF130	protein_coding	2771.02	0.157662	0.118027	1.33582	0.181608	0.373359	2771.02	0.73377	0.117678	6.23539	4.50642e-10	6.55224e-09
ENSG00000185800.12	DMWD	protein_coding	682.133	1.18363	0.193366	6.12118	9.28833e-10	2.39728e-08	682.133	1.17446	0.193131	6.08117	1.19308e-09	1.61174e-08
ENSG00000123091.5	RNF11	protein_coding	989.325	0.426782	0.15573	2.74053	0.00613397	0.0259598	989.325	0.967518	0.155211	6.23358	4.55894e-10	6.61785e-09
ENSG00000130038.9	CRACR2A	protein_coding	1212.62	-0.185011	0.145926	-1.26784	0.204855	0.405792	1212.62	-0.920611	0.147703	-6.23285	4.58027e-10	6.64343e-09
ENSG00000262160.1	AC020978.5	lncRNA	557.707	-1.06383	0.261906	-4.06189	4.86766e-05	0.000430549	557.707	-1.64897	0.264582	-6.23234	4.59523e-10	6.65974e-09
ENSG00000101972.18	STAG2	protein_coding	7395.43	0.481313	0.100118	4.80747	1.52852e-06	2.02261e-05	7395.43	0.624161	0.100172	6.23088	4.63817e-10	6.71111e-09
ENSG00000116044.16	NFE2L2	protein_coding	3519.15	0.566207	0.10978	5.15764	2.50083e-07	3.99769e-06	3519.15	-0.69284	0.111194	-6.2309	4.6376e-10	6.71111e-09
ENSG00000185215.9	TNFAIP2	protein_coding	1948.42	0.125963	0.142922	0.881342	0.378132	0.607731	1948.42	0.886036	0.142225	6.22983	4.66945e-10	6.75091e-09
ENSG00000164691.17	TAGAP	protein_coding	980.593	1.25905	0.167426	7.52007	5.47459e-14	2.78359e-12	980.593	1.02413	0.168172	6.08979	1.13056e-09	1.53306e-08
ENSG00000171163.15	ZNF692	protein_coding	2560.63	-0.490343	0.125881	-3.8953	9.80765e-05	0.000780539	2560.63	-0.786869	0.12638	-6.22622	4.77835e-10	6.89722e-09
ENSG00000095015.6	MAP3K1	protein_coding	3160.35	0.605429	0.124231	4.87343	1.09676e-06	1.50011e-05	3160.35	0.773448	0.12423	6.22591	4.78766e-10	6.90398e-09
ENSG00000173898.13	SPTBN2	protein_coding	813.381	-0.440547	0.201799	-2.1831	0.0290282	0.0919428	813.381	-1.26524	0.203225	-6.22581	4.79074e-10	6.90398e-09
ENSG00000124216.4	SNAI1	protein_coding	105.283	1.93355	0.437673	4.41781	9.97082e-06	0.000105753	105.283	2.64744	0.434708	6.09016	1.12799e-09	1.53134e-08
ENSG00000197961.11	ZNF121	protein_coding	3238.39	-0.19926	0.121001	-1.64677	0.0996062	0.240897	3238.39	-0.757828	0.12184	-6.21984	4.97676e-10	7.16054e-09
ENSG00000101160.14	CTSZ	protein_coding	4105.17	0.510477	0.120028	4.25298	2.10946e-05	0.000205199	4105.17	0.745936	0.119993	6.2165	5.08364e-10	7.30844e-09
ENSG00000165801.10	ARHGEF40	protein_coding	4178.19	1.0628	0.12128	8.76321	1.89767e-18	1.86116e-16	4178.19	0.754822	0.121494	6.21285	5.20334e-10	7.47454e-09
ENSG00000184056.14	VPS33B	protein_coding	1470.39	0.225964	0.130961	1.72543	0.0844507	0.213405	1470.39	0.807758	0.130115	6.20802	5.36568e-10	7.70155e-09
ENSG00000100294.12	MCAT	protein_coding	1277.68	-0.699	0.133999	-5.21646	1.82374e-07	3.00764e-06	1277.68	-0.83553	0.134615	-6.20682	5.40683e-10	7.75441e-09
ENSG00000236901.6	MIR600HG	lncRNA	303.885	-0.664426	0.259453	-2.56088	0.0104408	0.0402218	303.885	-1.65497	0.266654	-6.20642	5.42061e-10	7.76795e-09
ENSG00000133641.18	C12orf29	protein_coding	850.555	-0.472583	0.169721	-2.78446	0.00536166	0.0232981	850.555	-1.07416	0.173182	-6.20247	5.55826e-10	7.95885e-09
ENSG00000123080.12	CDKN2C	protein_coding	1837.97	-0.53561	0.132228	-4.05064	5.10773e-05	0.000449162	1837.97	0.808495	0.130362	6.20193	5.57732e-10	7.97976e-09
ENSG00000239998.6	LILRA2	protein_coding	252.26	0.989938	0.254227	3.89391	9.86403e-05	0.000783904	252.26	1.54165	0.252868	6.09668	1.08296e-09	1.47297e-08
ENSG00000135617.4	PRADC1	protein_coding	791.993	-0.610636	0.16962	-3.60003	0.000318176	0.0021495	791.993	-1.06347	0.171594	-6.19757	5.73427e-10	8.18559e-09
ENSG00000189043.10	NDUFA4	protein_coding	5218.11	-0.0219187	0.11753	-0.186494	0.852057	0.936741	5218.11	-0.731553	0.118039	-6.19755	5.7349e-10	8.18559e-09
ENSG00000120896.13	SORBS3	protein_coding	235.126	1.5466	0.305609	5.06072	4.17686e-07	6.35408e-06	235.126	1.86031	0.304654	6.1063	1.01968e-09	1.39645e-08
ENSG00000078269.15	SYNJ2	protein_coding	1629.73	0.908727	0.149395	6.08273	1.18155e-09	2.99848e-08	1629.73	0.926481	0.149547	6.19525	5.81944e-10	8.29305e-09
ENSG00000168118.11	RAB4A	protein_coding	743.256	-0.167717	0.172687	-0.971219	0.331439	0.558586	743.256	-1.09672	0.177053	-6.19434	5.85316e-10	8.33447e-09
ENSG00000184743.12	ATL3	protein_coding	3811.49	-0.0384501	0.117426	-0.327441	0.743334	0.879532	3811.49	0.724478	0.117038	6.19012	6.01193e-10	8.55375e-09
ENSG00000109466.14	KLHL2	protein_coding	771.01	0.49363	0.16719	2.95252	0.00315197	0.0150538	771.01	1.01685	0.16636	6.11235	9.81748e-10	1.34862e-08
ENSG00000092871.16	RFFL	protein_coding	1831.82	0.643964	0.177837	3.6211	0.000293356	0.00200931	1831.82	1.08574	0.177464	6.11807	9.47137e-10	1.30709e-08
ENSG00000120942.13	UBIAD1	protein_coding	1229.33	-0.452362	0.135625	-3.33538	0.000851843	0.00504181	1229.33	-0.846683	0.136901	-6.18462	6.2252e-10	8.83614e-09
ENSG00000126562.17	WNK4	protein_coding	125.66	-0.0625634	0.371939	-0.168209	0.866419	0.944479	125.66	2.19834	0.359284	6.11865	9.43716e-10	1.30338e-08
ENSG00000168675.18	LDLRAD4	protein_coding	50.3361	3.21932	0.651906	4.93832	7.87999e-07	1.12102e-05	50.3361	3.91807	0.639833	6.12358	9.14939e-10	1.26656e-08
ENSG00000146112.12	PPP1R18	protein_coding	573.015	1.23437	0.203125	6.07687	1.22549e-09	3.10054e-08	573.015	1.2489	0.203489	6.13742	8.38713e-10	1.16645e-08
ENSG00000153827.13	TRIP12	protein_coding	13791.7	0.545153	0.111703	4.88036	1.05891e-06	1.4531e-05	13791.7	0.690084	0.111706	6.1777	6.50437e-10	9.20322e-09
ENSG00000126457.21	PRMT1	protein_coding	18315.9	-0.278295	0.0940709	-2.95836	0.00309284	0.0148319	18315.9	-0.581762	0.0941735	-6.17756	6.51012e-10	9.20409e-09
ENSG00000114491.14	UMPS	protein_coding	2654.13	-0.631532	0.146292	-4.31693	1.58213e-05	0.000159005	2654.13	-0.906413	0.14676	-6.17614	6.56867e-10	9.27954e-09
ENSG00000065613.14	SLK	protein_coding	4705.38	0.360955	0.121142	2.97961	0.0028862	0.014046	4705.38	0.747915	0.121154	6.17328	6.68895e-10	9.44201e-09
ENSG00000160679.13	CHTOP	protein_coding	3798.03	-0.159475	0.102398	-1.55741	0.119373	0.276241	3798.03	-0.635968	0.10304	-6.17202	6.74211e-10	9.50956e-09
ENSG00000013306.16	SLC25A39	protein_coding	5533.85	-0.186372	0.130642	-1.42659	0.1537	0.33124	5533.85	-0.808947	0.131075	-6.17162	6.75937e-10	9.5264e-09
ENSG00000184350.10	MRGPRE	protein_coding	149.47	0.233785	0.367675	0.635847	0.524876	0.739718	149.47	2.18887	0.356365	6.14222	8.13761e-10	1.13351e-08
ENSG00000155660.11	PDIA4	protein_coding	21751.6	-0.172428	0.0921868	-1.87043	0.0614248	0.16631	21751.6	-0.569122	0.0922922	-6.16652	6.98113e-10	9.82349e-09
ENSG00000100105.18	PATZ1	protein_coding	2753.25	-0.14484	0.106479	-1.36026	0.173746	0.361894	2753.25	-0.662193	0.107523	-6.1586	7.33922e-10	1.03031e-08
ENSG00000160299.17	PCNT	protein_coding	4913.18	-0.272375	0.100254	-2.71685	0.00659056	0.027533	4913.18	-0.618658	0.100452	-6.15871	7.33378e-10	1.03031e-08
ENSG00000188242.4	AC010442.1	lncRNA	660.899	-0.940965	0.164419	-5.72298	1.04672e-08	2.26355e-07	660.899	-1.01766	0.165236	-6.15883	7.32862e-10	1.03031e-08
ENSG00000090615.15	GOLGA3	protein_coding	8853.24	0.0611197	0.113325	0.539332	0.589658	0.787454	8853.24	0.697069	0.113195	6.1581	7.3624e-10	1.03275e-08
ENSG00000116698.21	SMG7	protein_coding	5744.46	-0.237804	0.100612	-2.36358	0.0180995	0.062948	5744.46	-0.621777	0.100981	-6.15739	7.39535e-10	1.03656e-08
ENSG00000107949.17	BCCIP	protein_coding	6077.97	-0.671571	0.0975153	-6.88683	5.70492e-12	2.14714e-10	6077.97	-0.601349	0.0976853	-6.15598	7.46166e-10	1.04504e-08
ENSG00000100029.18	PES1	protein_coding	8254.38	-0.847026	0.116426	-7.27525	3.4579e-13	1.59264e-11	8254.38	-0.716586	0.116415	-6.15542	7.48765e-10	1.04786e-08
ENSG00000163249.12	CCNYL1	protein_coding	1281.63	0.293378	0.150554	1.94866	0.0513363	0.144534	1281.63	0.922471	0.149883	6.15459	7.52733e-10	1.05259e-08
ENSG00000165724.6	ZMYND19	protein_coding	3654.05	-0.438997	0.112504	-3.90207	9.53744e-05	0.000761944	3654.05	-0.694564	0.112909	-6.15151	7.67491e-10	1.07239e-08
ENSG00000089220.5	PEBP1	protein_coding	19427.8	-0.626513	0.109001	-5.74777	9.04261e-09	1.9864e-07	19427.8	-0.670682	0.109039	-6.15086	7.70663e-10	1.07599e-08
ENSG00000112149.10	CD83	protein_coding	1061.6	0.326183	0.160845	2.02793	0.0425671	0.124836	1061.6	-1.00997	0.164365	-6.1447	8.01132e-10	1.11765e-08
ENSG00000128815.19	WDFY4	protein_coding	6854.72	0.512322	0.11319	4.52623	6.00446e-06	6.74612e-05	6854.72	0.695267	0.113169	6.1436	8.06741e-10	1.1246e-08
ENSG00000140950.16	MEAK7	protein_coding	409.535	2.14494	0.218784	9.80393	1.08293e-22	1.53015e-20	409.535	1.36791	0.221779	6.1679	6.9202e-10	9.7454e-09
ENSG00000178927.18	CYBC1	protein_coding	2419.87	0.333825	0.130228	2.5634	0.0103654	0.0400144	2419.87	0.798011	0.12998	6.13947	8.27949e-10	1.15237e-08
ENSG00000239713.9	APOBEC3G	protein_coding	338.871	1.80774	0.226116	7.99473	1.29858e-15	8.60103e-14	338.871	1.40789	0.227752	6.18167	6.34252e-10	8.98131e-09
ENSG00000143384.13	MCL1	protein_coding	7913.32	0.47677	0.0956531	4.98437	6.21653e-07	9.06016e-06	7913.32	0.5873	0.0957126	6.13607	8.45863e-10	1.17548e-08
ENSG00000076003.5	MCM6	protein_coding	19389.5	-0.38348	0.0977826	-3.92176	8.79038e-05	0.00071285	19389.5	-0.600368	0.0978579	-6.13511	8.51023e-10	1.18173e-08
ENSG00000144228.8	SPOPL	protein_coding	1000.91	0.899927	0.144047	6.24746	4.17176e-10	1.14968e-08	1000.91	0.888585	0.144981	6.12897	8.84498e-10	1.22727e-08
ENSG00000197142.10	ACSL5	protein_coding	2630.27	0.266955	0.1146	2.32946	0.0198346	0.067767	2630.27	0.700876	0.114365	6.12844	8.87457e-10	1.23042e-08
ENSG00000152661.9	GJA1	protein_coding	1997.77	-0.464457	0.148944	-3.11833	0.0018188	0.00950919	1997.77	-0.91844	0.14989	-6.12744	8.9304e-10	1.2372e-08
ENSG00000145545.12	SRD5A1	protein_coding	944.251	0.570103	0.166474	3.42458	0.000615762	0.00381942	944.251	1.02438	0.165692	6.18243	6.31205e-10	8.94524e-09
ENSG00000048392.11	RRM2B	protein_coding	1404.55	0.686659	0.138888	4.94399	7.65411e-07	1.09168e-05	1404.55	0.851944	0.13913	6.12336	9.16248e-10	1.26739e-08
ENSG00000096070.19	BRPF3	protein_coding	2504.35	0.869575	0.113168	7.68392	1.54292e-14	8.51825e-13	2504.35	0.69377	0.113372	6.11941	9.39195e-10	1.29813e-08
ENSG00000185507.21	IRF7	protein_coding	1465.26	2.52782	0.183944	13.7423	5.66484e-43	3.778e-40	1465.26	1.14833	0.185679	6.18449	6.23026e-10	8.83632e-09
ENSG00000104870.12	FCGRT	protein_coding	646.011	0.726285	0.185929	3.90624	9.37415e-05	0.000752357	646.011	1.14713	0.185384	6.18783	6.09965e-10	8.6648e-09
ENSG00000271122.1	AC018647.2	lncRNA	306.385	0.109421	0.229277	0.477242	0.63319	0.817257	306.385	-1.4711	0.240459	-6.1179	9.48172e-10	1.30751e-08
ENSG00000111716.12	LDHB	protein_coding	97324.1	-0.41647	0.0940902	-4.42629	9.58689e-06	0.000102332	97324.1	-0.575509	0.0941043	-6.11566	9.61598e-10	1.32501e-08
ENSG00000114302.16	PRKAR2A	protein_coding	2309.64	-0.0460651	0.151533	-0.303994	0.761133	0.889912	2309.64	-0.934465	0.152823	-6.11468	9.67526e-10	1.33215e-08
ENSG00000100393.13	EP300	protein_coding	7895.37	0.62121	0.11806	5.2618	1.4265e-07	2.41332e-06	7895.37	0.721838	0.118091	6.11258	9.80327e-10	1.34862e-08
ENSG00000272970.2	AC107294.2	lncRNA	220.126	1.24276	0.286376	4.33961	1.42734e-05	0.000145821	220.126	1.76408	0.285078	6.18805	6.09125e-10	8.65973e-09
ENSG00000160877.6	NACC1	protein_coding	6804.92	0.443094	0.10599	4.18052	2.90837e-05	0.000272729	6804.92	0.647667	0.105959	6.11245	9.81105e-10	1.34862e-08
ENSG00000084093.17	REST	protein_coding	2158.92	0.70584	0.128378	5.49815	3.83803e-08	7.4236e-07	2158.92	0.784798	0.128452	6.10964	9.98564e-10	1.37067e-08
ENSG00000173457.11	PPP1R14B	protein_coding	6621.4	-0.510999	0.128553	-3.97501	7.03764e-05	0.000592919	6621.4	-0.786595	0.128755	-6.10926	1.00095e-09	1.3729e-08
ENSG00000183621.15	ZNF438	protein_coding	373.859	-0.679409	0.23097	-2.94155	0.00326579	0.0154777	373.859	-1.4427	0.236184	-6.10835	1.00666e-09	1.37968e-08
ENSG00000120885.21	CLU	protein_coding	752.259	0.577031	0.198491	2.90709	0.00364806	0.0169663	752.259	1.22526	0.197767	6.19547	5.81129e-10	8.28803e-09
ENSG00000064545.14	TMEM161A	protein_coding	2104.06	-0.385598	0.118681	-3.24903	0.00115801	0.00652943	2104.06	-0.729099	0.119432	-6.10471	1.02987e-09	1.40825e-08
ENSG00000137770.14	CTDSPL2	protein_coding	2200.45	0.431841	0.133342	3.2386	0.00120118	0.00672958	2200.45	0.814779	0.133466	6.10477	1.02952e-09	1.40825e-08
ENSG00000164244.20	PRRC1	protein_coding	2347.95	0.0951497	0.126062	0.754785	0.450378	0.677072	2347.95	0.766809	0.125644	6.10302	1.04084e-09	1.42216e-08
ENSG00000130731.16	METTL26	protein_coding	1387.75	-0.568071	0.145436	-3.90597	9.38464e-05	0.000752622	1387.75	-0.895024	0.14668	-6.10189	1.04825e-09	1.43119e-08
ENSG00000130479.11	MAP1S	protein_coding	3789.2	0.33475	0.103969	3.21971	0.0012832	0.00712683	3789.2	0.633994	0.103923	6.10059	1.05681e-09	1.44178e-08
ENSG00000140931.20	CMTM3	protein_coding	3653.95	0.408033	0.10391	3.92678	8.60895e-05	0.000699727	3653.95	-0.640994	0.10511	-6.09829	1.0721e-09	1.46106e-08
ENSG00000197622.13	CDC42SE1	protein_coding	5165.17	0.571874	0.10089	5.66828	1.44241e-08	3.04807e-07	5165.17	0.615724	0.100968	6.09822	1.07257e-09	1.46106e-08
ENSG00000115392.11	FANCL	protein_coding	681.526	-0.360826	0.179584	-2.00923	0.0445127	0.129341	681.526	-1.11573	0.182998	-6.09697	1.08098e-09	1.47139e-08
ENSG00000115145.10	STAM2	protein_coding	928.468	0.351279	0.168579	2.08377	0.0371814	0.112204	928.468	1.04256	0.168142	6.20045	5.63017e-10	8.04894e-09
ENSG00000153317.15	ASAP1	protein_coding	1692.73	0.520823	0.126254	4.1252	3.70409e-05	0.000338216	1692.73	0.768337	0.126101	6.09302	1.108e-09	1.50588e-08
ENSG00000072415.8	MPP5	protein_coding	827.012	0.688992	0.16145	4.26754	1.97643e-05	0.000193046	827.012	1.00459	0.161395	6.22442	4.83334e-10	6.95978e-09
ENSG00000198720.13	ANKRD13B	protein_coding	533.643	0.164316	0.210378	0.781051	0.434773	0.66241	533.643	-1.32648	0.21781	-6.0901	1.12843e-09	1.53134e-08
ENSG00000002726.20	AOC1	protein_coding	956.107	0.22373	0.180772	1.23764	0.215849	0.421115	956.107	1.11725	0.179424	6.22688	4.75817e-10	6.87363e-09
ENSG00000109534.17	GAR1	protein_coding	950.582	-0.889102	0.155982	-5.70001	1.19801e-08	2.56411e-07	950.582	-0.954369	0.156737	-6.08899	1.13622e-09	1.53957e-08
ENSG00000168040.4	FADD	protein_coding	1628.96	0.00837848	0.121745	0.0688201	0.945133	0.977677	1628.96	-0.751915	0.12352	-6.08741	1.14752e-09	1.5537e-08
ENSG00000182511.12	FES	protein_coding	6712.78	0.548554	0.0964441	5.6878	1.28687e-08	2.73673e-07	6712.78	0.587402	0.0965042	6.08681	1.15186e-09	1.5584e-08
ENSG00000111596.12	AC092881.1	protein_coding	2732.64	-0.149362	0.107568	-1.38853	0.164976	0.348936	2732.64	-0.660309	0.108544	-6.08335	1.17695e-09	1.59114e-08
ENSG00000239779.7	WBP1	protein_coding	768.122	0.252878	0.175225	1.44316	0.148975	0.324305	768.122	1.08284	0.173693	6.23422	4.54025e-10	6.59606e-09
ENSG00000006625.18	GGCT	protein_coding	4701.76	-0.74315	0.1123	-6.61752	3.65279e-11	1.20839e-09	4701.76	-0.683047	0.112394	-6.07727	1.22249e-09	1.65022e-08
ENSG00000055332.18	EIF2AK2	protein_coding	6029.13	1.62501	0.142844	11.3761	5.49939e-30	1.50314e-27	6029.13	0.869121	0.143105	6.07332	1.25291e-09	1.69002e-08
ENSG00000269893.8	SNHG8	lncRNA	1592.01	-0.38201	0.135618	-2.81681	0.00485038	0.0215138	1592.01	-0.830695	0.136803	-6.07219	1.26176e-09	1.70066e-08
ENSG00000114480.13	GBE1	protein_coding	3265.72	-0.350734	0.134743	-2.60299	0.00924133	0.0364516	3265.72	-0.821335	0.135318	-6.06967	1.28176e-09	1.72633e-08
ENSG00000175216.14	CKAP5	protein_coding	14466.9	0.163488	0.085793	1.90561	0.0567005	0.156182	14466.9	0.520367	0.0857344	6.06953	1.28289e-09	1.72655e-08
ENSG00000234171.3	RNASEH1-AS1	lncRNA	806.26	-0.659437	0.174498	-3.77906	0.000157425	0.00117176	806.26	-1.06905	0.176181	-6.0679	1.29597e-09	1.74285e-08
ENSG00000005844.17	ITGAL	protein_coding	847.133	1.39254	0.208786	6.6697	2.56322e-11	8.704e-10	847.133	1.30239	0.208625	6.24274	4.2996e-10	6.26796e-09
ENSG00000112514.16	CUTA	protein_coding	2632.41	-0.742184	0.122785	-6.04459	1.4979e-09	3.71645e-08	2632.41	-0.745911	0.122982	-6.06521	1.31782e-09	1.76957e-08
ENSG00000013573.17	DDX11	protein_coding	4885.74	-0.0443283	0.116838	-0.379399	0.704392	0.85819	4885.74	-0.711457	0.117339	-6.06327	1.33377e-09	1.78832e-08
ENSG00000140284.11	SLC27A2	protein_coding	1888.74	-0.335598	0.132469	-2.5334	0.0112962	0.0430298	1888.74	-0.808134	0.133282	-6.06335	1.33311e-09	1.78832e-08
ENSG00000067208.14	EVI5	protein_coding	671.519	0.934332	0.221413	4.21987	2.44446e-05	0.000233829	671.519	1.38109	0.22104	6.24816	4.1532e-10	6.0831e-09
ENSG00000198843.13	SELENOT	protein_coding	1953.59	0.108787	0.118175	0.920564	0.357278	0.586043	1953.59	0.713134	0.117816	6.05293	1.42233e-09	1.9042e-08
ENSG00000068024.16	HDAC4	protein_coding	2396.21	0.994565	0.141645	7.02151	2.19482e-12	8.7546e-11	2396.21	0.857584	0.141724	6.0511	1.43859e-09	1.92452e-08
ENSG00000174177.13	CTU2	protein_coding	1547.41	-0.849334	0.138053	-6.15221	7.64099e-10	2.00944e-08	1547.41	-0.836821	0.13833	-6.04947	1.45322e-09	1.94265e-08
ENSG00000108854.16	SMURF2	protein_coding	1032.86	0.686283	0.148187	4.6312	3.63546e-06	4.33887e-05	1032.86	0.896245	0.148192	6.04786	1.46785e-09	1.96074e-08
ENSG00000172469.16	MANEA	protein_coding	328.817	0.313537	0.240541	1.30346	0.192416	0.389151	328.817	-1.52973	0.252972	-6.04702	1.47548e-09	1.96947e-08
ENSG00000141429.13	GALNT1	protein_coding	2466.41	0.0597149	0.115762	0.515841	0.605965	0.799212	2466.41	-0.707835	0.117104	-6.04452	1.49858e-09	1.99882e-08
ENSG00000106009.16	BRAT1	protein_coding	6006.82	-0.0753885	0.101414	-0.743375	0.457255	0.683314	6006.82	-0.615397	0.101835	-6.0431	1.51185e-09	2.01501e-08
ENSG00000273344.1	PAXIP1-AS1	lncRNA	310.307	-0.781664	0.240322	-3.25257	0.00114366	0.00645946	310.307	-1.48536	0.245872	-6.0412	1.52977e-09	2.03737e-08
ENSG00000203668.2	CHML	protein_coding	1594.69	-0.567287	0.143865	-3.94319	8.04038e-05	0.000662011	1594.69	-0.875324	0.144926	-6.03982	1.54288e-09	2.05332e-08
ENSG00000100479.13	POLE2	protein_coding	634.55	-0.381549	0.187134	-2.03891	0.0414588	0.122213	634.55	-1.15207	0.190795	-6.03824	1.558e-09	2.07189e-08
ENSG00000110048.12	OSBP	protein_coding	4559.75	0.387431	0.0984736	3.93437	8.34158e-05	0.000681761	4559.75	0.594074	0.0984514	6.03418	1.59769e-09	2.1231e-08
ENSG00000198954.8	KIF1BP	protein_coding	1111.68	0.689814	0.154725	4.45833	8.26021e-06	9.00147e-05	1111.68	-0.957839	0.15888	-6.02871	1.65272e-09	2.19461e-08
ENSG00000247077.7	PGAM5	protein_coding	7830.18	-0.343292	0.115704	-2.96698	0.00300744	0.014509	7830.18	-0.69861	0.115915	-6.02694	1.67089e-09	2.21709e-08
ENSG00000197102.12	DYNC1H1	protein_coding	13989.2	0.58046	0.0889351	6.52678	6.71989e-11	2.12601e-09	13989.2	0.53604	0.0889694	6.025	1.6911e-09	2.24224e-08
ENSG00000139131.12	YARS2	protein_coding	1552.98	-0.80313	0.122847	-6.53767	6.24867e-11	1.98945e-09	1552.98	-0.741946	0.123197	-6.02245	1.71797e-09	2.27618e-08
ENSG00000175536.7	LIPT2	protein_coding	134.738	-0.020777	0.347483	-0.0597929	0.952321	0.980307	134.738	-2.22496	0.369476	-6.02193	1.7235e-09	2.28183e-08
ENSG00000076555.15	ACACB	protein_coding	1465.53	0.855287	0.129456	6.60677	3.92792e-11	1.29172e-09	1465.53	0.778001	0.129209	6.02126	1.7306e-09	2.28905e-08
ENSG00000091436.17	MAP3K20	protein_coding	3042.12	0.0191805	0.108686	0.176476	0.85992	0.940888	3042.12	0.650275	0.107998	6.02118	1.73152e-09	2.28905e-08
ENSG00000163093.12	BBS5	protein_coding	238.769	-0.479756	0.254454	-1.88543	0.0593713	0.161919	238.769	-1.58503	0.263373	-6.01819	1.76383e-09	2.33005e-08
ENSG00000108506.12	INTS2	protein_coding	799.846	0.415396	0.176708	2.35075	0.0187355	0.0646608	799.846	-1.0954	0.182122	-6.01469	1.80232e-09	2.37915e-08
ENSG00000172932.14	ANKRD13D	protein_coding	6531.89	-0.0897897	0.102747	-0.87389	0.382178	0.612109	6531.89	-0.620277	0.103131	-6.01445	1.80497e-09	2.38089e-08
ENSG00000040608.14	RTN4R	protein_coding	1457.31	-0.378116	0.126954	-2.97837	0.00289788	0.0140946	1457.31	-0.770076	0.128055	-6.01362	1.81427e-09	2.39139e-08
ENSG00000122729.19	ACO1	protein_coding	1966.36	-0.361767	0.130817	-2.76544	0.00568462	0.0243712	1966.36	-0.792322	0.131758	-6.01346	1.81609e-09	2.39203e-08
ENSG00000254521.6	SIGLEC12	protein_coding	597.217	1.20786	0.191191	6.31757	2.65701e-10	7.5469e-09	597.217	1.19755	0.191657	6.24838	4.1472e-10	6.07928e-09
ENSG00000110442.12	COMMD9	protein_coding	1255.2	-0.573679	0.143517	-3.99729	6.40722e-05	0.00054896	1255.2	-0.868072	0.144474	-6.00851	1.87235e-09	2.46252e-08
ENSG00000057657.17	PRDM1	protein_coding	112.859	1.99112	0.463714	4.29385	1.756e-05	0.000173654	112.859	2.87883	0.460217	6.25536	3.96596e-10	5.82313e-09
ENSG00000074071.14	MRPS34	protein_coding	4646.3	-0.801828	0.119262	-6.72326	1.777e-11	6.23746e-10	4646.3	-0.716535	0.119331	-6.00459	1.91812e-09	2.51902e-08
ENSG00000131023.13	LATS1	protein_coding	1532.14	0.567324	0.147815	3.83808	0.000124002	0.000956725	1532.14	0.886901	0.147721	6.0039	1.92638e-09	2.528e-08
ENSG00000138496.16	PARP9	protein_coding	2020.68	2.63984	0.176307	14.9729	1.10346e-50	1.67254e-47	2020.68	1.1148	0.177837	6.26868	3.64114e-10	5.37264e-09
ENSG00000129566.13	TEP1	protein_coding	1465.94	0.369189	0.132362	2.78924	0.00528326	0.0230355	1465.94	0.793041	0.132116	6.00259	1.94191e-09	2.54485e-08
ENSG00000270149.5	AL591806.3	protein_coding	247.003	0.681168	0.325932	2.08991	0.0366259	0.110868	247.003	2.01714	0.321622	6.27179	3.56926e-10	5.27961e-09
ENSG00000121957.14	GPSM2	protein_coding	1274.11	0.0111295	0.154074	0.0722349	0.942415	0.976695	1274.11	0.919463	0.153251	5.99972	1.9766e-09	2.58444e-08
ENSG00000140105.18	WARS	protein_coding	9049.95	-0.401259	0.116861	-3.43363	0.000595554	0.00370787	9049.95	0.699326	0.116559	5.99974	1.97631e-09	2.58444e-08
ENSG00000150712.11	MTMR12	protein_coding	2643.71	0.495189	0.115446	4.28937	1.79178e-05	0.000176563	2643.71	0.692444	0.115473	5.99657	2.01527e-09	2.63309e-08
ENSG00000090776.6	EFNB1	protein_coding	592.005	-0.221112	0.17689	-1.24999	0.211303	0.415122	592.005	1.08717	0.173222	6.27615	3.47054e-10	5.14871e-09
ENSG00000108561.8	C1QBP	protein_coding	8287.93	-0.414069	0.109547	-3.77984	0.000156929	0.0011686	8287.93	-0.657839	0.109721	-5.99555	2.02795e-09	2.64578e-08
ENSG00000107185.9	RGP1	protein_coding	1037.43	0.46389	0.144276	3.21529	0.00130313	0.0072183	1037.43	0.863221	0.144031	5.99329	2.0564e-09	2.68095e-08
ENSG00000054267.22	ARID4B	protein_coding	2163.13	0.664234	0.156533	4.24341	2.20148e-05	0.000213776	2163.13	0.937279	0.156438	5.99138	2.08062e-09	2.71056e-08
ENSG00000011275.18	RNF216	protein_coding	4729.53	-0.0678879	0.0965448	-0.703175	0.481947	0.705308	4729.53	-0.582024	0.0971864	-5.98875	2.11466e-09	2.7529e-08
ENSG00000141384.12	TAF4B	protein_coding	881.346	-0.0011601	0.17061	-0.00679972	0.994575	0.998467	881.346	-1.04023	0.173819	-5.9846	2.16922e-09	2.82187e-08
ENSG00000118513.19	MYB	protein_coding	11269.4	-0.55764	0.0968023	-5.7606	8.38146e-09	1.85337e-07	11269.4	-0.579915	0.0969087	-5.98414	2.17542e-09	2.82788e-08
ENSG00000188786.10	MTF1	protein_coding	1652.06	0.954349	0.173129	5.51235	3.54083e-08	6.92101e-07	1652.06	1.088	0.172984	6.28959	3.18307e-10	4.75152e-09
ENSG00000184205.14	TSPYL2	protein_coding	1622.9	-0.18582	0.127898	-1.45289	0.146256	0.319806	1622.9	0.756621	0.126667	5.97331	2.32482e-09	3.01772e-08
ENSG00000167107.12	ACSF2	protein_coding	697.635	0.909034	0.181426	5.01051	5.42873e-07	8.05994e-06	697.635	1.13813	0.180808	6.29469	3.08017e-10	4.60944e-09
ENSG00000177169.10	ULK1	protein_coding	4985.33	0.348226	0.108489	3.20977	0.0013284	0.00732666	4985.33	0.647033	0.108384	5.96981	2.37526e-09	3.07873e-08
ENSG00000186871.7	ERCC6L	protein_coding	1135.86	-0.661615	0.142386	-4.64664	3.37381e-06	4.06192e-05	1135.86	-0.855576	0.143326	-5.96944	2.38075e-09	3.08361e-08
ENSG00000152778.9	IFIT5	protein_coding	974.269	3.71464	0.231031	16.0785	3.60947e-58	1.00301e-54	974.269	1.47839	0.234725	6.29838	3.00776e-10	4.50485e-09
ENSG00000141279.16	NPEPPS	protein_coding	4315.2	0.368575	0.098698	3.73437	0.000188187	0.00137015	4315.2	0.588603	0.0986768	5.96496	2.4469e-09	3.16472e-08
ENSG00000141068.14	KSR1	protein_coding	847.443	0.820717	0.199942	4.10478	4.04695e-05	0.000364926	847.443	1.26377	0.200308	6.30912	2.80634e-10	4.22082e-09
ENSG00000185324.22	CDK10	protein_coding	3259.28	-0.243117	0.105925	-2.29518	0.0217228	0.0728742	3259.28	-0.634293	0.106377	-5.96271	2.48091e-09	3.20408e-08
ENSG00000138439.12	FAM117B	protein_coding	805.285	-0.225276	0.163037	-1.38175	0.167048	0.35211	805.285	-0.988499	0.165831	-5.96087	2.50891e-09	3.2379e-08
ENSG00000166888.12	STAT6	protein_coding	11031.1	0.860151	0.0878956	9.78606	1.29235e-22	1.78077e-20	11031.1	0.524886	0.0880594	5.96058	2.5134e-09	3.24136e-08
ENSG00000138131.4	LOXL4	protein_coding	409.839	1.62566	0.303728	5.35237	8.68116e-08	1.54308e-06	409.839	1.91839	0.30349	6.32111	2.59684e-10	3.9222e-09
ENSG00000203879.12	GDI1	protein_coding	3000.51	0.153474	0.111187	1.38032	0.167489	0.352861	3000.51	0.660221	0.110845	5.95626	2.5807e-09	3.32337e-08
ENSG00000001630.17	CYP51A1	protein_coding	1404.02	-0.157287	0.140975	-1.1157	0.264549	0.480849	1404.02	-0.850403	0.142809	-5.95482	2.60351e-09	3.35033e-08
ENSG00000071967.12	CYBRD1	protein_coding	2132.38	0.574641	0.126248	4.5517	5.32143e-06	6.06454e-05	2132.38	0.754344	0.126722	5.95277	2.6364e-09	3.39023e-08
ENSG00000140367.11	UBE2Q2	protein_coding	1617.82	0.0704614	0.155439	0.453307	0.650327	0.82764	1617.82	0.92105	0.154737	5.95237	2.64291e-09	3.39616e-08
ENSG00000148362.11	PAXX	protein_coding	1846.84	-0.447403	0.137463	-3.25471	0.00113507	0.00642614	1846.84	-0.822936	0.138311	-5.9499	2.68304e-09	3.44526e-08
ENSG00000170515.14	PA2G4	protein_coding	24297.2	-0.506727	0.0999602	-5.06929	3.99304e-07	6.11912e-06	24297.2	-0.594969	0.100015	-5.94882	2.70087e-09	3.46566e-08
ENSG00000115935.17	WIPF1	protein_coding	8075.01	0.194292	0.091474	2.12401	0.0336695	0.10364	8075.01	0.543624	0.0914243	5.94616	2.74503e-09	3.51729e-08
ENSG00000185787.14	MORF4L1	protein_coding	12086.3	0.351535	0.0906544	3.87775	0.000105428	0.000831895	12086.3	0.539066	0.0906563	5.94626	2.74333e-09	3.51729e-08
ENSG00000178951.9	ZBTB7A	protein_coding	1497.1	0.127071	0.127193	0.999041	0.317775	0.543244	1497.1	0.75235	0.126602	5.94264	2.80466e-09	3.59113e-08
ENSG00000128714.6	HOXD13	protein_coding	1239.75	-0.678898	0.141261	-4.80598	1.53996e-06	2.03292e-05	1239.75	-0.84343	0.142055	-5.93734	2.89675e-09	3.7064e-08
ENSG00000187193.9	MT1X	protein_coding	948.346	-0.351813	0.161344	-2.18051	0.0292197	0.0924089	948.346	0.942466	0.158851	5.93303	2.97402e-09	3.80255e-08
ENSG00000101158.14	NELFCD	protein_coding	8841.13	-0.298789	0.0950367	-3.14393	0.00166695	0.00887108	8841.13	-0.564706	0.0952604	-5.92802	3.066e-09	3.91735e-08
ENSG00000247774.7	PCED1B-AS1	lncRNA	622.534	0.621859	0.22269	2.79248	0.0052305	0.0228713	622.534	1.40029	0.221489	6.32215	2.5795e-10	3.90326e-09
ENSG00000178307.9	TMEM11	protein_coding	1802.39	-0.0835125	0.132595	-0.629832	0.528805	0.742965	1802.39	-0.793962	0.133971	-5.92637	3.09709e-09	3.95143e-08
ENSG00000011260.14	UTP18	protein_coding	2896.39	-0.471769	0.114121	-4.13395	3.56583e-05	0.000327205	2896.39	-0.678734	0.114547	-5.92536	3.11612e-09	3.97289e-08
ENSG00000158158.12	CNNM4	protein_coding	804.429	-0.326227	0.173167	-1.88389	0.0595805	0.162371	804.429	1.08333	0.171013	6.33481	2.37635e-10	3.61048e-09
ENSG00000185262.9	UBALD2	protein_coding	1772.2	0.38656	0.127035	3.04294	0.00234276	0.0117831	1772.2	0.751145	0.126806	5.92355	3.15063e-09	4.01117e-08
ENSG00000168883.20	USP39	protein_coding	4733.91	-0.320895	0.104484	-3.07122	0.00213186	0.01085	4733.91	-0.621084	0.104915	-5.91986	3.2222e-09	4.09938e-08
ENSG00000249624.9	AP000295.1	protein_coding	330.776	1.12329	0.285084	3.94021	8.14101e-05	0.000668178	330.776	1.80158	0.283805	6.34795	2.18201e-10	3.33811e-09
ENSG00000104783.14	KCNN4	protein_coding	1575.6	0.549487	0.139613	3.93579	8.29249e-05	0.000678747	1575.6	0.825115	0.139478	5.91573	3.30407e-09	4.19758e-08
ENSG00000096384.20	HSP90AB1	protein_coding	124646	-0.306709	0.0965192	-3.1777	0.00148451	0.00805703	124646	-0.570959	0.096533	-5.91465	3.3258e-09	4.22219e-08
ENSG00000146063.20	TRIM41	protein_coding	2194.18	-0.116812	0.124522	-0.938083	0.348202	0.576521	2194.18	-0.742924	0.125711	-5.90977	3.42584e-09	4.34611e-08
ENSG00000134152.11	KATNBL1	protein_coding	407.192	0.12179	0.196781	0.618913	0.535974	0.748684	407.192	-1.22046	0.206522	-5.90957	3.4301e-09	4.34843e-08
ENSG00000099821.14	POLRMT	protein_coding	2917.46	-0.172318	0.107505	-1.60289	0.10896	0.258052	2917.46	-0.639647	0.108249	-5.90903	3.44118e-09	4.3594e-08
ENSG00000129657.16	SEC14L1	protein_coding	2571.43	0.738202	0.121865	6.05755	1.38211e-09	3.4394e-08	2571.43	0.721183	0.122113	5.90587	3.50783e-09	4.4407e-08
ENSG00000196083.10	IL1RAP	protein_coding	898.819	0.595413	0.161278	3.69184	0.000222635	0.00158904	898.819	1.02435	0.161055	6.36022	2.01465e-10	3.11375e-09
ENSG00000126759.13	CFP	protein_coding	1174.59	1.31609	0.1755	7.49911	6.4252e-14	3.23648e-12	1174.59	1.11889	0.17574	6.36672	1.93108e-10	2.99492e-09
ENSG00000286231.1	AL445423.2	protein_coding	210.96	-0.850986	0.316303	-2.69041	0.00713633	0.0294078	210.96	-1.92494	0.326293	-5.89941	3.64801e-09	4.60837e-08
ENSG00000160124.9	CCDC58	protein_coding	777.844	-0.877239	0.176683	-4.96506	6.86811e-07	9.89731e-06	777.844	-1.04732	0.177536	-5.8992	3.65276e-09	4.61113e-08
ENSG00000176018.13	LYSMD3	protein_coding	517.931	0.498976	0.206372	2.41784	0.0156129	0.0558014	517.931	1.31258	0.205369	6.39131	1.64474e-10	2.56639e-09
ENSG00000170802.16	FOXN2	protein_coding	1124.5	0.76014	0.164162	4.63044	3.64897e-06	4.35187e-05	1124.5	0.969349	0.164429	5.89526	3.74086e-09	4.71569e-08
ENSG00000061987.16	MON2	protein_coding	1708.62	0.309906	0.143772	2.15554	0.0311199	0.097147	1708.62	0.844477	0.143321	5.8922	3.81079e-09	4.80047e-08
ENSG00000198721.12	ECI2	protein_coding	2718.32	-0.447869	0.136057	-3.29177	0.000995577	0.00576203	2718.32	-0.805407	0.1367	-5.89178	3.82055e-09	4.80938e-08
ENSG00000168610.14	STAT3	protein_coding	5908.75	0.132176	0.107024	1.23501	0.216826	0.422281	5908.75	0.629641	0.106887	5.89069	3.84582e-09	4.83779e-08
ENSG00000164761.9	TNFRSF11B	protein_coding	63.3469	0.772505	0.624344	1.23731	0.215973	0.421259	63.3469	3.8057	0.594415	6.40243	1.52923e-10	2.39032e-09
ENSG00000135094.11	SDS	protein_coding	70.5458	2.09193	0.546386	3.82866	0.000128842	0.000986763	70.5458	3.44866	0.538407	6.40532	1.50057e-10	2.34758e-09
ENSG00000105835.12	NAMPT	protein_coding	1820.49	0.453894	0.136266	3.33095	0.000865509	0.00511181	1820.49	0.802605	0.136356	5.88608	3.95465e-09	4.96076e-08
ENSG00000198938.2	MT-CO3	protein_coding	184469	-0.49965	0.114064	-4.38042	1.18452e-05	0.000123434	184469	-0.67144	0.114071	-5.88616	3.95271e-09	4.96076e-08
ENSG00000010292.13	NCAPD2	protein_coding	16437	0.510575	0.0870116	5.86789	4.41367e-09	1.00945e-07	16437	0.512208	0.0870423	5.88459	3.99047e-09	5.00219e-08
ENSG00000285283.1	AL035078.4	protein_coding	607.979	1.32243	0.224473	5.89129	3.83192e-09	8.89827e-08	607.979	1.43941	0.224641	6.40759	1.47841e-10	2.31493e-09
ENSG00000105492.16	SIGLEC6	protein_coding	160.053	3.13477	0.398862	7.85928	3.86335e-15	2.41249e-13	160.053	2.57648	0.401626	6.41511	1.40719e-10	2.2131e-09
ENSG00000089639.11	GMIP	protein_coding	3682.95	-0.0486356	0.11225	-0.433281	0.66481	0.834496	3682.95	0.657398	0.111797	5.88027	4.09597e-09	5.12369e-08
ENSG00000031003.10	FAM13B	protein_coding	2591.89	0.247192	0.130189	1.89871	0.0576026	0.157962	2591.89	0.76439	0.129995	5.88014	4.09918e-09	5.12412e-08
ENSG00000117640.18	MTFR1L	protein_coding	1294.41	0.281399	0.135076	2.08326	0.0372278	0.112303	1294.41	-0.809882	0.137791	-5.87762	4.16195e-09	5.19896e-08
ENSG00000151650.8	VENTX	protein_coding	591.216	0.871389	0.18411	4.73297	2.21259e-06	2.80646e-05	591.216	1.18321	0.183762	6.43879	1.20428e-10	1.91074e-09
ENSG00000127507.18	ADGRE2	protein_coding	2704.04	1.18701	0.161906	7.33146	2.27655e-13	1.07223e-11	2704.04	0.952763	0.162139	5.87621	4.19777e-09	5.2364e-08
ENSG00000176142.13	TMEM39A	protein_coding	1115.12	0.335463	0.140844	2.3818	0.0172282	0.0605112	1115.12	0.824276	0.14032	5.87428	4.24697e-09	5.29409e-08
ENSG00000158195.11	WASF2	protein_coding	7051.96	0.351538	0.0940473	3.73789	0.000185572	0.00135525	7051.96	0.552166	0.0940389	5.87168	4.31406e-09	5.37397e-08
ENSG00000130818.12	ZNF426	protein_coding	1315.24	0.205231	0.132802	1.54539	0.122251	0.280852	1315.24	-0.798765	0.136079	-5.86988	4.36119e-09	5.42891e-08
ENSG00000182446.14	NPLOC4	protein_coding	7167.64	0.110344	0.108358	1.01832	0.308524	0.533062	7167.64	0.635817	0.108322	5.86971	4.36566e-09	5.4307e-08
ENSG00000115053.16	NCL	protein_coding	117721	-0.363932	0.0948523	-3.83682	0.000124636	0.000959401	117721	-0.556702	0.094865	-5.86836	4.40126e-09	5.47119e-08
ENSG00000168175.15	MAPK1IP1L	protein_coding	2417.8	0.130182	0.144334	0.901952	0.367082	0.596236	2417.8	-0.856895	0.146074	-5.86615	4.46018e-09	5.54059e-08
ENSG00000167815.12	PRDX2	protein_coding	3706.8	-0.144892	0.119451	-1.21298	0.225137	0.43313	3706.8	-0.704131	0.120076	-5.86404	4.51739e-09	5.60776e-08
ENSG00000162616.9	DNAJB4	protein_coding	359.712	0.90094	0.222929	4.04137	5.31394e-05	0.000464113	359.712	1.43433	0.222159	6.45633	1.07275e-10	1.70962e-09
ENSG00000171490.13	RSL1D1	protein_coding	12812.7	-0.326374	0.0901696	-3.61956	0.000295104	0.0020165	12812.7	-0.529053	0.090299	-5.85891	4.65928e-09	5.77589e-08
ENSG00000004700.16	RECQL	protein_coding	5555.3	0.276044	0.119062	2.31848	0.0204231	0.0693512	5555.3	0.696953	0.118963	5.85859	4.66821e-09	5.77897e-08
ENSG00000187741.15	FANCA	protein_coding	4975.88	-0.219554	0.105226	-2.08649	0.0369343	0.111599	4975.88	-0.618637	0.105594	-5.85866	4.6663e-09	5.77897e-08
ENSG00000198598.6	MMP17	protein_coding	1489.61	-0.278167	0.163891	-1.69727	0.0896453	0.222739	1489.61	-0.967566	0.165179	-5.85767	4.69396e-09	5.80683e-08
ENSG00000180340.6	FZD2	protein_coding	267.082	0.944291	0.265876	3.55162	0.000382872	0.00253218	267.082	1.70272	0.263603	6.45944	1.05094e-10	1.67935e-09
ENSG00000148187.18	MRRF	protein_coding	1078.54	-0.143892	0.171979	-0.836684	0.40277	0.632462	1078.54	-1.02177	0.174481	-5.85607	4.73943e-09	5.85096e-08
ENSG00000110446.11	SLC15A3	protein_coding	146.254	3.15633	0.440562	7.16432	7.81736e-13	3.35925e-11	146.254	2.86675	0.441429	6.49425	8.34459e-11	1.35029e-09
ENSG00000154144.13	TBRG1	protein_coding	2453.91	0.11443	0.118874	0.962611	0.335743	0.562993	2453.91	0.693718	0.118626	5.84793	4.97721e-09	6.14028e-08
ENSG00000054148.17	PHPT1	protein_coding	2405.45	-0.539552	0.123925	-4.35387	1.33754e-05	0.00013749	2405.45	-0.726992	0.124386	-5.84466	5.07603e-09	6.25787e-08
ENSG00000070540.13	WIPI1	protein_coding	310.473	1.04785	0.247928	4.22644	2.37418e-05	0.000227891	310.473	1.59483	0.245512	6.49594	8.2515e-11	1.33643e-09
ENSG00000171777.16	RASGRP4	protein_coding	114.667	1.36006	0.42072	3.2327	0.00122625	0.00684474	114.667	2.6948	0.414019	6.50887	7.57158e-11	1.23188e-09
ENSG00000248527.1	MTATP6P1	unprocessed_pseudogene	11000.5	-0.569773	0.102946	-5.53467	3.11808e-08	6.13788e-07	11000.5	-0.601947	0.103018	-5.84311	5.12336e-09	6.30321e-08
ENSG00000175538.10	KCNE3	protein_coding	2737.47	0.450676	0.11624	3.87712	0.000105698	0.000832847	2737.47	0.678412	0.116222	5.8372	5.3086e-09	6.52663e-08
ENSG00000134996.11	OSTF1	protein_coding	1047.93	0.189103	0.161859	1.16832	0.242677	0.454573	1047.93	1.0542	0.160609	6.56373	5.24766e-11	8.7119e-10
ENSG00000287823.1	AL603783.1	lncRNA	234.804	0.435542	0.26658	1.63382	0.102297	0.24619	234.804	1.72061	0.260853	6.59611	4.2209e-11	7.0602e-10
ENSG00000141232.5	TOB1	protein_coding	1087.56	0.22667	0.14391	1.57508	0.115238	0.269251	1087.56	0.834211	0.143092	5.82988	5.54677e-09	6.80543e-08
ENSG00000139722.7	VPS37B	protein_coding	3179.96	-0.130252	0.105683	-1.23248	0.217771	0.423601	3179.96	0.612633	0.105134	5.82718	5.63705e-09	6.90673e-08
ENSG00000116701.14	NCF2	protein_coding	104.097	1.73392	0.43231	4.01082	6.05071e-05	0.000520824	104.097	2.81115	0.425952	6.59969	4.12019e-11	6.90411e-10
ENSG00000164144.16	ARFIP1	protein_coding	1132.73	0.33863	0.140084	2.41733	0.0156347	0.0558556	1132.73	0.814041	0.139702	5.82697	5.64417e-09	6.91073e-08
ENSG00000104472.10	CHRAC1	protein_coding	881.013	-0.542827	0.156626	-3.46576	0.000528729	0.0033455	881.013	-0.920511	0.157999	-5.82607	5.67491e-09	6.94362e-08
ENSG00000160058.18	BSDC1	protein_coding	1841.36	0.367795	0.141978	2.5905	0.00958354	0.0375838	1841.36	0.826061	0.141809	5.82517	5.70552e-09	6.97631e-08
ENSG00000105443.15	CYTH2	protein_coding	19275.4	0.297868	0.0903113	3.29823	0.000972954	0.00564835	19275.4	0.525976	0.090298	5.82489	5.71516e-09	6.98333e-08
ENSG00000071189.21	SNX13	protein_coding	1413.68	0.697642	0.153812	4.53568	5.74173e-06	6.48365e-05	1413.68	1.01652	0.153564	6.61952	3.60372e-11	6.07848e-10
ENSG00000198712.1	MT-CO2	protein_coding	174240	-0.524591	0.0822297	-6.37958	1.77579e-10	5.23104e-09	174240	-0.478687	0.0822332	-5.82109	5.84639e-09	7.13395e-08
ENSG00000159873.10	CCDC117	protein_coding	2065.17	0.31836	0.133006	2.39357	0.0166852	0.0588767	2065.17	0.771706	0.132577	5.82082	5.85606e-09	7.14088e-08
ENSG00000112667.12	DNPH1	protein_coding	1172.65	-0.723114	0.147816	-4.892	9.98162e-07	1.37427e-05	1172.65	-0.864368	0.148583	-5.8174	5.97684e-09	7.2832e-08
ENSG00000063169.10	BICRA	protein_coding	3261.22	0.330875	0.116609	2.83747	0.0045472	0.0203368	3261.22	0.677239	0.11643	5.81672	6.00122e-09	7.30794e-08
ENSG00000065427.14	KARS	protein_coding	12839.5	-0.438682	0.0948358	-4.6257	3.73337e-06	4.43983e-05	12839.5	-0.552084	0.0949282	-5.81581	6.03426e-09	7.34319e-08
ENSG00000131149.19	GSE1	protein_coding	2962.84	-0.76931	0.1348	-5.70704	1.14957e-08	2.46996e-07	2962.84	-0.785165	0.135173	-5.8086	6.29975e-09	7.66106e-08
ENSG00000139624.12	CERS5	protein_coding	2384.14	0.00349032	0.114758	0.0304146	0.975736	0.99059	2384.14	-0.67288	0.115846	-5.80837	6.30821e-09	7.66615e-08
ENSG00000104903.4	LYL1	protein_coding	3306.86	-1.34304	0.103553	-12.9696	1.81979e-38	8.92393e-36	3306.86	-0.597224	0.102825	-5.80816	6.31636e-09	7.67085e-08
ENSG00000111276.11	CDKN1B	protein_coding	1835.46	0.265927	0.137884	1.92863	0.0537769	0.149887	1835.46	0.797918	0.137409	5.8069	6.36409e-09	7.72358e-08
ENSG00000138764.15	CCNG2	protein_coding	513.098	0.989722	0.195946	5.051	4.3951e-07	6.66784e-06	513.098	1.2977	0.195893	6.62457	3.48263e-11	5.88532e-10
ENSG00000163026.12	WDCP	protein_coding	911	0.203437	0.159626	1.27446	0.202501	0.402826	911	-0.943806	0.162627	-5.80351	6.49416e-09	7.87077e-08
ENSG00000172164.15	SNTB1	protein_coding	1662.79	0.0609306	0.153594	0.396699	0.691589	0.850422	1662.79	-0.90236	0.15549	-5.80333	6.50111e-09	7.87387e-08
ENSG00000159593.15	NAE1	protein_coding	4191.8	-0.30415	0.112827	-2.69571	0.00702383	0.0290355	4191.8	-0.657299	0.113269	-5.80299	6.51417e-09	7.88434e-08
ENSG00000110697.13	PITPNM1	protein_coding	8099.11	-0.000653121	0.100955	-0.0064694	0.994838	0.998615	8099.11	0.584474	0.100754	5.801	6.59195e-09	7.9731e-08
ENSG00000131653.13	TRAF7	protein_coding	6821.27	-0.278859	0.101211	-2.75524	0.00586492	0.0250092	6821.27	0.585203	0.100883	5.8008	6.60003e-09	7.97748e-08
ENSG00000123405.14	NFE2	protein_coding	4170.18	0.00861793	0.105487	0.0816964	0.934888	0.974397	4170.18	-0.61559	0.106152	-5.79914	6.66552e-09	8.05121e-08
ENSG00000154760.14	SLFN13	protein_coding	5040.86	0.28655	0.098949	2.89594	0.00378028	0.017483	5040.86	0.573859	0.0989587	5.79897	6.6722e-09	8.05385e-08
ENSG00000007312.12	CD79B	protein_coding	1071.13	0.485054	0.158781	3.05487	0.00225159	0.0113805	1071.13	0.919141	0.158505	5.79881	6.67875e-09	8.05633e-08
ENSG00000142765.18	SYTL1	protein_coding	4142.45	-0.160953	0.110185	-1.46075	0.144084	0.316802	4142.45	-0.642144	0.110782	-5.79648	6.77214e-09	8.16348e-08
ENSG00000106976.20	DNM1	protein_coding	715.234	0.570498	0.166373	3.42903	0.000605744	0.00376288	715.234	0.962621	0.166103	5.79534	6.81845e-09	8.21378e-08
ENSG00000159231.6	CBR3	protein_coding	280.043	0.927024	0.261177	3.54942	0.000386085	0.00255118	280.043	1.7153	0.258854	6.62652	3.43685e-11	5.81893e-10
ENSG00000196235.14	SUPT5H	protein_coding	7985.47	0.178013	0.093131	1.91143	0.0559496	0.154547	7985.47	0.538838	0.093048	5.79096	6.99841e-09	8.41924e-08
ENSG00000135540.11	NHSL1	protein_coding	333.771	1.4429	0.271973	5.30532	1.12472e-07	1.94933e-06	333.771	1.79601	0.270605	6.63704	3.20054e-11	5.43941e-10
ENSG00000139832.5	RAB20	protein_coding	656.973	-0.340528	0.173137	-1.96682	0.0492041	0.140116	656.973	-1.01947	0.176191	-5.78617	7.20074e-09	8.65103e-08
ENSG00000173465.7	ZNRD2	protein_coding	1444.42	-0.446362	0.15413	-2.89601	0.00377944	0.017483	1444.42	-0.898061	0.155253	-5.78448	7.27348e-09	8.73257e-08
ENSG00000102178.13	UBL4A	protein_coding	3791.98	-0.217086	0.123975	-1.75104	0.0799386	0.204169	3791.98	-0.720482	0.124559	-5.78428	7.28249e-09	8.73752e-08
ENSG00000114416.18	FXR1	protein_coding	6871.23	0.145255	0.0921498	1.57629	0.114959	0.268862	6871.23	0.532429	0.0920574	5.78367	7.30903e-09	8.76349e-08
ENSG00000100575.14	TIMM9	protein_coding	862.088	-0.568358	0.149269	-3.8076	0.00014032	0.00106199	862.088	-0.872631	0.150884	-5.78344	7.31865e-09	8.76916e-08
ENSG00000105202.9	FBL	protein_coding	5070.07	-0.499539	0.110474	-4.52177	6.13255e-06	6.88075e-05	5070.07	-0.640185	0.110698	-5.78318	7.33013e-09	8.77704e-08
ENSG00000179163.11	FUCA1	protein_coding	881.481	0.891147	0.197271	4.51738	6.26106e-06	7.00608e-05	881.481	1.30865	0.196888	6.64668	2.99781e-11	5.1094e-10
ENSG00000136026.14	CKAP4	protein_coding	267.713	1.41209	0.26684	5.29189	1.21058e-07	2.07655e-06	267.713	1.76866	0.265945	6.65048	2.9214e-11	4.98867e-10
ENSG00000118260.15	CREB1	protein_coding	2259.32	0.643748	0.146846	4.38382	1.16618e-05	0.000121828	2259.32	0.849577	0.146976	5.78039	7.45297e-09	8.90627e-08
ENSG00000102858.13	MGRN1	protein_coding	5396.7	0.412956	0.1087	3.79903	0.000145261	0.00109343	5396.7	0.627539	0.108689	5.77373	7.7536e-09	9.25935e-08
ENSG00000125459.15	MSTO1	protein_coding	623.766	-0.475276	0.173325	-2.74211	0.00610455	0.0258656	623.766	-1.01603	0.176096	-5.76976	7.93837e-09	9.4721e-08
ENSG00000273217.1	AC008695.1	protein_coding	254.682	10.1573	1.68253	6.03694	1.57067e-09	3.87968e-08	254.682	11.2008	1.68204	6.65907	2.7556e-11	4.71903e-10
ENSG00000101082.14	SLA2	protein_coding	481.519	0.409775	0.195022	2.10117	0.0356258	0.10865	481.519	1.28526	0.192655	6.6713	2.53553e-11	4.35464e-10
ENSG00000169607.13	CKAP2L	protein_coding	1785.19	0.69472	0.143161	4.85271	1.21788e-06	1.65086e-05	1785.19	0.823763	0.143028	5.75945	8.43898e-09	1.0051e-07
ENSG00000139428.12	MMAB	protein_coding	2056.19	-0.706068	0.14611	-4.83244	1.34868e-06	1.81343e-05	2056.19	-0.844377	0.146641	-5.75812	8.50551e-09	1.01235e-07
ENSG00000049883.15	PTCD2	protein_coding	506.759	-0.390099	0.205583	-1.89752	0.0577591	0.158287	506.759	-1.21021	0.210275	-5.75539	8.64425e-09	1.02818e-07
ENSG00000196372.13	ASB13	protein_coding	902.436	-0.455465	0.161729	-2.81623	0.00485906	0.0215463	902.436	-0.940402	0.163567	-5.74932	8.96017e-09	1.06505e-07
ENSG00000159140.20	SON	protein_coding	18178.2	0.304191	0.0976613	3.11476	0.00184097	0.00959802	18178.2	0.56126	0.0976567	5.74728	9.06927e-09	1.07731e-07
ENSG00000050426.16	LETMD1	protein_coding	1813.6	-0.0160531	0.137599	-0.116666	0.907125	0.962853	1813.6	-0.799772	0.13917	-5.74671	9.09974e-09	1.08021e-07
ENSG00000083807.10	SLC27A5	protein_coding	342.412	-1.18777	0.233231	-5.09267	3.53058e-07	5.46061e-06	342.412	-1.3502	0.235028	-5.74483	9.20119e-09	1.09081e-07
ENSG00000170004.16	CHD3	protein_coding	5961.15	0.0885528	0.127181	0.696273	0.486258	0.708802	5961.15	0.729899	0.127052	5.74488	9.19857e-09	1.09081e-07
ENSG00000183077.15	AFMID	protein_coding	1198.19	-0.512661	0.15233	-3.36547	0.000764126	0.0045946	1198.19	-0.880754	0.153391	-5.74187	9.36343e-09	1.10931e-07
ENSG00000123575.9	FAM199X	protein_coding	1468.22	0.186991	0.129514	1.44379	0.148797	0.324046	1468.22	0.739839	0.128889	5.74012	9.46073e-09	1.12009e-07
ENSG00000178952.11	TUFM	protein_coding	16107.8	-0.485546	0.103666	-4.68376	2.81656e-06	3.44791e-05	16107.8	-0.595175	0.103724	-5.73805	9.57702e-09	1.13311e-07
ENSG00000034510.6	TMSB10	protein_coding	26884.9	0.32753	0.103825	3.15462	0.00160707	0.00861841	26884.9	0.595671	0.103816	5.73776	9.59348e-09	1.13431e-07
ENSG00000119383.19	PTPA	protein_coding	5606.27	-0.492455	0.106503	-4.62384	3.76701e-06	4.47346e-05	5606.27	0.607893	0.10596	5.73702	9.63557e-09	1.13853e-07
ENSG00000105821.15	DNAJC2	protein_coding	4656.43	-0.53161	0.105446	-5.04153	4.61816e-07	6.9682e-06	4656.43	-0.605798	0.105624	-5.73545	9.7256e-09	1.14842e-07
ENSG00000162368.13	CMPK1	protein_coding	3460.85	0.164379	0.105507	1.558	0.119234	0.275956	3460.85	0.604991	0.105486	5.73529	9.73463e-09	1.14872e-07
ENSG00000165775.18	FUNDC2	protein_coding	1004.93	-0.313585	0.15078	-2.07975	0.0375484	0.113004	1004.93	-0.876104	0.152818	-5.733	9.86682e-09	1.16356e-07
ENSG00000101000.6	PROCR	protein_coding	145.647	1.37069	0.38413	3.56829	0.000359316	0.00239539	145.647	2.53424	0.379142	6.68414	2.32281e-11	3.99314e-10
ENSG00000005700.15	IBTK	protein_coding	1169.37	0.602062	0.149888	4.01676	5.90047e-05	0.000509469	1169.37	0.857633	0.14965	5.73094	9.98767e-09	1.17626e-07
ENSG00000151116.17	UEVLD	protein_coding	368.834	0.914298	0.220133	4.15339	3.27592e-05	0.000302123	368.834	1.46042	0.218427	6.68611	2.29181e-11	3.94362e-10
ENSG00000178074.6	C2orf69	protein_coding	1034.4	0.45349	0.144224	3.14434	0.00166461	0.00886145	1034.4	0.824284	0.143869	5.72939	1.0079e-08	1.18546e-07
ENSG00000119328.12	ABITRAM	protein_coding	533.778	-0.369234	0.187006	-1.97445	0.0483301	0.13817	533.778	-1.09177	0.190568	-5.72901	1.01016e-08	1.18734e-07
ENSG00000258757.1	AL133453.1	lncRNA	48.8865	-0.407802	0.581379	-0.70144	0.483029	0.706327	48.8865	-8.87755	1.55084	-5.72436	1.03822e-08	1.21952e-07
ENSG00000118276.11	B4GALT6	protein_coding	198.402	0.960354	0.285381	3.36516	0.000764985	0.0045946	198.402	-1.81308	0.316814	-5.72286	1.04748e-08	1.22958e-07
ENSG00000089012.14	SIRPG	protein_coding	421.079	0.488273	0.247608	1.97196	0.0486138	0.13872	421.079	1.63593	0.244667	6.68634	2.28826e-11	3.94132e-10
ENSG00000106603.18	COA1	protein_coding	2921.23	-0.601114	0.135837	-4.42526	9.63249e-06	0.000102669	2921.23	-0.778543	0.136235	-5.71471	1.09889e-08	1.28825e-07
ENSG00000060982.15	BCAT1	protein_coding	5995.51	0.0820016	0.120238	0.681994	0.495242	0.716085	5995.51	0.686818	0.120202	5.71386	1.10442e-08	1.29388e-07
ENSG00000108175.17	ZMIZ1	protein_coding	7234.83	0.189659	0.113223	1.67509	0.0939157	0.230646	7234.83	0.646089	0.113093	5.71287	1.11085e-08	1.30056e-07
ENSG00000071994.10	PDCD2	protein_coding	4241.32	-0.559468	0.103775	-5.39116	7.00054e-08	1.26732e-06	4241.32	-0.593137	0.104006	-5.70294	1.17761e-08	1.37783e-07
ENSG00000162377.6	COA7	protein_coding	3389.41	-0.12942	0.10935	-1.18354	0.236597	0.446941	3389.41	-0.627514	0.110059	-5.70161	1.18679e-08	1.38766e-07
ENSG00000105514.8	RAB3D	protein_coding	800.138	0.825351	0.220454	3.74386	0.000181215	0.00132581	800.138	1.47101	0.219829	6.69163	2.20696e-11	3.82334e-10
ENSG00000171298.13	GAA	protein_coding	996.682	0.510073	0.151479	3.36728	0.000759149	0.00457504	996.682	0.860215	0.150945	5.69888	1.20598e-08	1.40826e-07
ENSG00000171608.15	PIK3CD	protein_coding	10453.3	0.604662	0.0992438	6.09269	1.11027e-09	2.8262e-08	10453.3	0.56596	0.0993206	5.69832	1.20997e-08	1.41199e-07
ENSG00000145569.6	OTULINL	protein_coding	349.355	0.780523	0.317524	2.45816	0.0139653	0.0510061	349.355	2.11302	0.315272	6.7022	2.05301e-11	3.57391e-10
ENSG00000169689.15	CENPX	protein_coding	1067.78	-0.747986	0.150188	-4.98034	6.34741e-07	9.23477e-06	1067.78	-0.859899	0.150918	-5.69779	1.21374e-08	1.41456e-07
ENSG00000223959.8	AFG3L1P	transcribed_unitary_pseudogene	1516.33	-0.202511	0.137791	-1.4697	0.141644	0.312799	1516.33	-0.796121	0.139771	-5.69587	1.22742e-08	1.42957e-07
ENSG00000101096.20	NFATC2	protein_coding	2230.5	0.251856	0.121113	2.07951	0.0375703	0.11305	2230.5	0.687984	0.120827	5.69396	1.24124e-08	1.44422e-07
ENSG00000124201.15	ZNFX1	protein_coding	3649.61	1.07629	0.131623	8.17709	2.90776e-16	2.13573e-14	3649.61	0.750987	0.131893	5.69391	1.24161e-08	1.44422e-07
ENSG00000093100.13	AC016026.1	lncRNA	314.962	-0.737427	0.292267	-2.52312	0.0116317	0.0439963	314.962	-1.69882	0.298432	-5.69249	1.25201e-08	1.45537e-07
ENSG00000163214.21	DHX57	protein_coding	1410.15	-0.265287	0.134725	-1.96909	0.0489422	0.139513	1410.15	-0.771233	0.135487	-5.69231	1.25329e-08	1.45591e-07
ENSG00000100941.9	PNN	protein_coding	10876.4	-0.343747	0.101045	-3.40191	0.000669178	0.00411705	10876.4	-0.575474	0.101175	-5.68788	1.28623e-08	1.49321e-07
ENSG00000124802.12	EEF1E1	protein_coding	1391.18	-0.620036	0.126157	-4.91479	8.8878e-07	1.24841e-05	1391.18	-0.721453	0.126861	-5.68696	1.29322e-08	1.50035e-07
ENSG00000168995.13	SIGLEC7	protein_coding	136.745	2.7873	0.393738	7.07907	1.45121e-12	5.97434e-11	136.745	2.64829	0.395128	6.70236	2.05078e-11	3.57351e-10
ENSG00000184785.6	SMIM10	protein_coding	599.7	-1.26103	0.19215	-6.56277	5.28165e-11	1.69674e-09	599.7	-1.09238	0.192174	-5.68431	1.3134e-08	1.52179e-07
ENSG00000136630.13	HLX	protein_coding	829.893	1.24663	0.192227	6.48519	8.86229e-11	2.75736e-09	829.893	1.29539	0.192657	6.72381	1.77029e-11	3.12426e-10
ENSG00000075089.9	ACTR6	protein_coding	682.718	0.00355938	0.164434	0.0216462	0.98273	0.993696	682.718	-0.967757	0.170316	-5.68212	1.33032e-08	1.53941e-07
ENSG00000064115.11	TM7SF3	protein_coding	9141.93	-0.390813	0.0991874	-3.94014	8.14333e-05	0.000668178	9141.93	-0.565533	0.099546	-5.68112	1.33812e-08	1.54744e-07
ENSG00000143674.11	MAP3K21	protein_coding	564.75	-0.134075	0.206886	-0.648064	0.516944	0.732784	564.75	-1.20095	0.211472	-5.67901	1.35477e-08	1.56568e-07
ENSG00000133316.15	WDR74	protein_coding	4275.43	-0.39837	0.12066	-3.30158	0.000961413	0.00559499	4275.43	-0.686347	0.120943	-5.67498	1.38704e-08	1.60194e-07
ENSG00000139645.10	ANKRD52	protein_coding	6460.05	1.05796	0.0938991	11.267	1.90879e-29	4.97271e-27	6460.05	0.534642	0.094244	5.67295	1.40355e-08	1.61997e-07
ENSG00000167114.13	SLC27A4	protein_coding	2010.08	-0.398562	0.125529	-3.17505	0.00149812	0.00811658	2010.08	-0.71558	0.126159	-5.67206	1.41088e-08	1.62737e-07
ENSG00000178537.10	SLC25A20	protein_coding	423.468	-0.294365	0.197972	-1.4869	0.137041	0.305465	423.468	-1.15171	0.203133	-5.66973	1.43025e-08	1.64865e-07
ENSG00000285953.1	AC000120.3	protein_coding	55.8347	-0.0933187	0.638088	-0.146247	0.883726	0.95218	55.8347	-8.9233	1.57397	-5.66929	1.4339e-08	1.65179e-07
ENSG00000153113.23	CAST	protein_coding	416.709	1.66399	0.237464	7.00736	2.42864e-12	9.61824e-11	416.709	1.60273	0.237939	6.73586	1.62968e-11	2.88463e-10
ENSG00000100445.17	SDR39U1	protein_coding	1362.31	-0.12505	0.129896	-0.962697	0.335699	0.562977	1362.31	-0.74476	0.131395	-5.66809	1.44398e-08	1.66127e-07
ENSG00000184574.10	LPAR5	protein_coding	184.725	1.07381	0.356137	3.01515	0.00256852	0.0127379	184.725	2.37032	0.351029	6.75248	1.45343e-11	2.58799e-10
ENSG00000177156.11	TALDO1	protein_coding	12398.3	-0.40445	0.123507	-3.27472	0.00105766	0.00605159	12398.3	-0.700506	0.123622	-5.66653	1.45715e-08	1.67427e-07
ENSG00000135185.12	TMEM243	protein_coding	128.861	2.32886	0.393732	5.91484	3.32208e-09	7.74672e-08	128.861	2.65431	0.392966	6.75456	1.43273e-11	2.55368e-10
ENSG00000124172.10	ATP5F1E	protein_coding	5327.93	-0.333479	0.150307	-2.21865	0.0265105	0.0854784	5327.93	-0.851749	0.150589	-5.6561	1.54848e-08	1.77693e-07
ENSG00000127540.12	UQCR11	protein_coding	1624.14	-0.227626	0.144848	-1.57148	0.116071	0.270551	1624.14	-0.826269	0.14609	-5.6559	1.55032e-08	1.77791e-07
ENSG00000031081.10	ARHGAP31	protein_coding	113.75	0.625247	0.405045	1.54365	0.122674	0.281649	113.75	2.65005	0.391956	6.76109	1.36962e-11	2.44606e-10
ENSG00000083312.17	TNPO1	protein_coding	6077.05	0.445133	0.120287	3.70059	0.000215101	0.00154121	6077.05	0.680289	0.120352	5.65249	1.58143e-08	1.81126e-07
ENSG00000034693.15	PEX3	protein_coding	675.615	-0.582096	0.196256	-2.966	0.003017	0.0145467	675.615	-1.11967	0.198092	-5.6523	1.58312e-08	1.81204e-07
ENSG00000132436.11	FIGNL1	protein_coding	1537.2	0.276652	0.127959	2.16204	0.0306149	0.0959477	1537.2	-0.737365	0.130482	-5.65108	1.59442e-08	1.82381e-07
ENSG00000125944.20	HNRNPR	protein_coding	4036.41	-0.0482672	0.0992783	-0.486181	0.626839	0.813203	4036.41	-0.564051	0.0998511	-5.64891	1.61464e-08	1.84576e-07
ENSG00000122203.15	KIAA1191	protein_coding	1245.52	0.825897	0.142617	5.791	6.99676e-09	1.56797e-07	1245.52	-0.827479	0.146492	-5.64862	1.61739e-08	1.84773e-07
ENSG00000134001.13	EIF2S1	protein_coding	4940.54	-0.391308	0.111432	-3.51163	0.000445371	0.00288375	4940.54	-0.631173	0.111759	-5.6476	1.627e-08	1.85752e-07
ENSG00000165886.5	UBTD1	protein_coding	1026.19	0.276889	0.150945	1.83437	0.0665997	0.177241	1026.19	0.84778	0.150173	5.64535	1.64843e-08	1.88078e-07
ENSG00000260032.2	NORAD	lncRNA	10821.1	-0.0171471	0.0909428	-0.188548	0.850447	0.936246	10821.1	0.512526	0.090828	5.64282	1.67284e-08	1.90742e-07
ENSG00000096433.11	ITPR3	protein_coding	1622.2	0.399061	0.127539	3.12894	0.00175436	0.00925062	1622.2	0.717592	0.127329	5.63571	1.74334e-08	1.98595e-07
ENSG00000184787.19	UBE2G2	protein_coding	4941.33	-0.130275	0.12235	-1.06477	0.28698	0.506598	4941.33	-0.692348	0.122851	-5.63566	1.74393e-08	1.98595e-07
ENSG00000174807.4	CD248	protein_coding	397.149	1.50144	0.266407	5.63589	1.7416e-08	3.62971e-07	397.149	1.80161	0.266104	6.77032	1.28502e-11	2.29727e-10
ENSG00000100092.23	SH3BP1	protein_coding	4479.53	0.680085	0.106241	6.40132	1.54042e-10	4.58633e-09	4479.53	0.599111	0.106365	5.6326	1.77513e-08	2.01892e-07
ENSG00000173198.6	CYSLTR1	protein_coding	1061.13	0.971246	0.175323	5.53974	3.0292e-08	5.9912e-07	1061.13	1.18679	0.175266	6.77138	1.27563e-11	2.28276e-10
ENSG00000162923.16	WDR26	protein_coding	4473.44	0.536492	0.108851	4.92869	8.27819e-07	1.1677e-05	4473.44	0.612824	0.108884	5.6282	1.82095e-08	2.0684e-07
ENSG00000205744.10	DENND1C	protein_coding	910	0.506463	0.170098	2.97748	0.0029063	0.0141191	910	0.95479	0.169673	5.62723	1.83129e-08	2.07883e-07
ENSG00000114446.5	IFT57	protein_coding	1992.71	-1.09723	0.172834	-6.34844	2.17505e-10	6.30244e-09	1992.71	-0.972608	0.172858	-5.62662	1.83778e-08	2.08223e-07
ENSG00000166171.13	DPCD	protein_coding	902.247	-0.470007	0.159907	-2.93926	0.00328999	0.0155614	902.247	-0.909494	0.161641	-5.62662	1.8377e-08	2.08223e-07
ENSG00000139324.12	TMTC3	protein_coding	629.826	1.43403	0.241384	5.94085	2.83547e-09	6.72486e-08	629.826	1.63654	0.241525	6.77587	1.23661e-11	2.21957e-10
ENSG00000111845.5	PAK1IP1	protein_coding	1106.95	-0.376704	0.140571	-2.67981	0.00736631	0.0301765	1106.95	-0.798943	0.142071	-5.62356	1.87057e-08	2.11805e-07
ENSG00000169738.7	DCXR	protein_coding	3310.36	-0.978796	0.12616	-7.75838	8.60187e-15	5.04996e-13	3310.36	-0.708643	0.126042	-5.62226	1.88472e-08	2.13272e-07
ENSG00000023191.17	RNH1	protein_coding	4042.23	0.201685	0.10606	1.90162	0.0572207	0.157277	4042.23	0.59532	0.105897	5.62166	1.8913e-08	2.13881e-07
ENSG00000238045.9	AC009133.1	lncRNA	498.355	-0.428016	0.187225	-2.28611	0.0222477	0.0742594	498.355	-1.07268	0.190882	-5.61962	1.91373e-08	2.16282e-07
ENSG00000030582.18	GRN	protein_coding	12837.8	0.76387	0.103469	7.3826	1.55222e-13	7.45827e-12	12837.8	0.581833	0.10355	5.61886	1.92217e-08	2.17099e-07
ENSG00000134602.16	STK26	protein_coding	4214.13	-0.0515481	0.117813	-0.437542	0.661718	0.833474	4214.13	-0.665465	0.118462	-5.61756	1.93673e-08	2.18526e-07
ENSG00000147010.18	SH3KBP1	protein_coding	14427.5	0.458623	0.107921	4.24963	2.14128e-05	0.000208173	14427.5	0.606268	0.107925	5.61751	1.93725e-08	2.18526e-07
ENSG00000169018.6	FEM1B	protein_coding	2097.73	0.0386054	0.11886	0.324797	0.745335	0.880203	2097.73	0.665568	0.118506	5.61633	1.95054e-08	2.19887e-07
ENSG00000162972.10	MAIP1	protein_coding	775.292	-0.34008	0.178449	-1.90576	0.0566813	0.156155	775.292	-1.01838	0.181389	-5.61437	1.97283e-08	2.2226e-07
ENSG00000160255.18	ITGB2	protein_coding	11676.9	0.994014	0.114224	8.70235	3.25081e-18	3.13299e-16	11676.9	0.641914	0.114342	5.61397	1.97732e-08	2.22625e-07
ENSG00000266472.5	MRPS21	protein_coding	1700.43	-0.58476	0.139116	-4.2034	2.62931e-05	0.000249755	1700.43	-0.784611	0.139772	-5.61351	1.98263e-08	2.23084e-07
ENSG00000108946.14	PRKAR1A	protein_coding	4481.24	0.485214	0.0996521	4.86908	1.1212e-06	1.53102e-05	4481.24	0.559754	0.0997791	5.60993	2.02406e-08	2.27602e-07
ENSG00000275066.5	SYNRG	protein_coding	755.181	0.757124	0.177474	4.2661	1.98918e-05	0.000194178	755.181	1.20014	0.177005	6.78024	1.19979e-11	2.15565e-10
ENSG00000138613.14	APH1B	protein_coding	747.272	1.00397	0.174994	5.73715	9.62829e-09	2.10396e-07	747.272	0.985494	0.17581	5.60543	2.07733e-08	2.33299e-07
ENSG00000287229.1	AC009731.1	lncRNA	152.271	3.06438	0.442041	6.93233	4.13952e-12	1.59395e-10	152.271	3.00717	0.442856	6.79041	1.11816e-11	2.0191e-10
ENSG00000102967.12	DHODH	protein_coding	1055.89	-0.459119	0.147219	-3.11861	0.00181704	0.00950595	1055.89	-0.832086	0.148476	-5.60418	2.09238e-08	2.34695e-07
ENSG00000068489.12	PRR11	protein_coding	2385.14	0.311716	0.139847	2.22897	0.0258156	0.0835848	2385.14	0.782387	0.139625	5.6035	2.10069e-08	2.3548e-07
ENSG00000073536.18	NLE1	protein_coding	2311.84	-0.388946	0.120764	-3.22071	0.00127874	0.00710447	2311.84	-0.680701	0.121496	-5.60264	2.11114e-08	2.36503e-07
ENSG00000162734.12	PEA15	protein_coding	3279.07	0.0849763	0.139324	0.609918	0.541916	0.753118	3279.07	0.778442	0.138959	5.60194	2.11966e-08	2.37309e-07
ENSG00000165914.15	TTC7B	protein_coding	1248.05	0.902995	0.142242	6.34828	2.1773e-10	6.30244e-09	1248.05	0.798808	0.14274	5.59623	2.19059e-08	2.44944e-07
ENSG00000172053.18	QARS	protein_coding	10323	0.00774065	0.0884896	0.0874752	0.930294	0.972341	10323	-0.496683	0.0887522	-5.59629	2.18993e-08	2.44944e-07
ENSG00000100442.11	FKBP3	protein_coding	3004.41	-0.392486	0.11853	-3.31127	0.000928731	0.00542753	3004.41	-0.665766	0.119018	-5.59385	2.2209e-08	2.48023e-07
ENSG00000159079.19	CFAP298	protein_coding	2829.85	-0.735673	0.115276	-6.38185	1.74967e-10	5.17238e-09	2829.85	-0.64579	0.115446	-5.59386	2.22081e-08	2.48023e-07
ENSG00000072609.17	CHFR	protein_coding	2584.51	0.064873	0.126599	0.512428	0.608351	0.800745	2584.51	0.705934	0.126202	5.5937	2.22278e-08	2.48079e-07
ENSG00000124783.14	SSR1	protein_coding	5541.73	0.265261	0.101739	2.60727	0.00912683	0.0360633	5541.73	0.568892	0.101734	5.59194	2.24543e-08	2.50451e-07
ENSG00000130766.5	SESN2	protein_coding	235.407	0.87828	0.284349	3.08874	0.00201006	0.0103254	235.407	1.90807	0.280725	6.79695	1.06856e-11	1.93736e-10
ENSG00000118454.13	ANKRD13C	protein_coding	1101.04	0.563903	0.138076	4.08399	4.42684e-05	0.000396182	1101.04	0.771265	0.138013	5.58835	2.29232e-08	2.55363e-07
ENSG00000137801.10	THBS1	protein_coding	584.934	1.62193	0.533514	3.0401	0.00236502	0.0118774	584.934	3.61422	0.531349	6.80197	1.03197e-11	1.87733e-10
ENSG00000120685.20	PROSER1	protein_coding	3992.48	-0.117569	0.103146	-1.13984	0.254355	0.46805	3992.48	-0.579464	0.103749	-5.58525	2.33361e-08	2.59639e-07
ENSG00000081320.11	STK17B	protein_coding	6027.43	0.487424	0.129372	3.76761	0.000164818	0.00122188	6027.43	0.722743	0.12941	5.58491	2.33825e-08	2.59994e-07
ENSG00000156170.13	NDUFAF6	protein_coding	577.11	-0.922927	0.173453	-5.32092	1.03245e-07	1.812e-06	577.11	-0.978662	0.175277	-5.58353	2.35692e-08	2.61907e-07
ENSG00000211829.9	TRDC	TR_C_gene	1113.8	-0.296851	0.154955	-1.91573	0.0554001	0.153309	1113.8	-0.874763	0.156674	-5.58332	2.35965e-08	2.62048e-07
ENSG00000155366.16	RHOC	protein_coding	1733.98	0.178386	0.149248	1.19524	0.231995	0.441558	1733.98	0.830095	0.148719	5.58163	2.38275e-08	2.6445e-07
ENSG00000113068.9	PFDN1	protein_coding	3274.58	-0.375125	0.120264	-3.11918	0.00181357	0.00949673	3274.58	-0.673793	0.120769	-5.57918	2.41649e-08	2.67891e-07
ENSG00000138641.18	HERC3	protein_coding	775.629	0.325916	0.16964	1.92122	0.0547041	0.151836	775.629	0.942375	0.16891	5.57917	2.41675e-08	2.67891e-07
ENSG00000135956.8	TMEM127	protein_coding	3414.54	0.574665	0.106575	5.39213	6.96285e-08	1.26186e-06	3414.54	0.595435	0.106741	5.57833	2.42842e-08	2.69018e-07
ENSG00000166794.4	PPIB	protein_coding	18903.6	-0.715089	0.115235	-6.20547	5.4534e-10	1.46416e-08	18903.6	-0.642749	0.115255	-5.57676	2.45042e-08	2.7112e-07
ENSG00000173545.5	ZNF622	protein_coding	3346.31	-0.103418	0.107831	-0.959078	0.337519	0.564949	3346.31	0.598719	0.107359	5.57681	2.44966e-08	2.7112e-07
ENSG00000164430.16	CGAS	protein_coding	1560.14	0.0477028	0.128822	0.370299	0.71116	0.8619	1560.14	0.714041	0.128073	5.57527	2.4715e-08	2.73283e-07
ENSG00000111737.12	RAB35	protein_coding	7026.73	0.0258881	0.0947548	0.273212	0.784691	0.90335	7026.73	0.527376	0.0946214	5.57354	2.49616e-08	2.75841e-07
ENSG00000162924.14	REL	protein_coding	585.55	0.913501	0.189363	4.82408	1.40654e-06	1.88667e-05	585.55	1.28783	0.189253	6.80479	1.01194e-11	1.84779e-10
ENSG00000108587.15	GOSR1	protein_coding	3576.24	0.218167	0.105212	2.07359	0.0381172	0.114242	3576.24	0.585935	0.105244	5.56738	2.58594e-08	2.85409e-07
ENSG00000169032.9	MAP2K1	protein_coding	3340.95	0.422201	0.107641	3.9223	8.77079e-05	0.000711608	3340.95	0.598745	0.107557	5.56677	2.59512e-08	2.86246e-07
ENSG00000089597.18	GANAB	protein_coding	22053.4	0.221224	0.0983644	2.24902	0.0245109	0.0803678	22053.4	-0.548458	0.0985272	-5.56656	2.59814e-08	2.86402e-07
ENSG00000109929.10	SC5D	protein_coding	1236.17	0.814253	0.157879	5.15746	2.5032e-07	3.99769e-06	1236.17	0.880775	0.158326	5.56306	2.65089e-08	2.92038e-07
ENSG00000155034.19	FBXL18	protein_coding	1798.68	0.467952	0.135344	3.45751	0.000545198	0.00343373	1798.68	0.751898	0.135179	5.56223	2.66356e-08	2.93083e-07
ENSG00000188010.14	MORN2	protein_coding	287.02	-0.802395	0.243006	-3.30196	0.000960135	0.00559145	287.02	-1.37914	0.247948	-5.56222	2.66365e-08	2.93083e-07
ENSG00000108819.11	PPP1R9B	protein_coding	7460	0.488226	0.101254	4.82179	1.42272e-06	1.90378e-05	7460	0.563138	0.101267	5.56094	2.68327e-08	2.95061e-07
ENSG00000136942.15	RPL35	protein_coding	26437.4	-0.333246	0.0972258	-3.42755	0.000609061	0.00378208	26437.4	-0.540959	0.0972823	-5.56071	2.68677e-08	2.95265e-07
ENSG00000139572.4	GPR84	protein_coding	1380.74	0.674476	0.134817	5.0029	5.64735e-07	8.33259e-06	1380.74	-0.767298	0.13803	-5.55893	2.71437e-08	2.98114e-07
ENSG00000105325.14	FZR1	protein_coding	2073.8	0.352107	0.115604	3.04582	0.00232047	0.011678	2073.8	0.642746	0.115628	5.55875	2.71706e-08	2.98228e-07
ENSG00000213402.3	PTPRCAP	protein_coding	10632.3	-0.318734	0.0974145	-3.27193	0.00106815	0.00610118	10632.3	-0.54222	0.0975589	-5.55787	2.7309e-08	2.99563e-07
ENSG00000087589.16	CASS4	protein_coding	400.5	1.74002	0.232352	7.4887	6.95592e-14	3.49326e-12	400.5	1.58874	0.233223	6.81213	9.6166e-12	1.76137e-10
ENSG00000182899.17	RPL35A	protein_coding	22564.9	-0.22828	0.0847981	-2.69204	0.00710165	0.0292866	22564.9	-0.471335	0.0848777	-5.55311	2.80637e-08	3.07465e-07
ENSG00000221968.9	FADS3	protein_coding	857.379	1.23862	0.204071	6.06958	1.28246e-09	3.22999e-08	857.379	1.39318	0.204146	6.82442	8.8284e-12	1.62365e-10
ENSG00000137547.8	MRPL15	protein_coding	2330.45	-0.271078	0.110431	-2.45472	0.0140993	0.0514054	2330.45	-0.617274	0.111229	-5.54958	2.86364e-08	3.13356e-07
ENSG00000082146.13	STRADB	protein_coding	608.786	-0.414297	0.195473	-2.11946	0.0340514	0.104609	608.786	-1.09862	0.197968	-5.54947	2.86541e-08	3.13359e-07
ENSG00000170836.11	PPM1D	protein_coding	974.102	0.535828	0.159748	3.3542	0.000795959	0.00475834	974.102	0.884432	0.159419	5.54784	2.89216e-08	3.16091e-07
ENSG00000064666.15	CNN2	protein_coding	5936.79	-0.134624	0.104318	-1.29052	0.19687	0.395043	5936.79	0.577101	0.10404	5.54694	2.90713e-08	3.17533e-07
ENSG00000174197.16	MGA	protein_coding	3717.29	0.30964	0.149349	2.07327	0.0381468	0.11431	3717.29	-0.833849	0.150332	-5.54671	2.91094e-08	3.17755e-07
ENSG00000076944.16	STXBP2	protein_coding	10403.8	0.215493	0.0968531	2.22495	0.0260849	0.0842856	10403.8	0.53679	0.0967884	5.54602	2.92248e-08	3.18821e-07
ENSG00000144381.17	HSPD1	protein_coding	51640	-0.287002	0.102253	-2.80679	0.00500372	0.0220473	51640	-0.567232	0.102287	-5.54551	2.93098e-08	3.19553e-07
ENSG00000140577.16	CRTC3	protein_coding	2049.89	0.657539	0.124859	5.26623	1.39252e-07	2.36189e-06	2049.89	0.69386	0.125151	5.54418	2.95334e-08	3.21795e-07
ENSG00000173744.17	AGFG1	protein_coding	2348.84	0.0300875	0.113968	0.263999	0.79178	0.906873	2348.84	0.629895	0.113637	5.54307	2.9722e-08	3.23654e-07
ENSG00000077147.16	TM9SF3	protein_coding	7932.33	0.210047	0.10707	1.96176	0.0497903	0.141255	7932.33	0.593414	0.107073	5.54214	2.98801e-08	3.25178e-07
ENSG00000159339.13	PADI4	protein_coding	119.273	0.737366	0.442191	1.66753	0.0954096	0.233284	119.273	2.94674	0.43135	6.83143	8.4075e-12	1.54783e-10
ENSG00000162928.9	PEX13	protein_coding	950.832	0.59118	0.148665	3.9766	6.99083e-05	0.000589983	950.832	1.01526	0.148224	6.84952	7.40957e-12	1.37399e-10
ENSG00000126351.12	THRA	protein_coding	3484.09	-0.453097	0.11208	-4.04261	5.28589e-05	0.000462332	3484.09	-0.622828	0.112519	-5.53532	3.10654e-08	3.37462e-07
ENSG00000178127.13	NDUFV2	protein_coding	3629.13	-0.356664	0.112485	-3.17078	0.0015203	0.00822185	3629.13	-0.624564	0.112893	-5.53237	3.15932e-08	3.42987e-07
ENSG00000108961.14	RANGRF	protein_coding	1299.61	-0.634167	0.136361	-4.65066	3.30877e-06	3.99472e-05	1299.61	-0.757821	0.136982	-5.53225	3.16148e-08	3.43014e-07
ENSG00000233927.5	RPS28	protein_coding	33872	-0.161517	0.0825405	-1.95683	0.0503677	0.142577	33872	-0.456923	0.0826008	-5.5317	3.17144e-08	3.43886e-07
ENSG00000120690.16	ELF1	protein_coding	5542.51	0.480244	0.108319	4.43361	9.2668e-06	9.94243e-05	5542.51	0.599164	0.108336	5.53063	3.19087e-08	3.45784e-07
ENSG00000184979.9	USP18	protein_coding	975.36	2.84877	0.167296	17.0283	5.06171e-65	2.81313e-61	975.36	0.947988	0.171412	5.53046	3.19388e-08	3.45901e-07
ENSG00000118985.16	ELL2	protein_coding	619.126	0.143978	0.257412	0.559331	0.575936	0.778924	619.126	1.75437	0.255872	6.85643	7.06004e-12	1.31462e-10
ENSG00000171202.7	TMEM126A	protein_coding	741.967	-0.450915	0.163162	-2.76361	0.00571663	0.0244833	741.967	-0.912925	0.165149	-5.52788	3.2413e-08	3.50612e-07
ENSG00000114023.15	FAM162A	protein_coding	1492.61	-0.767904	0.134664	-5.70238	1.18147e-08	2.53196e-07	1492.61	-0.745827	0.13497	-5.52586	3.27884e-08	3.54459e-07
ENSG00000254470.2	AP5B1	protein_coding	2565.76	0.376121	0.126427	2.97499	0.00292997	0.0142134	2565.76	0.697824	0.126293	5.52543	3.28678e-08	3.55103e-07
ENSG00000107796.13	ACTA2	protein_coding	394.813	0.615886	0.216555	2.84402	0.00445481	0.0199879	394.813	1.4721	0.214454	6.8644	6.67706e-12	1.2446e-10
ENSG00000128059.8	PPAT	protein_coding	2480.81	0.0293245	0.110516	0.265341	0.790746	0.906187	2480.81	-0.618096	0.111916	-5.52283	3.33578e-08	3.59962e-07
ENSG00000164099.3	PRSS12	protein_coding	1233.49	-0.553395	0.176566	-3.13421	0.00172317	0.00911499	1233.49	-0.981092	0.177736	-5.51996	3.39086e-08	3.65686e-07
ENSG00000089902.10	RCOR1	protein_coding	4563.67	0.47585	0.116645	4.07948	4.5136e-05	0.000403297	4563.67	0.643992	0.116691	5.51878	3.41365e-08	3.67923e-07
ENSG00000122644.13	ARL4A	protein_coding	728.727	-0.376065	0.172854	-2.17563	0.0295831	0.093272	728.727	-0.971596	0.176094	-5.51747	3.43907e-08	3.7044e-07
ENSG00000232445.2	AC006329.1	lncRNA	633.84	-0.743145	0.169657	-4.38028	1.18526e-05	0.000123434	633.84	-0.943956	0.171131	-5.51599	3.46814e-08	3.73346e-07
ENSG00000138029.14	HADHB	protein_coding	6366.29	-0.301501	0.108603	-2.77619	0.00550006	0.0237695	6366.29	-0.60023	0.108865	-5.51354	3.51694e-08	3.78372e-07
ENSG00000115232.14	ITGA4	protein_coding	14252.6	0.754418	0.120716	6.24953	4.11686e-10	1.13643e-08	14252.6	0.665864	0.120788	5.51267	3.53428e-08	3.80009e-07
ENSG00000168872.17	DDX19A	protein_coding	3547.26	-0.354401	0.119116	-2.97525	0.00292754	0.0142057	3547.26	-0.659048	0.119579	-5.51141	3.55973e-08	3.82516e-07
ENSG00000079805.16	DNM2	protein_coding	12714.8	0.268997	0.0889648	3.02363	0.00249759	0.0124417	12714.8	0.490211	0.0889505	5.51106	3.56686e-08	3.83053e-07
ENSG00000114982.19	KANSL3	protein_coding	3740.89	-0.30067	0.100172	-3.00154	0.00268618	0.0132231	3740.89	-0.553937	0.100624	-5.50504	3.69082e-08	3.96127e-07
ENSG00000185338.5	SOCS1	protein_coding	159.11	1.73058	0.360828	4.79613	1.61764e-06	2.12336e-05	159.11	2.46213	0.358294	6.87181	6.33929e-12	1.18534e-10
ENSG00000196154.12	S100A4	protein_coding	5934.76	0.828628	0.121881	6.79864	1.05609e-11	3.85298e-10	5934.76	0.671011	0.122018	5.49929	3.81329e-08	4.08782e-07
ENSG00000109103.11	UNC119	protein_coding	1057.63	0.565292	0.163971	3.44752	0.000565765	0.00354358	1057.63	1.12392	0.163451	6.87618	6.14803e-12	1.15198e-10
ENSG00000165516.11	KLHDC2	protein_coding	860.788	-0.0306498	0.150608	-0.203508	0.838738	0.929806	860.788	-0.845035	0.153733	-5.49676	3.86837e-08	4.14191e-07
ENSG00000088256.9	GNA11	protein_coding	1175.37	0.779565	0.162305	4.80308	1.5624e-06	2.05766e-05	1175.37	0.891498	0.162237	5.49502	3.90656e-08	4.1803e-07
ENSG00000171421.13	MRPL36	protein_coding	1077.7	-0.886129	0.166658	-5.31705	1.05461e-07	1.84507e-06	1077.7	-0.918572	0.167186	-5.49433	3.92206e-08	4.19438e-07
ENSG00000117408.11	IPO13	protein_coding	1455.12	-0.663762	0.17154	-3.86943	0.00010909	0.000856736	1455.12	-0.945999	0.172185	-5.4941	3.92717e-08	4.19734e-07
ENSG00000135446.17	CDK4	protein_coding	11701.9	-0.280593	0.118882	-2.36027	0.0182618	0.0633204	11701.9	-0.653668	0.119026	-5.4918	3.9786e-08	4.24977e-07
ENSG00000068305.17	MEF2A	protein_coding	2334.6	0.656163	0.120461	5.44708	5.12028e-08	9.65728e-07	2334.6	-0.674302	0.122803	-5.4909	3.99881e-08	4.26881e-07
ENSG00000183576.13	SETD3	protein_coding	4116.85	0.107125	0.100539	1.06551	0.286646	0.50643	4116.85	0.550957	0.100343	5.49076	4.00217e-08	4.26985e-07
ENSG00000085433.15	WDR47	protein_coding	831.833	0.303567	0.167872	1.80832	0.0705571	0.185581	831.833	1.14899	0.166427	6.90385	5.06124e-12	9.58373e-11
ENSG00000104388.15	RAB2A	protein_coding	1173.09	-0.440108	0.149332	-2.94719	0.00320678	0.0152675	1173.09	-0.830391	0.151295	-5.48854	4.05264e-08	4.31856e-07
ENSG00000002834.18	LASP1	protein_coding	27315.8	0.355719	0.0898264	3.96007	7.49275e-05	0.000624945	27315.8	0.492997	0.0898303	5.4881	4.06291e-08	4.32693e-07
ENSG00000162062.15	TEDC2	protein_coding	1319.98	-0.0925477	0.145436	-0.636346	0.524551	0.739668	1319.98	-0.806679	0.147022	-5.48678	4.09315e-08	4.35396e-07
ENSG00000271503.6	CCL5	protein_coding	1474.91	0.340333	0.151701	2.24344	0.0248683	0.0812752	1474.91	-0.845422	0.154083	-5.4868	4.09287e-08	4.35396e-07
ENSG00000136718.9	IMP4	protein_coding	5056.1	-0.536175	0.106988	-5.01156	5.39898e-07	8.02909e-06	5056.1	-0.588649	0.107293	-5.48638	4.10257e-08	4.36139e-07
ENSG00000173852.14	DPY19L1	protein_coding	2099.8	-0.0514546	0.144784	-0.35539	0.722298	0.867829	2099.8	0.791544	0.144278	5.48624	4.10583e-08	4.36226e-07
ENSG00000164307.13	ERAP1	protein_coding	1499.73	1.31468	0.191465	6.86643	6.58281e-12	2.44989e-10	1499.73	1.3285	0.191808	6.92621	4.32275e-12	8.21595e-11
ENSG00000223768.2	LINC00205	lncRNA	852.165	0.0677832	0.163085	0.415631	0.67768	0.84203	852.165	1.11736	0.161193	6.93178	4.15564e-12	7.92758e-11
ENSG00000102524.11	TNFSF13B	protein_coding	476.17	1.32643	0.210324	6.3066	2.85228e-10	8.04672e-09	476.17	1.46899	0.211617	6.94174	3.87306e-12	7.40428e-11
ENSG00000197442.10	MAP3K5	protein_coding	1803.47	0.701189	0.132745	5.28224	1.27612e-07	2.18e-06	1803.47	0.728529	0.133008	5.47734	4.31768e-08	4.57649e-07
ENSG00000163565.18	IFI16	protein_coding	3697.77	2.42437	0.283309	8.55733	1.15509e-17	1.01899e-15	3697.77	1.96873	0.283477	6.94496	3.78577e-12	7.24514e-11
ENSG00000148399.13	DPH7	protein_coding	1703.14	-0.405065	0.125124	-3.2373	0.00120667	0.00675584	1703.14	-0.689897	0.125981	-5.4762	4.34558e-08	4.60154e-07
ENSG00000114021.12	NIT2	protein_coding	1479.49	-0.399945	0.150892	-2.65053	0.00803655	0.0324439	1479.49	-0.832692	0.152081	-5.47532	4.36714e-08	4.62071e-07
ENSG00000136213.10	CHST12	protein_coding	3500.5	0.402636	0.132589	3.03672	0.00239169	0.0119893	3500.5	-0.730675	0.133462	-5.47478	4.38051e-08	4.63212e-07
ENSG00000197555.9	SIPA1L1	protein_coding	652.59	0.391132	0.167898	2.32958	0.0198283	0.067767	652.59	1.16025	0.166701	6.96009	3.40048e-12	6.54976e-11
ENSG00000115884.11	SDC1	protein_coding	293.038	0.73547	0.286697	2.56532	0.010308	0.0398574	293.038	1.96297	0.281764	6.96673	3.24386e-12	6.26155e-11
ENSG00000040199.18	PHLPP2	protein_coding	834.451	1.24078	0.167931	7.38863	1.48349e-13	7.16934e-12	834.451	0.922323	0.168526	5.47288	4.42775e-08	4.6738e-07
ENSG00000142168.14	SOD1	protein_coding	8432.08	-0.403798	0.121588	-3.32105	0.0008968	0.00526676	8432.08	-0.66632	0.121753	-5.47273	4.43164e-08	4.67514e-07
ENSG00000101447.15	FAM83D	protein_coding	1561.28	0.395276	0.137953	2.86529	0.0041663	0.0189174	1561.28	0.753527	0.137698	5.47231	4.44206e-08	4.68338e-07
ENSG00000089048.14	ESF1	protein_coding	2620.77	-0.34449	0.10678	-3.22616	0.00125463	0.00697332	2620.77	-0.587606	0.107448	-5.46873	4.53282e-08	4.77626e-07
ENSG00000125827.9	TMX4	protein_coding	4740.69	0.658651	0.126642	5.2009	1.98323e-07	3.24817e-06	4740.69	0.692611	0.126659	5.46829	4.5439e-08	4.78512e-07
ENSG00000110057.8	UNC93B1	protein_coding	2552.27	1.20891	0.155463	7.77619	7.47427e-15	4.43482e-13	2552.27	0.851714	0.155816	5.46614	4.5994e-08	4.84071e-07
ENSG00000164465.18	DCBLD1	protein_coding	958.531	0.698244	0.169521	4.11893	3.80637e-05	0.000346796	958.531	1.17918	0.168866	6.9829	2.89158e-12	5.61788e-11
ENSG00000126461.15	SCAF1	protein_coding	5675.5	0.158173	0.10137	1.56036	0.118674	0.274966	5675.5	0.553439	0.101277	5.46462	4.639e-08	4.87667e-07
ENSG00000184009.12	ACTG1	protein_coding	89546.4	0.0952416	0.106196	0.896848	0.3698	0.598958	89546.4	0.580217	0.106187	5.46408	4.6531e-08	4.88862e-07
ENSG00000105223.20	PLD3	protein_coding	1128.89	0.603055	0.172705	3.49182	0.000479736	0.00308233	1128.89	1.20559	0.172125	7.00418	2.48434e-12	4.9011e-11
ENSG00000111877.17	MCM9	protein_coding	757.682	-0.266391	0.169772	-1.56911	0.116623	0.271457	757.682	-0.941394	0.17239	-5.46083	4.73912e-08	4.97316e-07
ENSG00000197943.10	PLCG2	protein_coding	7862.71	0.348648	0.110975	3.14169	0.00167976	0.00892214	7862.71	0.605289	0.110955	5.45526	4.8902e-08	5.1287e-07
ENSG00000173890.17	GPR160	protein_coding	87.5756	-1.18808	0.432798	-2.74511	0.00604914	0.0256896	87.5756	-2.50536	0.459274	-5.45504	4.89621e-08	5.13199e-07
ENSG00000083799.17	CYLD	protein_coding	2421.36	0.964727	0.141908	6.79827	1.05885e-11	3.85462e-10	2421.36	0.775226	0.142138	5.45403	4.92395e-08	5.15806e-07
ENSG00000127951.7	FGL2	protein_coding	557.42	2.01782	0.516782	3.90458	9.43899e-05	0.000756253	557.42	3.61409	0.515615	7.00929	2.39537e-12	4.73602e-11
ENSG00000204713.11	TRIM27	protein_coding	1475.84	-0.214537	0.128668	-1.66736	0.0954423	0.233296	1475.84	-0.706465	0.129605	-5.45091	5.01116e-08	5.24327e-07
ENSG00000132964.12	CDK8	protein_coding	1613.03	-0.593399	0.125843	-4.7154	2.41233e-06	3.02412e-05	1613.03	-0.687716	0.126287	-5.44567	5.16119e-08	5.39711e-07
ENSG00000161011.20	SQSTM1	protein_coding	1781.05	0.677577	0.128274	5.28228	1.27587e-07	2.18e-06	1781.05	0.698832	0.128473	5.43953	5.34207e-08	5.58299e-07
ENSG00000134265.13	NAPG	protein_coding	1203.71	0.478426	0.1627	2.94053	0.0032765	0.0155233	1203.71	0.883274	0.162425	5.43805	5.3867e-08	5.62636e-07
ENSG00000149308.17	NPAT	protein_coding	1006.25	0.257364	0.166993	1.54116	0.123277	0.282607	1006.25	-0.922952	0.169738	-5.43751	5.40303e-08	5.64012e-07
ENSG00000004897.12	CDC27	protein_coding	3006.39	0.352738	0.11041	3.19481	0.00139921	0.00765893	3006.39	0.600141	0.110393	5.4364	5.43671e-08	5.67197e-07
ENSG00000136141.15	LRCH1	protein_coding	2124.5	-0.14441	0.11942	-1.20926	0.226561	0.435224	2124.5	0.644604	0.118632	5.43366	5.52088e-08	5.75643e-07
ENSG00000117139.17	KDM5B	protein_coding	7514.84	-0.234757	0.0936465	-2.50684	0.0121815	0.045641	7514.84	-0.509766	0.0938458	-5.43195	5.57415e-08	5.80859e-07
ENSG00000116514.16	RNF19B	protein_coding	1686.26	0.592536	0.137099	4.32197	1.54643e-05	0.00015617	1686.26	0.744359	0.137122	5.42843	5.68517e-08	5.92084e-07
ENSG00000236144.8	TMEM147-AS1	lncRNA	317.667	-0.264383	0.218973	-1.20738	0.227285	0.436029	317.667	-1.2162	0.224099	-5.42705	5.72927e-08	5.9633e-07
ENSG00000158234.12	FAIM	protein_coding	877.689	-0.651365	0.156023	-4.1748	2.98246e-05	0.000279049	877.689	-0.852866	0.157224	-5.42454	5.81047e-08	6.04431e-07
ENSG00000113119.12	TMCO6	protein_coding	847.983	-0.312838	0.156072	-2.00444	0.0450228	0.130596	847.983	-0.860572	0.158679	-5.42335	5.84924e-08	6.0811e-07
ENSG00000167004.13	PDIA3	protein_coding	21267.2	-0.296683	0.0863574	-3.43553	0.000591404	0.00368856	21267.2	-0.468667	0.0864315	-5.42241	5.88022e-08	6.10977e-07
ENSG00000197696.10	NMB	protein_coding	238.504	-0.476349	0.255929	-1.86125	0.0627082	0.169098	238.504	-1.43003	0.263932	-5.41817	6.02124e-08	6.25267e-07
ENSG00000267100.1	ILF3-DT	lncRNA	1491.83	-0.666559	0.150234	-4.43681	9.13023e-06	9.82752e-05	1491.83	-0.817098	0.150827	-5.41744	6.04591e-08	6.27465e-07
ENSG00000160446.19	ZDHHC12	protein_coding	2001.05	0.077228	0.12068	0.639942	0.522211	0.737241	2001.05	0.650796	0.120132	5.41733	6.04967e-08	6.27491e-07
ENSG00000145860.11	RNF145	protein_coding	1461.62	0.813595	0.145835	5.57887	2.42092e-08	4.89165e-07	1461.62	1.02731	0.145692	7.05125	1.77315e-12	3.53309e-11
ENSG00000182117.5	NOP10	protein_coding	2677.99	-0.504498	0.11821	-4.26782	1.97395e-05	0.000192917	2677.99	-0.642323	0.118593	-5.4162	6.08805e-08	6.30741e-07
ENSG00000137809.17	ITGA11	protein_coding	143.423	2.85118	0.52073	5.47535	4.36659e-08	8.35869e-07	143.423	3.68502	0.522335	7.05489	1.72737e-12	3.44954e-11
ENSG00000139990.17	DCAF5	protein_coding	2316.2	0.445249	0.114618	3.88464	0.000102481	0.000812878	2316.2	0.620045	0.114688	5.40634	6.43255e-08	6.65663e-07
ENSG00000178199.13	ZC3H12D	protein_coding	330.885	1.58665	0.26004	6.10156	1.05036e-09	2.69013e-08	330.885	1.83522	0.25936	7.07594	1.48443e-12	3.0012e-11
ENSG00000197471.12	SPN	protein_coding	19061.5	0.405233	0.117487	3.44918	0.000562297	0.00352716	19061.5	0.63444	0.117461	5.40126	6.61728e-08	6.8399e-07
ENSG00000160072.19	ATAD3B	protein_coding	3447.83	-0.449438	0.151452	-2.96752	0.00300212	0.0144977	3447.83	-0.820114	0.151856	-5.40059	6.64226e-08	6.86176e-07
ENSG00000258441.1	LINC00641	lncRNA	333.084	-0.26445	0.248829	-1.06278	0.287884	0.507656	333.084	-1.3681	0.253478	-5.39732	6.76425e-08	6.98375e-07
ENSG00000182518.13	FAM104B	protein_coding	293.502	-0.978556	0.231307	-4.23055	2.33116e-05	0.000224797	293.502	-1.26458	0.23442	-5.39451	6.87099e-08	7.08986e-07
ENSG00000103495.14	MAZ	protein_coding	15999.1	-0.356838	0.0857186	-4.1629	3.14233e-05	0.000292367	15999.1	-0.462708	0.0857818	-5.39401	6.89008e-08	7.10547e-07
ENSG00000103005.11	USB1	protein_coding	3780.47	0.183453	0.102217	1.79474	0.0726957	0.190096	3780.47	0.549973	0.101963	5.39387	6.89572e-08	7.10719e-07
ENSG00000177971.8	IMP3	protein_coding	4413.58	-0.625569	0.0987208	-6.33675	2.3466e-10	6.73406e-09	4413.58	-0.532677	0.0987936	-5.39182	6.97469e-08	7.18445e-07
ENSG00000142347.18	MYO1F	protein_coding	29106.4	0.718919	0.0930853	7.72322	1.13423e-14	6.47639e-13	29106.4	0.502001	0.0931239	5.39068	7.01933e-08	7.22628e-07
ENSG00000109685.18	NSD2	protein_coding	18684.3	0.370204	0.0914198	4.0495	5.13281e-05	0.000450892	18684.3	0.493146	0.0915224	5.38826	7.11426e-08	7.3198e-07
ENSG00000059728.11	MXD1	protein_coding	1492.94	0.680707	0.157432	4.32381	1.5336e-05	0.000155356	1492.94	1.11387	0.157153	7.08781	1.3625e-12	2.77031e-11
ENSG00000159388.6	BTG2	protein_coding	253.088	4.04988	0.385618	10.5023	8.42733e-26	1.59669e-23	253.088	2.76612	0.389654	7.0989	1.25754e-12	2.56564e-11
ENSG00000164713.9	BRI3	protein_coding	479.153	0.563009	0.213417	2.63807	0.0083379	0.0334177	479.153	1.50107	0.211435	7.09941	1.25289e-12	2.55906e-11
ENSG00000141219.15	C17orf80	protein_coding	1070.62	-0.235699	0.143243	-1.64545	0.0998775	0.241377	1070.62	-0.779827	0.144949	-5.38002	7.44795e-08	7.64556e-07
ENSG00000149781.12	FERMT3	protein_coding	15945.5	0.683942	0.0948298	7.21231	5.5009e-13	2.4328e-11	15945.5	0.510436	0.0948857	5.37948	7.47012e-08	7.66394e-07
ENSG00000255561.7	FDXACB1	protein_coding	295.88	-0.488871	0.230717	-2.11892	0.0340976	0.104657	295.88	-1.27301	0.236766	-5.37663	7.58922e-08	7.78167e-07
ENSG00000171940.13	ZNF217	protein_coding	2650.17	0.870862	0.124217	7.0108	2.36953e-12	9.40647e-11	2650.17	0.669136	0.124561	5.37194	7.78923e-08	7.98218e-07
ENSG00000140553.17	UNC45A	protein_coding	4980.49	0.458899	0.10579	4.33784	1.43888e-05	0.000146911	4980.49	0.568252	0.105802	5.37091	7.83399e-08	8.02346e-07
ENSG00000135390.19	ATP5MC2	protein_coding	13152.1	-0.168001	0.100566	-1.67055	0.0948104	0.232193	13152.1	-0.540827	0.10072	-5.3696	7.89128e-08	8.07751e-07
ENSG00000148218.16	ALAD	protein_coding	2088.37	-0.00983243	0.123874	-0.0793742	0.936735	0.974979	2088.37	0.661875	0.12327	5.36931	7.90391e-08	8.08582e-07
ENSG00000135372.9	NAT10	protein_coding	6076.73	-0.269585	0.116906	-2.306	0.0211108	0.0712932	6076.73	-0.629242	0.1172	-5.36897	7.9186e-08	8.09623e-07
ENSG00000156253.7	RWDD2B	protein_coding	998.164	-0.229911	0.146574	-1.56857	0.116748	0.271635	998.164	-0.79854	0.148771	-5.36759	7.9794e-08	8.15374e-07
ENSG00000132274.16	TRIM22	protein_coding	1894.22	2.75512	0.179392	15.3581	3.12563e-53	5.7904e-50	1894.22	1.28686	0.180996	7.10989	1.16133e-12	2.38292e-11
ENSG00000168374.11	ARF4	protein_coding	5113.47	0.206627	0.0985129	2.09747	0.0359524	0.109366	5113.47	0.527927	0.0984148	5.36431	8.12615e-08	8.29423e-07
ENSG00000143164.15	DCAF6	protein_coding	2654.53	0.274322	0.123806	2.21574	0.0267092	0.0859839	2654.53	0.66306	0.123635	5.36302	8.18398e-08	8.3485e-07
ENSG00000139644.13	TMBIM6	protein_coding	28696.1	0.22436	0.0931559	2.40843	0.0160212	0.0569706	28696.1	0.499395	0.0931716	5.35995	8.32455e-08	8.48706e-07
ENSG00000131378.14	RFTN1	protein_coding	488.389	0.512235	0.195953	2.61407	0.00894713	0.0354933	488.389	1.38079	0.194038	7.11604	1.1107e-12	2.28689e-11
ENSG00000213699.9	SLC35F6	protein_coding	1432.75	0.531357	0.133558	3.97846	6.93618e-05	0.000586445	1432.75	0.715319	0.133486	5.35876	8.37965e-08	8.52868e-07
ENSG00000126860.11	EVI2A	protein_coding	735.274	0.829931	0.187492	4.42648	9.57828e-06	0.000102332	735.274	1.33056	0.186836	7.12157	1.06708e-12	2.19961e-11
ENSG00000085644.13	ZNF213	protein_coding	759.587	0.084736	0.162784	0.520542	0.602686	0.797633	759.587	-0.890459	0.166181	-5.35837	8.39775e-08	8.54225e-07
ENSG00000122126.17	OCRL	protein_coding	795.172	-0.180433	0.152383	-1.18408	0.236382	0.446778	795.172	-0.829914	0.154917	-5.35717	8.4535e-08	8.59408e-07
ENSG00000137992.14	DBT	protein_coding	829.961	0.465203	0.184768	2.51778	0.0118098	0.0444882	829.961	0.988818	0.184588	5.3569	8.46634e-08	8.60224e-07
ENSG00000198848.12	CES1	protein_coding	871.663	0.034404	0.206346	0.16673	0.867583	0.944751	871.663	1.45605	0.204108	7.13373	9.76832e-13	2.02289e-11
ENSG00000187735.14	TCEA1	protein_coding	1936.88	0.201448	0.15313	1.31553	0.188331	0.382547	1936.88	0.818971	0.152937	5.35496	8.55763e-08	8.68515e-07
ENSG00000135968.20	GCC2	protein_coding	1930.12	0.605625	0.177902	3.40426	0.000663432	0.00408622	1930.12	0.952018	0.177787	5.35482	8.56433e-08	8.68702e-07
ENSG00000170871.12	KIAA0232	protein_coding	2316.99	0.432226	0.122527	3.5276	0.000419344	0.00274185	2316.99	0.655749	0.122477	5.35404	8.60123e-08	8.71459e-07
ENSG00000183484.12	GPR132	protein_coding	409.807	1.04481	0.264506	3.95005	7.81363e-05	0.000647176	409.807	1.88135	0.262847	7.15756	8.21284e-13	1.71465e-11
ENSG00000163840.10	DTX3L	protein_coding	2961.87	2.36674	0.160506	14.7455	3.28763e-49	4.56789e-46	2961.87	0.865239	0.161643	5.3528	8.66059e-08	8.76796e-07
ENSG00000226137.5	BAIAP2-DT	lncRNA	792.007	-0.123905	0.163738	-0.756727	0.449213	0.675908	792.007	1.15245	0.160875	7.16364	7.85602e-13	1.64398e-11
ENSG00000288066.1	AC097448.1	lncRNA	268.948	-0.511833	0.243	-2.10631	0.0351776	0.107499	268.948	-1.33686	0.249764	-5.35247	8.67597e-08	8.77542e-07
ENSG00000147536.12	GINS4	protein_coding	1497.18	0.0612478	0.187498	0.326659	0.743926	0.879804	1497.18	-1.01203	0.189192	-5.34925	8.83196e-08	8.92816e-07
ENSG00000171302.17	CANT1	protein_coding	2799.88	0.0656362	0.142901	0.459312	0.64601	0.82446	2799.88	0.762425	0.142582	5.34728	8.92867e-08	9.02083e-07
ENSG00000136717.15	BIN1	protein_coding	2050.82	0.54028	0.14049	3.84568	0.000120221	0.000932733	2050.82	1.005	0.140242	7.16617	7.71274e-13	1.61589e-11
ENSG00000214114.9	MYCBP	protein_coding	1046.21	-0.633084	0.154298	-4.10299	4.07842e-05	0.000367366	1046.21	-0.830739	0.155435	-5.34462	9.06088e-08	9.14409e-07
ENSG00000108001.13	EBF3	protein_coding	2981.38	-0.195792	0.109857	-1.78224	0.0747093	0.193507	2981.38	-0.5916	0.110695	-5.34439	9.07206e-08	9.15022e-07
ENSG00000189060.5	H1F0	protein_coding	1335.99	0.782409	0.162669	4.80983	1.51059e-06	2.00156e-05	1335.99	1.16458	0.162403	7.17092	7.44977e-13	1.56262e-11
ENSG00000105647.17	PIK3R2	protein_coding	2806.99	-0.207318	0.111603	-1.85763	0.0632213	0.170042	2806.99	-0.599768	0.112259	-5.34274	9.15545e-08	9.22394e-07
ENSG00000111581.10	NUP107	protein_coding	5684.32	-0.138667	0.102333	-1.35505	0.175401	0.364176	5684.32	-0.548577	0.102726	-5.34022	9.28342e-08	9.34761e-07
ENSG00000106591.4	MRPL32	protein_coding	3618.09	-0.366213	0.104858	-3.49248	0.000478555	0.00307592	3618.09	-0.561742	0.105221	-5.33869	9.36229e-08	9.42172e-07
ENSG00000196975.16	ANXA4	protein_coding	1131.41	0.226425	0.140774	1.60842	0.107743	0.256223	1131.41	1.00133	0.139521	7.17686	7.13307e-13	1.49794e-11
ENSG00000025800.14	KPNA6	protein_coding	3949.45	0.24504	0.100742	2.43235	0.0150014	0.0540796	3949.45	0.537297	0.100681	5.33665	9.4679e-08	9.51731e-07
ENSG00000244879.8	GABPB1-AS1	lncRNA	1847.81	-0.0917556	0.145923	-0.628795	0.529483	0.743542	1847.81	-0.784591	0.147033	-5.33617	9.49315e-08	9.53734e-07
ENSG00000008516.17	MMP25	protein_coding	1409.1	0.914553	0.186305	4.9089	9.15869e-07	1.27888e-05	1409.1	1.33707	0.186047	7.18671	6.63718e-13	1.40368e-11
ENSG00000013364.19	MVP	protein_coding	338.797	0.72328	0.252013	2.87002	0.0041045	0.0186908	338.797	1.79541	0.249092	7.20782	5.68566e-13	1.21103e-11
ENSG00000123064.12	DDX54	protein_coding	17494.8	-0.340551	0.108979	-3.12494	0.00177844	0.00935392	17494.8	-0.581757	0.109061	-5.33422	9.5958e-08	9.62428e-07
ENSG00000123179.14	EBPL	protein_coding	1093.59	-0.61761	0.149239	-4.13839	3.49755e-05	0.000321116	1093.59	-0.800307	0.150101	-5.3318	9.72436e-08	9.74776e-07
ENSG00000090857.13	PDPR	protein_coding	6024.19	0.411135	0.108066	3.80448	0.000142101	0.00107206	6024.19	0.576398	0.108141	5.33004	9.81905e-08	9.83717e-07
ENSG00000004534.15	RBM6	protein_coding	8460.05	-0.303343	0.093584	-3.2414	0.00118945	0.00667734	8460.05	-0.499523	0.093751	-5.32819	9.91955e-08	9.9278e-07
ENSG00000145912.8	NHP2	protein_coding	4233.58	-0.590007	0.128487	-4.59197	4.39072e-06	5.13369e-05	4233.58	-0.685739	0.128701	-5.32817	9.92059e-08	9.9278e-07
ENSG00000106028.11	SSBP1	protein_coding	6327.25	-0.593552	0.122618	-4.84067	1.29401e-06	1.74556e-05	6327.25	-0.653941	0.122742	-5.32779	9.94142e-08	9.94309e-07
ENSG00000128203.7	ASPHD2	protein_coding	142.266	1.70561	0.367725	4.63828	3.51324e-06	4.20504e-05	142.266	2.63084	0.363968	7.22823	4.89325e-13	1.05352e-11
ENSG00000125454.12	SLC25A19	protein_coding	2471.84	-0.523975	0.11692	-4.48149	7.41227e-06	8.1628e-05	2471.84	-0.623738	0.117278	-5.31845	1.04653e-07	1.04554e-06
ENSG00000123636.18	BAZ2B	protein_coding	944.488	0.841837	0.173408	4.85465	1.20599e-06	1.63741e-05	944.488	1.25302	0.172904	7.24689	4.26458e-13	9.23717e-12
ENSG00000113649.11	TCERG1	protein_coding	7231.9	-0.521096	0.100871	-5.16599	2.39171e-07	3.83802e-06	7231.9	-0.536613	0.100962	-5.31501	1.06651e-07	1.06431e-06
ENSG00000129925.11	TMEM8A	protein_coding	2497.58	0.506399	0.12082	4.19136	2.77287e-05	0.000261642	2497.58	0.642088	0.120818	5.31448	1.0696e-07	1.0668e-06
ENSG00000181817.6	LSM10	protein_coding	790.111	-0.4015	0.161063	-2.49282	0.0126735	0.0470776	790.111	-0.866559	0.163093	-5.31328	1.0767e-07	1.07329e-06
ENSG00000033800.13	PIAS1	protein_coding	2499.46	0.40794	0.119509	3.41347	0.000641403	0.0039696	2499.46	0.634496	0.119426	5.31288	1.07906e-07	1.07504e-06
ENSG00000134516.17	DOCK2	protein_coding	11477.6	0.471589	0.0945648	4.98694	6.13419e-07	8.96365e-06	11477.6	0.502363	0.0945797	5.31154	1.08705e-07	1.08228e-06
ENSG00000166557.13	TMED3	protein_coding	4553.52	-0.717394	0.107574	-6.66882	2.5787e-11	8.73877e-10	4553.52	-0.571477	0.107593	-5.31146	1.08753e-07	1.08228e-06
ENSG00000131558.15	EXOC4	protein_coding	3379.03	0.429417	0.117365	3.6588	0.0002534	0.00177444	3379.03	-0.629304	0.118501	-5.31053	1.09309e-07	1.0872e-06
ENSG00000131374.14	TBC1D5	protein_coding	2378.72	0.598899	0.117406	5.10107	3.37734e-07	5.25412e-06	2378.72	0.625077	0.117746	5.30868	1.10423e-07	1.09767e-06
ENSG00000129355.6	CDKN2D	protein_coding	1238.18	0.629831	0.151584	4.155	3.25292e-05	0.000300643	1238.18	1.09609	0.151115	7.25334	4.06629e-13	8.81833e-12
ENSG00000184384.14	MAML2	protein_coding	387.711	2.19001	0.254809	8.59471	8.3472e-18	7.56374e-16	387.711	1.86171	0.256191	7.26687	3.67925e-13	8.01781e-12
ENSG00000167965.18	MLST8	protein_coding	3774.91	-0.923224	0.121466	-7.60066	2.94628e-14	1.55947e-12	3774.91	-0.643709	0.12135	-5.30459	1.12927e-07	1.1207e-06
ENSG00000163947.11	ARHGEF3	protein_coding	192.654	1.81601	0.329681	5.50837	3.62166e-08	7.07072e-07	192.654	2.38554	0.32788	7.27566	3.44734e-13	7.52157e-12
ENSG00000153531.13	ADPRHL1	protein_coding	742.729	-0.18367	0.190646	-0.963405	0.335344	0.562664	742.729	0.998327	0.188219	5.30407	1.1325e-07	1.12266e-06
ENSG00000146904.9	EPHA1	protein_coding	968.491	0.491789	0.189363	2.59707	0.00940234	0.0369904	968.491	1.37125	0.188268	7.28347	3.25338e-13	7.12442e-12
ENSG00000174917.8	MICOS13	protein_coding	1150.36	-0.489744	0.156097	-3.13744	0.0017043	0.00902946	1150.36	-0.833852	0.157217	-5.30384	1.13393e-07	1.12337e-06
ENSG00000188130.14	MAPK12	protein_coding	2323.56	-0.479518	0.118864	-4.03418	5.47922e-05	0.000477798	2323.56	-0.63249	0.11928	-5.30255	1.14194e-07	1.13014e-06
ENSG00000107262.22	BAG1	protein_coding	15256.8	-0.500968	0.0979353	-5.1153	3.13247e-07	4.89482e-06	15256.8	-0.519416	0.097989	-5.30076	1.15324e-07	1.14069e-06
ENSG00000166260.11	COX11	protein_coding	1309.32	-0.486842	0.160227	-3.03845	0.00237797	0.0119345	1309.32	-0.85554	0.161487	-5.29789	1.17149e-07	1.15811e-06
ENSG00000120333.4	MRPS14	protein_coding	1111.37	-0.812851	0.163523	-4.97088	6.66501e-07	9.64633e-06	1111.37	-0.868744	0.164079	-5.29466	1.19236e-07	1.17809e-06
ENSG00000178773.15	CPNE7	protein_coding	214.926	-0.356418	0.312746	-1.13964	0.254436	0.46808	214.926	-1.72481	0.325792	-5.29422	1.19528e-07	1.18033e-06
ENSG00000087253.13	LPCAT2	protein_coding	1497.19	0.0825526	0.145105	0.568915	0.569414	0.774375	1497.19	0.76484	0.144527	5.29203	1.20963e-07	1.19384e-06
ENSG00000245532.9	NEAT1	lncRNA	2573.81	-0.281421	0.172841	-1.62821	0.103481	0.24853	2573.81	-0.917983	0.173469	-5.29191	1.21048e-07	1.19402e-06
ENSG00000267601.1	AC022966.2	lncRNA	134.442	0.999998	0.365416	2.7366	0.0062078	0.0261833	134.442	2.59987	0.356708	7.28851	3.13394e-13	6.88812e-12
ENSG00000219410.6	AC125494.1	lncRNA	484.266	-0.722909	0.195993	-3.68844	0.000225631	0.00160904	484.266	-1.04904	0.19827	-5.29095	1.2168e-07	1.19892e-06
ENSG00000103160.12	HSDL1	protein_coding	999.959	0.00625595	0.161561	0.038722	0.969112	0.987472	999.959	-0.865561	0.163683	-5.28804	1.23636e-07	1.21754e-06
ENSG00000087586.17	AURKA	protein_coding	6010.11	0.320528	0.105673	3.0332	0.00241974	0.0121081	6010.11	0.558637	0.105645	5.28788	1.23741e-07	1.2179e-06
ENSG00000161791.14	FMNL3	protein_coding	1702.08	1.25447	0.147464	8.50693	1.786e-17	1.55094e-15	1702.08	1.08133	0.147842	7.31409	2.59139e-13	5.7167e-12
ENSG00000174721.9	FGFBP3	protein_coding	880.827	-1.19558	0.160702	-7.43972	1.00895e-13	4.977e-12	880.827	-0.846828	0.16015	-5.28772	1.2385e-07	1.21817e-06
ENSG00000160307.10	S100B	protein_coding	1204.26	0.259439	0.156177	1.66119	0.0966757	0.235585	1204.26	1.14241	0.155011	7.36989	1.70769e-13	3.85749e-12
ENSG00000111790.14	FGFR1OP2	protein_coding	3618.45	0.227745	0.103914	2.19166	0.0284042	0.0903614	3618.45	0.54834	0.103729	5.28629	1.24822e-07	1.22584e-06
ENSG00000102901.13	CENPT	protein_coding	4483.12	-0.247502	0.108829	-2.27424	0.0229516	0.0761081	4483.12	-0.577416	0.109257	-5.28495	1.25738e-07	1.23416e-06
ENSG00000176731.12	RBIS	protein_coding	552.029	-0.647935	0.196667	-3.29458	0.000985701	0.00571439	552.029	-1.04834	0.198467	-5.28218	1.27659e-07	1.25233e-06
ENSG00000171467.16	ZNF318	protein_coding	3026.26	0.578213	0.111102	5.20435	1.94675e-07	3.19156e-06	3026.26	0.587548	0.111238	5.28188	1.27865e-07	1.25367e-06
ENSG00000102908.22	NFAT5	protein_coding	1327.67	0.749084	0.181435	4.12866	3.64886e-05	0.000334272	1327.67	0.958694	0.181524	5.28135	1.28237e-07	1.25662e-06
ENSG00000087266.17	SH3BP2	protein_coding	4835.29	0.771679	0.110515	6.98254	2.89882e-12	1.13722e-10	4835.29	0.58439	0.110668	5.28054	1.28803e-07	1.26148e-06
ENSG00000106799.13	TGFBR1	protein_coding	3483.19	1.33895	0.142213	9.41512	4.72528e-21	5.68645e-19	3483.19	1.05149	0.14256	7.37576	1.63408e-13	3.70054e-12
ENSG00000117877.10	CD3EAP	protein_coding	1189.64	-0.418412	0.1468	-2.85021	0.00436901	0.0196771	1189.64	-0.780783	0.147996	-5.2757	1.32249e-07	1.29382e-06
ENSG00000018699.13	TTC27	protein_coding	952.829	-0.706185	0.142823	-4.94449	7.63417e-07	1.0907e-05	952.829	-0.756563	0.143447	-5.27416	1.33365e-07	1.30402e-06
ENSG00000171603.17	CLSTN1	protein_coding	6953.64	0.438825	0.0974126	4.5048	6.6434e-06	7.39916e-05	6953.64	0.513959	0.0974585	5.27362	1.33755e-07	1.30712e-06
ENSG00000132429.10	POPDC3	protein_coding	120.323	-0.746731	0.361273	-2.06694	0.0387393	0.115836	120.323	-1.98836	0.377065	-5.27326	1.34025e-07	1.30904e-06
ENSG00000172232.10	AZU1	protein_coding	723.197	-0.931584	0.202998	-4.58913	4.45088e-06	5.19675e-05	723.197	-1.07514	0.203979	-5.27084	1.35801e-07	1.32567e-06
ENSG00000107443.16	CCNJ	protein_coding	1173.45	-0.304336	0.146613	-2.07578	0.0379146	0.11374	1173.45	0.763338	0.144839	5.27023	1.36249e-07	1.32932e-06
ENSG00000169756.16	LIMS1	protein_coding	1865.26	0.649951	0.13661	4.75771	1.95803e-06	2.52094e-05	1865.26	1.00731	0.136515	7.37872	1.59821e-13	3.62847e-12
ENSG00000182858.14	ALG12	protein_coding	791.649	-0.690211	0.167745	-4.11464	3.87781e-05	0.000351767	791.649	-0.887685	0.168516	-5.26766	1.38172e-07	1.34662e-06
ENSG00000171469.11	ZNF561	protein_coding	1695.37	0.168338	0.135963	1.23811	0.215674	0.420916	1695.37	-0.72621	0.137882	-5.26689	1.38751e-07	1.35152e-06
ENSG00000171150.9	SOCS5	protein_coding	680.057	0.532724	0.179623	2.96578	0.00301918	0.014553	680.057	-0.97528	0.185203	-5.26601	1.39423e-07	1.35733e-06
ENSG00000163938.17	GNL3	protein_coding	9254.52	-0.375638	0.0941815	-3.98845	6.65054e-05	0.000566026	9254.52	-0.496621	0.0943177	-5.26541	1.39879e-07	1.36103e-06
ENSG00000135972.9	MRPS9	protein_coding	1878.57	-0.468637	0.117097	-4.00214	6.27723e-05	0.000538376	1878.57	-0.619459	0.11766	-5.26482	1.40325e-07	1.36463e-06
ENSG00000112977.15	DAP	protein_coding	5871.42	-0.444811	0.099467	-4.47194	7.75115e-06	8.49658e-05	5871.42	0.521035	0.0989987	5.26305	1.41685e-07	1.37636e-06
ENSG00000119446.14	RBM18	protein_coding	1019.86	-0.582786	0.151621	-3.84369	0.000121197	0.000938994	1019.86	-0.808146	0.15355	-5.26308	1.41658e-07	1.37636e-06
ENSG00000116127.18	ALMS1	protein_coding	2320.13	-0.304881	0.124855	-2.44189	0.0146107	0.0528425	2320.13	-0.659386	0.12533	-5.26119	1.43123e-07	1.38957e-06
ENSG00000104043.14	ATP8B4	protein_coding	2170.14	-0.271501	0.134235	-2.02258	0.043117	0.126165	2170.14	-0.710239	0.135012	-5.26056	1.43617e-07	1.39361e-06
ENSG00000167635.11	ZNF146	protein_coding	2267.89	0.0270454	0.123502	0.218988	0.826659	0.92391	2267.89	-0.655958	0.124724	-5.2593	1.44608e-07	1.40248e-06
ENSG00000100219.16	XBP1	protein_coding	6107.18	-1.01782	0.101737	-10.0044	1.45839e-23	2.2308e-21	6107.18	-0.534091	0.101565	-5.25863	1.45129e-07	1.40676e-06
ENSG00000111145.8	ELK3	protein_coding	1425.83	0.271236	0.145923	1.85876	0.0630606	0.169719	1425.83	1.07254	0.145336	7.37969	1.58655e-13	3.60658e-12
ENSG00000159445.13	THEM4	protein_coding	1186.31	-0.321182	0.148383	-2.16455	0.0304223	0.0953847	1186.31	-0.788241	0.149938	-5.25713	1.46319e-07	1.41676e-06
ENSG00000155744.9	FAM126B	protein_coding	1180.61	0.852033	0.186143	4.57731	4.70993e-06	5.44204e-05	1180.61	0.977041	0.185984	5.25336	1.49346e-07	1.4453e-06
ENSG00000112195.9	TREML2	protein_coding	654.027	1.04859	0.174253	6.01762	1.76997e-09	4.33343e-08	654.027	1.29237	0.174089	7.42361	1.13971e-13	2.62411e-12
ENSG00000131747.15	TOP2A	protein_coding	18390.6	0.283753	0.0914359	3.1033	0.00191376	0.0099186	18390.6	0.480206	0.0914453	5.2513	1.5103e-07	1.45922e-06
ENSG00000173915.16	ATP5MD	protein_coding	3888.2	-0.551979	0.119396	-4.62308	3.78076e-06	4.48659e-05	3888.2	-0.628206	0.119628	-5.25133	1.51005e-07	1.45922e-06
ENSG00000273420.1	AC008738.7	lncRNA	363.851	-0.878375	0.225432	-3.8964	9.76311e-05	0.000777737	363.851	-1.19775	0.228131	-5.25027	1.51877e-07	1.46662e-06
ENSG00000126561.16	STAT5A	protein_coding	4464.53	0.0595323	0.096362	0.617799	0.536708	0.749019	4464.53	-0.508949	0.0969811	-5.24792	1.53827e-07	1.48384e-06
ENSG00000132507.18	EIF5A	protein_coding	24289.1	-0.643252	0.109944	-5.85072	4.89453e-09	1.11029e-07	24289.1	-0.577065	0.10996	-5.24796	1.53793e-07	1.48384e-06
ENSG00000134955.11	SLC37A2	protein_coding	1170.13	1.13953	0.166184	6.85706	7.02916e-12	2.60438e-10	1170.13	1.23471	0.166319	7.42372	1.13875e-13	2.62411e-12
ENSG00000280079.1	AC011447.7	TEC	98.7288	-0.912276	0.375744	-2.42792	0.0151856	0.0546678	98.7288	-2.07489	0.395684	-5.24382	1.57288e-07	1.51589e-06
ENSG00000122512.16	PMS2	protein_coding	795.614	-0.143128	0.168711	-0.848362	0.396237	0.625848	795.614	-0.897829	0.171237	-5.2432	1.57815e-07	1.51986e-06
ENSG00000126001.16	CEP250	protein_coding	5711.39	0.554367	0.0999856	5.54446	2.94856e-08	5.84558e-07	5711.39	0.524487	0.100085	5.24043	1.60205e-07	1.54205e-06
ENSG00000141380.14	AC091021.1	protein_coding	3108.81	0.312227	0.105626	2.95596	0.00311696	0.0149165	3108.81	0.553053	0.105617	5.23643	1.63717e-07	1.575e-06
ENSG00000164308.16	ERAP2	protein_coding	2486.5	0.760214	0.1342	5.66478	1.47217e-08	3.10452e-07	2486.5	0.705269	0.134698	5.23592	1.64162e-07	1.57844e-06
ENSG00000285304.1	Z83844.3	protein_coding	1697.63	1.10228	0.17962	6.13674	8.42314e-10	2.19436e-08	1697.63	0.942026	0.179926	5.23561	1.64437e-07	1.58024e-06
ENSG00000138030.13	KHK	protein_coding	265.622	-0.381684	0.268952	-1.41915	0.155854	0.334649	265.622	-1.45416	0.277755	-5.2354	1.64628e-07	1.58122e-06
ENSG00000186111.9	PIP5K1C	protein_coding	1158.86	1.13261	0.15652	7.23621	4.61381e-13	2.05685e-11	1158.86	0.815168	0.155748	5.23388	1.65992e-07	1.59347e-06
ENSG00000284874.1	AC000093.1	protein_coding	396.447	-0.652102	0.203333	-3.20706	0.00134098	0.00738869	396.447	-1.07923	0.206488	-5.22662	1.7264e-07	1.6564e-06
ENSG00000109111.15	SUPT6H	protein_coding	12203.4	0.366482	0.0898098	4.08065	4.49096e-05	0.00040149	12203.4	0.469527	0.0898366	5.22646	1.72791e-07	1.65696e-06
ENSG00000167632.16	TRAPPC9	protein_coding	600.984	0.334898	0.188031	1.78107	0.0749004	0.193715	600.984	-1.01319	0.193951	-5.22395	1.75147e-07	1.67865e-06
ENSG00000114841.17	DNAH1	protein_coding	910.634	0.0097935	0.164624	0.05949	0.952562	0.980374	910.634	0.853981	0.163529	5.22221	1.76796e-07	1.69356e-06
ENSG00000164877.19	MICALL2	protein_coding	2438.2	0.165763	0.135448	1.22381	0.221022	0.427953	2438.2	-0.712546	0.136506	-5.21989	1.79025e-07	1.71399e-06
ENSG00000027001.10	MIPEP	protein_coding	453.495	-0.586608	0.222092	-2.64128	0.00825927	0.0331664	453.495	-1.17334	0.224931	-5.21645	1.8238e-07	1.74275e-06
ENSG00000125485.17	DDX31	protein_coding	1389	-0.429691	0.155058	-2.77116	0.00558577	0.0240463	1389	-0.813899	0.156023	-5.21654	1.82292e-07	1.74275e-06
ENSG00000233016.7	SNHG7	lncRNA	2206.42	-0.407128	0.128639	-3.1649	0.00155139	0.00837096	2206.42	-0.673847	0.129176	-5.21649	1.82343e-07	1.74275e-06
ENSG00000243989.9	ACY1	protein_coding	2174.73	-0.452653	0.145092	-3.11976	0.00180998	0.00948393	2174.73	-0.75949	0.145596	-5.21642	1.82418e-07	1.74275e-06
ENSG00000137312.15	FLOT1	protein_coding	1949.23	1.08294	0.14381	7.53035	5.06029e-14	2.60402e-12	1949.23	0.752582	0.144302	5.21534	1.83484e-07	1.752e-06
ENSG00000107738.20	VSIR	protein_coding	2445.12	0.759893	0.130944	5.80319	6.50661e-09	1.46206e-07	2445.12	0.682508	0.130979	5.21083	1.87999e-07	1.79415e-06
ENSG00000127870.17	RNF6	protein_coding	3127.19	0.289275	0.129647	2.23125	0.0256643	0.0832653	3127.19	0.675136	0.12958	5.21017	1.88667e-07	1.79897e-06
ENSG00000196576.15	PLXNB2	protein_coding	5636.03	1.03352	0.103727	9.9638	2.19509e-23	3.23882e-21	5636.03	0.542029	0.104034	5.21013	1.88705e-07	1.79897e-06
ENSG00000168961.17	LGALS9	protein_coding	1017.88	2.1893	0.212049	10.3245	5.45956e-25	9.28849e-23	1017.88	1.5875	0.213091	7.44987	9.34326e-14	2.17924e-12
ENSG00000158769.18	F11R	protein_coding	1897.5	0.479898	0.173346	2.76843	0.00563264	0.0242163	1897.5	0.901498	0.173038	5.20982	1.89026e-07	1.80057e-06
ENSG00000197694.15	SPTAN1	protein_coding	10345.7	0.166474	0.0991474	1.67905	0.0931417	0.229489	10345.7	0.515995	0.0990943	5.20711	1.91805e-07	1.82533e-06
ENSG00000198856.13	OSTC	protein_coding	2724.55	-0.573412	0.114097	-5.02563	5.01772e-07	7.51666e-06	2724.55	-0.595411	0.114347	-5.20704	1.91877e-07	1.82533e-06
ENSG00000205981.8	DNAJC19	protein_coding	829.955	-0.47781	0.154249	-3.09765	0.00195061	0.0100689	829.955	-0.810178	0.155674	-5.20432	1.94713e-07	1.85132e-06
ENSG00000101546.13	RBFA	protein_coding	1649.37	-0.368975	0.129544	-2.84826	0.00439589	0.0197767	1649.37	-0.678786	0.130444	-5.20364	1.95424e-07	1.8571e-06
ENSG00000106290.15	TAF6	protein_coding	6102.73	0.0171069	0.0973572	0.175712	0.86052	0.941226	6102.73	-0.508915	0.0978045	-5.20339	1.9569e-07	1.85864e-06
ENSG00000243207.6	PPAN-P2RY11	protein_coding	584.181	0.273798	0.189909	1.44173	0.149378	0.32497	584.181	0.980586	0.188458	5.2032	1.95889e-07	1.85954e-06
ENSG00000181938.13	GINS3	protein_coding	1219.92	-0.366193	0.154395	-2.37179	0.0177023	0.0618246	1219.92	-0.809708	0.15565	-5.20211	1.97043e-07	1.86951e-06
ENSG00000112759.18	SLC29A1	protein_coding	7141.74	-0.24377	0.10603	-2.29908	0.0215004	0.0723172	7141.74	-0.552698	0.106253	-5.20171	1.97459e-07	1.87246e-06
ENSG00000129951.18	PLPPR3	protein_coding	3265.18	-0.8595	0.110902	-7.75006	9.18517e-15	5.37348e-13	3265.18	-0.576094	0.110758	-5.20136	1.97839e-07	1.87507e-06
ENSG00000136295.15	TTYH3	protein_coding	6146.36	0.0986798	0.100226	0.984572	0.324834	0.551299	6146.36	0.520523	0.100084	5.20086	1.98371e-07	1.87912e-06
ENSG00000107758.15	PPP3CB	protein_coding	2619.31	0.222695	0.117215	1.89989	0.0574476	0.157594	2619.31	0.608272	0.117047	5.1968	2.02747e-07	1.91956e-06
ENSG00000163162.8	RNF149	protein_coding	1325.82	0.673098	0.140131	4.80335	1.56036e-06	2.05659e-05	1325.82	0.729982	0.140491	5.19592	2.03709e-07	1.92765e-06
ENSG00000131473.17	ACLY	protein_coding	19872.1	-0.0262285	0.0865151	-0.303167	0.761762	0.890164	19872.1	0.449187	0.0864589	5.19538	2.04299e-07	1.93221e-06
ENSG00000105520.10	PLPPR2	protein_coding	586.949	1.14229	0.18531	6.16421	7.08342e-10	1.87463e-08	586.949	0.966314	0.186031	5.19437	2.05413e-07	1.94172e-06
ENSG00000132334.16	PTPRE	protein_coding	3971.34	0.690377	0.146421	4.71503	2.4168e-06	3.02744e-05	3971.34	1.09075	0.146338	7.45367	9.07797e-14	2.12567e-12
ENSG00000129173.13	E2F8	protein_coding	1675.65	0.165466	0.126453	1.30851	0.190699	0.386522	1675.65	0.654475	0.126024	5.19325	2.06656e-07	1.95141e-06
ENSG00000131174.7	COX7B	protein_coding	2840.74	-0.409721	0.116515	-3.51648	0.000437316	0.00283821	2840.74	-0.607241	0.116958	-5.19195	2.08103e-07	1.96404e-06
ENSG00000149658.18	YTHDF1	protein_coding	4040.14	-0.358664	0.0985749	-3.63849	0.000274243	0.0019044	4040.14	-0.513039	0.0988767	-5.18868	2.11792e-07	1.99781e-06
ENSG00000110274.16	CEP164	protein_coding	3638.12	0.426172	0.115891	3.67735	0.000235666	0.00167098	3638.12	0.600727	0.115808	5.18727	2.13397e-07	2.01189e-06
ENSG00000107819.13	SFXN3	protein_coding	741.97	0.980112	0.1736	5.6458	1.64412e-08	3.44376e-07	741.97	0.904775	0.174446	5.18657	2.14206e-07	2.01845e-06
ENSG00000076321.11	KLHL20	protein_coding	710.754	-0.0353578	0.166631	-0.212192	0.831957	0.925791	710.754	0.854505	0.164831	5.18412	2.17035e-07	2.04403e-06
ENSG00000136381.13	IREB2	protein_coding	5429.32	0.343477	0.111942	3.06834	0.00215252	0.0109284	5429.32	0.580532	0.111985	5.18402	2.17153e-07	2.04406e-06
ENSG00000109475.16	RPL34	protein_coding	9725.08	-0.318273	0.0927997	-3.42968	0.000604302	0.00375532	9725.08	-0.481753	0.0929439	-5.18327	2.18028e-07	2.05122e-06
ENSG00000159685.10	CHCHD6	protein_coding	576.326	-0.579773	0.178993	-3.23909	0.00119913	0.00672039	576.326	-0.937826	0.180974	-5.1821	2.19396e-07	2.06301e-06
ENSG00000159399.9	HK2	protein_coding	8534.46	-1.04468	0.0891275	-11.7212	9.92812e-32	2.90406e-29	8534.46	-0.460683	0.0889104	-5.18143	2.20193e-07	2.06942e-06
ENSG00000132694.18	ARHGEF11	protein_coding	1968.41	0.687501	0.134355	5.11705	3.10357e-07	4.85876e-06	1968.41	1.00127	0.13424	7.45884	8.72891e-14	2.04879e-12
ENSG00000086730.17	LAT2	protein_coding	11272	0.355153	0.102161	3.4764	0.0005082	0.00323776	11272	-0.530833	0.102487	-5.1795	2.2248e-07	2.08873e-06
ENSG00000136891.14	TEX10	protein_coding	3113.11	-0.197764	0.106276	-1.86085	0.0627656	0.169226	3113.11	-0.553635	0.106903	-5.17887	2.23233e-07	2.09359e-06
ENSG00000266094.7	RASSF5	protein_coding	3490.09	0.017626	0.12781	0.137908	0.890313	0.954828	3490.09	0.659965	0.127432	5.17895	2.23132e-07	2.09359e-06
ENSG00000165819.12	METTL3	protein_coding	2335.72	-0.396168	0.125766	-3.15004	0.00163247	0.00873776	2335.72	-0.654298	0.126362	-5.17796	2.24321e-07	2.10271e-06
ENSG00000139405.16	RITA1	protein_coding	3130.32	-0.897329	0.110917	-8.09009	5.96191e-16	4.10756e-14	3130.32	-0.573351	0.110737	-5.17761	2.2475e-07	2.10563e-06
ENSG00000166508.17	MCM7	protein_coding	51008.5	-0.174592	0.103003	-1.69502	0.0900716	0.22341	51008.5	-0.533474	0.10304	-5.17733	2.25088e-07	2.10768e-06
ENSG00000161016.17	RPL8	protein_coding	58760.4	-0.207757	0.0888264	-2.33891	0.0193403	0.0664867	58760.4	-0.459787	0.088854	-5.17463	2.28363e-07	2.13723e-06
ENSG00000157764.13	BRAF	protein_coding	1756.61	0.600499	0.142287	4.22035	2.43924e-05	0.000233464	1756.61	0.737064	0.142459	5.17388	2.29287e-07	2.14476e-06
ENSG00000239900.12	ADSL	protein_coding	5198.86	-0.392588	0.108334	-3.62386	0.000290234	0.00199385	5198.86	-0.56159	0.108577	-5.17227	2.31269e-07	2.16217e-06
ENSG00000241360.2	PDXP	protein_coding	1697.47	-1.23949	0.176183	-7.03522	1.98942e-12	8.07044e-11	1697.47	-0.909923	0.175967	-5.17098	2.32867e-07	2.17597e-06
ENSG00000152782.16	PANK1	protein_coding	838.59	0.362789	0.170105	2.13273	0.0329468	0.101858	838.59	0.876387	0.169504	5.1703	2.33721e-07	2.18282e-06
ENSG00000123989.14	CHPF	protein_coding	691.306	0.505707	0.174925	2.89099	0.00384035	0.017683	691.306	-0.932322	0.180348	-5.16956	2.34646e-07	2.19031e-06
ENSG00000072736.19	NFATC3	protein_coding	5184.69	0.389748	0.113526	3.4331	0.000596728	0.00371379	5184.69	0.586738	0.113511	5.16901	2.35343e-07	2.19568e-06
ENSG00000160211.18	G6PD	protein_coding	6640.2	0.367784	0.112511	3.26887	0.00107979	0.00615919	6640.2	0.581419	0.112501	5.16813	2.36442e-07	2.20479e-06
ENSG00000123739.11	PLA2G12A	protein_coding	315.337	-0.928342	0.312749	-2.96833	0.00299425	0.0144705	315.337	-1.65507	0.320268	-5.16776	2.3692e-07	2.20809e-06
ENSG00000010295.19	IFFO1	protein_coding	1622.65	0.219678	0.124232	1.76829	0.0770119	0.198365	1622.65	0.64028	0.123909	5.16735	2.37442e-07	2.21181e-06
ENSG00000100416.15	TRMU	protein_coding	2932.44	-0.219153	0.108867	-2.01303	0.0441113	0.128264	2932.44	-0.565474	0.109498	-5.16426	2.41387e-07	2.24622e-06
ENSG00000156030.13	ELMSAN1	protein_coding	3779.97	0.9405	0.118775	7.91832	2.40743e-15	1.54977e-13	3779.97	0.614863	0.11906	5.16433	2.41308e-07	2.24622e-06
ENSG00000112306.8	RPS12	protein_coding	19499.7	-0.196776	0.0838888	-2.34568	0.0189924	0.0653988	19499.7	-0.433662	0.0839804	-5.16385	2.41928e-07	2.25008e-06
ENSG00000119714.11	GPR68	protein_coding	1206.74	1.33616	0.174318	7.66506	1.78747e-14	9.80343e-13	1206.74	1.30325	0.174641	7.46243	8.49415e-14	1.99679e-12
ENSG00000115421.13	PAPOLG	protein_coding	939.234	0.589811	0.153358	3.84597	0.000120074	0.000932028	939.234	1.14271	0.153071	7.46524	8.31477e-14	1.95719e-12
ENSG00000140199.11	SLC12A6	protein_coding	1813.68	1.01483	0.145117	6.99318	2.68726e-12	1.05671e-10	1813.68	1.08488	0.145309	7.46598	8.26828e-14	1.94881e-12
ENSG00000136754.17	ABI1	protein_coding	1642.36	0.233424	0.122887	1.89949	0.0574997	0.157706	1642.36	0.632476	0.122597	5.159	2.48279e-07	2.30436e-06
ENSG00000148334.15	PTGES2	protein_coding	3343.63	-0.716098	0.121393	-5.89903	3.65644e-09	8.51451e-08	3343.63	-0.626506	0.121466	-5.15787	2.49779e-07	2.31708e-06
ENSG00000050405.13	LIMA1	protein_coding	732.637	-0.111976	0.186311	-0.601013	0.547831	0.757693	732.637	0.949881	0.184168	5.15768	2.50035e-07	2.31826e-06
ENSG00000163939.18	PBRM1	protein_coding	3196.95	0.521023	0.115405	4.51475	6.33919e-06	7.08401e-05	3196.95	0.596001	0.115562	5.15743	2.50368e-07	2.32015e-06
ENSG00000172845.15	SP3	protein_coding	4567.04	0.406021	0.112327	3.61464	0.000300767	0.00204932	4567.04	0.579626	0.112391	5.15722	2.5064e-07	2.32147e-06
ENSG00000124357.13	NAGK	protein_coding	2723.5	0.824167	0.118426	6.95934	3.41876e-12	1.3318e-10	2723.5	0.612217	0.118778	5.1543	2.54577e-07	2.35671e-06
ENSG00000188610.12	FAM72B	protein_coding	290.895	-0.434714	0.282267	-1.54008	0.123541	0.283056	290.895	-1.49513	0.29013	-5.15331	2.55932e-07	2.36803e-06
ENSG00000111788.10	AC009533.1	unprocessed_pseudogene	900.675	-0.187372	0.153593	-1.21993	0.222493	0.429802	900.675	-0.802792	0.15579	-5.15305	2.56283e-07	2.37005e-06
ENSG00000176853.16	FAM91A1	protein_coding	1337.18	0.330765	0.139096	2.37796	0.0174087	0.061035	1337.18	0.715264	0.13881	5.15282	2.56597e-07	2.37173e-06
ENSG00000161905.12	ALOX15	protein_coding	87.6114	2.7472	0.536771	5.11802	3.08761e-07	4.84288e-06	87.6114	3.98298	0.53184	7.48905	6.93719e-14	1.65688e-12
ENSG00000135776.5	ABCB10	protein_coding	5257.29	0.182034	0.115931	1.57019	0.11637	0.271096	5257.29	0.596471	0.115796	5.15103	2.59054e-07	2.39198e-06
ENSG00000247092.7	SNHG10	lncRNA	234.345	-0.69244	0.258281	-2.68096	0.00734117	0.0300809	234.345	-1.35128	0.262355	-5.15058	2.59676e-07	2.39649e-06
ENSG00000214113.10	LYRM4	protein_coding	1332.8	-0.241347	0.140949	-1.7123	0.0868416	0.217764	1332.8	-0.730893	0.141925	-5.14984	2.6071e-07	2.40479e-06
ENSG00000160703.16	NLRX1	protein_coding	1428.51	0.367502	0.137363	2.6754	0.00746394	0.030509	1428.51	1.02522	0.136726	7.49834	6.46323e-14	1.55404e-12
ENSG00000259972.3	AC009120.2	lncRNA	375.396	-0.650769	0.210908	-3.08556	0.00203171	0.010407	375.396	-1.10309	0.214266	-5.14821	2.62984e-07	2.42327e-06
ENSG00000026559.14	KCNG1	protein_coding	171.639	1.5007	0.41508	3.61545	0.000299825	0.00204374	171.639	3.10023	0.410039	7.56082	4.00548e-14	9.88294e-13
ENSG00000163629.13	PTPN13	protein_coding	3362.35	0.381349	0.144873	2.6323	0.0084809	0.033885	3362.35	0.745075	0.144795	5.14571	2.6651e-07	2.45324e-06
ENSG00000101188.5	NTSR1	protein_coding	1071.67	1.2562	0.147966	8.48977	2.0705e-17	1.77945e-15	1071.67	0.765711	0.148831	5.14482	2.67776e-07	2.46362e-06
ENSG00000146376.11	ARHGAP18	protein_coding	791.786	0.865453	0.211613	4.0898	4.31741e-05	0.000387428	791.786	1.59457	0.210755	7.56601	3.84868e-14	9.5223e-13
ENSG00000164758.7	MED30	protein_coding	523.858	-0.307523	0.182956	-1.68086	0.0927896	0.228757	523.858	-0.960151	0.186688	-5.14309	2.70261e-07	2.48393e-06
ENSG00000157933.10	SKI	protein_coding	3767.9	0.42454	0.108557	3.91075	9.20115e-05	0.000740757	3767.9	0.558365	0.108588	5.14205	2.71759e-07	2.49642e-06
ENSG00000092841.18	MYL6	protein_coding	23556.8	0.137428	0.0947177	1.45092	0.146802	0.320622	23556.8	0.486875	0.094694	5.14156	2.72466e-07	2.50163e-06
ENSG00000267458.1	AC092069.1	lncRNA	177.586	-0.907647	0.28911	-3.13945	0.00169262	0.0089819	177.586	-1.52398	0.296447	-5.14082	2.73536e-07	2.51017e-06
ENSG00000186480.13	INSIG1	protein_coding	4444.33	-0.488065	0.146248	-3.33725	0.000846129	0.00500977	4444.33	0.748741	0.14568	5.13962	2.75291e-07	2.52498e-06
ENSG00000196683.10	TOMM7	protein_coding	3187.72	-0.302394	0.11769	-2.56942	0.010187	0.0395086	3187.72	-0.607996	0.118304	-5.13926	2.7582e-07	2.52853e-06
ENSG00000153560.12	UBP1	protein_coding	4889.33	0.152536	0.10651	1.43214	0.152105	0.328736	4889.33	0.546671	0.106395	5.13812	2.77507e-07	2.5414e-06
ENSG00000140526.18	ABHD2	protein_coding	2197.73	1.17395	0.183183	6.40863	1.46835e-10	4.39529e-09	2197.73	1.39227	0.183762	7.5765	3.55011e-14	8.80791e-13
ENSG00000163605.14	PPP4R2	protein_coding	3345.94	0.14439	0.109382	1.32005	0.186819	0.380415	3345.94	0.561425	0.109292	5.13694	2.79246e-07	2.55602e-06
ENSG00000131981.16	LGALS3	protein_coding	774.929	1.5947	0.221366	7.20391	5.85112e-13	2.57403e-11	774.929	1.67791	0.221452	7.57684	3.54069e-14	8.79671e-13
ENSG00000073111.14	MCM2	protein_coding	18707.8	-0.179324	0.0925998	-1.93655	0.0528004	0.147832	18707.8	-0.475974	0.0926968	-5.13474	2.82539e-07	2.58353e-06
ENSG00000174839.13	DENND6A	protein_coding	1085.6	0.397018	0.169771	2.33855	0.0193587	0.0665318	1085.6	0.87426	0.170283	5.13417	2.83392e-07	2.59e-06
ENSG00000163866.9	SMIM12	protein_coding	1423.26	-0.218506	0.13221	-1.65272	0.0983877	0.238606	1423.26	-0.684848	0.133397	-5.13393	2.83761e-07	2.59205e-06
ENSG00000064102.15	INTS13	protein_coding	6336.77	-0.677297	0.110135	-6.14968	7.76395e-10	2.03535e-08	6336.77	-0.565654	0.110183	-5.13375	2.84025e-07	2.59314e-06
ENSG00000160551.11	TAOK1	protein_coding	3457.35	0.612447	0.142704	4.29173	1.77287e-05	0.000174905	3457.35	0.734223	0.143031	5.13331	2.84689e-07	2.59788e-06
ENSG00000112378.12	PERP	protein_coding	164.192	0.538946	0.334798	1.60977	0.107449	0.255855	164.192	-1.84152	0.358938	-5.13047	2.89023e-07	2.63609e-06
ENSG00000144909.8	OSBPL11	protein_coding	918.462	1.14954	0.187948	6.11628	9.57858e-10	2.46456e-08	918.462	0.967088	0.188521	5.12987	2.89947e-07	2.64316e-06
ENSG00000175471.19	MCTP1	protein_coding	1187.26	0.10742	0.148767	0.722067	0.470253	0.695443	1187.26	-0.77524	0.151131	-5.1296	2.90351e-07	2.64551e-06
ENSG00000156411.9	ATP5MPL	protein_coding	2562.19	-0.757471	0.138215	-5.48037	4.24443e-08	8.13419e-07	2562.19	-0.709726	0.138376	-5.12896	2.91353e-07	2.65328e-06
ENSG00000159733.13	ZFYVE28	protein_coding	1576.29	1.14328	0.142458	8.02538	1.01211e-15	6.80438e-14	1576.29	0.733685	0.143067	5.12828	2.92404e-07	2.6615e-06
ENSG00000140350.15	ANP32A	protein_coding	13069.9	-0.265892	0.102491	-2.59431	0.00947813	0.0372358	13069.9	-0.526485	0.102667	-5.12811	2.92671e-07	2.66258e-06
ENSG00000094804.12	CDC6	protein_coding	4088.15	-0.0762217	0.117114	-0.650832	0.515155	0.731678	4088.15	-0.603483	0.117733	-5.12585	2.96192e-07	2.6906e-06
ENSG00000169220.18	RGS14	protein_coding	3696.63	0.509117	0.140335	3.62786	0.00028578	0.00196893	3696.63	0.71917	0.140303	5.12585	2.96201e-07	2.6906e-06
ENSG00000123360.12	PDE1B	protein_coding	1091.54	0.678786	0.140958	4.81553	1.46809e-06	1.95195e-05	1091.54	1.06564	0.140635	7.57735	3.52677e-14	8.7743e-13
ENSG00000117713.20	ARID1A	protein_coding	11103.8	0.252684	0.0883175	2.86108	0.00422195	0.0191336	11103.8	0.452627	0.0883167	5.12504	2.97472e-07	2.70077e-06
ENSG00000100290.3	BIK	protein_coding	491.262	0.191573	0.207841	0.921727	0.356671	0.585466	491.262	1.5483	0.204159	7.5838	3.35589e-14	8.37244e-13
ENSG00000078140.14	UBE2K	protein_coding	7732.41	0.0877098	0.0970361	0.903888	0.366055	0.595381	7732.41	0.497596	0.0971194	5.12354	2.99846e-07	2.71957e-06
ENSG00000186687.16	LYRM7	protein_coding	1230.29	-0.340854	0.142438	-2.393	0.0167111	0.058924	1230.29	-0.739655	0.144382	-5.1229	3.00866e-07	2.72744e-06
ENSG00000173083.15	HPSE	protein_coding	90.0033	3.05076	0.48971	6.22973	4.67245e-10	1.27294e-08	90.0033	3.70202	0.48781	7.58907	3.2221e-14	8.06111e-13
ENSG00000134444.14	RELCH	protein_coding	1463.18	0.0953254	0.146903	0.648902	0.516402	0.732568	1463.18	0.75057	0.146584	5.1204	3.04888e-07	2.7611e-06
ENSG00000113615.13	SEC24A	protein_coding	1318.23	0.517366	0.138739	3.72907	0.000192185	0.00139438	1318.23	0.710652	0.138814	5.11945	3.06435e-07	2.77371e-06
ENSG00000123066.8	MED13L	protein_coding	9210.3	0.754258	0.128294	5.87911	4.12474e-09	9.48577e-08	9210.3	0.656651	0.128362	5.11563	3.12697e-07	2.82896e-06
ENSG00000157087.20	ATP2B2	protein_coding	165.439	0.314766	0.356087	0.883959	0.376719	0.60616	165.439	2.59959	0.341629	7.60939	2.75402e-14	6.92876e-13
ENSG00000197296.6	FITM2	protein_coding	313.65	0.018454	0.241773	0.0763277	0.939158	0.975431	313.65	-1.27806	0.250039	-5.11145	3.19697e-07	2.88937e-06
ENSG00000128699.14	ORMDL1	protein_coding	1906.57	-0.301739	0.118658	-2.54294	0.0109926	0.0420461	1906.57	-0.610198	0.119403	-5.11039	3.21489e-07	2.9041e-06
ENSG00000011600.11	TYROBP	protein_coding	613.106	0.658919	0.176909	3.72462	0.000195607	0.00141552	613.106	1.33837	0.175642	7.61989	2.53896e-14	6.41472e-13
ENSG00000149294.16	NCAM1	protein_coding	1286.34	0.479176	0.174811	2.7411	0.00612338	0.0259322	1286.34	1.32651	0.173959	7.62545	2.43182e-14	6.15272e-13
ENSG00000116337.17	AMPD2	protein_coding	7398.99	0.357511	0.0984517	3.63134	0.000281955	0.00194821	7398.99	0.502577	0.0984053	5.10721	3.26942e-07	2.9489e-06
ENSG00000159840.16	ZYX	protein_coding	10445.4	0.526614	0.101753	5.17544	2.27379e-07	3.66998e-06	10445.4	0.519891	0.101802	5.10691	3.27478e-07	2.95076e-06
ENSG00000101745.17	ANKRD12	protein_coding	1007.4	0.642574	0.190653	3.37039	0.000750612	0.00452948	1007.4	1.45465	0.190601	7.6319	2.31315e-14	5.87738e-13
ENSG00000128567.17	PODXL	protein_coding	370.939	0.190459	0.216997	0.877706	0.380104	0.60943	370.939	-1.14612	0.224491	-5.10539	3.3012e-07	2.97307e-06
ENSG00000060069.16	CTDP1	protein_coding	3070.69	-0.0560739	0.116343	-0.481969	0.629828	0.815052	3070.69	0.591722	0.115935	5.10391	3.32713e-07	2.99492e-06
ENSG00000117592.9	PRDX6	protein_coding	7537.72	-0.395811	0.104129	-3.80115	0.000144027	0.0010861	7537.72	-0.53241	0.104333	-5.10297	3.34357e-07	3.0082e-06
ENSG00000154723.12	ATP5PF	protein_coding	4316.11	-0.499058	0.101845	-4.90019	9.57445e-07	1.32587e-05	4316.11	-0.5203	0.102016	-5.1002	3.39291e-07	3.05106e-06
ENSG00000050393.11	MCUR1	protein_coding	2377.64	-0.606394	0.113499	-5.34271	9.15674e-08	1.61899e-06	2377.64	-0.581159	0.113975	-5.09899	3.41477e-07	3.06918e-06
ENSG00000243943.10	ZNF512	protein_coding	2295.63	-0.193831	0.140376	-1.3808	0.167341	0.352639	2295.63	-0.720686	0.141413	-5.09631	3.46329e-07	3.11123e-06
ENSG00000137574.10	TGS1	protein_coding	2090.33	-0.413732	0.118492	-3.49165	0.000480041	0.0030831	2090.33	-0.606358	0.119021	-5.09454	3.49583e-07	3.13889e-06
ENSG00000037757.14	MRI1	protein_coding	1503.77	-0.143895	0.128818	-1.11704	0.263978	0.480177	1503.77	-0.664678	0.130474	-5.09431	3.50005e-07	3.1411e-06
ENSG00000106346.11	USP42	protein_coding	1760.61	-0.00384315	0.125231	-0.0306885	0.975518	0.990538	1760.61	-0.644166	0.126597	-5.08832	3.61247e-07	3.23875e-06
ENSG00000197562.10	RAB40C	protein_coding	1214.37	-0.156164	0.14744	-1.05917	0.289522	0.509897	1214.37	-0.758605	0.149085	-5.08842	3.61067e-07	3.23875e-06
[truncated: 58,605 more rows]
