# Supplementary material for: Pharmacological inhibition of LSD1 triggers myeloid differentiation by targeting GSE1 oncogenic functions in AML
Source: Oncogene. 2021 Dec 3;41(6):878–94. doi: 10.1038/s41388-021-02123-7 (PMC8830420; doi:10.1038/s41388-021-02123-7)
Supplement: Supplementary file 4 — Table S3 [file 41388_2021_2123_MOESM4_ESM.xlsx]

## Sheet: Table S3
Table S3: RNA-seq analysis of NB4 cells treated for 24 hours with 2mM of MC2580 or DMSO
ENSEMBL	SYMBOL	Gene info	BaseMean	log2FoldChange	lfcSE	stat	pvalue	padj
ENSG00000000003.14	TSPAN6	protein_coding	0	NA	NA	NA	NA	NA
ENSG00000000005.6	TNMD	protein_coding	0	NA	NA	NA	NA	NA
ENSG00000000419.12	DPM1	protein_coding	2252.12	-0.325475	0.19494	-1.66961	0.0949956	0.999956
ENSG00000000457.14	SCYL3	protein_coding	380.298	-0.0319052	0.270362	-0.118009	0.90606	0.999956
ENSG00000000460.17	C1orf112	protein_coding	455.878	-0.164434	0.271224	-0.606267	0.544337	0.999956
ENSG00000000938.13	FGR	protein_coding	67.0583	0.811173	0.53048	1.52913	0.126232	0.999956
ENSG00000000971.15	CFH	protein_coding	0.271683	1.38979	4.9387	0.281408	0.778397	NA
ENSG00000001036.13	FUCA2	protein_coding	2415.45	-0.203104	0.20405	-0.995363	0.31956	0.999956
ENSG00000001084.13	GCLC	protein_coding	1277.94	-0.0884262	0.213853	-0.41349	0.679247	0.999956
ENSG00000001167.14	NFYA	protein_coding	1663.88	-0.214328	0.197163	-1.08706	0.27701	0.999956
ENSG00000001460.18	STPG1	protein_coding	268.15	-0.06501	0.30551	-0.212792	0.831489	0.999956
ENSG00000001461.17	NIPAL3	protein_coding	551.302	-0.173111	0.255704	-0.676997	0.498408	0.999956
ENSG00000001497.16	LAS1L	protein_coding	5869.22	-0.0460982	0.186379	-0.247335	0.804649	0.999956
ENSG00000001561.7	ENPP4	protein_coding	33.6919	0.084849	0.7393	0.114769	0.908628	0.999956
ENSG00000001617.12	SEMA3F	protein_coding	230.821	0.251446	0.321632	0.781779	0.434344	0.999956
ENSG00000001626.15	CFTR	protein_coding	0.121941	-0.634025	4.96359	-0.127735	0.898359	NA
ENSG00000001629.10	ANKIB1	protein_coding	1416.8	-0.0349465	0.223562	-0.156317	0.875783	0.999956
ENSG00000001630.17	CYP51A1	protein_coding	1708.07	-0.310606	0.29376	-1.05734	0.290354	0.999956
ENSG00000001631.15	KRIT1	protein_coding	1669.22	-0.398348	0.206826	-1.92601	0.0541033	0.900299
ENSG00000002016.17	RAD52	protein_coding	876.45	0.00673096	0.232433	0.0289587	0.976898	0.999956
ENSG00000002079.14	MYH16	transcribed_unitary_pseudogene	2.17112	4.20171	3.15079	1.33354	0.182354	NA
ENSG00000002330.13	BAD	protein_coding	1047.39	0.212141	0.238099	0.890979	0.372941	0.999956
ENSG00000002549.12	LAP3	protein_coding	10581.1	0.0544214	0.183272	0.296943	0.76651	0.999956
ENSG00000002586.20	CD99	protein_coding	0	NA	NA	NA	NA	NA
ENSG00000002586.20_PAR_Y	CD99	protein_coding	0	NA	NA	NA	NA	NA
ENSG00000002587.10	HS3ST1	protein_coding	0	NA	NA	NA	NA	NA
ENSG00000002726.20	AOC1	protein_coding	903.026	1.74937	0.270643	6.46377	1.02129e-10	7.89541e-08
ENSG00000002745.13	WNT16	protein_coding	1.10224	1.17731	4.11215	0.286302	0.774647	NA
ENSG00000002746.15	HECW1	protein_coding	1.05113	-1.04809	4.09791	-0.255761	0.798136	NA
ENSG00000002822.15	MAD1L1	protein_coding	5253.82	0.186876	0.214837	0.869851	0.384382	0.999956
ENSG00000002834.18	LASP1	protein_coding	20176.1	0.0853145	0.199425	0.427802	0.668796	0.999956
ENSG00000002919.14	SNX11	protein_coding	1288.53	-0.0341195	0.216449	-0.157633	0.874746	0.999956
ENSG00000002933.9	TMEM176A	protein_coding	6.48095	0.159265	1.6227	0.0981485	0.921814	0.999956
ENSG00000003056.8	M6PR	protein_coding	5042.5	-0.157323	0.178529	-0.881217	0.3782	0.999956
ENSG00000003096.14	KLHL13	protein_coding	24.8874	-0.0188967	0.822097	-0.022986	0.981661	0.999956
ENSG00000003137.8	CYP26B1	protein_coding	24.166	-0.698588	0.814477	-0.857713	0.391051	0.999956
ENSG00000003147.19	ICA1	protein_coding	2.04473	4.81887	3.1647	1.5227	0.127835	NA
ENSG00000003249.13	DBNDD1	protein_coding	1074.04	0.625089	0.216376	2.8889	0.00386598	0.209124
ENSG00000003393.15	ALS2	protein_coding	1792.24	-0.404821	0.20237	-2.0004	0.0454568	0.831097
ENSG00000003400.14	CASP10	protein_coding	447.691	-0.0028142	0.296891	-0.00947891	0.992437	0.999956
ENSG00000003402.20	CFLAR	protein_coding	5190.74	-0.138603	0.178801	-0.775182	0.438232	0.999956
ENSG00000003436.16	TFPI	protein_coding	1.07757	0.172604	3.70523	0.0465839	0.962845	NA
ENSG00000003509.16	NDUFAF7	protein_coding	884.056	-0.20035	0.223791	-0.895257	0.37065	0.999956
ENSG00000003756.16	RBM5	protein_coding	5613.35	0.104552	0.183157	0.570833	0.568113	0.999956
ENSG00000003987.14	MTMR7	protein_coding	41.5271	0.42691	0.723778	0.589835	0.555301	0.999956
ENSG00000003989.17	SLC7A2	protein_coding	2085.83	-0.248493	0.210784	-1.1789	0.238438	0.999956
ENSG00000004059.11	ARF5	protein_coding	7205.87	0.114721	0.182727	0.627825	0.530118	0.999956
ENSG00000004139.14	SARM1	protein_coding	12.785	-0.0902937	1.34187	-0.0672893	0.946351	0.999956
ENSG00000004142.12	POLDIP2	protein_coding	9226.3	-0.0815918	0.204567	-0.398851	0.690003	0.999956
ENSG00000004399.12	PLXND1	protein_coding	9178.29	0.1768	0.208785	0.846803	0.397105	0.999956
ENSG00000004455.16	AK2	protein_coding	14494.1	-0.116286	0.180169	-0.64543	0.518649	0.999956
ENSG00000004468.13	CD38	protein_coding	764.225	-0.377497	0.228553	-1.65168	0.0985994	0.999956
ENSG00000004478.8	FKBP4	protein_coding	12987	-0.112883	0.193986	-0.581913	0.560625	0.999956
ENSG00000004487.16	KDM1A	protein_coding	6285.06	-0.0528029	0.191189	-0.276182	0.782409	0.999956
ENSG00000004534.15	RBM6	protein_coding	8609.04	0.0631201	0.17886	0.352902	0.724162	0.999956
ENSG00000004660.14	CAMKK1	protein_coding	290.037	-0.145303	0.290335	-0.500465	0.616748	0.999956
ENSG00000004700.16	RECQL	protein_coding	3757.05	0.22444	0.197169	1.13831	0.254992	0.999956
ENSG00000004766.17	VPS50	protein_coding	682.32	0.0169064	0.242502	0.0697165	0.944419	0.999956
ENSG00000004776.13	HSPB6	protein_coding	4.08118	-0.957039	2.15748	-0.443592	0.657338	0.999956
ENSG00000004777.18	ARHGAP33	protein_coding	848.65	0.67235	0.275712	2.43859	0.0147445	0.492116
ENSG00000004779.10	NDUFAB1	protein_coding	3615.08	-0.189497	0.236262	-0.802063	0.422516	0.999956
ENSG00000004799.8	PDK4	protein_coding	1.04809	2.43978	4.30226	0.567092	0.570652	NA
ENSG00000004809.14	SLC22A16	protein_coding	552.002	-0.348838	0.255799	-1.36372	0.172656	0.999956
ENSG00000004838.14	ZMYND10	protein_coding	105.423	-0.0326442	0.464477	-0.0702816	0.94397	0.999956
ENSG00000004846.16	ABCB5	protein_coding	0.851523	1.46061	4.5852	0.318549	0.750069	NA
ENSG00000004848.8	ARX	protein_coding	4.62424	0.200399	1.81732	0.110272	0.912194	0.999956
ENSG00000004864.13	SLC25A13	protein_coding	2066.19	-0.0583951	0.19064	-0.306311	0.759368	0.999956
ENSG00000004866.20	ST7	protein_coding	753.352	-0.20716	0.246912	-0.839002	0.401468	0.999956
ENSG00000004897.12	CDC27	protein_coding	1730.23	-0.174078	0.209068	-0.832637	0.40505	0.999956
ENSG00000004939.15	SLC4A1	protein_coding	1.46632	0.0820354	3.65182	0.0224643	0.982078	NA
ENSG00000004948.15	CALCR	protein_coding	0.148252	-0.856371	4.972	-0.172239	0.86325	NA
ENSG00000004961.15	HCCS	protein_coding	1074.17	-0.0542652	0.221347	-0.245159	0.806333	0.999956
ENSG00000004975.12	DVL2	protein_coding	1731.19	-0.0433822	0.20979	-0.206788	0.836175	0.999956
ENSG00000005001.10	PRSS22	protein_coding	0	NA	NA	NA	NA	NA
ENSG00000005007.12	UPF1	protein_coding	11900.5	0.00464416	0.190798	0.0243408	0.980581	0.999956
ENSG00000005020.13	SKAP2	protein_coding	1192.8	0.187804	0.214113	0.877127	0.380418	0.999956
ENSG00000005022.6	SLC25A5	protein_coding	29933.1	-0.0435114	0.204689	-0.212573	0.83166	0.999956
ENSG00000005059.16	MCUB	protein_coding	119.57	2.38751	0.437859	5.45268	4.96159e-08	2.04572e-05
ENSG00000005073.5	HOXA11	protein_coding	501.819	-0.123892	0.267781	-0.462663	0.643606	0.999956
ENSG00000005075.15	POLR2J	protein_coding	4099.73	-0.00500726	0.232919	-0.0214978	0.982849	0.999956
ENSG00000005100.13	DHX33	protein_coding	2029.77	-0.113833	0.207793	-0.547819	0.583816	0.999956
ENSG00000005102.13	MEOX1	protein_coding	0.606706	-2.47778	4.8595	-0.509885	0.610132	NA
ENSG00000005108.16	THSD7A	protein_coding	21.6183	-1.63592	0.924885	-1.76878	0.0769302	0.999956
ENSG00000005156.11	LIG3	protein_coding	3217.76	-0.0666736	0.19833	-0.336176	0.736738	0.999956
ENSG00000005175.10	RPAP3	protein_coding	1846.56	-0.479371	0.195208	-2.45569	0.0140613	0.480465
ENSG00000005187.12	ACSM3	protein_coding	34.4177	-0.360271	0.769824	-0.467992	0.63979	0.999956
ENSG00000005189.19	REXO5	protein_coding	864.704	0.210527	0.223755	0.940881	0.346766	0.999956
ENSG00000005194.15	CIAPIN1	protein_coding	3576.35	-0.0810947	0.196246	-0.41323	0.679438	0.999956
ENSG00000005206.17	SPPL2B	protein_coding	3622.08	0.32662	0.192714	1.69485	0.0901043	0.999956
ENSG00000005238.19	FAM214B	protein_coding	307.718	0.946703	0.28339	3.34064	0.000835849	0.0716959
ENSG00000005243.10	COPZ2	protein_coding	4.85688	-0.139203	1.77814	-0.0782857	0.937601	0.999956
ENSG00000005249.13	PRKAR2B	protein_coding	10.4108	1.4083	1.32451	1.06326	0.287665	0.999956
ENSG00000005302.18	MSL3	protein_coding	1348.89	0.0966956	0.228211	0.42371	0.671777	0.999956
ENSG00000005339.14	CREBBP	protein_coding	4021.56	0.227461	0.189356	1.20124	0.229658	0.999956
ENSG00000005379.17	TSPOAP1	protein_coding	5671.76	0.444867	0.205649	2.16323	0.0305232	0.712362
ENSG00000005381.7	MPO	protein_coding	824818	0.269515	0.173042	1.55751	0.11935	0.999956
ENSG00000005421.8	PON1	protein_coding	0	NA	NA	NA	NA	NA
ENSG00000005436.13	GCFC2	protein_coding	569.064	-0.0602596	0.247145	-0.243823	0.807368	0.999956
ENSG00000005448.16	WDR54	protein_coding	1028.05	0.300868	0.215388	1.39686	0.162454	0.999956
ENSG00000005469.11	CROT	protein_coding	150.16	-0.303216	0.370598	-0.81818	0.413255	0.999956
ENSG00000005471.17	ABCB4	protein_coding	1.30767	-3.72811	4.15821	-0.896564	0.369951	NA
ENSG00000005483.21	KMT2E	protein_coding	3676.22	-0.0825625	0.222605	-0.370893	0.710717	0.999956
ENSG00000005486.17	RHBDD2	protein_coding	2440.47	0.308645	0.244039	1.26473	0.205967	0.999956
ENSG00000005513.10	SOX8	protein_coding	0.265138	1.55528	4.99209	0.311549	0.755383	NA
ENSG00000005700.15	IBTK	protein_coding	596.727	-0.228766	0.239475	-0.955281	0.339436	0.999956
ENSG00000005801.18	ZNF195	protein_coding	978.945	-0.114621	0.230638	-0.496973	0.619208	0.999956
ENSG00000005810.18	MYCBP2	protein_coding	5196.06	-0.238118	0.212337	-1.12141	0.262111	0.999956
ENSG00000005812.11	FBXL3	protein_coding	1050.54	-0.297299	0.213675	-1.39136	0.164116	0.999956
ENSG00000005844.17	ITGAL	protein_coding	265.1	0.397656	0.297272	1.33769	0.180999	0.999956
ENSG00000005882.11	PDK2	protein_coding	19.4425	0.566158	0.974257	0.581118	0.561161	0.999956
ENSG00000005884.18	ITGA3	protein_coding	33.3435	0.717786	0.703061	1.02094	0.307281	0.999956
ENSG00000005889.15	ZFX	protein_coding	1001.79	-0.528841	0.260198	-2.03246	0.0421075	0.812123
ENSG00000005893.15	LAMP2	protein_coding	3970.12	-0.192064	0.180649	-1.06319	0.287698	0.999956
ENSG00000005961.18	ITGA2B	protein_coding	548.654	0.335477	0.264647	1.26764	0.204927	0.999956
ENSG00000005981.13	ASB4	protein_coding	0.8294	3.10766	4.55061	0.682911	0.494663	NA
ENSG00000006007.12	GDE1	protein_coding	1983.33	-0.249823	0.201855	-1.23763	0.215852	0.999956
ENSG00000006015.17	REX1BD	protein_coding	1664.07	0.0567324	0.239666	0.236715	0.812878	0.999956
ENSG00000006016.11	CRLF1	protein_coding	274.439	0.0360547	0.299113	0.120539	0.904057	0.999956
ENSG00000006025.12	AC003665.1	protein_coding	1092.33	0.314004	0.227545	1.37996	0.167598	0.999956
ENSG00000006042.12	TMEM98	protein_coding	0.149238	-0.865702	4.97225	-0.174107	0.861782	NA
ENSG00000006047.13	YBX2	protein_coding	81.9401	0.615169	0.496572	1.23883	0.215408	0.999956
ENSG00000006059.3	KRT33A	protein_coding	0	NA	NA	NA	NA	NA
ENSG00000006062.17	MAP3K14	protein_coding	323.652	0.146206	0.283999	0.51481	0.606686	0.999956
ENSG00000006071.14	ABCC8	protein_coding	1.98424	-1.77365	3.28101	-0.540581	0.588796	NA
ENSG00000006116.3	CACNG3	protein_coding	0.240488	1.58458	4.99006	0.317548	0.750828	NA
ENSG00000006118.14	TMEM132A	protein_coding	2.69155	2.08317	2.54868	0.817354	0.413726	NA
ENSG00000006125.18	AP2B1	protein_coding	7883.6	-0.153443	0.175709	-0.873281	0.38251	0.999956
ENSG00000006128.12	TAC1	protein_coding	0	NA	NA	NA	NA	NA
ENSG00000006194.10	ZNF263	protein_coding	2199.16	0.233611	0.19843	1.1773	0.239076	0.999956
ENSG00000006210.7	CX3CL1	protein_coding	0.124655	-0.658032	4.96453	-0.132547	0.894552	NA
ENSG00000006282.21	SPATA20	protein_coding	606.149	0.221447	0.248349	0.891677	0.372566	0.999956
ENSG00000006283.18	CACNA1G	protein_coding	0.247493	-1.47079	4.99579	-0.294407	0.768447	NA
ENSG00000006327.13	TNFRSF12A	protein_coding	330.911	-0.0868576	0.327994	-0.264814	0.791152	0.999956
ENSG00000006377.11	DLX6	protein_coding	0.210378	1.24922	4.98862	0.250413	0.802268	NA
ENSG00000006432.15	MAP3K9	protein_coding	98.7605	-0.635602	0.438179	-1.45055	0.146904	0.999956
ENSG00000006451.8	RALA	protein_coding	2865.16	-0.120699	0.192788	-0.626068	0.53127	0.999956
ENSG00000006453.14	BAIAP2L1	protein_coding	4.06511	-1.42844	1.90571	-0.749556	0.453522	0.999956
ENSG00000006459.11	KDM7A	protein_coding	784.995	-0.419845	0.255451	-1.64354	0.10027	0.999956
ENSG00000006468.14	ETV1	protein_coding	2.36632	-3.24045	3.07505	-1.05379	0.291979	NA
ENSG00000006530.18	AGK	protein_coding	225.508	-0.105441	0.317319	-0.332289	0.739671	0.999956
ENSG00000006534.16	ALDH3B1	protein_coding	1328.2	0.44935	0.201966	2.22488	0.0260895	0.664223
ENSG00000006555.11	TTC22	protein_coding	0.773283	3.42292	4.91464	0.696474	0.486132	NA
ENSG00000006576.16	PHTF2	protein_coding	551.531	-0.758514	0.262359	-2.89113	0.00383858	0.209124
ENSG00000006606.8	CCL26	protein_coding	0	NA	NA	NA	NA	NA
ENSG00000006607.14	FARP2	protein_coding	1418.68	-0.0736746	0.238461	-0.308959	0.757353	0.999956
ENSG00000006611.16	USH1C	protein_coding	0	NA	NA	NA	NA	NA
ENSG00000006625.18	GGCT	protein_coding	5831.34	-0.220732	0.203304	-1.08573	0.2776	0.999956
ENSG00000006634.8	DBF4	protein_coding	1653.28	-0.322674	0.195741	-1.64848	0.0992543	0.999956
ENSG00000006638.11	TBXA2R	protein_coding	15.6909	-1.13591	1.04673	-1.0852	0.277833	0.999956
ENSG00000006652.14	IFRD1	protein_coding	2214.51	-0.202734	0.192525	-1.05303	0.292329	0.999956
ENSG00000006659.13	LGALS14	protein_coding	0	NA	NA	NA	NA	NA
ENSG00000006695.12	COX10	protein_coding	1239.13	-0.252118	0.204712	-1.23158	0.218107	0.999956
ENSG00000006704.10	GTF2IRD1	protein_coding	1459.82	0.461602	0.215959	2.13746	0.032561	0.741253
ENSG00000006712.15	PAF1	protein_coding	3029.45	0.0705273	0.205276	0.343573	0.731167	0.999956
ENSG00000006715.16	VPS41	protein_coding	1649.57	-0.50362	0.1979	-2.54483	0.0109332	0.415685
ENSG00000006740.17	ARHGAP44	protein_coding	9.75695	0.313474	1.30245	0.240681	0.809803	0.999956
ENSG00000006744.19	ELAC2	protein_coding	9532.95	-0.0562515	0.203602	-0.276282	0.782332	0.999956
ENSG00000006747.15	SCIN	protein_coding	1.31057	-3.6213	4.16779	-0.868878	0.384914	NA
ENSG00000006756.16	ARSD	protein_coding	177.802	0.313901	0.42589	0.737048	0.461093	0.999956
ENSG00000006757.12	PNPLA4	protein_coding	414.326	0.0453925	0.256736	0.176806	0.859661	0.999956
ENSG00000006788.14	MYH13	protein_coding	0	NA	NA	NA	NA	NA
ENSG00000006831.10	ADIPOR2	protein_coding	696.442	-0.225868	0.253515	-0.890943	0.37296	0.999956
ENSG00000006837.12	CDKL3	protein_coding	52.3074	-0.233945	0.597652	-0.391441	0.695471	0.999956
ENSG00000007001.12	UPP2	protein_coding	0	NA	NA	NA	NA	NA
ENSG00000007038.11	PRSS21	protein_coding	1097.11	-0.0593488	0.220462	-0.269202	0.787774	0.999956
ENSG00000007047.15	MARK4	protein_coding	1068.7	0.0401317	0.214812	0.186822	0.8518	0.999956
ENSG00000007062.11	PROM1	protein_coding	0	NA	NA	NA	NA	NA
ENSG00000007080.11	CCDC124	protein_coding	7740.59	-0.0641782	0.223374	-0.287312	0.773873	0.999956
ENSG00000007129.18	CEACAM21	protein_coding	0.543754	2.55118	4.88174	0.522597	0.601255	NA
ENSG00000007168.13	PAFAH1B1	protein_coding	2871.18	-0.0134968	0.191683	-0.0704118	0.943866	0.999956
ENSG00000007171.17	NOS2	protein_coding	0.268014	1.71829	4.99526	0.343983	0.730859	NA
ENSG00000007174.18	DNAH9	protein_coding	0.893768	-2.41192	4.41689	-0.546068	0.585019	NA
ENSG00000007202.15	KIAA0100	protein_coding	16040.3	-0.149837	0.199629	-0.750581	0.452905	0.999956
ENSG00000007216.14	SLC13A2	protein_coding	0	NA	NA	NA	NA	NA
ENSG00000007237.18	AC005747.1	protein_coding	2258.46	0.882899	0.189313	4.6637	3.10572e-06	0.000738762
ENSG00000007255.10	TRAPPC6A	protein_coding	605.59	0.247392	0.233071	1.06144	0.288488	0.999956
ENSG00000007264.15	MATK	protein_coding	5332.87	0.0787767	0.21344	0.369081	0.712067	0.999956
ENSG00000007306.15	CEACAM7	protein_coding	0	NA	NA	NA	NA	NA
ENSG00000007312.12	CD79B	protein_coding	776.946	0.205754	0.246102	0.836051	0.403126	0.999956
ENSG00000007314.12	SCN4A	protein_coding	4.10881	0.29407	2.32071	0.126715	0.899166	0.999956
ENSG00000007341.19	ST7L	protein_coding	275.306	-0.0838127	0.293545	-0.285519	0.775247	0.999956
ENSG00000007350.17	TKTL1	protein_coding	1.63412	-4.20929	3.84948	-1.09347	0.274187	NA
ENSG00000007372.23	PAX6	protein_coding	101.732	0.906874	0.437483	2.07293	0.0381786	0.780388
ENSG00000007376.8	RPUSD1	protein_coding	3287.18	0.0817148	0.243449	0.335655	0.737131	0.999956
ENSG00000007384.15	RHBDF1	protein_coding	102.341	0.0399082	0.451448	0.0884004	0.929558	0.999956
ENSG00000007392.16	LUC7L	protein_coding	2459.11	0.190643	0.188733	1.01012	0.31244	0.999956
ENSG00000007402.11	CACNA2D2	protein_coding	3.46585	-2.46867	2.34597	-1.0523	0.292661	NA
ENSG00000007516.13	BAIAP3	protein_coding	41.0952	2.25604	0.720783	3.12999	0.00174812	0.120575
ENSG00000007520.4	TSR3	protein_coding	2102.38	0.24571	0.259179	0.948032	0.343113	0.999956
ENSG00000007541.16	PIGQ	protein_coding	1475.52	0.0466145	0.219733	0.212141	0.831997	0.999956
ENSG00000007545.15	CRAMP1	protein_coding	1614.12	0.256069	0.230932	1.10885	0.267494	0.999956
ENSG00000007866.21	TEAD3	protein_coding	535.004	-0.313659	0.24042	-1.30463	0.192018	0.999956
ENSG00000007908.16	SELE	protein_coding	0.290152	-1.72085	4.9835	-0.345308	0.729863	NA
ENSG00000007923.16	DNAJC11	protein_coding	5557.55	-0.0272562	0.179454	-0.151884	0.879278	0.999956
ENSG00000007933.13	FMO3	protein_coding	1.14982	3.81771	4.39304	0.869035	0.384828	NA
ENSG00000007944.15	MYLIP	protein_coding	1288.15	0.114324	0.262372	0.435733	0.663031	0.999956
ENSG00000007952.18	NOX1	protein_coding	1.28646	-1.4806	3.52088	-0.420519	0.674106	NA
ENSG00000007968.7	E2F2	protein_coding	103.163	0.334034	0.424351	0.787164	0.431186	0.999956
ENSG00000008018.9	PSMB1	protein_coding	6309.86	-0.1375	0.191834	-0.716762	0.473521	0.999956
ENSG00000008056.14	SYN1	protein_coding	20.9192	0.965671	0.877024	1.10108	0.270863	0.999956
ENSG00000008083.14	JARID2	protein_coding	4917.68	-0.195302	0.185397	-1.05343	0.292144	0.999956
ENSG00000008086.11	CDKL5	protein_coding	31.6543	-0.498715	0.757029	-0.658779	0.510038	0.999956
ENSG00000008118.10	CAMK1G	protein_coding	0.228159	-1.10474	4.99049	-0.221369	0.824805	NA
ENSG00000008128.23	CDK11A	protein_coding	1539.83	0.277202	0.199562	1.38905	0.164817	0.999956
ENSG00000008130.15	NADK	protein_coding	4211.89	0.137436	0.18094	0.759564	0.447515	0.999956
ENSG00000008196.13	TFAP2B	protein_coding	0.559214	0.852274	4.91655	0.173348	0.862378	NA
ENSG00000008197.4	TFAP2D	protein_coding	0	NA	NA	NA	NA	NA
ENSG00000008226.19	DLEC1	protein_coding	12.3274	0.203087	1.1944	0.170032	0.864985	0.999956
ENSG00000008256.16	CYTH3	protein_coding	1501.07	0.100149	0.19931	0.502481	0.615329	0.999956
ENSG00000008277.14	ADAM22	protein_coding	186.215	-0.705021	0.362215	-1.94642	0.0516048	0.884912
ENSG00000008282.8	SYPL1	protein_coding	2339.85	-0.249875	0.190747	-1.30998	0.190201	0.999956
ENSG00000008283.16	CYB561	protein_coding	189.19	0.180721	0.352479	0.512713	0.608152	0.999956
ENSG00000008294.21	SPAG9	protein_coding	2223.64	-0.0320699	0.20362	-0.157499	0.874852	0.999956
ENSG00000008300.17	CELSR3	protein_coding	58.1643	-0.700374	0.548799	-1.2762	0.201887	0.999956
ENSG00000008311.15	AASS	protein_coding	10.6314	-0.592894	1.23658	-0.479462	0.63161	0.999956
ENSG00000008323.15	PLEKHG6	protein_coding	2.97617	2.1667	2.45333	0.88317	0.377145	NA
ENSG00000008324.11	SS18L2	protein_coding	895.98	-0.114911	0.218165	-0.526718	0.598389	0.999956
ENSG00000008382.15	MPND	protein_coding	325.246	0.401143	0.32521	1.23349	0.217393	0.999956
ENSG00000008394.13	MGST1	protein_coding	1504.19	-0.0201446	0.239566	-0.0840878	0.932987	0.999956
ENSG00000008405.12	CRY1	protein_coding	928.463	-0.0678286	0.215456	-0.314814	0.752903	0.999956
ENSG00000008438.5	PGLYRP1	protein_coding	12.1011	0.0436476	1.1429	0.0381902	0.969536	0.999956
ENSG00000008441.16	NFIX	protein_coding	692.74	-0.101846	0.227682	-0.447315	0.654648	0.999956
ENSG00000008513.16	ST3GAL1	protein_coding	942.905	-0.194283	0.219292	-0.885954	0.375642	0.999956
ENSG00000008516.17	MMP25	protein_coding	875.733	0.464866	0.250708	1.85421	0.0637085	0.960976
ENSG00000008517.16	IL32	protein_coding	60.874	0.109465	0.640999	0.170773	0.864402	0.999956
ENSG00000008710.19	PKD1	protein_coding	8659.09	0.193769	0.181745	1.06616	0.286353	0.999956
ENSG00000008735.14	MAPK8IP2	protein_coding	39.2287	0.618254	0.653337	0.946302	0.343995	0.999956
ENSG00000008838.20	MED24	protein_coding	7493.59	0.0722231	0.194716	0.370915	0.710701	0.999956
ENSG00000008853.16	RHOBTB2	protein_coding	884.97	-0.211054	0.222136	-0.950109	0.342057	0.999956
ENSG00000008869.12	HEATR5B	protein_coding	1265.84	-0.230715	0.242115	-0.952915	0.340633	0.999956
ENSG00000008952.17	SEC62	protein_coding	3000.07	-0.402572	0.186372	-2.16005	0.0307692	0.7163
ENSG00000008988.9	RPS20	protein_coding	42078.6	0.232717	0.170678	1.36348	0.172731	0.999956
ENSG00000009307.16	CSDE1	protein_coding	20051.5	-0.0884567	0.173417	-0.51008	0.609996	0.999956
ENSG00000009335.18	UBE3C	protein_coding	5720.09	-0.178134	0.176732	-1.00793	0.313488	0.999956
ENSG00000009413.15	REV3L	protein_coding	1200.25	-0.0868769	0.22074	-0.39357	0.693898	0.999956
ENSG00000009694.13	TENM1	protein_coding	2.74727	-0.875836	2.53843	-0.34503	0.730072	NA
ENSG00000009709.12	PAX7	protein_coding	2.70604	0.151181	2.78397	0.0543039	0.956693	NA
ENSG00000009724.16	MASP2	protein_coding	40.8513	0.300728	0.677006	0.444203	0.656895	0.999956
ENSG00000009765.14	IYD	protein_coding	0.387275	0.802322	4.88089	0.16438	0.869432	NA
ENSG00000009780.15	FAM76A	protein_coding	208.548	0.333534	0.322163	1.0353	0.300531	0.999956
ENSG00000009790.15	TRAF3IP3	protein_coding	1928.24	0.100658	0.209587	0.480267	0.631037	0.999956
ENSG00000009830.11	POMT2	protein_coding	1290.72	0.0987273	0.249031	0.396445	0.691777	0.999956
ENSG00000009844.16	VTA1	protein_coding	2695.11	-0.302622	0.189785	-1.59455	0.110812	0.999956
ENSG00000009950.16	MLXIPL	protein_coding	2.3052	4.94597	3.3716	1.46695	0.14239	NA
ENSG00000009954.11	BAZ1B	protein_coding	8276.53	-0.131691	0.177685	-0.741145	0.458606	0.999956
ENSG00000010017.13	RANBP9	protein_coding	2117.99	-0.0736937	0.202444	-0.36402	0.715843	0.999956
ENSG00000010030.14	ETV7	protein_coding	6.0035	0.624311	1.64025	0.38062	0.703485	0.999956
ENSG00000010072.16	SPRTN	protein_coding	423.489	-0.153174	0.256232	-0.597796	0.549976	0.999956
ENSG00000010165.20	EEF1AKNMT	protein_coding	4020.78	0.0165457	0.200169	0.0826587	0.934123	0.999956
ENSG00000010219.13	DYRK4	protein_coding	758.632	0.0197901	0.238914	0.0828338	0.933984	0.999956
ENSG00000010244.18	ZNF207	protein_coding	8363.01	-0.190529	0.175102	-1.08811	0.276548	0.999956
ENSG00000010256.11	UQCRC1	protein_coding	9467.68	-0.0847077	0.185303	-0.45713	0.647578	0.999956
ENSG00000010270.13	STARD3NL	protein_coding	2492.5	-0.307588	0.189348	-1.62446	0.104278	0.999956
ENSG00000010278.14	CD9	protein_coding	432.376	-0.206058	0.281751	-0.731347	0.464568	0.999956
ENSG00000010282.14	HHATL	protein_coding	0.240335	-1.43837	4.99425	-0.288006	0.773342	NA
ENSG00000010292.13	NCAPD2	protein_coding	12370	0.212293	0.172503	1.23066	0.218449	0.999956
ENSG00000010295.19	IFFO1	protein_coding	1782.35	0.245812	0.196045	1.25386	0.209894	0.999956
ENSG00000010310.9	GIPR	protein_coding	22.051	0.390548	0.850728	0.459074	0.646181	0.999956
ENSG00000010318.21	PHF7	protein_coding	238.805	-0.014853	0.333726	-0.0445065	0.964501	0.999956
ENSG00000010319.6	SEMA3G	protein_coding	601.878	0.156991	0.241737	0.64943	0.51606	0.999956
ENSG00000010322.16	NISCH	protein_coding	7728.53	0.388972	0.17691	2.1987	0.0278992	0.690189
ENSG00000010327.10	STAB1	protein_coding	14322	1.03484	0.172738	5.9908	2.08807e-09	1.13947e-06
ENSG00000010361.13	FUZ	protein_coding	1028.16	-0.275173	0.228858	-1.20238	0.229218	0.999956
ENSG00000010379.16	SLC6A13	protein_coding	4.45543	0.480861	1.93058	0.249075	0.803302	0.999956
ENSG00000010404.18	IDS	protein_coding	1064.64	0.575958	0.221739	2.59745	0.00939177	0.381302
ENSG00000010438.16	PRSS3	protein_coding	0.268341	1.71214	4.99555	0.342732	0.7318	NA
ENSG00000010539.11	ZNF200	protein_coding	634.257	-0.164052	0.252686	-0.649234	0.516187	0.999956
ENSG00000010610.10	CD4	protein_coding	2960.59	0.177121	0.18738	0.945248	0.344532	0.999956
ENSG00000010626.15	LRRC23	protein_coding	114.087	0.476896	0.436344	1.09294	0.274422	0.999956
ENSG00000010671.15	BTK	protein_coding	3453.09	-0.0809747	0.200808	-0.403245	0.686768	0.999956
ENSG00000010704.18	HFE	protein_coding	20.9704	1.65168	0.953926	1.73146	0.0833703	0.999956
ENSG00000010803.16	SCMH1	protein_coding	2627.71	-0.0318157	0.192181	-0.165551	0.86851	0.999956
ENSG00000010810.17	FYN	protein_coding	1837.38	0.138326	0.194791	0.710126	0.477626	0.999956
ENSG00000010818.10	HIVEP2	protein_coding	596.858	-0.343312	0.322081	-1.06592	0.28646	0.999956
ENSG00000010932.17	FMO1	protein_coding	1.38753	-0.0643287	3.77343	-0.0170478	0.986398	NA
ENSG00000011007.12	ELOA	protein_coding	3090.02	-0.106512	0.186467	-0.571208	0.567858	0.999956
ENSG00000011009.11	LYPLA2	protein_coding	3638.85	0.191397	0.23429	0.816921	0.413973	0.999956
ENSG00000011021.23	CLCN6	protein_coding	2100.88	0.116615	0.27636	0.421968	0.673048	0.999956
ENSG00000011028.14	AC080038.1	protein_coding	15023.8	0.189841	0.175807	1.07983	0.280219	0.999956
ENSG00000011052.21	NME1-NME2	protein_coding	3062.9	0.155067	0.221052	0.701495	0.482994	0.999956
ENSG00000011083.9	SLC6A7	protein_coding	0	NA	NA	NA	NA	NA
ENSG00000011105.14	TSPAN9	protein_coding	23.5464	-0.342302	0.82644	-0.414188	0.678736	0.999956
ENSG00000011114.15	BTBD7	protein_coding	62.788	-0.985028	0.550579	-1.78908	0.0736023	0.999956
ENSG00000011132.12	AC005954.1	protein_coding	836.376	0.11863	0.230545	0.514562	0.606859	0.999956
ENSG00000011143.16	MKS1	protein_coding	828.449	0.11155	0.219781	0.507551	0.611768	0.999956
ENSG00000011198.9	ABHD5	protein_coding	346.396	-0.442458	0.285447	-1.55006	0.121128	0.999956
ENSG00000011201.12	ANOS1	protein_coding	0	NA	NA	NA	NA	NA
ENSG00000011243.18	AKAP8L	protein_coding	3866.69	0.140231	0.181112	0.774277	0.438767	0.999956
ENSG00000011258.16	MBTD1	protein_coding	1111.3	-0.0835954	0.252356	-0.33126	0.740448	0.999956
ENSG00000011260.14	UTP18	protein_coding	2898.04	-0.248323	0.190649	-1.30251	0.192741	0.999956
ENSG00000011275.18	RNF216	protein_coding	5581.11	0.0366325	0.184434	0.198621	0.842559	0.999956
ENSG00000011295.16	TTC19	protein_coding	2211.02	-0.143583	0.188296	-0.762539	0.445738	0.999956
ENSG00000011304.20	PTBP1	protein_coding	25337.1	-0.0622843	0.174419	-0.357096	0.72102	0.999956
ENSG00000011332.19	DPF1	protein_coding	58.4007	0.714145	0.611173	1.16848	0.242612	0.999956
ENSG00000011347.9	SYT7	protein_coding	1.82083	3.69032	3.26645	1.12976	0.258576	NA
ENSG00000011376.12	LARS2	protein_coding	2264.69	-0.0213546	0.197735	-0.107996	0.913999	0.999956
ENSG00000011405.13	PIK3C2A	protein_coding	616.779	-0.268895	0.271112	-0.991825	0.321283	0.999956
ENSG00000011422.12	PLAUR	protein_coding	1094.51	0.457652	0.215047	2.12815	0.0333245	0.743466
ENSG00000011426.11	ANLN	protein_coding	4216.88	-0.154189	0.196929	-0.782965	0.433648	0.999956
ENSG00000011451.19	WIZ	protein_coding	2879.49	0.162687	0.208175	0.781491	0.434514	0.999956
ENSG00000011454.17	RABGAP1	protein_coding	1705.56	0.32947	0.223069	1.47699	0.139679	0.999956
ENSG00000011465.17	DCN	protein_coding	1.76889	0.323202	3.12474	0.103433	0.917619	NA
ENSG00000011478.12	QPCTL	protein_coding	705.835	-0.073846	0.25713	-0.287193	0.773964	0.999956
ENSG00000011485.14	PPP5C	protein_coding	16322.3	0.0518867	0.18595	0.279036	0.780217	0.999956
ENSG00000011523.14	CEP68	protein_coding	1530.41	0.279703	0.201663	1.38699	0.165446	0.999956
ENSG00000011566.15	MAP4K3	protein_coding	238.111	0.108435	0.367655	0.294936	0.768042	0.999956
ENSG00000011590.14	ZBTB32	protein_coding	4.30962	0.239906	2.09992	0.114245	0.909043	0.999956
ENSG00000011600.11	TYROBP	protein_coding	388.653	0.148571	0.279966	0.530675	0.595644	0.999956
ENSG00000011638.10	TMEM159	protein_coding	132.878	0.207455	0.403769	0.513796	0.607394	0.999956
ENSG00000011677.13	GABRA3	protein_coding	0.0964022	-0.376773	4.95397	-0.0760547	0.939376	NA
ENSG00000012048.22	BRCA1	protein_coding	2853.95	-0.116569	0.200439	-0.581565	0.560859	0.999956
ENSG00000012061.15	ERCC1	protein_coding	1375.83	0.107002	0.254211	0.420918	0.673815	0.999956
ENSG00000012124.17	CD22	protein_coding	6.89834	-1.41175	1.55026	-0.910651	0.362479	0.999956
ENSG00000012171.19	SEMA3B	protein_coding	11.9085	0.357316	1.19905	0.297999	0.765704	0.999956
ENSG00000012174.12	MBTPS2	protein_coding	663.543	-0.0805957	0.231541	-0.348083	0.727778	0.999956
ENSG00000012211.13	PRICKLE3	protein_coding	571.288	-0.0906787	0.281624	-0.321985	0.747464	0.999956
ENSG00000012223.12	LTF	protein_coding	1.16271	-4.0325	4.41604	-0.913148	0.361165	NA
ENSG00000012232.8	EXTL3	protein_coding	1291.35	0.243436	0.208865	1.16552	0.243807	0.999956
ENSG00000012504.15	NR1H4	protein_coding	0	NA	NA	NA	NA	NA
ENSG00000012660.14	ELOVL5	protein_coding	4859.44	-0.24653	0.18006	-1.36915	0.170951	0.999956
ENSG00000012779.11	ALOX5	protein_coding	36.1004	1.13712	0.724677	1.56914	0.116614	0.999956
ENSG00000012817.15	KDM5D	protein_coding	0	NA	NA	NA	NA	NA
ENSG00000012822.16	CALCOCO1	protein_coding	1303.53	0.358613	0.238708	1.50231	0.133017	0.999956
ENSG00000012963.15	UBR7	protein_coding	429.883	-0.157918	0.267414	-0.590537	0.554831	0.999956
ENSG00000012983.11	MAP4K5	protein_coding	923.75	-0.216321	0.218055	-0.992047	0.321175	0.999956
ENSG00000013016.16	EHD3	protein_coding	19.5293	-0.109707	0.944026	-0.116211	0.907485	0.999956
ENSG00000013275.7	PSMC4	protein_coding	2098.4	-0.059885	0.26271	-0.227951	0.819684	0.999956
ENSG00000013288.8	MAN2B2	protein_coding	2410.71	0.0879268	0.199682	0.440334	0.659695	0.999956
ENSG00000013293.6	SLC7A14	protein_coding	0.898419	3.15718	4.83979	0.652339	0.514182	NA
ENSG00000013297.11	CLDN11	protein_coding	0.970236	1.96082	4.36143	0.449581	0.653013	NA
ENSG00000013306.16	SLC25A39	protein_coding	8895.62	0.281997	0.223525	1.26159	0.207095	0.999956
ENSG00000013364.19	MVP	protein_coding	216.668	0.994327	0.318389	3.12299	0.00179021	0.123021
ENSG00000013374.16	NUB1	protein_coding	3538.78	0.0529512	0.201753	0.262456	0.79297	0.999956
ENSG00000013375.16	PGM3	protein_coding	799.291	0.2827	0.247196	1.14363	0.252779	0.999956
ENSG00000013392.8	RWDD2A	protein_coding	71.2427	0.503267	0.504721	0.99712	0.318706	0.999956
ENSG00000013441.16	CLK1	protein_coding	2532.97	0.0213721	0.186749	0.114443	0.908887	0.999956
ENSG00000013503.10	POLR3B	protein_coding	801.096	-0.140998	0.228129	-0.61806	0.536536	0.999956
ENSG00000013523.9	ANGEL1	protein_coding	1384.17	-0.183567	0.20007	-0.917514	0.358873	0.999956
ENSG00000013561.18	RNF14	protein_coding	751.151	-0.183306	0.233332	-0.785603	0.4321	0.999956
ENSG00000013563.14	DNASE1L1	protein_coding	248.241	0.315719	0.315201	1.00165	0.316515	0.999956
ENSG00000013573.17	DDX11	protein_coding	7120.8	0.289243	0.182704	1.58312	0.113393	0.999956
ENSG00000013583.10	HEBP1	protein_coding	775.724	0.191286	0.223598	0.855489	0.392281	0.999956
ENSG00000013588.8	GPRC5A	protein_coding	1.21712	2.59148	3.71302	0.697944	0.485212	NA
ENSG00000013619.14	MAMLD1	protein_coding	4.5411	2.81469	2.09348	1.3445	0.178786	0.999956
ENSG00000013725.14	CD6	protein_coding	15.0017	0.0383057	1.1739	0.032631	0.973969	0.999956
ENSG00000013810.19	TACC3	protein_coding	17064.8	0.0182084	0.197319	0.0922789	0.926476	0.999956
ENSG00000014123.10	UFL1	protein_coding	922.762	0.00588311	0.249608	0.0235694	0.981196	0.999956
ENSG00000014138.9	POLA2	protein_coding	3677.37	0.156042	0.206592	0.755314	0.450061	0.999956
ENSG00000014164.7	ZC3H3	protein_coding	735.441	0.182999	0.253646	0.721473	0.470618	0.999956
ENSG00000014216.15	CAPN1	protein_coding	11291.8	0.30845	0.213555	1.44436	0.148638	0.999956
ENSG00000014257.16	ACPP	protein_coding	149.112	0.0808156	0.449578	0.179759	0.857342	0.999956
ENSG00000014641.18	MDH1	protein_coding	4551.95	0.0668901	0.183828	0.363873	0.715953	0.999956
ENSG00000014824.14	SLC30A9	protein_coding	2202.7	-0.0158601	0.214747	-0.0738547	0.941126	0.999956
ENSG00000014914.21	MTMR11	protein_coding	96.7627	0.407093	0.435546	0.934673	0.349957	0.999956
ENSG00000014919.12	COX15	protein_coding	1898.27	-0.121491	0.197761	-0.614333	0.538995	0.999956
ENSG00000015133.19	CCDC88C	protein_coding	4073.8	0.0761593	0.184818	0.412077	0.680283	0.999956
ENSG00000015153.14	YAF2	protein_coding	476.274	-0.146954	0.267159	-0.550063	0.582276	0.999956
ENSG00000015171.19	ZMYND11	protein_coding	2049.4	-0.301808	0.195898	-1.54064	0.123405	0.999956
ENSG00000015285.10	WAS	protein_coding	3314.07	0.173038	0.183847	0.94121	0.346597	0.999956
ENSG00000015413.9	DPEP1	protein_coding	1.33592	1.97206	3.78842	0.520549	0.602681	NA
ENSG00000015475.18	BID	protein_coding	3219.56	0.0503892	0.223486	0.225469	0.821614	0.999956
ENSG00000015479.18	MATR3	protein_coding	10609	-0.140857	0.220363	-0.639207	0.522688	0.999956
ENSG00000015520.14	NPC1L1	protein_coding	3.59311	5.33028	2.57893	2.06686	0.0387475	NA
ENSG00000015532.9	XYLT2	protein_coding	1812.9	0.00789212	0.195067	0.0404586	0.967728	0.999956
ENSG00000015568.13	RGPD5	protein_coding	0	NA	NA	NA	NA	NA
ENSG00000015592.16	STMN4	protein_coding	1.70671	4.3982	3.37489	1.30321	0.192502	NA
ENSG00000015676.18	NUDCD3	protein_coding	7621.39	0.034632	0.194606	0.17796	0.858754	0.999956
ENSG00000016082.15	ISL1	protein_coding	0.193779	-0.878455	4.99246	-0.175957	0.860328	NA
ENSG00000016391.11	CHDH	protein_coding	1.76106	1.77005	3.35309	0.527885	0.597579	NA
ENSG00000016402.13	IL20RA	protein_coding	0	NA	NA	NA	NA	NA
ENSG00000016490.15	CLCA1	protein_coding	0.860856	-3.13124	4.84572	-0.646186	0.518159	NA
ENSG00000016602.9	CLCA4	protein_coding	0	NA	NA	NA	NA	NA
ENSG00000016864.18	GLT8D1	protein_coding	1735.81	-0.101604	0.196619	-0.516759	0.605325	0.999956
ENSG00000017260.19	ATP2C1	protein_coding	2611	-0.265141	0.192396	-1.3781	0.168172	0.999956
ENSG00000017427.16	IGF1	protein_coding	0	NA	NA	NA	NA	NA
ENSG00000017483.15	SLC38A5	protein_coding	6018.09	-0.118431	0.249845	-0.474016	0.635489	0.999956
ENSG00000017797.13	RALBP1	protein_coding	4564.72	-0.256179	0.18961	-1.35108	0.176669	0.999956
ENSG00000018189.13	RUFY3	protein_coding	641.129	0.00175635	0.245818	0.0071449	0.994299	0.999956
ENSG00000018236.15	CNTN1	protein_coding	1.22957	2.6438	4.06414	0.650519	0.515357	NA
ENSG00000018280.17	SLC11A1	protein_coding	75.9369	-0.519354	0.571166	-0.909288	0.363198	0.999956
ENSG00000018408.14	WWTR1	protein_coding	5.1885	1.32115	1.69891	0.777648	0.436777	0.999956
ENSG00000018510.15	AGPS	protein_coding	3205.23	-0.238741	0.195946	-1.2184	0.223072	0.999956
ENSG00000018607.6	ZNF806	unprocessed_pseudogene	0	NA	NA	NA	NA	NA
ENSG00000018610.14	CXorf56	protein_coding	1225.01	-0.219168	0.215795	-1.01563	0.309804	0.999956
ENSG00000018625.14	ATP1A2	protein_coding	16.3552	0.591894	1.00417	0.589434	0.55557	0.999956
ENSG00000018699.13	TTC27	protein_coding	825.135	-0.362221	0.231113	-1.56729	0.117047	0.999956
ENSG00000018869.16	ZNF582	protein_coding	65.5855	0.0384364	0.52323	0.0734598	0.94144	0.999956
ENSG00000019102.12	VSIG2	protein_coding	0	NA	NA	NA	NA	NA
ENSG00000019144.19	PHLDB1	protein_coding	146.425	-0.531209	0.366879	-1.44791	0.147641	0.999956
ENSG00000019169.10	MARCO	protein_coding	1.59222	-0.047064	3.16796	-0.0148563	0.988147	NA
ENSG00000019186.10	CYP24A1	protein_coding	0	NA	NA	NA	NA	NA
ENSG00000019485.13	PRDM11	protein_coding	493.924	-0.164462	0.261374	-0.629223	0.529203	0.999956
ENSG00000019505.8	SYT13	protein_coding	1.2924	-0.484033	3.21851	-0.15039	0.880457	NA
ENSG00000019549.13	SNAI2	protein_coding	0.783486	3.12114	4.8553	0.642832	0.520333	NA
ENSG00000019582.15	CD74	protein_coding	114.629	1.10864	0.423718	2.61647	0.00888447	0.368775
ENSG00000019991.18	HGF	protein_coding	2075.06	1.86524	0.699113	2.66802	0.00763004	0.333779
ENSG00000019995.6	ZRANB1	protein_coding	1525.98	-0.192921	0.198226	-0.973238	0.330435	0.999956
ENSG00000020129.16	NCDN	protein_coding	1837.21	0.00319798	0.229932	0.0139084	0.988903	0.999956
ENSG00000020181.17	ADGRA2	protein_coding	1417.47	0.196367	0.224336	0.875325	0.381397	0.999956
ENSG00000020219.9	CCT8L1P	processed_pseudogene	1.5511	4.16896	3.50734	1.18864	0.234582	NA
ENSG00000020256.20	ZFP64	protein_coding	713.573	-0.0328722	0.224997	-0.1461	0.883842	0.999956
ENSG00000020426.11	MNAT1	protein_coding	771.95	-0.138749	0.228558	-0.607061	0.54381	0.999956
ENSG00000020577.13	SAMD4A	protein_coding	18.4223	2.61906	1.04539	2.50535	0.0122329	0.448085
ENSG00000020633.18	RUNX3	protein_coding	4086.92	-0.0377547	0.182835	-0.206496	0.836403	0.999956
ENSG00000020922.12	MRE11	protein_coding	2625.04	-0.2031	0.211481	-0.960371	0.336869	0.999956
ENSG00000021300.14	PLEKHB1	protein_coding	4.85702	2.23901	2.02614	1.10506	0.269132	0.999956
ENSG00000021355.13	SERPINB1	protein_coding	1522.47	0.157752	0.205006	0.7695	0.441596	0.999956
ENSG00000021461.16	CYP3A43	protein_coding	0.164097	-0.97676	4.97647	-0.196276	0.844394	NA
ENSG00000021488.13	SLC7A9	protein_coding	0	NA	NA	NA	NA	NA
ENSG00000021574.12	SPAST	protein_coding	707.513	-0.420399	0.279519	-1.50401	0.132578	0.999956
ENSG00000021645.18	NRXN3	protein_coding	1.57089	-2.372	3.6099	-0.657082	0.511128	NA
ENSG00000021762.20	OSBPL5	protein_coding	8339.51	0.112786	0.175286	0.643442	0.519937	0.999956
ENSG00000021776.11	AQR	protein_coding	1985.64	0.0475154	0.200583	0.236887	0.812745	0.999956
ENSG00000021826.15	CPS1	protein_coding	69.1758	0.201315	0.512241	0.393007	0.694314	0.999956
ENSG00000021852.13	C8B	protein_coding	0	NA	NA	NA	NA	NA
ENSG00000022267.18	FHL1	protein_coding	37.5157	0.787468	0.813796	0.967648	0.33322	0.999956
ENSG00000022277.12	RTF2	protein_coding	5571.37	-0.0313232	0.179847	-0.174166	0.861735	0.999956
ENSG00000022355.17	GABRA1	protein_coding	0	NA	NA	NA	NA	NA
ENSG00000022556.16	NLRP2	protein_coding	0	NA	NA	NA	NA	NA
ENSG00000022567.9	SLC45A4	protein_coding	639.112	0.230593	0.255853	0.901273	0.367443	0.999956
ENSG00000022840.16	RNF10	protein_coding	10819	-0.0391277	0.179423	-0.218075	0.827371	0.999956
ENSG00000022976.15	ZNF839	protein_coding	952.076	0.0232042	0.213716	0.108575	0.913539	0.999956
ENSG00000023041.11	ZDHHC6	protein_coding	3222.55	-0.104906	0.193293	-0.542728	0.587317	0.999956
ENSG00000023171.18	GRAMD1B	protein_coding	1320.44	-0.368248	0.201019	-1.8319	0.0669658	0.98365
ENSG00000023191.17	RNH1	protein_coding	4236.56	0.234266	0.216688	1.08112	0.279645	0.999956
ENSG00000023228.14	NDUFS1	protein_coding	1931.34	-0.215306	0.196775	-1.09417	0.273879	0.999956
ENSG00000023287.13	RB1CC1	protein_coding	1231.64	-0.224691	0.237354	-0.946651	0.343816	0.999956
ENSG00000023318.8	ERP44	protein_coding	1328.52	0.0106	0.202959	0.0522274	0.958348	0.999956
ENSG00000023330.15	ALAS1	protein_coding	3843.17	-0.00600856	0.192609	-0.0311956	0.975114	0.999956
ENSG00000023445.14	BIRC3	protein_coding	50.0737	0.488296	0.667263	0.731789	0.464297	0.999956
ENSG00000023516.9	AKAP11	protein_coding	955.504	-0.256573	0.260296	-0.985697	0.324282	0.999956
ENSG00000023572.9	GLRX2	protein_coding	690.968	-0.310129	0.258917	-1.1978	0.230997	0.999956
ENSG00000023608.5	SNAPC1	protein_coding	514.608	-0.254858	0.282776	-0.901271	0.367444	0.999956
ENSG00000023697.13	DERA	protein_coding	1253.99	-0.287154	0.207489	-1.38395	0.166375	0.999956
ENSG00000023734.11	STRAP	protein_coding	5567.59	-0.31845	0.180072	-1.76846	0.0769842	0.999956
ENSG00000023839.12	ABCC2	protein_coding	147.924	0.284731	0.422516	0.673895	0.500378	0.999956
ENSG00000023892.11	DEF6	protein_coding	5590.19	0.100846	0.185479	0.543704	0.586645	0.999956
ENSG00000023902.14	PLEKHO1	protein_coding	3170.95	0.574992	0.212629	2.70421	0.00684678	0.314274
ENSG00000023909.10	GCLM	protein_coding	537.218	-0.651333	0.254618	-2.55807	0.0105254	0.407699
ENSG00000024048.10	UBR2	protein_coding	1941.85	-0.0332007	0.219688	-0.151126	0.879876	0.999956
ENSG00000024422.12	EHD2	protein_coding	13.721	0.359446	1.09933	0.326968	0.743692	0.999956
ENSG00000024526.17	DEPDC1	protein_coding	837.438	-0.661863	0.219019	-3.02195	0.00251153	0.156372
ENSG00000024862.17	CCDC28A	protein_coding	909.612	-0.0194606	0.214938	-0.0905405	0.927858	0.999956
ENSG00000025039.14	RRAGD	protein_coding	791.346	-0.751725	0.275502	-2.72856	0.00636107	0.298039
ENSG00000025156.12	HSF2	protein_coding	821.387	-0.250707	0.305964	-0.8194	0.412558	0.999956
ENSG00000025293.17	PHF20	protein_coding	2390.06	-0.179793	0.190497	-0.943811	0.345266	0.999956
ENSG00000025423.11	HSD17B6	protein_coding	39.3776	0.535992	0.676001	0.792885	0.427845	0.999956
ENSG00000025434.19	NR1H3	protein_coding	694.979	0.0966333	0.23911	0.404138	0.686111	0.999956
ENSG00000025708.14	TYMP	protein_coding	255.751	1.03475	0.358096	2.88959	0.0038575	0.209124
ENSG00000025770.19	NCAPH2	protein_coding	6266.49	0.153472	0.222475	0.689841	0.490294	0.999956
ENSG00000025772.8	TOMM34	protein_coding	3449.27	-0.102956	0.190191	-0.541329	0.588281	0.999956
ENSG00000025796.14	SEC63	protein_coding	4442.18	-0.188982	0.195276	-0.967768	0.33316	0.999956
ENSG00000025800.14	KPNA6	protein_coding	2800.97	-0.0467915	0.185681	-0.251999	0.801042	0.999956
ENSG00000026025.16	VIM	protein_coding	32906	0.704122	0.170693	4.12508	3.70603e-05	0.00577829
ENSG00000026036.22	RTEL1-TNFRSF6B	protein_coding	2257.31	0.192156	0.200575	0.958028	0.338048	0.999956
ENSG00000026103.22	FAS	protein_coding	216.537	-0.216517	0.328099	-0.659913	0.509309	0.999956
ENSG00000026297.15	RNASET2	protein_coding	3241.69	0.0514523	0.183513	0.280374	0.779191	0.999956
ENSG00000026508.18	CD44	protein_coding	7403.16	0.27373	0.235349	1.16308	0.244797	0.999956
ENSG00000026559.14	KCNG1	protein_coding	162.245	2.74498	0.399425	6.87232	6.31662e-12	6.16834e-09
ENSG00000026652.14	AGPAT4	protein_coding	159.993	0.847299	0.394901	2.1456	0.0319051	0.731995
ENSG00000026751.17	SLAMF7	protein_coding	1.96081	3.50735	3.40723	1.02938	0.3033	NA
ENSG00000026950.17	BTN3A1	protein_coding	493.467	0.353649	0.324497	1.08984	0.275785	0.999956
ENSG00000027001.10	MIPEP	protein_coding	616.988	0.125831	0.253399	0.496574	0.61949	0.999956
ENSG00000027075.15	PRKCH	protein_coding	0	NA	NA	NA	NA	NA
ENSG00000027644.5	INSRR	protein_coding	1.57394	1.53057	3.5139	0.435575	0.663145	NA
ENSG00000027697.14	IFNGR1	protein_coding	1157.98	0.167041	0.210039	0.795286	0.426447	0.999956
ENSG00000027847.14	B4GALT7	protein_coding	852.091	0.238174	0.243525	0.978026	0.328062	0.999956
ENSG00000027869.11	SH2D2A	protein_coding	24.869	0.506954	0.80895	0.626681	0.530868	0.999956
ENSG00000028116.17	VRK2	protein_coding	659.488	-0.236691	0.230976	-1.02474	0.305486	0.999956
ENSG00000028137.19	TNFRSF1B	protein_coding	2519.22	1.13791	0.199098	5.7153	1.09509e-08	5.20982e-06
ENSG00000028203.18	VEZT	protein_coding	1711.85	-0.383612	0.206159	-1.86076	0.0627787	0.957277
ENSG00000028277.21	POU2F2	protein_coding	229.708	0.575876	0.320211	1.79843	0.0721094	0.999956
ENSG00000028310.18	BRD9	protein_coding	5563.12	-0.0409327	0.186223	-0.219805	0.826023	0.999956
ENSG00000028528.15	SNX1	protein_coding	4656.93	-0.080783	0.197276	-0.409492	0.682179	0.999956
ENSG00000028839.10	TBPL1	protein_coding	702.121	0.171933	0.232894	0.738244	0.460366	0.999956
ENSG00000029153.14	ARNTL2	protein_coding	1240.22	-0.380751	0.219943	-1.73114	0.0834274	0.999956
ENSG00000029363.16	BCLAF1	protein_coding	5659.67	-0.285161	0.178874	-1.5942	0.110891	0.999956
ENSG00000029364.12	SLC39A9	protein_coding	1856.68	-0.0687742	0.215435	-0.319234	0.749549	0.999956
ENSG00000029534.20	ANK1	protein_coding	48.244	-0.264853	0.592668	-0.446883	0.65496	0.999956
ENSG00000029559.7	IBSP	protein_coding	0.560506	-2.49676	4.87746	-0.511899	0.608722	NA
ENSG00000029639.11	TFB1M	protein_coding	767.222	-0.0128097	0.289601	-0.0442323	0.964719	0.999956
ENSG00000029725.17	RABEP1	protein_coding	2252.67	-0.063135	0.215766	-0.292609	0.769821	0.999956
ENSG00000029993.15	HMGB3	protein_coding	6931.03	-0.35366	0.205051	-1.72474	0.0845744	0.999956
ENSG00000030066.13	NUP160	protein_coding	1920.08	-0.217402	0.216238	-1.00538	0.314712	0.999956
ENSG00000030110.13	BAK1	protein_coding	1106.97	0.0359601	0.2344	0.153414	0.878072	0.999956
ENSG00000030304.13	MUSK	protein_coding	0	NA	NA	NA	NA	NA
ENSG00000030419.16	IKZF2	protein_coding	123.479	0.970608	0.470857	2.06137	0.0392681	0.789681
ENSG00000030582.18	GRN	protein_coding	16305.8	0.792569	0.173967	4.55586	5.2172e-06	0.00106373
ENSG00000031003.10	FAM13B	protein_coding	1377.94	-0.227419	0.228642	-0.99465	0.319906	0.999956
ENSG00000031081.10	ARHGAP31	protein_coding	26.7087	-0.180502	0.814008	-0.221744	0.824513	0.999956
ENSG00000031691.7	CENPQ	protein_coding	282.741	0.0283248	0.3277	0.0864353	0.93112	0.999956
ENSG00000031698.13	SARS	protein_coding	3633.11	0.426204	0.204359	2.08556	0.0370183	0.765443
ENSG00000031823.14	RANBP3	protein_coding	3129.42	0.0105856	0.193122	0.0548131	0.956287	0.999956
ENSG00000032219.18	ARID4A	protein_coding	1250.46	-0.171509	0.245495	-0.698626	0.484786	0.999956
ENSG00000032389.12	EIPR1	protein_coding	2881.03	0.141268	0.201213	0.702081	0.482629	0.999956
ENSG00000032444.16	PNPLA6	protein_coding	2900	0.271604	0.188069	1.44418	0.148689	0.999956
ENSG00000032742.17	IFT88	protein_coding	317.543	-0.140083	0.314631	-0.445231	0.656153	0.999956
ENSG00000033011.12	ALG1	protein_coding	2328.49	-0.186688	0.247075	-0.75559	0.449895	0.999956
ENSG00000033030.13	ZCCHC8	protein_coding	2902.67	0.0215079	0.184716	0.116438	0.907306	0.999956
ENSG00000033050.9	ABCF2	protein_coding	7595.51	0.0189926	0.217653	0.0872608	0.930464	0.999956
ENSG00000033100.16	CHPF2	protein_coding	5983.67	0.147048	0.21319	0.689749	0.490352	0.999956
ENSG00000033122.20	LRRC7	protein_coding	7.59194	-0.60394	1.65107	-0.365787	0.714524	0.999956
ENSG00000033170.16	FUT8	protein_coding	876.798	-0.246608	0.23426	-1.05271	0.292474	0.999956
ENSG00000033178.13	UBA6	protein_coding	883.542	-0.343245	0.221033	-1.55292	0.120443	0.999956
ENSG00000033327.13	GAB2	protein_coding	2398.95	0.334962	0.203566	1.64547	0.0998726	0.999956
ENSG00000033627.16	ATP6V0A1	protein_coding	1497.56	-0.134357	0.202286	-0.664192	0.506567	0.999956
ENSG00000033800.13	PIAS1	protein_coding	2042.57	-0.190406	0.193873	-0.982118	0.326042	0.999956
ENSG00000033867.16	SLC4A7	protein_coding	646.859	-0.0539664	0.327907	-0.164578	0.869276	0.999956
ENSG00000034053.14	APBA2	protein_coding	158.851	0.235588	0.356329	0.661153	0.508514	0.999956
ENSG00000034152.18	MAP2K3	protein_coding	3718.27	-0.0401683	0.202214	-0.198642	0.842543	0.999956
ENSG00000034239.11	EFCAB1	protein_coding	1.01055	0.243834	3.56706	0.0683572	0.945501	NA
ENSG00000034510.6	TMSB10	protein_coding	31373	0.540575	0.186373	2.9005	0.00372569	0.206347
ENSG00000034533.11	ASTE1	protein_coding	263.613	-0.271093	0.297044	-0.912638	0.361433	0.999956
ENSG00000034677.13	RNF19A	protein_coding	492.552	-0.511221	0.803331	-0.636376	0.524531	0.999956
ENSG00000034693.15	PEX3	protein_coding	671.595	-0.176314	0.239354	-0.736624	0.461351	0.999956
ENSG00000034713.8	GABARAPL2	protein_coding	1897.05	-0.112379	0.195041	-0.576178	0.564495	0.999956
ENSG00000034971.17	MYOC	protein_coding	0	NA	NA	NA	NA	NA
ENSG00000035115.21	SH3YL1	protein_coding	485.613	0.148546	0.281441	0.527807	0.597633	0.999956
ENSG00000035141.8	FAM136A	protein_coding	7747.63	-0.356009	0.196428	-1.81241	0.0699231	0.998732
ENSG00000035403.17	VCL	protein_coding	1270.25	-0.0980226	0.225841	-0.434034	0.664264	0.999956
ENSG00000035499.13	DEPDC1B	protein_coding	1104.57	-0.440405	0.210437	-2.09281	0.036366	0.761675
ENSG00000035664.11	DAPK2	protein_coding	10.0549	2.58934	1.28503	2.015	0.0439044	0.822969
ENSG00000035681.9	NSMAF	protein_coding	2070.88	-0.26043	0.195965	-1.32896	0.183861	0.999956
ENSG00000035687.10	ADSS	protein_coding	2847.35	-0.155056	0.194923	-0.795473	0.426339	0.999956
ENSG00000035720.8	STAP1	protein_coding	53.1522	-0.618105	0.617944	-1.00026	0.317184	0.999956
ENSG00000035862.12	TIMP2	protein_coding	1567.26	0.0935082	0.203343	0.459855	0.64562	0.999956
ENSG00000035928.16	RFC1	protein_coding	4888.31	-0.13379	0.185474	-0.721343	0.470699	0.999956
ENSG00000036054.13	TBC1D23	protein_coding	697.671	-0.0519811	0.247495	-0.210029	0.833645	0.999956
ENSG00000036257.13	CUL3	protein_coding	4972.57	-0.183337	0.187518	-0.977703	0.328221	0.999956
ENSG00000036448.10	MYOM2	protein_coding	41.1822	-0.412366	0.651008	-0.633426	0.526455	0.999956
ENSG00000036473.8	OTC	protein_coding	0	NA	NA	NA	NA	NA
ENSG00000036530.8	CYP46A1	protein_coding	6.60239	0.80836	1.7324	0.466614	0.640776	0.999956
ENSG00000036549.13	AC118549.1	protein_coding	1299.71	-0.286806	0.221376	-1.29556	0.195127	0.999956
ENSG00000036565.15	SLC18A1	protein_coding	7.00573	1.62607	1.50228	1.0824	0.279075	0.999956
ENSG00000036672.16	USP2	protein_coding	41.567	-0.17208	0.631527	-0.272482	0.785251	0.999956
ENSG00000036828.16	CASR	protein_coding	1.47358	-1.00306	3.68613	-0.272117	0.785532	NA
ENSG00000037042.9	TUBG2	protein_coding	392.24	0.344714	0.278871	1.23611	0.216419	0.999956
ENSG00000037241.7	RPL26L1	protein_coding	973.406	-0.0455323	0.230079	-0.197898	0.843125	0.999956
ENSG00000037280.16	FLT4	protein_coding	11.1624	1.91458	1.23754	1.54709	0.121843	0.999956
ENSG00000037474.15	NSUN2	protein_coding	9585.96	-0.161863	0.179041	-0.904052	0.365968	0.999956
ENSG00000037637.11	FBXO42	protein_coding	1116.81	0.0746825	0.224816	0.332193	0.739743	0.999956
ENSG00000037749.12	MFAP3	protein_coding	263.591	-0.292286	0.320425	-0.912183	0.361672	0.999956
ENSG00000037757.14	MRI1	protein_coding	2173.47	0.128055	0.192722	0.664457	0.506398	0.999956
ENSG00000037897.17	METTL1	protein_coding	1569.57	-0.132337	0.221691	-0.596942	0.550546	0.999956
ENSG00000037965.6	HOXC8	protein_coding	34.8401	-0.502198	0.711811	-0.705521	0.480486	0.999956
ENSG00000038002.9	AGA	protein_coding	449.096	0.167402	0.263924	0.634281	0.525897	0.999956
ENSG00000038210.14	PI4K2B	protein_coding	1493.46	-0.119915	0.210744	-0.569008	0.56935	0.999956
ENSG00000038219.13	BOD1L1	protein_coding	4560.63	0.0460842	0.224321	0.205439	0.837229	0.999956
ENSG00000038274.17	MAT2B	protein_coding	2250.97	-0.310577	0.188405	-1.64845	0.0992598	0.999956
ENSG00000038295.8	TLL1	protein_coding	1.4327	-0.174868	3.32692	-0.0525614	0.958081	NA
ENSG00000038358.15	EDC4	protein_coding	8445.6	0.151457	0.188846	0.802012	0.422546	0.999956
ENSG00000038382.20	TRIO	protein_coding	1070.19	0.825726	0.291009	2.83745	0.0045475	0.230531
ENSG00000038427.16	VCAN	protein_coding	4.61762	0.265238	1.78196	0.148846	0.881675	0.999956
ENSG00000038532.16	CLEC16A	protein_coding	1277.46	-0.282024	0.239152	-1.17926	0.238293	0.999956
ENSG00000038945.15	MSR1	protein_coding	0.907259	-3.57674	4.8652	-0.735168	0.462237	NA
ENSG00000039068.19	CDH1	protein_coding	0.858728	3.16959	4.845	0.654197	0.512985	NA
ENSG00000039123.16	MTREX	protein_coding	3107.37	-0.391915	0.228288	-1.71676	0.0860233	0.999956
ENSG00000039139.9	DNAH5	protein_coding	6.29073	2.8877	1.66771	1.73153	0.0833566	0.999956
ENSG00000039319.17	ZFYVE16	protein_coding	349.374	0.604054	0.299953	2.01383	0.0440276	0.822969
ENSG00000039523.20	RIPOR1	protein_coding	1291.62	0.345905	0.231813	1.49217	0.135654	0.999956
ENSG00000039537.13	C6	protein_coding	0	NA	NA	NA	NA	NA
ENSG00000039560.14	RAI14	protein_coding	2.42882	1.4348	2.77157	0.517685	0.604678	NA
ENSG00000039600.11	SOX30	protein_coding	0.512993	0.785337	4.961	0.158302	0.874219	NA
ENSG00000039650.12	PNKP	protein_coding	1741.61	0.15792	0.207251	0.761972	0.446077	0.999956
ENSG00000039987.6	BEST2	protein_coding	1.59299	-0.743476	2.96344	-0.250883	0.801905	NA
ENSG00000040199.18	PHLPP2	protein_coding	347.058	-0.0724115	0.288719	-0.250803	0.801966	0.999956
ENSG00000040275.17	SPDL1	protein_coding	1475.71	-0.0168031	0.22982	-0.0731142	0.941715	0.999956
ENSG00000040341.18	STAU2	protein_coding	891.976	-0.284146	0.244526	-1.16203	0.245224	0.999956
ENSG00000040487.13	PQLC2	protein_coding	547.904	0.0663598	0.256749	0.258461	0.796051	0.999956
ENSG00000040531.14	CTNS	protein_coding	506.021	0.189077	0.252444	0.748986	0.453865	0.999956
ENSG00000040608.14	RTN4R	protein_coding	2580.41	-0.251455	0.212871	-1.18126	0.237501	0.999956
ENSG00000040633.13	PHF23	protein_coding	2544.83	0.0153268	0.196918	0.0778336	0.93796	0.999956
ENSG00000040731.10	CDH10	protein_coding	0	NA	NA	NA	NA	NA
ENSG00000040933.15	INPP4A	protein_coding	2205.12	-0.237056	0.191478	-1.23803	0.215704	0.999956
ENSG00000041353.10	RAB27B	protein_coding	73.3067	-0.261343	0.51088	-0.511556	0.608962	0.999956
ENSG00000041357.16	PSMA4	protein_coding	11394.5	-0.249374	0.191942	-1.29921	0.19387	0.999956
ENSG00000041515.16	MYO16	protein_coding	0.31464	-1.64612	4.9587	-0.331966	0.739915	NA
ENSG00000041802.11	LSG1	protein_coding	3202.02	-0.131837	0.182848	-0.72102	0.470897	0.999956
ENSG00000041880.14	PARP3	protein_coding	1036.08	0.0998007	0.210867	0.473288	0.636008	0.999956
ENSG00000041982.16	TNC	protein_coding	16.2895	2.26773	1.13493	1.99813	0.0457025	0.831337
ENSG00000041988.15	THAP3	protein_coding	694.676	-0.0951433	0.233467	-0.407523	0.683624	0.999956
ENSG00000042062.12	RIPOR3	protein_coding	3.15971	-0.295817	2.18841	-0.135174	0.892474	NA
ENSG00000042088.13	TDP1	protein_coding	2006.42	-0.302609	0.195364	-1.54895	0.121394	0.999956
ENSG00000042286.15	AIFM2	protein_coding	101.233	0.250576	0.440775	0.56849	0.569702	0.999956
ENSG00000042304.11	C2orf83	protein_coding	0.392305	1.73382	4.89227	0.3544	0.723039	NA
ENSG00000042317.17	AL049834.1	protein_coding	141.95	-0.100303	0.379618	-0.264222	0.791609	0.999956
ENSG00000042429.12	MED17	protein_coding	1867.22	-0.237634	0.195601	-1.21489	0.224407	0.999956
ENSG00000042445.14	RETSAT	protein_coding	898.113	0.381624	0.228227	1.67213	0.0944994	0.999956
ENSG00000042493.16	CAPG	protein_coding	10380.1	0.434537	0.215695	2.01459	0.0439477	0.822969
ENSG00000042753.11	AP2S1	protein_coding	13916.3	0.164899	0.195705	0.842588	0.399459	0.999956
ENSG00000042781.13	USH2A	protein_coding	0.81739	0.454221	4.20822	0.107937	0.914046	NA
ENSG00000042813.8	ZPBP	protein_coding	0	NA	NA	NA	NA	NA
ENSG00000042832.12	TG	protein_coding	2.31085	0.943405	2.50724	0.376273	0.706714	NA
ENSG00000042980.12	ADAM28	protein_coding	53.6885	1.00438	0.568182	1.76771	0.0771091	0.999956
ENSG00000043039.6	BARX2	protein_coding	0.18396	-1.1107	4.9817	-0.222957	0.823569	NA
ENSG00000043093.14	DCUN1D1	protein_coding	614.42	-0.281637	0.239623	-1.17533	0.239861	0.999956
ENSG00000043143.20	JADE2	protein_coding	2462.71	-0.155011	0.192218	-0.806431	0.419994	0.999956
ENSG00000043355.12	ZIC2	protein_coding	1182.27	0.056689	0.231283	0.245106	0.806374	0.999956
ENSG00000043462.12	LCP2	protein_coding	1642.31	-0.639654	0.239227	-2.67384	0.00749874	0.333779
ENSG00000043514.16	TRIT1	protein_coding	1695.87	0.129203	0.212022	0.609386	0.542268	0.999956
ENSG00000043591.5	ADRB1	protein_coding	37.1351	-0.245645	0.665731	-0.368986	0.712138	0.999956
ENSG00000044012.4	GUCA2B	protein_coding	0	NA	NA	NA	NA	NA
ENSG00000044090.8	CUL7	protein_coding	1711.98	0.0370872	0.204719	0.181161	0.856241	0.999956
ENSG00000044115.21	CTNNA1	protein_coding	2834.87	0.0570774	0.191096	0.298685	0.765181	0.999956
ENSG00000044446.11	PHKA2	protein_coding	3204.15	0.453135	0.189566	2.39037	0.0168312	0.530198
ENSG00000044459.15	CNTLN	protein_coding	723.394	-0.151517	0.230235	-0.6581	0.510474	0.999956
ENSG00000044524.11	EPHA3	protein_coding	0	NA	NA	NA	NA	NA
ENSG00000044574.8	HSPA5	protein_coding	34946.1	-0.0895441	0.21209	-0.422198	0.672881	0.999956
ENSG00000046604.13	DSG2	protein_coding	357.49	-0.491994	0.317658	-1.54882	0.121426	0.999956
ENSG00000046647.13	GEMIN8	protein_coding	374.284	-0.0788546	0.271924	-0.289988	0.771826	0.999956
ENSG00000046651.15	OFD1	protein_coding	1198.8	-0.248653	0.2123	-1.17123	0.241505	0.999956
ENSG00000046653.15	GPM6B	protein_coding	31.2069	0.22449	0.768556	0.292093	0.770216	0.999956
ENSG00000046774.10	MAGEC2	protein_coding	0	NA	NA	NA	NA	NA
ENSG00000046889.19	PREX2	protein_coding	0.498477	-1.76748	4.85381	-0.364142	0.715752	NA
ENSG00000047056.15	WDR37	protein_coding	850.801	0.267661	0.22819	1.17297	0.240806	0.999956
ENSG00000047188.16	YTHDC2	protein_coding	875.669	-0.0115101	0.318525	-0.0361355	0.971174	0.999956
ENSG00000047230.15	CTPS2	protein_coding	289.327	0.337309	0.331978	1.01606	0.309603	0.999956
ENSG00000047249.18	ATP6V1H	protein_coding	1155.65	-0.00597785	0.206695	-0.0289212	0.976927	0.999956
ENSG00000047315.16	POLR2B	protein_coding	6979.59	-0.192184	0.185089	-1.03834	0.299114	0.999956
ENSG00000047346.12	FAM214A	protein_coding	342.152	-0.141632	0.276624	-0.512002	0.60865	0.999956
ENSG00000047365.12	ARAP2	protein_coding	103.649	-0.363348	0.480015	-0.756951	0.449079	0.999956
ENSG00000047410.14	TPR	protein_coding	5839.08	-0.10624	0.200403	-0.53013	0.596022	0.999956
ENSG00000047457.14	CP	protein_coding	3.15625	4.26792	2.60339	1.63937	0.101137	NA
ENSG00000047578.13	KIAA0556	protein_coding	971.442	0.120484	0.225724	0.533768	0.593502	0.999956
ENSG00000047579.19	DTNBP1	protein_coding	1682.09	-0.0338396	0.209792	-0.161301	0.871856	0.999956
ENSG00000047597.7	XK	protein_coding	1323.1	-0.215744	0.227616	-0.947842	0.34321	0.999956
ENSG00000047617.15	ANO2	protein_coding	1.08871	4.00055	4.52767	0.883578	0.376924	NA
ENSG00000047621.12	C12orf4	protein_coding	496.301	-0.266089	0.256984	-1.03543	0.300468	0.999956
ENSG00000047634.15	SCML1	protein_coding	0.18483	-1.11597	4.98193	-0.224003	0.822755	NA
ENSG00000047644.18	WWC3	protein_coding	297.98	-0.00185948	0.288284	-0.00645015	0.994854	0.999956
ENSG00000047648.23	ARHGAP6	protein_coding	1.46295	1.97392	3.35018	0.589198	0.555728	NA
ENSG00000047662.4	FAM184B	protein_coding	3.58942	-0.154365	2.22815	-0.0692796	0.944767	NA
ENSG00000047849.21	MAP4	protein_coding	10202	0.239744	0.180915	1.32518	0.185113	0.999956
ENSG00000047932.14	GOPC	protein_coding	2483.96	-0.273458	0.204405	-1.33783	0.180953	0.999956
ENSG00000047936.10	ROS1	protein_coding	1.11568	0.979766	3.68926	0.265573	0.790568	NA
ENSG00000048028.11	USP28	protein_coding	1673.81	0.226236	0.246733	0.916929	0.35918	0.999956
ENSG00000048052.21	HDAC9	protein_coding	155.638	0.674883	0.381582	1.76865	0.0769527	0.999956
ENSG00000048140.18	TSPAN17	protein_coding	540.426	0.258109	0.252413	1.02257	0.306513	0.999956
ENSG00000048162.20	NOP16	protein_coding	5051.99	-0.0544396	0.212248	-0.25649	0.797573	0.999956
ENSG00000048342.16	CC2D2A	protein_coding	6.90255	2.46321	1.54323	1.59614	0.110458	0.999956
ENSG00000048392.11	RRM2B	protein_coding	888.77	-0.237348	0.215378	-1.10201	0.270459	0.999956
ENSG00000048405.10	ZNF800	protein_coding	667.081	-0.28616	0.25759	-1.11091	0.266606	0.999956
ENSG00000048462.11	TNFRSF17	protein_coding	0	NA	NA	NA	NA	NA
ENSG00000048471.14	SNX29	protein_coding	473.056	0.0817182	0.251806	0.324529	0.745538	0.999956
ENSG00000048540.15	LMO3	protein_coding	1.2406	-1.83055	3.61772	-0.505996	0.612859	NA
ENSG00000048544.6	MRPS10	protein_coding	1705.79	-0.20597	0.196749	-1.04687	0.295161	0.999956
ENSG00000048545.14	GUCA1A	protein_coding	1.63045	-1.28574	3.44456	-0.373266	0.70895	NA
ENSG00000048649.13	RSF1	protein_coding	3004.7	-0.166614	0.220345	-0.756148	0.44956	0.999956
ENSG00000048707.15	VPS13D	protein_coding	1458.8	0.095565	0.20102	0.4754	0.634502	0.999956
ENSG00000048740.18	CELF2	protein_coding	3682.98	-0.192675	0.206859	-0.931432	0.35163	0.999956
ENSG00000048828.17	FAM120A	protein_coding	5247.02	-0.114981	0.180828	-0.63586	0.524868	0.999956
ENSG00000048991.16	R3HDM1	protein_coding	2792.36	-0.103278	0.202145	-0.510911	0.609413	0.999956
ENSG00000049089.15	COL9A2	protein_coding	68.9211	0.782208	0.557446	1.4032	0.160557	0.999956
ENSG00000049130.16	KITLG	protein_coding	4.08031	-4.0747	2.38992	-1.70496	0.0882025	0.999956
ENSG00000049167.14	ERCC8	protein_coding	269.875	-0.351684	0.321278	-1.09464	0.273673	0.999956
ENSG00000049192.15	ADAMTS6	protein_coding	6.1395	-0.274961	1.695	-0.162219	0.871133	0.999956
ENSG00000049239.12	H6PD	protein_coding	2098.17	0.0898666	0.21283	0.422246	0.672845	0.999956
ENSG00000049245.13	VAMP3	protein_coding	913.155	-0.203666	0.220824	-0.922298	0.356373	0.999956
ENSG00000049246.14	PER3	protein_coding	765.888	-0.237437	0.227758	-1.0425	0.297181	0.999956
ENSG00000049247.13	UTS2	protein_coding	0	NA	NA	NA	NA	NA
ENSG00000049249.8	TNFRSF9	protein_coding	18.1249	-0.773927	2.82383	-0.274071	0.78403	0.999956
ENSG00000049283.18	EPN3	protein_coding	0.338194	1.58255	4.91462	0.322008	0.747447	NA
ENSG00000049323.16	LTBP1	protein_coding	0.145542	0.81261	4.97176	0.163445	0.870168	NA
ENSG00000049449.9	RCN1	protein_coding	2747.28	0.35382	0.208671	1.69558	0.0899647	0.999956
ENSG00000049540.17	ELN	protein_coding	2.03594	-2.59487	2.90694	-0.892646	0.372047	NA
ENSG00000049541.11	RFC2	protein_coding	4737.8	0.143506	0.180066	0.796961	0.425474	0.999956
ENSG00000049618.23	ARID1B	protein_coding	3855.29	-0.103408	0.182799	-0.565692	0.571603	0.999956
ENSG00000049656.14	CLPTM1L	protein_coding	6006.59	-0.0907442	0.213024	-0.425982	0.670121	0.999956
ENSG00000049759.18	NEDD4L	protein_coding	141.565	0.161961	0.41323	0.39194	0.695103	0.999956
ENSG00000049768.15	FOXP3	protein_coding	30.744	0.453915	0.747991	0.606845	0.543954	0.999956
ENSG00000049769.13	PPP1R3F	protein_coding	355.357	0.54036	0.274051	1.97175	0.0486384	0.853764
ENSG00000049860.14	HEXB	protein_coding	960.951	1.07711	0.230031	4.68247	2.83437e-06	0.000682972
ENSG00000049883.15	PTCD2	protein_coding	595.266	-0.293766	0.23714	-1.23879	0.215424	0.999956
ENSG00000050030.15	NEXMIF	protein_coding	1.43119	-0.204637	3.28734	-0.06225	0.950364	NA
ENSG00000050130.18	JKAMP	protein_coding	794.069	-0.207765	0.227918	-0.911581	0.361989	0.999956
ENSG00000050165.17	DKK3	protein_coding	0.358372	-2.07917	4.96296	-0.418938	0.675261	NA
ENSG00000050327.15	ARHGEF5	protein_coding	0	NA	NA	NA	NA	NA
ENSG00000050344.9	NFE2L3	protein_coding	859.982	-0.193916	0.273843	-0.708128	0.478866	0.999956
ENSG00000050393.11	MCUR1	protein_coding	2382.3	-0.237189	0.19647	-1.20725	0.227334	0.999956
ENSG00000050405.13	LIMA1	protein_coding	457.398	0.0767286	0.252326	0.304085	0.761063	0.999956
ENSG00000050426.16	LETMD1	protein_coding	2636.9	0.0534225	0.229503	0.232775	0.815936	0.999956
ENSG00000050438.17	SLC4A8	protein_coding	126.197	1.42242	0.405805	3.50518	0.000456293	0.0445582
ENSG00000050555.18	LAMC3	protein_coding	6.70315	3.36004	1.69066	1.98742	0.0468761	0.842322
ENSG00000050628.20	PTGER3	protein_coding	0.588361	-1.73371	4.8329	-0.35873	0.719797	NA
ENSG00000050730.16	TNIP3	protein_coding	1.29144	-2.62437	3.91243	-0.670777	0.502362	NA
ENSG00000050748.17	MAPK9	protein_coding	1210.11	-0.169437	0.207	-0.818538	0.41305	0.999956
ENSG00000050767.17	COL23A1	protein_coding	2714.66	0.237107	0.188644	1.2569	0.208789	0.999956
ENSG00000050820.17	BCAR1	protein_coding	22.021	0.271081	0.866449	0.312864	0.754384	0.999956
ENSG00000051009.10	FAM160A2	protein_coding	1582.68	0.136794	0.198974	0.687493	0.491772	0.999956
ENSG00000051108.15	HERPUD1	protein_coding	1630.36	0.656269	0.238038	2.75699	0.00583366	0.279483
ENSG00000051128.19	HOMER3	protein_coding	10390	0.199773	0.184765	1.08123	0.279597	0.999956
ENSG00000051180.17	RAD51	protein_coding	1983.39	0.024032	0.195578	0.122877	0.902205	0.999956
ENSG00000051341.14	POLQ	protein_coding	1838.76	-0.0624428	0.208968	-0.298815	0.765081	0.999956
ENSG00000051382.8	PIK3CB	protein_coding	2056.35	-0.539597	0.197921	-2.72632	0.00640439	0.299313
ENSG00000051523.11	CYBA	protein_coding	19926.9	0.235718	0.213931	1.10184	0.270531	0.999956
ENSG00000051596.9	THOC3	protein_coding	498.065	-0.1545	0.248072	-0.622802	0.533415	0.999956
ENSG00000051620.11	HEBP2	protein_coding	1713.01	-0.0456997	0.206794	-0.220991	0.825099	0.999956
ENSG00000051825.14	MPHOSPH9	protein_coding	2307.16	-0.277003	0.18904	-1.46531	0.142836	0.999956
ENSG00000052126.14	PLEKHA5	protein_coding	48.9658	-1.14472	0.639189	-1.79089	0.0733106	0.999956
ENSG00000052344.16	PRSS8	protein_coding	10.754	0.0219515	1.222	0.0179636	0.985668	0.999956
ENSG00000052723.11	SIKE1	protein_coding	1735.07	-0.240511	0.228271	-1.05362	0.292056	0.999956
ENSG00000052749.13	RRP12	protein_coding	7305.06	-0.153154	0.197267	-0.77638	0.437525	0.999956
ENSG00000052795.13	FNIP2	protein_coding	43.991	0.535574	0.617925	0.86673	0.38609	0.999956
ENSG00000052802.13	MSMO1	protein_coding	708.911	-0.171691	0.290823	-0.590362	0.554948	0.999956
ENSG00000052841.15	TTC17	protein_coding	1718.02	-0.0922295	0.275969	-0.334202	0.738227	0.999956
ENSG00000052850.8	ALX4	protein_coding	3.21077	2.53268	2.25971	1.1208	0.262375	NA
ENSG00000053108.17	FSTL4	protein_coding	1.97494	4.81513	3.33546	1.44362	0.148846	NA
ENSG00000053254.15	FOXN3	protein_coding	1318.62	-0.162208	0.268351	-0.604461	0.545537	0.999956
ENSG00000053328.8	METTL24	protein_coding	0	NA	NA	NA	NA	NA
ENSG00000053371.12	AKR7A2	protein_coding	1123.98	-0.045935	0.242756	-0.189223	0.849918	0.999956
ENSG00000053372.5	MRTO4	protein_coding	5572.79	-0.119869	0.203162	-0.590018	0.555178	0.999956
ENSG00000053438.11	NNAT	protein_coding	29.0662	0.758672	0.783575	0.968219	0.332935	0.999956
ENSG00000053501.13	USE1	protein_coding	1172.37	0.0537706	0.235779	0.228055	0.819603	0.999956
ENSG00000053524.12	MCF2L2	protein_coding	46.8749	-0.769872	0.767304	-1.00335	0.315693	0.999956
ENSG00000053702.15	NRIP2	protein_coding	106.473	0.103754	0.442671	0.234381	0.814689	0.999956
ENSG00000053747.16	LAMA3	protein_coding	0.244865	1.60691	4.99091	0.321967	0.747477	NA
ENSG00000053770.12	AP5M1	protein_coding	965.447	-0.445091	0.245113	-1.81586	0.0693915	0.996509
ENSG00000053900.10	ANAPC4	protein_coding	2067.42	-0.29764	0.193862	-1.53532	0.124705	0.999956
ENSG00000053918.16	KCNQ1	protein_coding	3.33476	-1.11207	2.45127	-0.453672	0.650065	NA
ENSG00000054116.12	TRAPPC3	protein_coding	2307.58	-0.111023	0.199928	-0.555317	0.578678	0.999956
ENSG00000054118.15	THRAP3	protein_coding	9894	-0.13193	0.174258	-0.757096	0.448992	0.999956
ENSG00000054148.17	PHPT1	protein_coding	4015.88	0.0879615	0.187583	0.46892	0.639127	0.999956
ENSG00000054179.12	ENTPD2	protein_coding	0.247008	1.61523	4.9914	0.323602	0.746239	NA
ENSG00000054219.11	LY75	protein_coding	480.419	-0.111016	0.251205	-0.441934	0.658537	0.999956
ENSG00000054267.22	ARID4B	protein_coding	1091.3	0.0306672	0.264331	0.116018	0.907638	0.999956
ENSG00000054277.14	OPN3	protein_coding	301.963	-0.149829	0.291278	-0.514384	0.606984	0.999956
ENSG00000054282.16	SDCCAG8	protein_coding	270.182	0.138366	0.309324	0.447318	0.654646	0.999956
ENSG00000054356.14	PTPRN	protein_coding	0.0842867	0.397403	4.94542	0.0803578	0.935953	NA
ENSG00000054392.13	HHAT	protein_coding	4.56882	0.549343	1.79174	0.306598	0.759149	0.999956
ENSG00000054523.17	KIF1B	protein_coding	931.716	-0.0967319	0.245114	-0.39464	0.693109	0.999956
ENSG00000054598.9	FOXC1	protein_coding	125.002	-0.187465	0.415597	-0.451073	0.651937	0.999956
ENSG00000054611.14	TBC1D22A	protein_coding	1466.22	0.0432088	0.203226	0.212614	0.831628	0.999956
ENSG00000054654.16	SYNE2	protein_coding	10.6028	1.41974	1.24933	1.1364	0.255787	0.999956
ENSG00000054690.13	PLEKHH1	protein_coding	43.5987	0.552352	0.621573	0.888636	0.374199	0.999956
ENSG00000054793.13	ATP9A	protein_coding	7.09548	0.62726	1.56203	0.401566	0.688003	0.999956
ENSG00000054796.12	SPO11	protein_coding	0	NA	NA	NA	NA	NA
ENSG00000054803.3	CBLN4	protein_coding	0	NA	NA	NA	NA	NA
ENSG00000054938.15	CHRDL2	protein_coding	0.88	3.21454	4.84397	0.663616	0.506936	NA
ENSG00000054965.10	FAM168A	protein_coding	1327.7	0.147788	0.207356	0.712728	0.476014	0.999956
ENSG00000054967.13	RELT	protein_coding	2494.12	0.0253847	0.191965	0.132236	0.894798	0.999956
ENSG00000054983.17	GALC	protein_coding	119.254	0.75768	0.420874	1.80026	0.0718204	0.999956
ENSG00000055044.11	NOP58	protein_coding	10255.4	-0.166395	0.183273	-0.907911	0.363925	0.999956
ENSG00000055070.17	SZRD1	protein_coding	8176.99	-0.0484191	0.189676	-0.255272	0.798513	0.999956
ENSG00000055118.14	KCNH2	protein_coding	2121.82	-0.702648	0.191754	-3.66432	0.000248001	0.0270672
ENSG00000055130.17	CUL1	protein_coding	5770.81	-0.129815	0.178848	-0.725841	0.467936	0.999956
ENSG00000055147.19	FAM114A2	protein_coding	365.727	0.0530506	0.268808	0.197355	0.84355	0.999956
ENSG00000055163.20	CYFIP2	protein_coding	481.869	0.331786	0.270161	1.2281	0.219409	0.999956
ENSG00000055208.19	TAB2	protein_coding	1855.24	-0.0435141	0.19693	-0.220962	0.825122	0.999956
ENSG00000055211.14	GINM1	protein_coding	673.287	-0.172755	0.233799	-0.738905	0.459965	0.999956
ENSG00000055332.18	EIF2AK2	protein_coding	4710.16	-0.134285	0.178787	-0.751091	0.452598	0.999956
ENSG00000055483.19	AC022966.1	protein_coding	5881.75	0.0551315	0.176664	0.31207	0.754988	0.999956
ENSG00000055609.18	KMT2C	protein_coding	4881.74	-0.124318	0.212361	-0.585409	0.558273	0.999956
ENSG00000055732.13	MCOLN3	protein_coding	0.802878	1.31267	4.69162	0.279791	0.779638	NA
ENSG00000055813.6	CCDC85A	protein_coding	0	NA	NA	NA	NA	NA
ENSG00000055917.15	PUM2	protein_coding	5099.81	-0.266503	0.196523	-1.35609	0.17507	0.999956
ENSG00000055950.16	MRPL43	protein_coding	4048.98	0.0341813	0.203709	0.167795	0.866745	0.999956
ENSG00000055955.16	ITIH4	protein_coding	72.0879	0.262189	0.5182	0.505961	0.612884	0.999956
ENSG00000055957.11	ITIH1	protein_coding	1.0435	3.7587	4.5808	0.820534	0.411912	NA
ENSG00000056050.7	HPF1	protein_coding	743.064	-0.418042	0.230958	-1.81003	0.070291	0.999956
ENSG00000056097.16	ZFR	protein_coding	4478.44	-0.410655	0.183322	-2.24007	0.0250864	0.650982
ENSG00000056277.16	ZNF280C	protein_coding	286.837	-0.152596	0.297892	-0.512253	0.608474	0.999956
ENSG00000056291.17	NPFFR2	protein_coding	0.374679	2.13778	4.95782	0.431194	0.666327	NA
ENSG00000056487.16	PHF21B	protein_coding	0	NA	NA	NA	NA	NA
ENSG00000056558.11	TRAF1	protein_coding	54.1202	0.115569	0.575471	0.200825	0.840836	0.999956
ENSG00000056586.16	RC3H2	protein_coding	1224.5	-0.114289	0.218987	-0.521899	0.601741	0.999956
ENSG00000056736.10	IL17RB	protein_coding	62.7167	0.234323	0.536816	0.436506	0.66247	0.999956
ENSG00000056972.20	TRAF3IP2	protein_coding	648.926	0.346557	0.230392	1.50421	0.132528	0.999956
ENSG00000056998.20	GYG2	protein_coding	9.62482	-0.0639033	1.378	-0.0463741	0.963012	0.999956
ENSG00000057019.16	DCBLD2	protein_coding	395.119	-0.283689	0.327095	-0.867301	0.385777	0.999956
ENSG00000057149.16	SERPINB3	protein_coding	0	NA	NA	NA	NA	NA
ENSG00000057252.13	SOAT1	protein_coding	1035.6	0.0724224	0.235071	0.308088	0.758015	0.999956
ENSG00000057294.14	PKP2	protein_coding	1.23268	0.988646	3.85773	0.256277	0.797737	NA
ENSG00000057468.7	MSH4	protein_coding	0	NA	NA	NA	NA	NA
ENSG00000057593.13	F7	protein_coding	0.689651	2.72593	4.85448	0.56153	0.574436	NA
ENSG00000057608.17	GDI2	protein_coding	6748.23	-0.0425834	0.175274	-0.242954	0.808041	0.999956
ENSG00000057657.17	PRDM1	protein_coding	42.0142	0.923389	0.669051	1.38015	0.167541	0.999956
ENSG00000057663.16	ATG5	protein_coding	1449.66	-0.19738	0.217203	-0.908734	0.363491	0.999956
ENSG00000057704.13	TMCC3	protein_coding	16.6783	1.65654	1.04109	1.59115	0.111575	0.999956
ENSG00000057757.10	PITHD1	protein_coding	1973.8	-0.0897635	0.215944	-0.415678	0.677645	0.999956
ENSG00000057935.13	MTA3	protein_coding	1955.57	-0.213864	0.217666	-0.982533	0.325837	0.999956
ENSG00000058056.9	USP13	protein_coding	1022.38	-0.169418	0.248476	-0.681829	0.495347	0.999956
ENSG00000058063.16	ATP11B	protein_coding	1474.85	-0.337206	0.212843	-1.5843	0.113126	0.999956
ENSG00000058085.14	LAMC2	protein_coding	6.44931	-2.54229	1.661	-1.53058	0.125873	0.999956
ENSG00000058091.17	CDK14	protein_coding	610.213	-0.0741883	0.275469	-0.269316	0.787686	0.999956
ENSG00000058262.10	SEC61A1	protein_coding	11254.7	0.000351118	0.211993	0.00165628	0.998678	0.999956
ENSG00000058272.19	PPP1R12A	protein_coding	2222.54	-0.310347	0.275007	-1.12851	0.259106	0.999956
ENSG00000058335.15	RASGRF1	protein_coding	336.668	-0.0555375	0.29364	-0.189135	0.849987	0.999956
ENSG00000058404.20	CAMK2B	protein_coding	12.7262	0.669182	1.11337	0.601041	0.547813	0.999956
ENSG00000058453.17	CROCC	protein_coding	252.071	0.0685242	0.349966	0.195802	0.844765	0.999956
ENSG00000058600.16	POLR3E	protein_coding	1743.88	-0.225043	0.232232	-0.969042	0.332524	0.999956
ENSG00000058668.14	ATP2B4	protein_coding	3428.8	0.172691	0.215498	0.80136	0.422923	0.999956
ENSG00000058673.16	ZC3H11A	protein_coding	3633.84	-0.0940506	0.254545	-0.369486	0.711766	0.999956
ENSG00000058729.11	RIOK2	protein_coding	1305.22	-0.0846824	0.227968	-0.371467	0.71029	0.999956
ENSG00000058799.15	YIPF1	protein_coding	519.435	-0.211253	0.242717	-0.870368	0.384099	0.999956
ENSG00000058804.12	NDC1	protein_coding	2627.09	-0.301587	0.185904	-1.62227	0.104745	0.999956
ENSG00000058866.15	DGKG	protein_coding	444.706	-0.475383	0.305906	-1.55401	0.120181	0.999956
ENSG00000059122.16	FLYWCH1	protein_coding	1707.89	0.0203849	0.218229	0.0934105	0.925577	0.999956
ENSG00000059145.18	UNKL	protein_coding	758.472	0.189021	0.240475	0.786033	0.431848	0.999956
ENSG00000059377.17	TBXAS1	protein_coding	3156.56	-0.151989	0.186503	-0.814945	0.415104	0.999956
ENSG00000059378.12	PARP12	protein_coding	2384.44	0.211237	0.186847	1.13053	0.258253	0.999956
ENSG00000059573.9	ALDH18A1	protein_coding	9440.33	-0.320844	0.180073	-1.78174	0.0747921	0.999956
ENSG00000059588.10	TARBP1	protein_coding	3983.93	0.0630489	0.230573	0.273444	0.784512	0.999956
ENSG00000059691.12	GATB	protein_coding	2021.72	0.0137228	0.203079	0.0675736	0.946125	0.999956
ENSG00000059728.11	MXD1	protein_coding	962.598	0.121068	0.22402	0.540436	0.588896	0.999956
ENSG00000059758.8	CDK17	protein_coding	981.045	-0.145875	0.280645	-0.519784	0.603214	0.999956
ENSG00000059769.20	DNAJC25	protein_coding	312.912	-0.464375	0.317594	-1.46216	0.143696	0.999956
ENSG00000059804.16	SLC2A3	protein_coding	2216.7	0.204648	0.659325	0.310391	0.756264	0.999956
ENSG00000059915.17	PSD	protein_coding	259.357	0.150179	0.297521	0.504767	0.613723	0.999956
ENSG00000060069.16	CTDP1	protein_coding	3176.18	0.30764	0.200628	1.53338	0.125181	0.999956
ENSG00000060138.13	YBX3	protein_coding	9449.81	-0.00224579	0.180014	-0.0124756	0.990046	0.999956
ENSG00000060140.9	STYK1	protein_coding	111.358	0.165414	0.444191	0.372394	0.709599	0.999956
ENSG00000060237.17	WNK1	protein_coding	2940.38	-0.0976276	0.183854	-0.531007	0.595414	0.999956
ENSG00000060303.5	RPS17P5	processed_pseudogene	1.12918	-0.208023	3.67352	-0.0566278	0.954842	NA
ENSG00000060339.14	CCAR1	protein_coding	5600.26	-0.0486001	0.226703	-0.214378	0.830252	0.999956
ENSG00000060491.16	OGFR	protein_coding	4564.31	0.299598	0.196306	1.52618	0.126965	0.999956
ENSG00000060558.3	GNA15	protein_coding	2903.7	0.434261	0.186824	2.32444	0.0201019	0.588283
ENSG00000060566.14	CREB3L3	protein_coding	0.772722	3.1996	4.86062	0.65827	0.510365	NA
ENSG00000060642.10	PIGV	protein_coding	262.022	0.118995	0.301442	0.394754	0.693025	0.999956
ENSG00000060656.20	PTPRU	protein_coding	42.72	1.37841	0.649639	2.12181	0.0338541	0.750082
ENSG00000060688.13	SNRNP40	protein_coding	4070.98	-0.0978163	0.19654	-0.49769	0.618702	0.999956
ENSG00000060709.15	RIMBP2	protein_coding	1.01114	-3.39204	4.62268	-0.733782	0.463082	NA
ENSG00000060718.22	COL11A1	protein_coding	1.03073	3.63394	4.60746	0.788709	0.430282	NA
ENSG00000060749.15	QSER1	protein_coding	1371	-0.427822	0.296093	-1.44489	0.148489	0.999956
ENSG00000060762.19	MPC1	protein_coding	2460.13	-0.199396	0.213992	-0.931789	0.351446	0.999956
ENSG00000060971.18	ACAA1	protein_coding	3033.6	0.226725	0.200556	1.13048	0.258272	0.999956
ENSG00000060982.15	BCAT1	protein_coding	4453.89	-0.740085	0.179713	-4.11814	3.81942e-05	0.00590546
ENSG00000061273.18	HDAC7	protein_coding	4723.27	0.928609	0.181494	5.11648	3.11292e-07	0.000108976
ENSG00000061337.15	LZTS1	protein_coding	12.4685	1.32854	1.15404	1.15121	0.249647	0.999956
ENSG00000061455.11	PRDM6	protein_coding	0.302863	0.166689	4.92872	0.0338199	0.973021	NA
ENSG00000061492.11	WNT8A	protein_coding	0.881643	1.48874	4.5266	0.328887	0.742241	NA
ENSG00000061656.9	SPAG4	protein_coding	137.791	0.846663	0.401619	2.10812	0.0350203	0.753316
ENSG00000061676.15	NCKAP1	protein_coding	6.02938	2.3834	1.9768	1.20568	0.227939	0.999956
ENSG00000061794.13	MRPS35	protein_coding	5395.21	-0.120768	0.177503	-0.680369	0.496271	0.999956
ENSG00000061918.13	GUCY1B1	protein_coding	0.351321	-1.83689	4.94984	-0.371101	0.710562	NA
ENSG00000061936.9	SFSWAP	protein_coding	6079.03	-0.0632854	0.177098	-0.357347	0.720832	0.999956
ENSG00000061938.18	TNK2	protein_coding	5271.71	0.262728	0.178208	1.47428	0.140408	0.999956
ENSG00000061987.16	MON2	protein_coding	1006.2	-0.0287132	0.261433	-0.10983	0.912544	0.999956
ENSG00000062038.14	CDH3	protein_coding	2.81321	-0.279946	2.53257	-0.110538	0.911982	NA
ENSG00000062096.14	ARSF	protein_coding	0	NA	NA	NA	NA	NA
ENSG00000062194.16	GPBP1	protein_coding	3183.14	-0.121501	0.202562	-0.599819	0.548627	0.999956
ENSG00000062282.15	DGAT2	protein_coding	1247.34	-0.139269	0.220645	-0.63119	0.527916	0.999956
ENSG00000062370.16	ZNF112	protein_coding	0	NA	NA	NA	NA	NA
ENSG00000062485.19	CS	protein_coding	11676.8	-0.133334	0.174445	-0.764336	0.444667	0.999956
ENSG00000062524.16	LTK	protein_coding	868.134	0.830251	0.222903	3.72471	0.000195539	0.0229622
ENSG00000062582.14	MRPS24	protein_coding	5174.38	-0.0409756	0.216999	-0.188828	0.850228	0.999956
ENSG00000062598.18	ELMO2	protein_coding	1994.05	0.0469601	0.197733	0.237492	0.812275	0.999956
ENSG00000062650.19	WAPL	protein_coding	4308.07	-0.198299	0.191531	-1.03534	0.300512	0.999956
ENSG00000062716.13	VMP1	protein_coding	1729.79	-0.0460467	0.20584	-0.223702	0.82299	0.999956
ENSG00000062725.10	APPBP2	protein_coding	727.503	-0.0241235	0.236401	-0.102045	0.918721	0.999956
ENSG00000062822.14	POLD1	protein_coding	11347.8	0.255161	0.206312	1.23677	0.216172	0.999956
ENSG00000063015.19	SEZ6	protein_coding	3.97031	-0.0383855	2.24687	-0.0170839	0.98637	NA
ENSG00000063046.17	EIF4B	protein_coding	26562	0.00684214	0.207343	0.0329991	0.973675	0.999956
ENSG00000063127.15	SLC6A16	protein_coding	0.807874	3.50197	4.91293	0.712807	0.475965	NA
ENSG00000063169.10	BICRA	protein_coding	3523.19	0.252936	0.188461	1.34211	0.17956	0.999956
ENSG00000063176.15	SPHK2	protein_coding	8679.42	0.0457297	0.236143	0.193653	0.846448	0.999956
ENSG00000063177.13	RPL18	protein_coding	206909	0.173035	0.174039	0.994231	0.32011	0.999956
ENSG00000063180.9	CA11	protein_coding	25.9466	0.82469	0.959572	0.859435	0.390101	0.999956
ENSG00000063241.8	ISOC2	protein_coding	2345.87	0.0247346	0.284823	0.0868418	0.930797	0.999956
ENSG00000063244.12	U2AF2	protein_coding	17661.9	-0.0391538	0.207523	-0.188672	0.85035	0.999956
ENSG00000063245.14	EPN1	protein_coding	5563.6	0.223807	0.20185	1.10877	0.267527	0.999956
ENSG00000063322.14	MED29	protein_coding	867.55	-0.00109806	0.215811	-0.00508804	0.99594	0.999956
ENSG00000063438.17	AHRR	protein_coding	1365.62	0.192382	0.21475	0.895841	0.370338	0.999956
ENSG00000063515.2	GSC2	protein_coding	0	NA	NA	NA	NA	NA
ENSG00000063587.14	ZNF275	protein_coding	889.431	-0.21234	0.229231	-0.926313	0.354283	0.999956
ENSG00000063601.17	MTMR1	protein_coding	555.542	0.28924	0.252865	1.14385	0.252684	0.999956
ENSG00000063660.9	GPC1	protein_coding	6.49618	-0.170142	1.56852	-0.108473	0.913621	0.999956
ENSG00000063761.16	ADCK1	protein_coding	444.946	-0.16382	0.260849	-0.628025	0.529987	0.999956
ENSG00000063854.13	HAGH	protein_coding	755.789	0.244546	0.235451	1.03863	0.298978	0.999956
ENSG00000063978.16	RNF4	protein_coding	5991.15	-0.116684	0.17816	-0.654941	0.512506	0.999956
ENSG00000064012.21	CASP8	protein_coding	1741.53	0.11379	0.198885	0.572139	0.567227	0.999956
ENSG00000064042.18	LIMCH1	protein_coding	0.581048	-2.74544	4.88474	-0.562045	0.574086	NA
ENSG00000064102.15	INTS13	protein_coding	6554.86	-0.128087	0.1823	-0.702617	0.482294	0.999956
ENSG00000064115.11	TM7SF3	protein_coding	10948.6	-0.503974	0.201671	-2.49899	0.0124548	0.451339
ENSG00000064195.7	DLX3	protein_coding	17.587	1.37129	1.10038	1.2462	0.212691	0.999956
ENSG00000064199.6	SPA17	protein_coding	13.2425	-0.222016	1.07675	-0.20619	0.836642	0.999956
ENSG00000064201.15	TSPAN32	protein_coding	769.781	0.705474	0.238013	2.96402	0.00303653	0.179891
ENSG00000064205.10	CCN5	protein_coding	0.928989	-1.57371	4.01591	-0.391869	0.695155	NA
ENSG00000064218.5	DMRT3	protein_coding	1.28161	-1.92775	3.49884	-0.550967	0.581656	NA
ENSG00000064225.12	ST3GAL6	protein_coding	867.066	0.350586	0.258931	1.35397	0.175745	0.999956
ENSG00000064270.12	ATP2C2	protein_coding	3.22067	-0.251213	2.35424	-0.106707	0.915022	NA
ENSG00000064300.9	NGFR	protein_coding	3.2737	-2.23628	2.42271	-0.923049	0.355982	NA
ENSG00000064309.14	CDON	protein_coding	269.39	-0.349687	0.304172	-1.14963	0.250295	0.999956
ENSG00000064313.12	TAF2	protein_coding	792.338	-0.207009	0.231797	-0.893062	0.371824	0.999956
ENSG00000064393.16	HIPK2	protein_coding	2711.67	-0.393671	0.192361	-2.04652	0.0407049	0.797985
ENSG00000064419.13	TNPO3	protein_coding	6884.51	-0.086665	0.175237	-0.49456	0.620911	0.999956
ENSG00000064489.23	BORCS8-MEF2B	protein_coding	446.122	-0.0833196	0.290896	-0.286424	0.774553	0.999956
ENSG00000064490.14	RFXANK	protein_coding	4262.85	0.108414	0.261253	0.414978	0.678158	0.999956
ENSG00000064545.14	TMEM161A	protein_coding	3279.99	0.0258604	0.216965	0.119192	0.905123	0.999956
ENSG00000064547.14	LPAR2	protein_coding	446.365	0.18549	0.2763	0.671336	0.502006	0.999956
ENSG00000064601.18	CTSA	protein_coding	4844.44	0.0743761	0.207379	0.358648	0.719859	0.999956
ENSG00000064607.17	SUGP2	protein_coding	8871.26	-0.059475	0.190656	-0.311949	0.755079	0.999956
ENSG00000064651.14	SLC12A2	protein_coding	413.115	-0.541061	0.310047	-1.74509	0.0809688	0.999956
ENSG00000064652.11	SNX24	protein_coding	33.7242	0.298413	0.751722	0.396972	0.691388	0.999956
ENSG00000064655.19	EYA2	protein_coding	0	NA	NA	NA	NA	NA
ENSG00000064666.15	CNN2	protein_coding	5645.54	0.00171491	0.180358	0.0095084	0.992414	0.999956
ENSG00000064687.12	ABCA7	protein_coding	369.26	0.693775	0.305118	2.27379	0.0229783	0.627057
ENSG00000064692.19	SNCAIP	protein_coding	0.966495	3.4949	4.71357	0.741455	0.458418	NA
ENSG00000064703.12	DDX20	protein_coding	1514.64	-0.175657	0.199671	-0.87973	0.379006	0.999956
ENSG00000064726.9	BTBD1	protein_coding	1896.73	-0.183627	0.199026	-0.922628	0.356201	0.999956
ENSG00000064763.11	FAR2	protein_coding	1654.89	0.015305	0.205893	0.0743348	0.940744	0.999956
ENSG00000064787.13	BCAS1	protein_coding	6.90752	1.93434	1.56366	1.23706	0.216066	0.999956
ENSG00000064835.10	POU1F1	protein_coding	0	NA	NA	NA	NA	NA
ENSG00000064886.14	CHI3L2	protein_coding	3.31589	-1.73366	2.621	-0.66145	0.508324	NA
ENSG00000064932.16	SBNO2	protein_coding	1054.57	0.0957207	0.210136	0.455517	0.648737	0.999956
ENSG00000064933.17	PMS1	protein_coding	858.868	-0.0550351	0.225333	-0.244239	0.807046	0.999956
ENSG00000064961.19	HMG20B	protein_coding	2971.25	0.0170695	0.183983	0.0927776	0.92608	0.999956
ENSG00000064989.13	CALCRL	protein_coding	0.464895	-0.684485	4.89099	-0.139948	0.888701	NA
ENSG00000064995.17	TAF11	protein_coding	1690.94	-0.145873	0.199577	-0.730909	0.464835	0.999956
ENSG00000064999.15	ANKS1A	protein_coding	2165.2	0.0962265	0.208892	0.460651	0.645049	0.999956
ENSG00000065000.18	AP3D1	protein_coding	6511.66	0.200328	0.18727	1.06973	0.284741	0.999956
ENSG00000065029.15	ZNF76	protein_coding	1679.12	0.148851	0.194045	0.767095	0.443025	0.999956
ENSG00000065054.14	SLC9A3R2	protein_coding	993.335	0.201918	0.25244	0.799864	0.42379	0.999956
ENSG00000065057.9	NTHL1	protein_coding	2443.85	-0.0732917	0.218844	-0.334904	0.737698	0.999956
ENSG00000065060.17	UHRF1BP1	protein_coding	1799.27	-0.24456	0.217628	-1.12375	0.261118	0.999956
ENSG00000065135.11	GNAI3	protein_coding	3851.25	-0.176514	0.180327	-0.978853	0.327652	0.999956
ENSG00000065150.20	IPO5	protein_coding	9892.52	-0.217637	0.18056	-1.20534	0.22807	0.999956
ENSG00000065154.11	OAT	protein_coding	343.31	-0.0847853	0.275976	-0.30722	0.758676	0.999956
ENSG00000065183.16	WDR3	protein_coding	4023.75	-0.110641	0.185776	-0.595557	0.551471	0.999956
ENSG00000065243.20	PKN2	protein_coding	691.223	0.140629	0.280183	0.501918	0.615725	0.999956
ENSG00000065268.10	WDR18	protein_coding	5719.61	-0.0758509	0.27217	-0.278689	0.780483	0.999956
ENSG00000065308.5	TRAM2	protein_coding	2569.39	0.057107	0.194995	0.292864	0.769626	0.999956
ENSG00000065320.9	NTN1	protein_coding	72.6778	0.205954	0.528505	0.389692	0.696764	0.999956
ENSG00000065325.13	GLP2R	protein_coding	0.838583	3.30797	4.54119	0.728438	0.466345	NA
ENSG00000065328.16	MCM10	protein_coding	2077.34	-0.400159	0.206759	-1.93539	0.0529426	0.894484
ENSG00000065357.20	DGKA	protein_coding	1041.97	0.211788	0.296328	0.714709	0.474789	0.999956
ENSG00000065361.15	ERBB3	protein_coding	6.52395	-1.59317	1.72819	-0.921873	0.356595	0.999956
ENSG00000065371.17	ROPN1	protein_coding	0.423533	1.96363	4.89227	0.401374	0.688145	NA
ENSG00000065413.20	ANKRD44	protein_coding	590.574	0.528581	0.256682	2.05928	0.0394673	0.789681
ENSG00000065427.14	KARS	protein_coding	13891.9	-0.177784	0.176591	-1.00676	0.314052	0.999956
ENSG00000065457.10	ADAT1	protein_coding	564.892	-0.233546	0.281463	-0.829757	0.406676	0.999956
ENSG00000065485.20	PDIA5	protein_coding	1746.63	-0.164246	0.202948	-0.809302	0.418342	0.999956
ENSG00000065491.8	TBC1D22B	protein_coding	514.333	-0.149189	0.245671	-0.607271	0.543671	0.999956
ENSG00000065518.8	NDUFB4	protein_coding	2284.49	-0.129237	0.234795	-0.550424	0.582029	0.999956
ENSG00000065526.11	SPEN	protein_coding	6201.53	0.0757964	0.190896	0.397056	0.691326	0.999956
ENSG00000065534.18	MYLK	protein_coding	43.9086	-0.623369	0.625575	-0.996474	0.31902	0.999956
ENSG00000065548.18	ZC3H15	protein_coding	6324.31	-0.312245	0.17588	-1.77533	0.0758427	0.999956
ENSG00000065559.15	MAP2K4	protein_coding	943.857	-0.130315	0.212066	-0.614502	0.538883	0.999956
ENSG00000065600.12	TMEM206	protein_coding	779.617	-0.0243629	0.220511	-0.110483	0.912026	0.999956
ENSG00000065609.14	SNAP91	protein_coding	0.39301	0.157742	4.96319	0.0317825	0.974646	NA
ENSG00000065613.14	SLK	protein_coding	2254.85	-0.257478	0.217442	-1.18412	0.236365	0.999956
ENSG00000065615.14	CYB5R4	protein_coding	672.451	-0.43569	0.258142	-1.68779	0.0914507	0.999956
ENSG00000065618.21	COL17A1	protein_coding	4.55851	-3.44651	2.10439	-1.63777	0.101469	0.999956
ENSG00000065621.15	GSTO2	protein_coding	12.8831	1.76057	1.15572	1.52335	0.12767	0.999956
ENSG00000065665.21	SEC61A2	protein_coding	153.02	0.680114	0.389764	1.74494	0.0809953	0.999956
ENSG00000065675.14	PRKCQ	protein_coding	384.405	-0.209047	0.264559	-0.790173	0.429427	0.999956
ENSG00000065717.15	TLE2	protein_coding	5.39802	1.79148	1.75072	1.02328	0.306174	0.999956
ENSG00000065802.12	ASB1	protein_coding	2288.45	0.0930075	0.244664	0.380143	0.703839	0.999956
ENSG00000065809.13	FAM107B	protein_coding	1997.57	0.152509	0.287032	0.531329	0.595191	0.999956
ENSG00000065833.9	ME1	protein_coding	518.086	0.0212099	0.285781	0.0742173	0.940837	0.999956
ENSG00000065882.16	TBC1D1	protein_coding	9131.71	0.446028	0.176963	2.52046	0.0117201	0.437217
ENSG00000065883.16	CDK13	protein_coding	3825.59	-0.0307546	0.184506	-0.166686	0.867617	0.999956
ENSG00000065911.12	MTHFD2	protein_coding	8629.87	-0.171882	0.176074	-0.976189	0.328971	0.999956
ENSG00000065923.10	SLC9A7	protein_coding	86.9149	-0.562623	0.512118	-1.09862	0.271933	0.999956
ENSG00000065970.9	FOXJ2	protein_coding	749.122	0.0452412	0.224773	0.201275	0.840484	0.999956
ENSG00000065978.19	YBX1	protein_coding	90017.6	0.00116564	0.18285	0.00637482	0.994914	0.999956
ENSG00000065989.16	PDE4A	protein_coding	4731.11	0.360441	0.186919	1.92833	0.0538144	0.899628
ENSG00000066027.12	PPP2R5A	protein_coding	919.081	-0.0894697	0.219216	-0.408135	0.683175	0.999956
ENSG00000066032.18	CTNNA2	protein_coding	0.809058	2.80334	4.59661	0.60987	0.541948	NA
ENSG00000066044.15	ELAVL1	protein_coding	9130.24	-0.13774	0.193939	-0.710221	0.477567	0.999956
ENSG00000066056.14	TIE1	protein_coding	472.103	0.54692	0.259935	2.10407	0.0353726	0.75634
ENSG00000066084.13	DIP2B	protein_coding	1889.39	-0.023427	0.20277	-0.115535	0.908021	0.999956
ENSG00000066117.14	SMARCD1	protein_coding	6734.15	0.0527545	0.203321	0.259464	0.795277	0.999956
ENSG00000066135.13	KDM4A	protein_coding	2500.88	0.0787941	0.186878	0.421634	0.673292	0.999956
ENSG00000066136.20	NFYC	protein_coding	1982.54	-0.101945	0.202107	-0.504411	0.613973	0.999956
ENSG00000066185.13	ZMYND12	protein_coding	25.1289	1.45294	0.840337	1.729	0.0838096	0.999956
ENSG00000066230.11	SLC9A3	protein_coding	517.729	-0.075636	0.254671	-0.296995	0.76647	0.999956
ENSG00000066248.15	NGEF	protein_coding	0.868209	-1.5351	4.54236	-0.337952	0.735399	NA
ENSG00000066279.18	ASPM	protein_coding	2385.54	-0.18719	0.220858	-0.847558	0.396684	0.999956
ENSG00000066294.14	CD84	protein_coding	382.8	0.483169	0.391777	1.23327	0.217473	0.999956
ENSG00000066322.15	ELOVL1	protein_coding	3279.32	0.137721	0.211517	0.651109	0.514976	0.999956
ENSG00000066336.11	SPI1	protein_coding	9238.55	0.251964	0.208479	1.20858	0.226823	0.999956
ENSG00000066379.15	ZNRD1	protein_coding	984.591	-0.0810265	0.253541	-0.319579	0.749287	0.999956
ENSG00000066382.16	MPPED2	protein_coding	0.110217	0.49707	4.95995	0.100217	0.920172	NA
ENSG00000066405.13	CLDN18	protein_coding	0.266085	1.56099	4.99167	0.312719	0.754495	NA
ENSG00000066422.4	ZBTB11	protein_coding	844.728	-0.194893	0.266918	-0.730161	0.465292	0.999956
ENSG00000066427.23	ATXN3	protein_coding	737.002	-0.0942636	0.237065	-0.397627	0.690905	0.999956
ENSG00000066455.13	GOLGA5	protein_coding	813.824	-0.213727	0.236116	-0.905177	0.365371	0.999956
ENSG00000066468.22	FGFR2	protein_coding	1.13148	1.34991	3.70233	0.364612	0.715401	NA
ENSG00000066557.6	LRRC40	protein_coding	873.708	-0.238521	0.217545	-1.09642	0.272894	0.999956
ENSG00000066583.12	ISOC1	protein_coding	717.631	-0.570639	0.239988	-2.37778	0.0174172	0.544956
ENSG00000066629.17	EML1	protein_coding	8.35435	1.75023	1.49628	1.16973	0.242111	0.999956
ENSG00000066651.20	TRMT11	protein_coding	1152.71	-0.24903	0.206517	-1.20586	0.227871	0.999956
ENSG00000066654.14	THUMPD1	protein_coding	1459.36	-0.157224	0.22439	-0.700675	0.483506	0.999956
ENSG00000066697.14	MSANTD3	protein_coding	558.384	-0.431865	0.250389	-1.72478	0.0845679	0.999956
ENSG00000066735.14	KIF26A	protein_coding	0.631229	-2.73302	4.86657	-0.561589	0.574396	NA
ENSG00000066739.12	ATG2B	protein_coding	1316.67	-0.111825	0.238764	-0.468349	0.639535	0.999956
ENSG00000066777.9	ARFGEF1	protein_coding	1403.53	-0.000942656	0.201851	-0.00467006	0.996274	0.999956
ENSG00000066813.14	ACSM2B	protein_coding	0.248217	-1.2977	4.93621	-0.262894	0.792632	NA
ENSG00000066827.16	ZFAT	protein_coding	381.477	0.00513125	0.29177	0.0175866	0.985969	0.999956
ENSG00000066855.16	MTFR1	protein_coding	687.479	-0.448134	0.229313	-1.95425	0.0506715	0.875382
ENSG00000066923.17	STAG3	protein_coding	81.048	0.438064	0.494233	0.88635	0.375429	0.999956
ENSG00000066926.11	FECH	protein_coding	590.29	-0.4085	0.24581	-1.66185	0.0965427	0.999956
ENSG00000066933.16	MYO9A	protein_coding	835.582	0.27776	0.281019	0.988405	0.322954	0.999956
ENSG00000067048.17	DDX3Y	protein_coding	0	NA	NA	NA	NA	NA
ENSG00000067057.17	PFKP	protein_coding	4951.96	0.138696	0.193746	0.715867	0.474073	0.999956
ENSG00000067064.11	IDI1	protein_coding	1585.12	-0.162245	0.236916	-0.684822	0.493456	0.999956
ENSG00000067066.17	SP100	protein_coding	2338.94	-0.0011235	0.202837	-0.00553895	0.995581	0.999956
ENSG00000067082.15	KLF6	protein_coding	822.872	0.204418	0.257454	0.793999	0.427196	0.999956
ENSG00000067113.17	PLPP1	protein_coding	81.8263	-0.0759688	0.466509	-0.162845	0.87064	0.999956
ENSG00000067141.17	NEO1	protein_coding	85.5191	0.446172	0.482991	0.92377	0.355606	0.999956
ENSG00000067167.8	TRAM1	protein_coding	2457.47	-0.206421	0.190153	-1.08555	0.277677	0.999956
ENSG00000067177.15	PHKA1	protein_coding	290.606	-0.516371	0.301766	-1.71116	0.0870509	0.999956
ENSG00000067182.7	TNFRSF1A	protein_coding	7064.11	0.0337175	0.181118	0.186163	0.852317	0.999956
ENSG00000067191.16	CACNB1	protein_coding	324.383	0.364994	0.282988	1.28979	0.197125	0.999956
ENSG00000067208.14	EVI5	protein_coding	387.446	0.0424298	0.293259	0.144684	0.884961	0.999956
ENSG00000067221.14	STOML1	protein_coding	199.88	0.493755	0.335392	1.47217	0.140974	0.999956
ENSG00000067225.18	PKM	protein_coding	46630.7	0.617627	0.179327	3.44415	0.00057286	0.0542795
ENSG00000067248.10	DHX29	protein_coding	1269.87	-0.317134	0.207505	-1.52832	0.126434	0.999956
ENSG00000067334.14	DNTTIP2	protein_coding	3372.33	-0.18795	0.18447	-1.01886	0.308268	0.999956
ENSG00000067365.14	METTL22	protein_coding	1102.1	-0.0426277	0.216916	-0.196517	0.844205	0.999956
ENSG00000067369.13	TP53BP1	protein_coding	2701.13	-0.0457817	0.185562	-0.246719	0.805126	0.999956
ENSG00000067445.20	TRO	protein_coding	0.919483	1.26989	4.34281	0.292413	0.769971	NA
ENSG00000067533.6	RRP15	protein_coding	1533.9	-0.329939	0.208276	-1.58414	0.113162	0.999956
ENSG00000067560.12	RHOA	protein_coding	23469.6	-0.0559678	0.178658	-0.313268	0.754077	0.999956
ENSG00000067596.11	DHX8	protein_coding	2449.57	0.0147249	0.241327	0.0610162	0.951346	0.999956
ENSG00000067601.8	PMS2P4	transcribed_unprocessed_pseudogene	74.4501	-0.0669149	0.501749	-0.133363	0.893906	0.999956
ENSG00000067606.17	PRKCZ	protein_coding	56.8808	0.540353	0.590619	0.914893	0.360248	0.999956
ENSG00000067646.12	ZFY	protein_coding	0	NA	NA	NA	NA	NA
ENSG00000067704.10	IARS2	protein_coding	5637.87	-0.14707	0.177319	-0.82941	0.406873	0.999956
ENSG00000067715.14	SYT1	protein_coding	0.133222	-0.734349	4.96734	-0.147835	0.882473	NA
ENSG00000067798.16	NAV3	protein_coding	198.277	1.59585	0.348028	4.58542	4.53072e-06	0.000977477
ENSG00000067829.19	IDH3G	protein_coding	2914.73	0.155172	0.199836	0.776493	0.437458	0.999956
ENSG00000067836.12	ROGDI	protein_coding	2560.97	0.0326085	0.213207	0.152943	0.878443	0.999956
ENSG00000067840.12	PDZD4	protein_coding	132.665	0.951683	0.385651	2.46773	0.0135972	0.470675
ENSG00000067842.17	ATP2B3	protein_coding	103.625	0.54801	0.484298	1.13156	0.257822	0.999956
ENSG00000067900.8	ROCK1	protein_coding	2108.39	-0.239885	0.257143	-0.932887	0.350878	0.999956
ENSG00000067955.15	CBFB	protein_coding	3784.28	-0.0775946	0.183302	-0.423315	0.672065	0.999956
ENSG00000067992.15	PDK3	protein_coding	703.397	-0.170821	0.253212	-0.674618	0.499919	0.999956
ENSG00000068001.14	HYAL2	protein_coding	1132.48	-0.22585	0.220423	-1.02462	0.305542	0.999956
ENSG00000068024.16	HDAC4	protein_coding	1858.3	-0.139174	0.238289	-0.584056	0.559183	0.999956
ENSG00000068028.17	RASSF1	protein_coding	2849.51	0.334112	0.188841	1.76928	0.0768478	0.999956
ENSG00000068078.18	FGFR3	protein_coding	72.3208	-0.244939	0.534017	-0.458672	0.64647	0.999956
ENSG00000068079.7	IFI35	protein_coding	303.66	0.757603	0.309132	2.45075	0.0142561	0.483562
ENSG00000068097.14	HEATR6	protein_coding	422.664	-0.106255	0.262152	-0.405319	0.685243	0.999956
ENSG00000068120.15	COASY	protein_coding	6278.94	0.0110875	0.193275	0.0573664	0.954253	0.999956
ENSG00000068137.15	PLEKHH3	protein_coding	1567.31	0.559278	0.209052	2.67531	0.00746613	0.333779
ENSG00000068305.17	MEF2A	protein_coding	2279.83	0.0744669	0.194941	0.381996	0.702464	0.999956
ENSG00000068308.13	OTUD5	protein_coding	5967.44	0.118169	0.17943	0.658577	0.510167	0.999956
ENSG00000068323.17	TFE3	protein_coding	1965.16	0.239138	0.204994	1.16656	0.243387	0.999956
ENSG00000068354.16	TBC1D25	protein_coding	1044.49	0.126159	0.215198	0.586245	0.557711	0.999956
ENSG00000068366.19	ACSL4	protein_coding	3661.1	-0.259171	0.222517	-1.16472	0.244131	0.999956
ENSG00000068383.19	INPP5A	protein_coding	2520.74	-0.225731	0.198113	-1.13941	0.254534	0.999956
ENSG00000068394.11	GPKOW	protein_coding	1271.5	0.155262	0.206153	0.75314	0.451366	0.999956
ENSG00000068400.13	GRIPAP1	protein_coding	5411.06	0.108927	0.187722	0.580256	0.561742	0.999956
ENSG00000068438.15	FTSJ1	protein_coding	2248.05	-0.00788441	0.194855	-0.0404631	0.967724	0.999956
ENSG00000068489.12	PRR11	protein_coding	1506.47	-0.0503347	0.231227	-0.217686	0.827674	0.999956
ENSG00000068615.18	REEP1	protein_coding	0.967676	-1.37798	4.32915	-0.318303	0.750255	NA
ENSG00000068650.18	ATP11A	protein_coding	4041.77	0.139499	0.238064	0.585971	0.557895	0.999956
ENSG00000068654.16	POLR1A	protein_coding	7605.19	-0.288745	0.1751	-1.64903	0.099141	0.999956
ENSG00000068697.7	LAPTM4A	protein_coding	1752.47	0.111966	0.222293	0.503686	0.614482	0.999956
ENSG00000068724.17	TTC7A	protein_coding	4045.52	0.512635	0.187688	2.73131	0.00630833	0.296316
ENSG00000068745.15	IP6K2	protein_coding	2028.49	0.00948603	0.191897	0.0494329	0.960574	0.999956
ENSG00000068781.21	STON1-GTF2A1L	protein_coding	0.193862	1.05437	4.98746	0.211405	0.832572	NA
ENSG00000068784.13	SRBD1	protein_coding	1040.34	-0.156899	0.236207	-0.664246	0.506533	0.999956
ENSG00000068796.16	KIF2A	protein_coding	2475.84	-0.325399	0.19931	-1.63263	0.102547	0.999956
ENSG00000068831.19	RASGRP2	protein_coding	17203.9	0.405175	0.17281	2.34462	0.0190463	0.570897
ENSG00000068878.15	PSME4	protein_coding	4577.87	-0.194126	0.1943	-0.999103	0.317745	0.999956
ENSG00000068885.15	IFT80	protein_coding	715.929	0.00468013	0.271838	0.0172166	0.986264	0.999956
ENSG00000068903.20	SIRT2	protein_coding	268.402	0.117578	0.302071	0.389239	0.6971	0.999956
ENSG00000068912.14	ERLEC1	protein_coding	2134.43	-0.255067	0.195664	-1.3036	0.192371	0.999956
ENSG00000068971.14	PPP2R5B	protein_coding	178.352	0.286794	0.352017	0.814716	0.415235	0.999956
ENSG00000068976.14	PYGM	protein_coding	147.594	0.568524	0.367065	1.54884	0.121421	0.999956
ENSG00000068985.5	PAGE1	protein_coding	0	NA	NA	NA	NA	NA
ENSG00000069011.16	PITX1	protein_coding	1198.63	-0.14203	0.235446	-0.603236	0.546352	0.999956
ENSG00000069018.18	TRPC7	protein_coding	0.670479	2.99744	4.8767	0.614644	0.53879	NA
ENSG00000069020.18	MAST4	protein_coding	7.86486	-3.69851	1.73277	-2.13445	0.0328062	0.742301
ENSG00000069122.19	ADGRF5	protein_coding	0.186454	1.10483	4.98292	0.221724	0.824529	NA
ENSG00000069188.17	SDK2	protein_coding	1.69853	4.4434	3.78523	1.17388	0.240444	NA
ENSG00000069206.15	ADAM7	protein_coding	0.471244	2.53685	4.94057	0.513472	0.607621	NA
ENSG00000069248.12	NUP133	protein_coding	2079.18	-0.0254694	0.209819	-0.121387	0.903384	0.999956
ENSG00000069275.13	NUCKS1	protein_coding	11647.3	-0.373269	0.182238	-2.04825	0.0405355	0.795944
ENSG00000069329.17	VPS35	protein_coding	5340.78	-0.0433568	0.228177	-0.190014	0.849298	0.999956
ENSG00000069345.12	DNAJA2	protein_coding	3898.06	-0.201513	0.179973	-1.11969	0.262847	0.999956
ENSG00000069399.15	BCL3	protein_coding	218.359	0.559226	0.332777	1.68048	0.0928641	0.999956
ENSG00000069424.15	KCNAB2	protein_coding	21815.3	0.527752	0.171835	3.07127	0.00213147	0.140239
ENSG00000069431.11	ABCC9	protein_coding	0.0934356	-0.342062	4.95276	-0.0690648	0.944938	NA
ENSG00000069482.7	GAL	protein_coding	6842.59	-0.136661	0.261881	-0.521846	0.601778	0.999956
ENSG00000069493.15	CLEC2D	protein_coding	443.086	0.182196	0.33522	0.543513	0.586777	0.999956
ENSG00000069509.6	FUNDC1	protein_coding	669.926	-0.0794059	0.236515	-0.335733	0.737072	0.999956
ENSG00000069535.14	MAOB	protein_coding	0	NA	NA	NA	NA	NA
ENSG00000069667.16	RORA	protein_coding	34.0185	0.235465	0.788783	0.298516	0.765309	0.999956
ENSG00000069696.6	DRD4	protein_coding	1.58215	1.65361	3.21981	0.513575	0.607549	NA
ENSG00000069702.11	TGFBR3	protein_coding	7.33211	-0.331331	1.47951	-0.223947	0.822799	0.999956
ENSG00000069764.9	PLA2G10	protein_coding	0	NA	NA	NA	NA	NA
ENSG00000069812.11	HES2	protein_coding	157.327	1.44346	0.362495	3.98203	6.83302e-05	0.00925401
ENSG00000069849.11	ATP1B3	protein_coding	5026.63	0.072404	0.202832	0.356966	0.721118	0.999956
ENSG00000069869.16	NEDD4	protein_coding	35.6498	-2.31301	0.699611	-3.30614	0.000945918	0.0794143
ENSG00000069943.10	PIGB	protein_coding	389.09	-0.552677	0.285331	-1.93697	0.052749	0.893794
ENSG00000069956.12	MAPK6	protein_coding	3055.7	-0.238289	0.18784	-1.26858	0.204592	0.999956
ENSG00000069966.18	GNB5	protein_coding	2131.82	0.0816877	0.191441	0.426699	0.669598	0.999956
ENSG00000069974.16	RAB27A	protein_coding	2034.62	-0.00979894	0.197739	-0.049555	0.960477	0.999956
ENSG00000069998.12	HDHD5	protein_coding	4530	0.202705	0.180738	1.12154	0.26206	0.999956
ENSG00000070010.19	UFD1	protein_coding	4017.95	-0.0768662	0.223085	-0.34456	0.730425	0.999956
ENSG00000070018.9	LRP6	protein_coding	113.033	0.349121	0.452442	0.771637	0.440329	0.999956
ENSG00000070019.5	GUCY2C	protein_coding	0	NA	NA	NA	NA	NA
ENSG00000070031.4	SCT	protein_coding	0	NA	NA	NA	NA	NA
ENSG00000070047.12	PHRF1	protein_coding	1605.14	0.0122681	0.208386	0.0588719	0.953054	0.999956
ENSG00000070061.15	ELP1	protein_coding	2186.39	-0.141363	0.195691	-0.72238	0.470061	0.999956
ENSG00000070081.16	NUCB2	protein_coding	13740.1	-0.0858866	0.191	-0.449668	0.65295	0.999956
ENSG00000070087.14	PFN2	protein_coding	3.86093	-1.07263	2.0022	-0.535726	0.592148	NA
ENSG00000070159.14	PTPN3	protein_coding	1261.64	0.0173593	0.27327	0.0635245	0.949349	0.999956
ENSG00000070182.21	SPTB	protein_coding	55.0211	0.361242	0.642033	0.562653	0.573671	0.999956
ENSG00000070190.13	DAPP1	protein_coding	301.559	0.73647	0.303089	2.42988	0.015104	0.498038
ENSG00000070193.4	FGF10	protein_coding	0	NA	NA	NA	NA	NA
ENSG00000070214.16	SLC44A1	protein_coding	982.9	-0.112467	0.233797	-0.481047	0.630483	0.999956
ENSG00000070269.14	TMEM260	protein_coding	363.702	0.00909997	0.318491	0.0285721	0.977206	0.999956
ENSG00000070366.14	SMG6	protein_coding	1649.33	0.160225	0.24053	0.666135	0.505325	0.999956
ENSG00000070367.16	EXOC5	protein_coding	1144.4	-0.187886	0.22359	-0.840315	0.400732	0.999956
ENSG00000070371.16	CLTCL1	protein_coding	3510.76	-0.108632	0.19114	-0.568338	0.569805	0.999956
ENSG00000070388.11	FGF22	protein_coding	5.50158	0.380154	1.90932	0.199105	0.842181	0.999956
ENSG00000070404.10	FSTL3	protein_coding	147.091	0.343087	0.41361	0.829496	0.406824	0.999956
ENSG00000070413.20	DGCR2	protein_coding	4799.47	0.212804	0.193422	1.1002	0.271243	0.999956
ENSG00000070423.18	AC004156.1	protein_coding	2791.51	0.100903	0.19863	0.507994	0.611458	0.999956
ENSG00000070444.15	MNT	protein_coding	990.752	0.153796	0.231378	0.664697	0.506244	0.999956
ENSG00000070476.15	ZXDC	protein_coding	1384.9	0.106563	0.205277	0.519118	0.603678	0.999956
ENSG00000070495.14	JMJD6	protein_coding	1353.18	-0.160762	0.208715	-0.770245	0.441154	0.999956
ENSG00000070501.12	POLB	protein_coding	636.153	-0.0765609	0.24487	-0.312659	0.75454	0.999956
ENSG00000070526.15	ST6GALNAC1	protein_coding	0.982377	3.70818	4.72093	0.785477	0.432174	NA
ENSG00000070540.13	WIPI1	protein_coding	155.096	0.123632	0.407106	0.303686	0.761367	0.999956
ENSG00000070601.10	FRMPD1	protein_coding	0	NA	NA	NA	NA	NA
ENSG00000070610.14	GBA2	protein_coding	2401.35	0.056813	0.194788	0.291666	0.770542	0.999956
ENSG00000070614.15	NDST1	protein_coding	1738.5	0.156113	0.195689	0.797759	0.42501	0.999956
ENSG00000070669.17	ASNS	protein_coding	1138.95	-0.424311	0.20739	-2.04595	0.0407609	0.797985
ENSG00000070718.12	AP3M2	protein_coding	919.104	-0.0685905	0.223479	-0.306921	0.758903	0.999956
ENSG00000070729.13	CNGB1	protein_coding	0.1382	0.751968	4.96953	0.151316	0.879727	NA
ENSG00000070731.10	ST6GALNAC2	protein_coding	7.95607	1.41229	1.45897	0.968	0.333044	0.999956
ENSG00000070748.18	CHAT	protein_coding	886.569	-0.628414	0.252514	-2.48863	0.0128238	0.459328
ENSG00000070756.16	PABPC1	protein_coding	73231.6	0.352541	0.171444	2.05631	0.0397529	0.79224
ENSG00000070759.17	TESK2	protein_coding	115.491	0.549747	0.428206	1.28384	0.199199	0.999956
ENSG00000070761.8	CFAP20	protein_coding	2950.52	-0.0834214	0.200572	-0.415917	0.677471	0.999956
ENSG00000070770.9	CSNK2A2	protein_coding	6125.32	-0.201284	0.177054	-1.13685	0.255601	0.999956
ENSG00000070778.13	AL162171.1	protein_coding	7.57824	-0.0406778	1.56154	-0.0260497	0.979218	0.999956
ENSG00000070785.16	EIF2B3	protein_coding	1421.42	-0.0976882	0.207326	-0.471181	0.637512	0.999956
ENSG00000070808.15	CAMK2A	protein_coding	0.154718	-0.723898	4.92547	-0.14697	0.883155	NA
ENSG00000070814.20	TCOF1	protein_coding	11250.5	0.184183	0.183033	1.00629	0.314278	0.999956
ENSG00000070831.17	CDC42	protein_coding	5850.04	-0.119997	0.177717	-0.675216	0.499539	0.999956
ENSG00000070882.13	OSBPL3	protein_coding	1274.77	-0.280667	0.254137	-1.10439	0.269423	0.999956
ENSG00000070886.12	EPHA8	protein_coding	4.30093	2.62094	2.11761	1.23769	0.215831	0.999956
ENSG00000070915.9	SLC12A3	protein_coding	0.239675	1.58046	4.9899	0.316731	0.751448	NA
ENSG00000070950.10	RAD18	protein_coding	1367.17	-0.112576	0.203359	-0.553583	0.579864	0.999956
ENSG00000070961.15	ATP2B1	protein_coding	3349.84	0.275338	0.195655	1.40726	0.159349	0.999956
ENSG00000070985.13	TRPM5	protein_coding	0.379226	-1.96564	4.91517	-0.399913	0.689221	NA
ENSG00000071051.14	NCK2	protein_coding	3136.4	-0.120327	0.183811	-0.654622	0.512711	0.999956
ENSG00000071054.16	MAP4K4	protein_coding	5132.15	0.045962	0.177299	0.259235	0.795454	0.999956
ENSG00000071073.13	MGAT4A	protein_coding	1997.72	-0.098702	0.19626	-0.502914	0.615025	0.999956
ENSG00000071082.11	RPL31	protein_coding	34274.4	0.116455	0.176573	0.65953	0.509556	0.999956
ENSG00000071127.17	WDR1	protein_coding	17265.1	0.0864337	0.182847	0.472711	0.63642	0.999956
ENSG00000071189.21	SNX13	protein_coding	795.346	-0.20205	0.230837	-0.875291	0.381415	0.999956
ENSG00000071203.9	MS4A12	protein_coding	0	NA	NA	NA	NA	NA
ENSG00000071205.11	ARHGAP10	protein_coding	9.35929	0.47712	1.39462	0.342116	0.732264	0.999956
ENSG00000071242.12	RPS6KA2	protein_coding	311.773	0.510983	0.281178	1.81729	0.0691724	0.996509
ENSG00000071243.16	ING3	protein_coding	769.939	0.0626594	0.220466	0.284213	0.776247	0.999956
ENSG00000071246.11	VASH1	protein_coding	152.532	0.188483	0.400564	0.470544	0.637966	0.999956
ENSG00000071282.12	LMCD1	protein_coding	0.337408	-0.340661	4.88098	-0.0697936	0.944358	NA
ENSG00000071462.11	BUD23	protein_coding	11197.5	-0.177414	0.207123	-0.856563	0.391686	0.999956
ENSG00000071537.14	SEL1L	protein_coding	1469.22	-0.334943	0.20476	-1.63578	0.101885	0.999956
ENSG00000071539.14	TRIP13	protein_coding	3466.18	-0.183814	0.18679	-0.984068	0.325082	0.999956
ENSG00000071553.17	ATP6AP1	protein_coding	4693.63	-0.0046736	0.187772	-0.0248898	0.980143	0.999956
ENSG00000071564.16	TCF3	protein_coding	8747.36	0.0616095	0.216753	0.284238	0.776228	0.999956
ENSG00000071575.11	TRIB2	protein_coding	1423.93	0.542257	0.217738	2.49041	0.0127595	0.457909
ENSG00000071626.16	DAZAP1	protein_coding	15002.1	0.103111	0.17357	0.594062	0.552471	0.999956
ENSG00000071655.18	MBD3	protein_coding	9566.58	0.061319	0.222269	0.275878	0.782642	0.999956
ENSG00000071677.1	PRLH	protein_coding	0	NA	NA	NA	NA	NA
ENSG00000071794.16	HLTF	protein_coding	2350.6	-0.1962	0.239992	-0.817528	0.413627	0.999956
ENSG00000071859.15	FAM50A	protein_coding	1212.33	0.374658	0.209545	1.78796	0.0737823	0.999956
ENSG00000071889.16	FAM3A	protein_coding	1853.27	0.050758	0.192496	0.263684	0.792023	0.999956
ENSG00000071894.17	CPSF1	protein_coding	6201.41	0.326787	0.218077	1.49849	0.134005	0.999956
ENSG00000071909.18	MYO3B	protein_coding	0.777265	-0.766478	4.7387	-0.161749	0.871504	NA
ENSG00000071967.12	CYBRD1	protein_coding	1342.51	-0.0471099	0.222949	-0.211303	0.832651	0.999956
ENSG00000071991.8	CDH19	protein_coding	0.421976	-1.8072	4.8809	-0.37026	0.711189	NA
ENSG00000071994.10	PDCD2	protein_coding	4503.44	-0.208794	0.185062	-1.12824	0.259219	0.999956
ENSG00000072041.17	SLC6A15	protein_coding	2.13131	-2.60104	3.25275	-0.799644	0.423917	NA
ENSG00000072042.13	RDH11	protein_coding	1837.69	-0.0234995	0.192298	-0.122203	0.902738	0.999956
ENSG00000072062.13	PRKACA	protein_coding	2689.95	0.00188584	0.189983	0.00992632	0.99208	0.999956
ENSG00000072071.16	ADGRL1	protein_coding	276.864	0.37307	0.364577	1.0233	0.306168	0.999956
ENSG00000072080.11	SPP2	protein_coding	0	NA	NA	NA	NA	NA
ENSG00000072110.13	ACTN1	protein_coding	19912.6	0.0257741	0.18989	0.135732	0.892033	0.999956
ENSG00000072121.16	ZFYVE26	protein_coding	958.922	-0.221568	0.215121	-1.02997	0.303025	0.999956
ENSG00000072133.11	RPS6KA6	protein_coding	0	NA	NA	NA	NA	NA
ENSG00000072134.15	EPN2	protein_coding	56.7954	0.524276	0.552657	0.948646	0.342801	0.999956
ENSG00000072135.13	PTPN18	protein_coding	2620.21	0.185872	0.194971	0.953331	0.340422	0.999956
ENSG00000072163.19	LIMS2	protein_coding	16.9814	-0.286704	0.97096	-0.295279	0.767781	0.999956
ENSG00000072182.12	ASIC4	protein_coding	1.83867	2.98927	3.05571	0.978257	0.327947	NA
ENSG00000072195.15	SPEG	protein_coding	898.948	-0.196193	0.263513	-0.744529	0.456557	0.999956
ENSG00000072201.13	LNX1	protein_coding	40.4365	-0.176764	0.654091	-0.270244	0.786973	0.999956
ENSG00000072210.18	ALDH3A2	protein_coding	3720.74	-0.0861204	0.186374	-0.462085	0.64402	0.999956
ENSG00000072274.13	TFRC	protein_coding	12393.4	-0.429616	0.204342	-2.10243	0.0355156	0.756551
ENSG00000072310.17	SREBF1	protein_coding	8107.86	0.141438	0.184383	0.767088	0.443029	0.999956
ENSG00000072315.3	TRPC5	protein_coding	0	NA	NA	NA	NA	NA
ENSG00000072364.13	AFF4	protein_coding	886.738	-0.232069	0.239063	-0.970748	0.331674	0.999956
ENSG00000072401.15	UBE2D1	protein_coding	343.567	-0.264993	0.328433	-0.806841	0.419758	0.999956
ENSG00000072415.8	MPP5	protein_coding	417.837	-0.439558	0.263335	-1.6692	0.0950777	0.999956
ENSG00000072422.17	RHOBTB1	protein_coding	0	NA	NA	NA	NA	NA
ENSG00000072501.17	SMC1A	protein_coding	9808.68	-0.211004	0.178367	-1.18297	0.23682	0.999956
ENSG00000072506.12	HSD17B10	protein_coding	9239.81	-0.0220306	0.211372	-0.104227	0.916989	0.999956
ENSG00000072518.20	MARK2	protein_coding	3747.64	0.0730675	0.181523	0.402525	0.687298	0.999956
ENSG00000072571.20	HMMR	protein_coding	1664	-0.225499	0.248515	-0.907385	0.364203	0.999956
ENSG00000072609.17	CHFR	protein_coding	2150.68	0.0312121	0.189059	0.165092	0.868872	0.999956
ENSG00000072657.8	TRHDE	protein_coding	0.218941	-0.940974	4.90623	-0.191792	0.847905	NA
ENSG00000072682.18	P4HA2	protein_coding	9.38816	1.34721	1.30235	1.03445	0.300928	0.999956
ENSG00000072694.20	FCGR2B	protein_coding	77.7864	2.19466	0.599961	3.658	0.00025419	0.02742
ENSG00000072736.19	NFATC3	protein_coding	2711.7	-0.0908312	0.214915	-0.422638	0.672559	0.999956
ENSG00000072756.17	TRNT1	protein_coding	1082.83	-0.354045	0.207822	-1.7036	0.0884561	0.999956
ENSG00000072778.20	ACADVL	protein_coding	10567.3	0.143614	0.192336	0.746681	0.455256	0.999956
ENSG00000072786.13	STK10	protein_coding	10572.3	-0.0197522	0.173491	-0.113852	0.909355	0.999956
ENSG00000072803.17	FBXW11	protein_coding	1041.39	-0.127706	0.233306	-0.547374	0.584122	0.999956
ENSG00000072818.12	ACAP1	protein_coding	3521.64	0.17364	0.207589	0.836459	0.402897	0.999956
ENSG00000072832.14	CRMP1	protein_coding	7.74666	0.0900672	1.43433	0.0627939	0.949931	0.999956
ENSG00000072840.13	EVC	protein_coding	0.0786939	-0.163241	4.94615	-0.0330037	0.973672	NA
ENSG00000072849.11	DERL2	protein_coding	735.902	-0.177516	0.231515	-0.766756	0.443226	0.999956
ENSG00000072858.10	SIDT1	protein_coding	27.1599	0.482796	0.875491	0.551457	0.581321	0.999956
ENSG00000072864.15	NDE1	protein_coding	625.681	-0.1342	0.237106	-0.565991	0.5714	0.999956
ENSG00000072952.18	MRVI1	protein_coding	32.9562	-0.566468	0.713667	-0.793743	0.427345	0.999956
ENSG00000072954.7	TMEM38A	protein_coding	147.184	0.4692	0.37034	1.26694	0.205176	0.999956
ENSG00000072958.8	AP1M1	protein_coding	3428.61	0.0189999	0.190033	0.0999819	0.920359	0.999956
ENSG00000073008.15	PVR	protein_coding	1199.82	-0.114188	0.21183	-0.539056	0.589848	0.999956
ENSG00000073050.11	XRCC1	protein_coding	3203.96	0.0665301	0.183613	0.362339	0.717098	0.999956
ENSG00000073060.16	SCARB1	protein_coding	12079.9	-0.0843185	0.204116	-0.41309	0.67954	0.999956
ENSG00000073067.14	CYP2W1	protein_coding	47.8604	0.854562	0.605193	1.41205	0.157936	0.999956
ENSG00000073111.14	MCM2	protein_coding	19571.1	-0.0410177	0.182404	-0.224873	0.822078	0.999956
ENSG00000073146.16	MOV10L1	protein_coding	2.10846	-3.20587	2.90923	-1.10197	0.270476	NA
ENSG00000073150.13	PANX2	protein_coding	45.2419	0.849855	0.61623	1.37912	0.167858	0.999956
ENSG00000073169.14	SELENOO	protein_coding	3241.72	0.198823	0.206262	0.963933	0.33508	0.999956
ENSG00000073282.13	TP63	protein_coding	0.367417	-1.53423	4.89227	-0.313603	0.753822	NA
ENSG00000073331.18	ALPK1	protein_coding	386.15	-0.406317	0.285707	-1.42215	0.154984	0.999956
ENSG00000073350.13	LLGL2	protein_coding	489.762	0.514998	0.246972	2.08525	0.0370469	0.765443
ENSG00000073417.15	PDE8A	protein_coding	758.504	-0.0718474	0.244875	-0.293404	0.769213	0.999956
ENSG00000073464.12	CLCN4	protein_coding	1.27282	3.72572	3.8559	0.966238	0.333925	NA
ENSG00000073536.18	NLE1	protein_coding	3365.55	-0.0307608	0.194328	-0.158293	0.874226	0.999956
ENSG00000073578.17	SDHA	protein_coding	11008.4	0.0649285	0.191222	0.339546	0.734199	0.999956
ENSG00000073584.20	SMARCE1	protein_coding	6728.8	-0.0865803	0.183651	-0.47144	0.637326	0.999956
ENSG00000073598.6	FNDC8	protein_coding	12.4898	-0.264715	1.12223	-0.235883	0.813523	0.999956
ENSG00000073605.18	GSDMB	protein_coding	600.404	0.298258	0.290577	1.02643	0.304687	0.999956
ENSG00000073614.12	KDM5A	protein_coding	1678.6	-0.37712	0.227846	-1.65515	0.0978939	0.999956
ENSG00000073670.14	ADAM11	protein_coding	163.148	1.07317	0.396673	2.70543	0.00682168	0.314116
ENSG00000073711.11	PPP2R3A	protein_coding	14.0981	-1.23836	1.06507	-1.16271	0.244948	0.999956
ENSG00000073712.15	FERMT2	protein_coding	5.54176	2.26695	1.78835	1.26762	0.204933	0.999956
ENSG00000073734.10	ABCB11	protein_coding	3.93374	1.03905	2.11281	0.491786	0.622871	NA
ENSG00000073737.16	DHRS9	protein_coding	376.236	-0.770177	0.2749	-2.80166	0.00508397	0.252214
ENSG00000073754.6	CD5L	protein_coding	0.375147	0.270497	4.95451	0.0545961	0.95646	NA
ENSG00000073756.12	PTGS2	protein_coding	1.10112	1.66394	3.77852	0.440367	0.659671	NA
ENSG00000073792.15	IGF2BP2	protein_coding	1926.68	0.145085	0.226768	0.639793	0.522307	0.999956
ENSG00000073803.14	MAP3K13	protein_coding	395.07	-0.167304	0.26452	-0.63248	0.527074	0.999956
ENSG00000073849.15	ST6GAL1	protein_coding	978.529	0.247572	0.234292	1.05668	0.290656	0.999956
ENSG00000073861.3	TBX21	protein_coding	0.530884	0.890757	4.90704	0.181526	0.855954	NA
ENSG00000073905.8	VDAC1P1	processed_pseudogene	21.2593	-0.0277772	0.861598	-0.0322392	0.974281	0.999956
ENSG00000073910.21	FRY	protein_coding	1039.61	0.466252	0.257038	1.81394	0.0696868	0.998431
ENSG00000073921.18	PICALM	protein_coding	3462.76	0.096697	0.191788	0.504186	0.614131	0.999956
ENSG00000073969.18	NSF	protein_coding	307.487	-0.185274	0.282232	-0.656461	0.511528	0.999956
ENSG00000074047.21	GLI2	protein_coding	0	NA	NA	NA	NA	NA
ENSG00000074054.18	CLASP1	protein_coding	3031.68	-0.119124	0.204645	-0.582102	0.560498	0.999956
ENSG00000074071.14	MRPS34	protein_coding	7583.55	-0.0435316	0.222235	-0.195881	0.844703	0.999956
ENSG00000074181.9	NOTCH3	protein_coding	25.2284	1.36851	0.874046	1.56572	0.117415	0.999956
ENSG00000074201.8	CLNS1A	protein_coding	7661.17	-0.17129	0.179063	-0.956588	0.338775	0.999956
ENSG00000074211.14	PPP2R2C	protein_coding	6.41085	2.42909	1.83959	1.32046	0.186683	0.999956
ENSG00000074219.13	TEAD2	protein_coding	0	NA	NA	NA	NA	NA
ENSG00000074266.20	EED	protein_coding	2110.61	0.0813346	0.195751	0.4155	0.677776	0.999956
ENSG00000074276.10	CDHR2	protein_coding	9.17552	-1.30666	1.49239	-0.87555	0.381274	0.999956
ENSG00000074317.11	SNCB	protein_coding	0	NA	NA	NA	NA	NA
ENSG00000074319.13	TSG101	protein_coding	1729.41	0.0333658	0.195732	0.170467	0.864643	0.999956
ENSG00000074356.17	NCBP3	protein_coding	2424.25	-0.0671836	0.215396	-0.311907	0.755111	0.999956
ENSG00000074370.18	ATP2A3	protein_coding	16199	0.161656	0.171889	0.940469	0.346977	0.999956
ENSG00000074410.14	CA12	protein_coding	2.6263	1.12564	2.40694	0.467666	0.640024	NA
ENSG00000074416.14	MGLL	protein_coding	50.9658	-0.488154	0.678335	-0.719636	0.471749	0.999956
ENSG00000074527.12	NTN4	protein_coding	0.294225	1.65534	4.93817	0.335213	0.737465	NA
ENSG00000074582.14	BCS1L	protein_coding	2968.07	0.101312	0.201424	0.502977	0.614981	0.999956
ENSG00000074590.13	NUAK1	protein_coding	15.4622	0.0805797	1.03414	0.0779194	0.937892	0.999956
ENSG00000074603.19	DPP8	protein_coding	1361.99	-0.120787	0.239852	-0.50359	0.61455	0.999956
ENSG00000074621.14	SLC24A1	protein_coding	261.06	0.271675	0.322063	0.843545	0.398924	0.999956
ENSG00000074657.13	ZNF532	protein_coding	2.90475	3.81145	2.73183	1.3952	0.162956	NA
ENSG00000074660.16	SCARF1	protein_coding	2.63368	0.191469	2.39897	0.079813	0.936386	NA
ENSG00000074695.6	LMAN1	protein_coding	2796.64	-0.335376	0.198549	-1.68914	0.0911936	0.999956
ENSG00000074696.13	HACD3	protein_coding	5001.72	-0.129265	0.181608	-0.711781	0.476601	0.999956
ENSG00000074706.13	IPCEF1	protein_coding	41.0664	0.490925	0.657299	0.746882	0.455135	0.999956
ENSG00000074755.15	ZZEF1	protein_coding	2299.95	-0.0723353	0.187644	-0.385491	0.699873	0.999956
ENSG00000074771.3	NOX3	protein_coding	0	NA	NA	NA	NA	NA
ENSG00000074800.16	ENO1	protein_coding	181586	0.124962	0.194858	0.6413	0.521328	0.999956
ENSG00000074803.19	SLC12A1	protein_coding	1.2062	0.109428	3.29553	0.0332051	0.973511	NA
ENSG00000074842.7	MYDGF	protein_coding	4080.56	-0.132035	0.239492	-0.551314	0.581419	0.999956
ENSG00000074855.11	ANO8	protein_coding	351.119	0.405825	0.291112	1.39405	0.163301	0.999956
ENSG00000074935.14	TUBE1	protein_coding	722.737	-0.417246	0.233526	-1.78673	0.0739819	0.999956
ENSG00000074964.17	ARHGEF10L	protein_coding	3.52789	0.649769	2.30765	0.281572	0.778272	NA
ENSG00000074966.11	TXK	protein_coding	17.7203	-0.699286	1.0309	-0.678324	0.497566	0.999956
ENSG00000075035.10	WSCD2	protein_coding	0.822336	-2.26527	4.56261	-0.496484	0.619553	NA
ENSG00000075043.18	KCNQ2	protein_coding	0.207218	0.61646	4.86084	0.126822	0.899082	NA
ENSG00000075073.14	TACR2	protein_coding	0.62728	2.87346	4.87994	0.58883	0.555975	NA
ENSG00000075089.9	ACTR6	protein_coding	875.401	-0.487738	0.222876	-2.18838	0.0286417	0.700302
ENSG00000075131.10	TIPIN	protein_coding	916.659	-0.277504	0.227062	-1.22215	0.22165	0.999956
ENSG00000075142.13	SRI	protein_coding	1590.62	-0.545877	0.21227	-2.57162	0.0101223	0.399766
ENSG00000075151.20	EIF4G3	protein_coding	3342.12	-0.0483843	0.201872	-0.239678	0.81058	0.999956
ENSG00000075188.9	NUP37	protein_coding	1769.42	-0.379187	0.194015	-1.95442	0.0506512	0.875382
ENSG00000075213.11	SEMA3A	protein_coding	0.525733	-0.294675	4.92726	-0.059805	0.952311	NA
ENSG00000075218.19	GTSE1	protein_coding	3574.93	0.0862371	0.189458	0.455178	0.648981	0.999956
ENSG00000075223.14	SEMA3C	protein_coding	0.449478	1.63272	4.86301	0.335742	0.737065	NA
ENSG00000075234.17	TTC38	protein_coding	1241.1	0.153179	0.213367	0.717913	0.472811	0.999956
ENSG00000075239.13	ACAT1	protein_coding	2825.13	-0.156691	0.225213	-0.695746	0.486588	0.999956
ENSG00000075240.17	GRAMD4	protein_coding	3647.62	0.109214	0.189311	0.576901	0.564006	0.999956
ENSG00000075275.16	CELSR1	protein_coding	2684.4	0.126621	0.18523	0.683585	0.494237	0.999956
ENSG00000075290.7	WNT8B	protein_coding	4.30461	1.6992	2.06976	0.820964	0.411667	0.999956
ENSG00000075292.19	ZNF638	protein_coding	5156.48	0.0525499	0.207213	0.253603	0.799802	0.999956
ENSG00000075303.13	SLC25A40	protein_coding	899.82	-0.121246	0.225294	-0.538168	0.590461	0.999956
ENSG00000075336.12	TIMM21	protein_coding	1322.02	-0.235907	0.201366	-1.17153	0.241385	0.999956
ENSG00000075340.23	ADD2	protein_coding	373.516	-0.492138	0.269099	-1.82883	0.0674245	0.985653
ENSG00000075388.4	FGF4	protein_coding	0	NA	NA	NA	NA	NA
ENSG00000075391.16	RASAL2	protein_coding	797.485	-0.325813	0.257878	-1.26344	0.206432	0.999956
ENSG00000075399.14	VPS9D1	protein_coding	558.064	0.393782	0.240117	1.63996	0.101013	0.999956
ENSG00000075407.18	ZNF37A	protein_coding	565.022	-0.209493	0.237165	-0.883322	0.377063	0.999956
ENSG00000075413.18	MARK3	protein_coding	4002.35	0.0747486	0.181888	0.41096	0.681102	0.999956
ENSG00000075415.12	SLC25A3	protein_coding	27546.9	-0.00992982	0.186405	-0.0532702	0.957517	0.999956
ENSG00000075420.13	FNDC3B	protein_coding	1766.99	-0.241098	0.212181	-1.13629	0.255837	0.999956
ENSG00000075426.12	FOSL2	protein_coding	5241.06	0.968021	0.239617	4.03987	5.3481e-05	0.0075747
ENSG00000075429.8	CACNG5	protein_coding	0	NA	NA	NA	NA	NA
ENSG00000075461.6	CACNG4	protein_coding	5.50426	-0.543286	1.67932	-0.323516	0.746304	0.999956
ENSG00000075539.14	FRYL	protein_coding	2374.18	0.00124632	0.259744	0.00479828	0.996172	0.999956
ENSG00000075568.17	TMEM131	protein_coding	2617.15	-0.0672029	0.213974	-0.314071	0.753467	0.999956
ENSG00000075618.18	FSCN1	protein_coding	53792.5	0.0962322	0.191839	0.501629	0.615928	0.999956
ENSG00000075624.16	ACTB	protein_coding	342458	0.164824	0.216102	0.762712	0.445635	0.999956
ENSG00000075643.6	MOCOS	protein_coding	4.26162	0.198892	2.42478	0.0820246	0.934627	0.999956
ENSG00000075651.16	PLD1	protein_coding	556.771	0.173066	0.240749	0.718863	0.472225	0.999956
ENSG00000075673.11	ATP12A	protein_coding	0.70193	1.15394	4.88866	0.236044	0.813399	NA
ENSG00000075702.18	WDR62	protein_coding	3120.01	0.155622	0.223054	0.697685	0.485374	0.999956
ENSG00000075711.21	DLG1	protein_coding	1330.18	-0.4062	0.238471	-1.70335	0.0885021	0.999956
ENSG00000075785.12	RAB7A	protein_coding	14338.2	-0.154636	0.179719	-0.860432	0.389551	0.999956
ENSG00000075790.10	BCAP29	protein_coding	515.608	-0.395332	0.250053	-1.58099	0.113881	0.999956
ENSG00000075826.17	SEC31B	protein_coding	1477.19	0.16541	0.2534	0.652762	0.51391	0.999956
ENSG00000075856.12	SART3	protein_coding	6575.78	-0.16239	0.181997	-0.892269	0.372249	0.999956
ENSG00000075884.14	ARHGAP15	protein_coding	1744.72	-0.127496	0.248227	-0.513625	0.607514	0.999956
ENSG00000075886.11	TUBA3D	protein_coding	15.3802	-0.804344	1.10077	-0.730708	0.464958	0.999956
ENSG00000075891.21	PAX2	protein_coding	1.23827	-1.79089	3.9672	-0.451424	0.651684	NA
ENSG00000075914.13	EXOSC7	protein_coding	5680.3	-0.157852	0.199611	-0.790797	0.429062	0.999956
ENSG00000075945.13	KIFAP3	protein_coding	376.77	-0.226124	0.274792	-0.822892	0.41057	0.999956
ENSG00000075975.16	MKRN2	protein_coding	1419	-0.0891589	0.206912	-0.430903	0.666539	0.999956
ENSG00000076003.5	MCM6	protein_coding	14314.2	-0.146586	0.175058	-0.837354	0.402394	0.999956
ENSG00000076043.10	REXO2	protein_coding	2002.39	-0.208224	0.219391	-0.949101	0.342569	0.999956
ENSG00000076053.10	RBM7	protein_coding	844.58	-0.297201	0.222919	-1.33322	0.18246	0.999956
ENSG00000076067.13	RBMS2	protein_coding	637.809	-0.236487	0.23441	-1.00886	0.313041	0.999956
ENSG00000076108.11	BAZ2A	protein_coding	7463.25	0.00371061	0.216645	0.0171276	0.986335	0.999956
ENSG00000076201.15	PTPN23	protein_coding	2553.61	0.198973	0.189564	1.04963	0.293886	0.999956
ENSG00000076242.14	MLH1	protein_coding	1682.88	-0.290151	0.204141	-1.42132	0.155223	0.999956
ENSG00000076248.10	UNG	protein_coding	7713.96	-0.12516	0.197379	-0.63411	0.526009	0.999956
ENSG00000076258.10	FMO4	protein_coding	35.915	-0.106645	0.706327	-0.150985	0.879987	0.999956
ENSG00000076321.11	KLHL20	protein_coding	508.932	-0.309148	0.244368	-1.26509	0.20584	0.999956
ENSG00000076344.16	RGS11	protein_coding	0.229638	1.52726	4.9879	0.306193	0.759458	NA
ENSG00000076351.13	SLC46A1	protein_coding	4.46922	6.95227	2.43278	2.85775	0.00426659	0.221083
ENSG00000076356.7	PLXNA2	protein_coding	13.6605	-1.04211	1.11825	-0.931914	0.351381	0.999956
ENSG00000076382.17	SPAG5	protein_coding	6665.79	-0.103476	0.177545	-0.582815	0.560018	0.999956
ENSG00000076513.16	ANKRD13A	protein_coding	2838.64	-0.0722331	0.196939	-0.366779	0.713784	0.999956
ENSG00000076554.15	TPD52	protein_coding	2127.1	0.10732	0.205005	0.523497	0.600629	0.999956
ENSG00000076555.15	ACACB	protein_coding	1075.03	-0.355612	0.211871	-1.67844	0.0932617	0.999956
ENSG00000076604.15	TRAF4	protein_coding	2209.36	0.289244	0.195672	1.47821	0.139351	0.999956
ENSG00000076641.4	PAG1	protein_coding	28.3952	0.75566	0.973568	0.776176	0.437645	0.999956
ENSG00000076650.6	GPATCH1	protein_coding	700.457	0.320143	0.23263	1.37619	0.168763	0.999956
ENSG00000076662.10	ICAM3	protein_coding	8315.5	0.837197	0.176954	4.73116	2.23243e-06	0.000582325
ENSG00000076685.18	NT5C2	protein_coding	4800.89	-0.195813	0.203644	-0.961543	0.336279	0.999956
ENSG00000076706.17	AP002956.1	protein_coding	1049.5	-0.0784942	0.215955	-0.363474	0.716251	0.999956
ENSG00000076716.9	GPC4	protein_coding	0.196303	-1.18758	4.98474	-0.238243	0.811693	NA
ENSG00000076770.14	MBNL3	protein_coding	1771.5	0.0463936	0.204552	0.226805	0.820575	0.999956
ENSG00000076826.9	CAMSAP3	protein_coding	10.2879	-0.11423	1.22442	-0.0932938	0.92567	0.999956
ENSG00000076864.19	RAP1GAP	protein_coding	17.4117	0.0472138	0.946197	0.0498985	0.960203	0.999956
ENSG00000076924.12	XAB2	protein_coding	7757.15	0.131482	0.197575	0.665476	0.505746	0.999956
ENSG00000076928.17	ARHGEF1	protein_coding	5737.11	0.278578	0.177708	1.56761	0.116971	0.999956
ENSG00000076944.16	STXBP2	protein_coding	8894.49	0.249052	0.189865	1.31173	0.189612	0.999956
ENSG00000076984.17	MAP2K7	protein_coding	4596.71	0.0717801	0.180695	0.397246	0.691186	0.999956
ENSG00000077009.13	NMRK2	protein_coding	0	NA	NA	NA	NA	NA
ENSG00000077044.10	DGKD	protein_coding	5706.02	-0.0199984	0.21506	-0.09299	0.925912	0.999956
ENSG00000077063.11	CTTNBP2	protein_coding	0.257613	0.409101	4.90576	0.083392	0.93354	NA
ENSG00000077080.9	ACTL6B	protein_coding	0.607463	-0.523496	4.89479	-0.10695	0.914829	NA
ENSG00000077092.19	RARB	protein_coding	7.02878	1.181	1.51049	0.781865	0.434294	0.999956
ENSG00000077097.15	TOP2B	protein_coding	10387.6	-0.129722	0.208486	-0.622212	0.533802	0.999956
ENSG00000077147.16	TM9SF3	protein_coding	5853.95	-0.233143	0.177627	-1.31254	0.189338	0.999956
ENSG00000077150.20	NFKB2	protein_coding	614.601	0.62943	0.232815	2.70356	0.00686004	0.314274
ENSG00000077152.11	UBE2T	protein_coding	1443.36	-0.0291093	0.205462	-0.141677	0.887335	0.999956
ENSG00000077157.22	PPP1R12B	protein_coding	930.231	-0.638568	0.661014	-0.966044	0.334022	0.999956
ENSG00000077232.18	DNAJC10	protein_coding	2768.65	-0.159486	0.192774	-0.827323	0.408054	0.999956
ENSG00000077235.18	GTF3C1	protein_coding	5359.25	0.0119601	0.194154	0.0616012	0.95088	0.999956
ENSG00000077238.14	IL4R	protein_coding	1020.53	0.133172	0.209788	0.634795	0.525562	0.999956
ENSG00000077254.14	USP33	protein_coding	1294.94	-0.227094	0.239337	-0.948845	0.3427	0.999956
ENSG00000077264.15	PAK3	protein_coding	1.51616	-3.31187	3.73239	-0.887333	0.3749	NA
ENSG00000077274.9	CAPN6	protein_coding	0	NA	NA	NA	NA	NA
ENSG00000077279.18	DCX	protein_coding	2.69825	-0.484105	2.3811	-0.203311	0.838892	NA
ENSG00000077312.9	SNRPA	protein_coding	8967.13	0.106878	0.192805	0.55433	0.579353	0.999956
ENSG00000077327.16	SPAG6	protein_coding	0	NA	NA	NA	NA	NA
ENSG00000077348.9	EXOSC5	protein_coding	1487.19	0.132696	0.203501	0.652066	0.514358	0.999956
ENSG00000077380.15	DYNC1I2	protein_coding	2363.7	-0.174303	0.205434	-0.848464	0.39618	0.999956
ENSG00000077420.16	APBB1IP	protein_coding	1230.39	0.254394	0.207116	1.22826	0.219348	0.999956
ENSG00000077454.16	LRCH4	protein_coding	10958.7	0.335949	0.184714	1.81875	0.0689497	0.995559
ENSG00000077458.13	FAM76B	protein_coding	1221.72	-0.080873	0.280551	-0.288265	0.773144	0.999956
ENSG00000077463.15	AC016586.1	protein_coding	1037.95	0.000609372	0.216104	0.00281981	0.99775	0.999956
ENSG00000077498.9	TYR	protein_coding	0.206616	1.22683	4.98778	0.245967	0.805708	NA
ENSG00000077514.8	POLD3	protein_coding	1599.34	0.202648	0.202219	1.00212	0.316284	0.999956
ENSG00000077522.13	ACTN2	protein_coding	1.48913	1.31607	3.09291	0.425511	0.670464	NA
ENSG00000077549.18	CAPZB	protein_coding	10854.2	0.0647328	0.187297	0.345616	0.729631	0.999956
ENSG00000077585.14	GPR137B	protein_coding	23.0273	-0.558027	0.833054	-0.669857	0.502949	0.999956
ENSG00000077616.11	NAALAD2	protein_coding	0	NA	NA	NA	NA	NA
ENSG00000077684.16	JADE1	protein_coding	2793.69	-0.218308	0.185028	-1.17987	0.238053	0.999956
ENSG00000077713.19	SLC25A43	protein_coding	864.666	-0.0306091	0.216357	-0.141475	0.887495	0.999956
ENSG00000077721.16	UBE2A	protein_coding	4480.79	-0.0353193	0.205896	-0.17154	0.863799	0.999956
ENSG00000077782.20	FGFR1	protein_coding	1532.19	0.158874	0.202189	0.78577	0.432003	0.999956
ENSG00000077800.13	FKBP6	protein_coding	0.595746	3.06439	4.93222	0.621301	0.534402	NA
ENSG00000077935.17	SMC1B	protein_coding	7.76986	0.167936	1.42558	0.117802	0.906225	0.999956
ENSG00000077942.19	FBLN1	protein_coding	59.0195	-0.305656	0.542437	-0.563486	0.573104	0.999956
ENSG00000077943.8	ITGA8	protein_coding	0	NA	NA	NA	NA	NA
ENSG00000077984.6	CST7	protein_coding	5656.08	0.111599	0.276509	0.403601	0.686506	0.999956
ENSG00000078018.19	MAP2	protein_coding	7.47597	-1.70832	1.46958	-1.16246	0.245049	0.999956
ENSG00000078043.16	PIAS2	protein_coding	820.531	0.13803	0.23658	0.583439	0.559598	0.999956
ENSG00000078053.17	AMPH	protein_coding	9.38512	1.09913	1.35392	0.811814	0.416899	0.999956
ENSG00000078061.13	ARAF	protein_coding	4596.85	0.138695	0.215707	0.642978	0.520238	0.999956
ENSG00000078070.13	MCCC1	protein_coding	1454.94	-0.154134	0.236559	-0.651564	0.514683	0.999956
ENSG00000078081.8	LAMP3	protein_coding	8.8066	0.446497	1.32487	0.337013	0.736107	0.999956
ENSG00000078098.14	FAP	protein_coding	5.99785	-5.15262	2.11663	-2.43435	0.0149184	0.496454
ENSG00000078114.18	NEBL	protein_coding	1.07194	-1.33064	3.73238	-0.356512	0.721457	NA
ENSG00000078124.12	ACER3	protein_coding	722.369	-0.246439	0.224271	-1.09884	0.271836	0.999956
ENSG00000078140.14	UBE2K	protein_coding	5746.64	-0.20569	0.202271	-1.0169	0.309201	0.999956
ENSG00000078142.13	PIK3C3	protein_coding	1310.71	-0.02593	0.238036	-0.108933	0.913255	0.999956
ENSG00000078177.14	N4BP2	protein_coding	1154.28	0.131435	0.250514	0.524662	0.599818	0.999956
ENSG00000078237.7	TIGAR	protein_coding	245.098	0.769242	0.40551	1.89697	0.0578313	0.924205
ENSG00000078246.17	TULP3	protein_coding	822.368	0.206926	0.237584	0.870959	0.383777	0.999956
ENSG00000078269.15	SYNJ2	protein_coding	771.841	-0.0448862	0.248533	-0.180605	0.856678	0.999956
ENSG00000078295.16	ADCY2	protein_coding	4.18028	-0.497937	2.25562	-0.220754	0.825284	0.999956
ENSG00000078304.19	PPP2R5C	protein_coding	2890.29	-0.074849	0.18387	-0.407075	0.683953	0.999956
ENSG00000078319.9	PMS2P1	unprocessed_pseudogene	731.99	-0.0737962	0.224228	-0.329112	0.742071	0.999956
ENSG00000078328.20	RBFOX1	protein_coding	1.09604	-2.47051	4.1489	-0.595461	0.551535	NA
ENSG00000078369.18	GNB1	protein_coding	16223	-0.0989232	0.172459	-0.573605	0.566235	0.999956
ENSG00000078399.18	HOXA9	protein_coding	52.6755	-0.141584	0.618026	-0.229091	0.818798	0.999956
ENSG00000078401.7	EDN1	protein_coding	3.21859	0.553493	2.16592	0.255546	0.798301	NA
ENSG00000078403.17	MLLT10	protein_coding	1502.52	-0.0366983	0.2008	-0.182761	0.854986	0.999956
ENSG00000078487.17	ZCWPW1	protein_coding	243.367	0.233134	0.321257	0.725693	0.468027	0.999956
ENSG00000078549.14	ADCYAP1R1	protein_coding	1.73792	-1.9642	3.37156	-0.58258	0.560176	NA
ENSG00000078579.9	FGF20	protein_coding	0.1597	1.0938	4.97142	0.220018	0.825857	NA
ENSG00000078589.13	P2RY10	protein_coding	0.503022	0.325785	4.92412	0.0661612	0.94725	NA
ENSG00000078596.11	ITM2A	protein_coding	79.3547	0.409869	0.498028	0.822984	0.410517	0.999956
ENSG00000078618.21	NRDC	protein_coding	5751.11	-0.0958484	0.190304	-0.50366	0.6145	0.999956
ENSG00000078668.14	VDAC3	protein_coding	4755.12	-0.231681	0.191792	-1.20798	0.227053	0.999956
ENSG00000078674.17	PCM1	protein_coding	8150.27	-0.0595852	0.24452	-0.243682	0.807477	0.999956
ENSG00000078687.17	TNRC6C	protein_coding	469.404	-0.0723395	0.296704	-0.24381	0.807378	0.999956
ENSG00000078699.21	CBFA2T2	protein_coding	1198.04	-0.0275222	0.209815	-0.131174	0.895638	0.999956
ENSG00000078725.13	BRINP1	protein_coding	0.186392	1.10336	4.98294	0.221427	0.82476	NA
ENSG00000078747.15	ITCH	protein_coding	1414.1	-0.0565847	0.233096	-0.242753	0.808197	0.999956
ENSG00000078795.16	PKD2L2	protein_coding	7.94287	-1.14585	1.43022	-0.801172	0.423032	0.999956
ENSG00000078804.13	TP53INP2	protein_coding	449.622	0.156337	0.259931	0.601457	0.547536	0.999956
ENSG00000078808.17	SDF4	protein_coding	10836.4	0.177442	0.202025	0.878316	0.379772	0.999956
ENSG00000078814.15	MYH7B	protein_coding	74.5155	0.973905	0.529849	1.83808	0.0660506	0.978837
ENSG00000078898.7	BPIFB2	protein_coding	0	NA	NA	NA	NA	NA
ENSG00000078900.15	TP73	protein_coding	86.5572	-0.154337	0.479394	-0.321941	0.747497	0.999956
ENSG00000078902.16	TOLLIP	protein_coding	2195.41	0.16848	0.245798	0.685443	0.493064	0.999956
ENSG00000078967.13	UBE2D4	protein_coding	464.708	-0.169402	0.281959	-0.600804	0.547971	0.999956
ENSG00000079101.16	CLUL1	protein_coding	2.44435	5.72368	2.97896	1.92137	0.0546853	NA
ENSG00000079102.16	RUNX1T1	protein_coding	3.09323	2.40419	2.39212	1.00504	0.314875	NA
ENSG00000079112.10	CDH17	protein_coding	0.606533	-2.99904	4.92634	-0.608777	0.542672	NA
ENSG00000079134.12	THOC1	protein_coding	1847.03	-0.126252	0.202263	-0.624198	0.532497	0.999956
ENSG00000079150.18	FKBP7	protein_coding	265.547	0.236485	0.329369	0.717993	0.472762	0.999956
ENSG00000079156.17	OSBPL6	protein_coding	5.07093	-0.707708	1.7411	-0.406471	0.684396	0.999956
ENSG00000079215.14	SLC1A3	protein_coding	167.547	2.14936	0.390645	5.50209	3.75325e-08	1.61948e-05
ENSG00000079246.16	XRCC5	protein_coding	15235.6	-0.136985	0.202405	-0.676784	0.498543	0.999956
ENSG00000079257.8	LXN	protein_coding	0.207264	1.39938	4.98322	0.280819	0.778849	NA
ENSG00000079263.19	SP140	protein_coding	120.054	2.78614	0.484051	5.75589	8.61873e-09	4.20821e-06
ENSG00000079277.21	MKNK1	protein_coding	1276.06	0.143895	0.208525	0.690062	0.490155	0.999956
ENSG00000079308.19	TNS1	protein_coding	73.6476	-1.49597	0.616972	-2.42469	0.0153215	0.501367
ENSG00000079313.15	REXO1	protein_coding	2458.9	0.191341	0.201871	0.947837	0.343212	0.999956
ENSG00000079332.15	SAR1A	protein_coding	3369.84	-0.107201	0.207822	-0.515828	0.605974	0.999956
ENSG00000079335.20	CDC14A	protein_coding	412.206	0.0822792	0.275292	0.29888	0.765031	0.999956
ENSG00000079337.16	RAPGEF3	protein_coding	631.14	-0.229085	0.290397	-0.788866	0.43019	0.999956
ENSG00000079385.22	CEACAM1	protein_coding	1.49388	2.00704	3.27003	0.613768	0.539369	NA
ENSG00000079387.14	SENP1	protein_coding	1046.27	-0.386901	0.211753	-1.82714	0.0676793	0.985653
ENSG00000079393.20	DUSP13	protein_coding	0	NA	NA	NA	NA	NA
ENSG00000079432.7	CIC	protein_coding	3263.9	0.0259997	0.201357	0.129122	0.897261	0.999956
ENSG00000079435.10	LIPE	protein_coding	10.5575	-0.185273	1.37537	-0.134707	0.892843	0.999956
ENSG00000079459.13	FDFT1	protein_coding	4029.38	-0.176183	0.210136	-0.838425	0.401792	0.999956
ENSG00000079462.7	PAFAH1B3	protein_coding	1006.97	0.20954	0.245434	0.853752	0.393242	0.999956
ENSG00000079482.13	OPHN1	protein_coding	0	NA	NA	NA	NA	NA
ENSG00000079557.5	AFM	protein_coding	2.45895	-5.07183	3.35755	-1.51057	0.130897	NA
ENSG00000079616.12	KIF22	protein_coding	11097.5	0.0222529	0.19027	0.116954	0.906896	0.999956
ENSG00000079689.14	SCGN	protein_coding	0	NA	NA	NA	NA	NA
ENSG00000079691.18	CARMIL1	protein_coding	1.41739	1.32564	3.43377	0.386061	0.699451	NA
ENSG00000079739.17	PGM1	protein_coding	2513.84	0.208371	0.201848	1.03232	0.301924	0.999956
ENSG00000079785.15	DDX1	protein_coding	7836.41	-0.185839	0.17584	-1.05687	0.290573	0.999956
ENSG00000079805.16	DNM2	protein_coding	10541.8	0.0975723	0.179104	0.544779	0.585905	0.999956
ENSG00000079819.19	EPB41L2	protein_coding	2090.39	-0.0246221	0.201924	-0.121938	0.902948	0.999956
ENSG00000079841.18	RIMS1	protein_coding	1.12797	-2.05589	3.73308	-0.550723	0.581824	NA
ENSG00000079931.15	MOXD1	protein_coding	0.751729	0.940082	4.41598	0.212882	0.831419	NA
ENSG00000079950.14	STX7	protein_coding	1163.01	0.099333	0.214197	0.463746	0.64283	0.999956
ENSG00000079974.17	RABL2B	protein_coding	599.591	-0.173957	0.253378	-0.686554	0.492364	0.999956
ENSG00000079999.14	KEAP1	protein_coding	13781.7	0.0501582	0.249328	0.201174	0.840563	0.999956
ENSG00000080007.8	DDX43	protein_coding	1.63238	0.0743653	3.2119	0.0231531	0.981528	NA
ENSG00000080031.10	AC010327.1	protein_coding	14.7385	1.08524	1.20648	0.899507	0.368382	0.999956
ENSG00000080166.16	DCT	protein_coding	0.310801	0.202761	4.9314	0.0411163	0.967203	NA
ENSG00000080189.15	SLC35C2	protein_coding	3576.03	0.146269	0.197649	0.740041	0.459275	0.999956
ENSG00000080200.10	CRYBG3	protein_coding	213.303	0.0878901	0.369608	0.237793	0.812042	0.999956
ENSG00000080224.17	EPHA6	protein_coding	0	NA	NA	NA	NA	NA
ENSG00000080293.9	SCTR	protein_coding	0	NA	NA	NA	NA	NA
ENSG00000080298.15	RFX3	protein_coding	337.322	0.242054	0.33987	0.712198	0.476342	0.999956
ENSG00000080345.17	RIF1	protein_coding	5079.45	-0.359701	0.206857	-1.73889	0.082055	0.999956
ENSG00000080371.6	RAB21	protein_coding	1783.37	-0.224269	0.20039	-1.11916	0.263072	0.999956
ENSG00000080493.17	SLC4A4	protein_coding	0.121818	-0.631932	4.96357	-0.127314	0.898692	NA
ENSG00000080503.24	SMARCA2	protein_coding	4195.19	0.333412	0.251624	1.32504	0.185158	0.999956
ENSG00000080511.4	RDH8	protein_coding	0	NA	NA	NA	NA	NA
ENSG00000080546.13	SESN1	protein_coding	519.335	-0.21043	0.243808	-0.863098	0.388083	0.999956
ENSG00000080561.13	MID2	protein_coding	0	NA	NA	NA	NA	NA
ENSG00000080572.12	PIH1D3	protein_coding	0	NA	NA	NA	NA	NA
ENSG00000080573.7	COL5A3	protein_coding	0.189834	1.12655	4.98375	0.226044	0.821167	NA
ENSG00000080603.17	SRCAP	protein_coding	6368.87	-0.00108255	0.182233	-0.0059405	0.99526	0.999956
ENSG00000080608.10	PUM3	protein_coding	6072.04	-0.287424	0.177308	-1.62104	0.105009	0.999956
ENSG00000080618.16	CPB2	protein_coding	4.01586	0.330376	2.20548	0.149798	0.880924	NA
ENSG00000080644.16	CHRNA3	protein_coding	9.7743	0.499223	1.2752	0.391488	0.695437	0.999956
ENSG00000080709.15	KCNN2	protein_coding	49.9784	0.0580746	0.587755	0.0988074	0.921291	0.999956
ENSG00000080802.18	CNOT4	protein_coding	1422.31	-0.142146	0.206914	-0.686981	0.492095	0.999956
ENSG00000080815.19	PSEN1	protein_coding	2557.68	0.0593388	0.202377	0.293209	0.769363	0.999956
ENSG00000080819.9	CPOX	protein_coding	1351.83	-0.226495	0.202011	-1.1212	0.262203	0.999956
ENSG00000080822.17	CLDND1	protein_coding	1230.91	-0.281508	0.207256	-1.35826	0.174381	0.999956
ENSG00000080823.23	MOK	protein_coding	13704.8	-0.0449168	0.177157	-0.253542	0.799849	0.999956
ENSG00000080824.18	HSP90AA1	protein_coding	91971.1	-0.433986	0.197898	-2.19297	0.0283095	0.69478
ENSG00000080839.11	RBL1	protein_coding	1333.89	-0.179578	0.200947	-0.893659	0.371504	0.999956
ENSG00000080845.17	DLGAP4	protein_coding	4165.37	0.0358514	0.185331	0.193445	0.846611	0.999956
ENSG00000080854.14	IGSF9B	protein_coding	7.18885	-0.376967	1.45649	-0.258819	0.795775	0.999956
ENSG00000080910.13	CFHR2	protein_coding	0.285453	-1.69578	4.98546	-0.340144	0.733748	NA
ENSG00000080947.15	CROCCP3	transcribed_unprocessed_pseudogene	68.339	0.909936	0.51568	1.76454	0.0776419	0.999956
ENSG00000080986.13	NDC80	protein_coding	1475.29	-0.182037	0.209713	-0.868028	0.385379	0.999956
ENSG00000081014.11	AP4E1	protein_coding	983.506	-0.320603	0.221796	-1.44549	0.148321	0.999956
ENSG00000081019.13	RSBN1	protein_coding	742.524	-0.396325	0.290025	-1.36652	0.171777	0.999956
ENSG00000081026.19	MAGI3	protein_coding	155.702	0.0746553	0.36065	0.207002	0.836008	0.999956
ENSG00000081041.9	CXCL2	protein_coding	7.35867	-0.634718	1.4638	-0.433611	0.664571	0.999956
ENSG00000081051.7	AFP	protein_coding	0	NA	NA	NA	NA	NA
ENSG00000081052.12	COL4A4	protein_coding	12.9958	-0.359236	1.09906	-0.326858	0.743775	0.999956
ENSG00000081059.20	TCF7	protein_coding	54.1213	0.789752	0.577261	1.3681	0.17128	0.999956
ENSG00000081087.15	OSTM1	protein_coding	527.723	-0.096016	0.260649	-0.368373	0.712595	0.999956
ENSG00000081138.14	CDH7	protein_coding	1.98055	3.1936	3.05375	1.0458	0.295655	NA
ENSG00000081148.12	IMPG2	protein_coding	0.87364	0.27995	4.46576	0.0626882	0.950015	NA
ENSG00000081154.11	PCNP	protein_coding	4017.01	-0.215389	0.188025	-1.14553	0.251989	0.999956
ENSG00000081177.18	EXD2	protein_coding	619.572	-0.22063	0.23863	-0.924568	0.355191	0.999956
ENSG00000081181.8	ARG2	protein_coding	33.5606	1.44269	0.750359	1.92266	0.0545222	0.902414
ENSG00000081189.15	MEF2C	protein_coding	4.21949	1.15752	2.12617	0.544414	0.586156	0.999956
ENSG00000081237.20	PTPRC	protein_coding	2747.58	0.122979	0.206904	0.594377	0.55226	0.999956
ENSG00000081248.11	CACNA1S	protein_coding	0	NA	NA	NA	NA	NA
ENSG00000081277.12	PKP1	protein_coding	0	NA	NA	NA	NA	NA
ENSG00000081307.12	UBA5	protein_coding	1631.47	-0.147519	0.199308	-0.740154	0.459206	0.999956
ENSG00000081320.11	STK17B	protein_coding	4479.36	0.0604509	0.191551	0.315587	0.752316	0.999956
ENSG00000081377.16	CDC14B	protein_coding	248.96	0.0837628	0.343343	0.243962	0.80726	0.999956
ENSG00000081386.12	ZNF510	protein_coding	425.291	-0.587105	0.263004	-2.2323	0.025595	0.656833
ENSG00000081479.15	LRP2	protein_coding	3.55809	-1.96328	2.53038	-0.775885	0.437817	NA
ENSG00000081665.14	ZNF506	protein_coding	147.787	0.0330622	0.384376	0.0860154	0.931454	0.999956
ENSG00000081692.12	JMJD4	protein_coding	1228.97	-0.16126	0.280825	-0.574235	0.565809	0.999956
ENSG00000081721.11	DUSP12	protein_coding	1399.27	-0.0157793	0.20897	-0.0755098	0.939809	0.999956
ENSG00000081760.17	AACS	protein_coding	1277.63	0.425477	0.20146	2.11197	0.0346893	0.752554
ENSG00000081791.9	DELE1	protein_coding	2201.4	0.12054	0.192309	0.626802	0.530789	0.999956
ENSG00000081800.9	SLC13A1	protein_coding	0	NA	NA	NA	NA	NA
ENSG00000081803.16	CADPS2	protein_coding	0	NA	NA	NA	NA	NA
ENSG00000081818.3	PCDHB4	protein_coding	1.01486	-0.688741	4.17462	-0.164983	0.868958	NA
ENSG00000081842.18	PCDHA6	protein_coding	0.709081	3.20719	4.87897	0.657349	0.510957	NA
ENSG00000081853.15	PCDHGA2	protein_coding	5.77633	-0.249731	1.59647	-0.156427	0.875697	0.999956
ENSG00000081870.11	HSPB11	protein_coding	1384.35	-0.130174	0.224198	-0.580621	0.561496	0.999956
ENSG00000081913.14	PHLPP1	protein_coding	642.377	-0.0484794	0.234584	-0.206661	0.836274	0.999956
ENSG00000081923.14	ATP8B1	protein_coding	11.4819	0.176395	1.22224	0.144321	0.885247	0.999956
ENSG00000081985.11	IL12RB2	protein_coding	2.38118	2.32968	2.70199	0.86221	0.388572	NA
ENSG00000082014.16	SMARCD3	protein_coding	867.634	0.665341	0.256007	2.59892	0.00935185	0.380514
ENSG00000082068.8	WDR70	protein_coding	1869.4	-0.0381671	0.260147	-0.146713	0.883358	0.999956
ENSG00000082074.18	FYB1	protein_coding	384.111	-0.53755	0.305372	-1.76031	0.0783555	0.999956
ENSG00000082126.18	MPP4	protein_coding	1.04609	0.917222	4.15609	0.220694	0.825331	NA
ENSG00000082146.13	STRADB	protein_coding	559.54	-0.16677	0.238857	-0.698203	0.48505	0.999956
ENSG00000082153.18	BZW1	protein_coding	5580.12	-0.318779	0.181079	-1.76044	0.0783336	0.999956
ENSG00000082175.14	PGR	protein_coding	1.76438	2.30352	3.108	0.741159	0.458597	NA
ENSG00000082196.20	C1QTNF3	protein_coding	172.2	-0.116004	0.394961	-0.293711	0.768979	0.999956
ENSG00000082212.13	ME2	protein_coding	2087.78	-0.200608	0.193464	-1.03693	0.299769	0.999956
ENSG00000082213.18	C5orf22	protein_coding	714.579	-0.477561	0.227085	-2.10301	0.0354649	0.75634
ENSG00000082258.13	CCNT2	protein_coding	1728.03	-0.269091	0.235011	-1.14501	0.252204	0.999956
ENSG00000082269.16	FAM135A	protein_coding	470.623	-0.0686067	0.259875	-0.263998	0.791781	0.999956
ENSG00000082293.13	COL19A1	protein_coding	4.84261	-1.71017	2.00147	-0.854458	0.392851	0.999956
ENSG00000082397.17	EPB41L3	protein_coding	0.378855	0.323416	4.89668	0.066048	0.94734	NA
ENSG00000082438.16	COBLL1	protein_coding	1.67598	-0.494709	2.9399	-0.168274	0.866368	NA
ENSG00000082458.12	DLG3	protein_coding	5.43532	0.903659	1.80608	0.500342	0.616834	0.999956
ENSG00000082482.13	KCNK2	protein_coding	0	NA	NA	NA	NA	NA
ENSG00000082497.12	SERTAD4	protein_coding	0	NA	NA	NA	NA	NA
ENSG00000082512.15	TRAF5	protein_coding	236.648	0.262618	0.343392	0.764776	0.444405	0.999956
ENSG00000082515.18	MRPL22	protein_coding	1380.23	-0.179138	0.206782	-0.866315	0.386317	0.999956
ENSG00000082516.9	GEMIN5	protein_coding	2301.39	-0.117442	0.199674	-0.588168	0.55642	0.999956
ENSG00000082556.11	OPRK1	protein_coding	3.75322	-6.04014	2.6455	-2.28318	0.0224198	NA
ENSG00000082641.16	NFE2L1	protein_coding	8585.58	-0.0343141	0.186046	-0.184439	0.853669	0.999956
ENSG00000082684.15	SEMA5B	protein_coding	5.69799	1.70454	1.68817	1.0097	0.312639	0.999956
ENSG00000082701.15	GSK3B	protein_coding	1335.5	-0.220131	0.20161	-1.09187	0.274892	0.999956
ENSG00000082781.12	ITGB5	protein_coding	8.39022	1.79104	1.36917	1.30812	0.190834	0.999956
ENSG00000082805.20	ERC1	protein_coding	927.585	-0.0721015	0.231542	-0.311397	0.755499	0.999956
ENSG00000082898.16	XPO1	protein_coding	11490.5	-0.206368	0.194715	-1.05985	0.289215	0.999956
ENSG00000082929.8	LINC01587	lncRNA	0.371954	2.12172	4.95818	0.427922	0.668708	NA
ENSG00000082996.19	RNF13	protein_coding	480.564	-0.0789817	0.284564	-0.277553	0.781356	0.999956
ENSG00000083067.22	TRPM3	protein_coding	1.87134	0.428086	2.96659	0.144302	0.885262	NA
ENSG00000083093.9	PALB2	protein_coding	868.452	0.0239885	0.250528	0.0957517	0.923718	0.999956
ENSG00000083097.14	DOP1A	protein_coding	507.02	0.0633223	0.27103	0.233635	0.815268	0.999956
ENSG00000083099.11	LYRM2	protein_coding	1677.37	-0.238525	0.195511	-1.22001	0.222462	0.999956
ENSG00000083123.15	BCKDHB	protein_coding	697.513	-0.197524	0.237914	-0.830231	0.406408	0.999956
ENSG00000083168.11	KAT6A	protein_coding	1721.37	-0.160544	0.221575	-0.724559	0.468722	0.999956
ENSG00000083223.18	TUT7	protein_coding	576.901	-0.228093	0.282827	-0.806474	0.41997	0.999956
ENSG00000083290.20	ULK2	protein_coding	131.76	0.841167	0.401374	2.09572	0.036107	0.761675
ENSG00000083307.12	GRHL2	protein_coding	0.113565	0.530278	4.96119	0.106885	0.91488	NA
ENSG00000083312.17	TNPO1	protein_coding	3656.13	-0.125525	0.18398	-0.682274	0.495066	0.999956
ENSG00000083444.17	PLOD1	protein_coding	5778.01	0.358757	0.177174	2.02488	0.0428792	0.815981
ENSG00000083454.22	P2RX5	protein_coding	171.864	0.316222	0.348567	0.907207	0.364298	0.999956
ENSG00000083457.12	ITGAE	protein_coding	423.098	-0.281817	0.283688	-0.993405	0.320513	0.999956
ENSG00000083520.15	DIS3	protein_coding	2881.45	-0.253732	0.225177	-1.12681	0.259822	0.999956
ENSG00000083535.16	PIBF1	protein_coding	470.53	0.0894825	0.277538	0.322416	0.747138	0.999956
ENSG00000083544.14	TDRD3	protein_coding	497.587	0.0832133	0.266377	0.312389	0.754745	0.999956
ENSG00000083622.8	AC000061.1	lncRNA	0	NA	NA	NA	NA	NA
ENSG00000083635.8	NUFIP1	protein_coding	816.613	-0.454616	0.220141	-2.06511	0.0389125	0.786474
ENSG00000083642.19	PDS5B	protein_coding	2134.39	-0.10434	0.208767	-0.499793	0.617221	0.999956
ENSG00000083720.13	OXCT1	protein_coding	837.039	-0.324467	0.226247	-1.43413	0.151536	0.999956
ENSG00000083750.12	RRAGB	protein_coding	283.134	0.447614	0.302817	1.47816	0.139364	0.999956
ENSG00000083782.8	EPYC	protein_coding	0	NA	NA	NA	NA	NA
ENSG00000083799.17	CYLD	protein_coding	1298.14	0.306413	0.201242	1.52261	0.127857	0.999956
ENSG00000083807.10	SLC27A5	protein_coding	743.901	-0.0951231	0.232461	-0.4092	0.682393	0.999956
ENSG00000083812.12	ZNF324	protein_coding	774.371	0.18478	0.236454	0.781463	0.43453	0.999956
ENSG00000083814.13	ZNF671	protein_coding	13.7003	-0.00153041	1.15161	-0.00132893	0.99894	0.999964
ENSG00000083817.9	ZNF416	protein_coding	137.827	0.209877	0.391563	0.535997	0.591961	0.999956
ENSG00000083828.16	ZNF586	protein_coding	249.933	-0.163331	0.300679	-0.543206	0.586988	0.999956
ENSG00000083838.15	ZNF446	protein_coding	298.508	0.182682	0.292104	0.6254	0.531709	0.999956
ENSG00000083844.10	ZNF264	protein_coding	308.601	0.173528	0.315675	0.549704	0.582523	0.999956
ENSG00000083845.9	RPS5	protein_coding	27221.3	0.0962691	0.193745	0.496887	0.619269	0.999956
ENSG00000083857.14	FAT1	protein_coding	12.7119	-0.774686	1.14381	-0.677286	0.498225	0.999956
ENSG00000083896.12	YTHDC1	protein_coding	1598.75	-0.22848	0.220861	-1.0345	0.300903	0.999956
ENSG00000083937.9	CHMP2B	protein_coding	640.499	-0.166201	0.230727	-0.720335	0.471319	0.999956
ENSG00000084070.12	SMAP2	protein_coding	2642.9	0.097637	0.18815	0.518931	0.603809	0.999956
ENSG00000084072.16	PPIE	protein_coding	2138.48	-0.0728315	0.194016	-0.375389	0.707371	0.999956
ENSG00000084073.9	ZMPSTE24	protein_coding	1273.87	-0.375787	0.211605	-1.77589	0.0757504	0.999956
ENSG00000084090.13	STARD7	protein_coding	12034.7	-0.0110074	0.175294	-0.0627938	0.949931	0.999956
ENSG00000084092.7	NOA1	protein_coding	2017.96	0.0126886	0.195572	0.0648792	0.94827	0.999956
ENSG00000084093.17	REST	protein_coding	1248.85	-0.26362	0.23357	-1.12866	0.259043	0.999956
ENSG00000084110.11	HAL	protein_coding	158.996	0.647214	0.486481	1.3304	0.183387	0.999956
ENSG00000084112.15	SSH1	protein_coding	1897.23	-0.0853254	0.238937	-0.357104	0.721014	0.999956
ENSG00000084207.17	GSTP1	protein_coding	20196.3	0.073045	0.230179	0.31734	0.750986	0.999956
ENSG00000084234.17	APLP2	protein_coding	22197	-0.0593815	0.173174	-0.342901	0.731673	0.999956
ENSG00000084444.14	FAM234B	protein_coding	382.894	-0.0807937	0.269088	-0.30025	0.763986	0.999956
ENSG00000084453.16	SLCO1A2	protein_coding	0.463297	-2.14424	4.88764	-0.438707	0.660874	NA
ENSG00000084463.8	WBP11	protein_coding	7080.48	-0.130236	0.19205	-0.678133	0.497687	0.999956
ENSG00000084623.11	EIF3I	protein_coding	10917.8	-0.0150354	0.207006	-0.0726326	0.942098	0.999956
ENSG00000084628.10	NKAIN1	protein_coding	138.797	-0.62921	0.446113	-1.41043	0.158413	0.999956
ENSG00000084636.18	COL16A1	protein_coding	2.76622	1.38269	2.53677	0.545058	0.585713	NA
ENSG00000084652.16	TXLNA	protein_coding	3946.43	-0.00238333	0.180191	-0.0132267	0.989447	0.999956
ENSG00000084674.14	APOB	protein_coding	1.98928	-0.247896	3.12978	-0.0792055	0.936869	NA
ENSG00000084676.15	NCOA1	protein_coding	758.125	-0.0258163	0.243457	-0.10604	0.91555	0.999956
ENSG00000084693.16	AGBL5	protein_coding	2479.87	-0.0495772	0.188339	-0.263234	0.79237	0.999956
ENSG00000084710.14	EFR3B	protein_coding	32.0895	0.852635	0.74276	1.14793	0.250999	0.999956
ENSG00000084731.15	KIF3C	protein_coding	430.72	0.445222	0.284588	1.56444	0.117714	0.999956
ENSG00000084733.11	RAB10	protein_coding	4775.49	-0.226081	0.186038	-1.21524	0.224275	0.999956
ENSG00000084734.9	GCKR	protein_coding	1.8898	2.81581	3.08393	0.913057	0.361213	NA
ENSG00000084754.12	HADHA	protein_coding	19362.6	0.0126965	0.176573	0.0719052	0.942677	0.999956
ENSG00000084764.11	MAPRE3	protein_coding	8.58239	1.31482	1.3957	0.942051	0.346167	0.999956
ENSG00000084774.14	CAD	protein_coding	17658.4	0.0696552	0.220624	0.315719	0.752216	0.999956
ENSG00000085063.16	CD59	protein_coding	2961.29	-0.0811722	0.190179	-0.42682	0.669511	0.999956
ENSG00000085117.12	CD82	protein_coding	3419.29	0.279692	0.22203	1.2597	0.207777	0.999956
ENSG00000085185.15	BCORL1	protein_coding	2334.69	-0.0353935	0.192038	-0.184304	0.853775	0.999956
ENSG00000085224.22	ATRX	protein_coding	1849.7	-0.345268	0.268764	-1.28465	0.198913	0.999956
ENSG00000085231.14	AK6	protein_coding	773.182	-0.124773	0.266298	-0.468545	0.639395	0.999956
ENSG00000085265.11	FCN1	protein_coding	841.526	0.328342	0.261872	1.25383	0.209905	0.999956
ENSG00000085274.15	MYNN	protein_coding	439.145	-0.0108012	0.265774	-0.0406408	0.967582	0.999956
ENSG00000085276.18	MECOM	protein_coding	1.07624	2.0818	4.18277	0.497709	0.618689	NA
ENSG00000085365.18	SCAMP1	protein_coding	1149.29	-0.00787397	0.247924	-0.0317596	0.974664	0.999956
ENSG00000085377.14	PREP	protein_coding	2458.87	-0.27699	0.188558	-1.469	0.141834	0.999956
ENSG00000085382.12	HACE1	protein_coding	347.366	-0.346745	0.297951	-1.16377	0.244519	0.999956
ENSG00000085415.16	SEH1L	protein_coding	4329.34	-0.122913	0.189318	-0.649241	0.516183	0.999956
ENSG00000085433.15	WDR47	protein_coding	413.964	0.260789	0.258521	1.00877	0.313085	0.999956
ENSG00000085449.15	WDFY1	protein_coding	875.168	-0.0167598	0.217797	-0.0769515	0.938662	0.999956
ENSG00000085465.12	OVGP1	protein_coding	73.1423	0.702355	0.504482	1.39223	0.163853	0.999956
ENSG00000085491.17	SLC25A24	protein_coding	38.388	0.825785	0.724352	1.14003	0.254272	0.999956
ENSG00000085511.20	MAP3K4	protein_coding	2351.61	0.0954164	0.206249	0.462627	0.643632	0.999956
ENSG00000085514.16	PILRA	protein_coding	325.066	0.581315	0.279087	2.08292	0.0372588	0.767044
ENSG00000085552.17	IGSF9	protein_coding	0.937568	1.4421	4.39959	0.32778	0.743078	NA
ENSG00000085563.14	ABCB1	protein_coding	1.50774	-0.522846	3.70567	-0.141094	0.887796	NA
ENSG00000085644.13	ZNF213	protein_coding	1192.07	0.175067	0.226916	0.771505	0.440408	0.999956
ENSG00000085662.14	AKR1B1	protein_coding	5255.86	0.300841	0.188677	1.59448	0.110828	0.999956
ENSG00000085719.13	CPNE3	protein_coding	55.7581	0.189988	0.571762	0.332285	0.739674	0.999956
ENSG00000085721.12	RRN3	protein_coding	471.432	-0.414208	0.265143	-1.56221	0.118239	0.999956
ENSG00000085733.16	CTTN	protein_coding	825.104	-0.232981	0.223703	-1.04148	0.297653	0.999956
ENSG00000085741.13	WNT11	protein_coding	4.17689	-1.85155	2.14915	-0.861527	0.388948	0.999956
ENSG00000085760.14	MTIF2	protein_coding	3468.37	-0.117903	0.183022	-0.644205	0.519443	0.999956
ENSG00000085788.13	DDHD2	protein_coding	840.564	-0.245983	0.242489	-1.01441	0.310388	0.999956
ENSG00000085831.15	TTC39A	protein_coding	13.7267	0.368647	1.31572	0.280187	0.779334	0.999956
ENSG00000085832.17	EPS15	protein_coding	1307.95	-0.296311	0.273324	-1.0841	0.27832	0.999956
ENSG00000085840.13	ORC1	protein_coding	2492.77	-0.126098	0.187433	-0.672763	0.501098	0.999956
ENSG00000085871.9	MGST2	protein_coding	252.378	0.134065	0.311832	0.429926	0.667249	0.999956
ENSG00000085872.15	CHERP	protein_coding	8104.41	-0.0590841	0.19324	-0.305754	0.759792	0.999956
ENSG00000085978.22	ATG16L1	protein_coding	547.025	-0.00223692	0.245593	-0.00910826	0.992733	0.999956
ENSG00000085982.13	USP40	protein_coding	1243.22	0.244505	0.21612	1.13134	0.257913	0.999956
ENSG00000085998.14	POMGNT1	protein_coding	1349.58	0.221018	0.242743	0.910499	0.36256	0.999956
ENSG00000085999.13	RAD54L	protein_coding	3062.59	-0.00533342	0.236998	-0.0225041	0.982046	0.999956
ENSG00000086015.21	MAST2	protein_coding	1868.04	0.26521	0.193859	1.36805	0.171295	0.999956
ENSG00000086061.16	DNAJA1	protein_coding	30896.1	-0.107422	0.212548	-0.505402	0.613276	0.999956
ENSG00000086062.12	B4GALT1	protein_coding	2274.23	0.0658612	0.197354	0.333722	0.73859	0.999956
ENSG00000086065.14	CHMP5	protein_coding	3965.79	0.050603	0.193722	0.261214	0.793927	0.999956
ENSG00000086102.19	NFX1	protein_coding	4745.16	-0.142414	0.18361	-0.775633	0.437965	0.999956
ENSG00000086159.13	AQP6	protein_coding	26.7749	0.0664521	0.784843	0.0846694	0.932524	0.999956
ENSG00000086189.10	DIMT1	protein_coding	2432.94	0.0191618	0.202751	0.0945091	0.924705	0.999956
ENSG00000086200.16	IPO11	protein_coding	1622.7	-0.0696983	0.195263	-0.356945	0.721133	0.999956
ENSG00000086205.18	FOLH1	protein_coding	0.192148	1.31204	4.97966	0.26348	0.792181	NA
ENSG00000086232.13	EIF2AK1	protein_coding	14806.2	-0.076606	0.172891	-0.443089	0.657701	0.999956
ENSG00000086288.11	NME8	protein_coding	39.4841	0.137941	0.647926	0.212896	0.831408	0.999956
ENSG00000086289.12	EPDR1	protein_coding	1481.37	-0.362787	0.202817	-1.78874	0.0736566	0.999956
ENSG00000086300.15	SNX10	protein_coding	1151.46	0.200146	0.233137	0.858492	0.390621	0.999956
ENSG00000086475.15	SEPHS1	protein_coding	3535.66	-0.131413	0.228489	-0.575139	0.565197	0.999956
ENSG00000086504.16	MRPL28	protein_coding	3126.59	0.060701	0.25234	0.240552	0.809902	0.999956
ENSG00000086506.3	HBQ1	protein_coding	0.759569	0.851609	4.79331	0.177666	0.858985	NA
ENSG00000086544.3	ITPKC	protein_coding	362.201	0.264991	0.273215	0.969899	0.332097	0.999956
ENSG00000086548.9	CEACAM6	protein_coding	1.66712	-1.09041	3.14284	-0.346951	0.728628	NA
ENSG00000086570.12	FAT2	protein_coding	13.7774	-0.0229986	1.08069	-0.0212814	0.983021	0.999956
ENSG00000086589.12	RBM22	protein_coding	3231.41	-0.132488	0.187017	-0.70843	0.478678	0.999956
ENSG00000086598.11	TMED2	protein_coding	13588.9	-0.193795	0.172028	-1.12653	0.259942	0.999956
ENSG00000086619.13	ERO1B	protein_coding	76.4952	0.042598	0.499658	0.0852544	0.932059	0.999956
ENSG00000086666.19	ZFAND6	protein_coding	1181.17	-0.163999	0.209581	-0.78251	0.433915	0.999956
ENSG00000086696.11	HSD17B2	protein_coding	1.2924	-0.483549	3.21852	-0.15024	0.880575	NA
ENSG00000086712.13	TXLNG	protein_coding	1808.72	-0.285985	0.200005	-1.42989	0.152749	0.999956
ENSG00000086717.18	PPEF1	protein_coding	0	NA	NA	NA	NA	NA
ENSG00000086730.17	LAT2	protein_coding	13093.1	-0.0416566	0.174582	-0.238608	0.81141	0.999956
ENSG00000086758.16	HUWE1	protein_coding	12936.8	0.159987	0.175146	0.913452	0.361005	0.999956
ENSG00000086827.9	ZW10	protein_coding	1057.24	-0.245773	0.213908	-1.14897	0.250569	0.999956
ENSG00000086848.15	ALG9	protein_coding	1230.24	0.00843298	0.209648	0.0402245	0.967914	0.999956
ENSG00000086967.10	MYBPC2	protein_coding	4.14441	-5.75929	2.67246	-2.15505	0.0311576	0.722624
ENSG00000086991.13	NOX4	protein_coding	0	NA	NA	NA	NA	NA
ENSG00000087008.16	ACOX3	protein_coding	1078.24	0.115519	0.224253	0.515127	0.606464	0.999956
ENSG00000087053.18	MTMR2	protein_coding	1902.27	-0.35017	0.192935	-1.81496	0.0695299	0.997725
ENSG00000087074.8	PPP1R15A	protein_coding	1789.69	0.106038	0.225367	0.470516	0.637987	0.999956
ENSG00000087076.9	HSD17B14	protein_coding	0	NA	NA	NA	NA	NA
ENSG00000087077.14	TRIP6	protein_coding	5567.95	0.0495671	0.212347	0.233426	0.815431	0.999956
ENSG00000087085.15	ACHE	protein_coding	5.69658	-0.440269	1.69213	-0.260186	0.79472	0.999956
ENSG00000087086.15	FTL	protein_coding	37132.3	0.118468	0.23221	0.510178	0.609926	0.999956
ENSG00000087087.20	SRRT	protein_coding	22199.1	0.0417779	0.185384	0.225358	0.821701	0.999956
ENSG00000087088.20	BAX	protein_coding	4058.11	0.358262	0.20754	1.72623	0.0843057	0.999956
ENSG00000087095.13	NLK	protein_coding	613.853	-0.312526	0.251594	-1.24218	0.21417	0.999956
ENSG00000087111.21	PIGS	protein_coding	4577.87	-0.0761812	0.180724	-0.421534	0.673365	0.999956
ENSG00000087116.16	ADAMTS2	protein_coding	270.699	0.523589	0.35835	1.46111	0.143986	0.999956
ENSG00000087128.10	TMPRSS11E	protein_coding	0	NA	NA	NA	NA	NA
ENSG00000087152.15	ATXN7L3	protein_coding	4968.14	0.150453	0.178763	0.841632	0.399994	0.999956
ENSG00000087157.19	PGS1	protein_coding	2153.27	-0.0458961	0.197056	-0.232908	0.815833	0.999956
ENSG00000087191.13	PSMC5	protein_coding	9427.35	-0.131731	0.213245	-0.617744	0.536744	0.999956
ENSG00000087206.17	UIMC1	protein_coding	1411.92	0.113595	0.236851	0.479604	0.631509	0.999956
ENSG00000087237.12	CETP	protein_coding	9.53544	0.732065	1.30031	0.562992	0.57344	0.999956
ENSG00000087245.13	MMP2	protein_coding	502.351	-0.0276536	0.348252	-0.079407	0.936709	0.999956
ENSG00000087250.8	MT3	protein_coding	0.376518	-1.9635	4.94511	-0.397059	0.691324	NA
ENSG00000087253.13	LPCAT2	protein_coding	928.979	-0.235702	0.229724	-1.02602	0.30488	0.999956
ENSG00000087258.15	GNAO1	protein_coding	3.42461	1.29809	2.16988	0.598231	0.549686	NA
ENSG00000087263.16	OGFOD1	protein_coding	3385.46	-0.150206	0.183347	-0.819249	0.412645	0.999956
ENSG00000087266.17	SH3BP2	protein_coding	3558.2	-0.147504	0.198454	-0.743269	0.457319	0.999956
ENSG00000087269.16	NOP14	protein_coding	12277.7	-0.0734648	0.172882	-0.424941	0.67088	0.999956
ENSG00000087274.17	ADD1	protein_coding	9548.41	0.0074775	0.178644	0.0418571	0.966613	0.999956
ENSG00000087299.12	L2HGDH	protein_coding	558.577	-0.094156	0.244351	-0.385331	0.699992	0.999956
ENSG00000087301.9	TXNDC16	protein_coding	218.076	-0.573293	0.336101	-1.70572	0.088061	0.999956
ENSG00000087302.9	RTRAF	protein_coding	4638.64	-0.112579	0.180758	-0.622817	0.533405	0.999956
ENSG00000087303.18	NID2	protein_coding	9.44535	-0.130913	1.33869	-0.0977919	0.922098	0.999956
ENSG00000087338.5	GMCL1	protein_coding	1691.8	-0.165676	0.202276	-0.819061	0.412752	0.999956
ENSG00000087365.15	SF3B2	protein_coding	22152.8	-0.0172151	0.195084	-0.0882444	0.929682	0.999956
ENSG00000087448.11	KLHL42	protein_coding	1900.36	-0.280365	0.193474	-1.44911	0.147307	0.999956
ENSG00000087460.25	GNAS	protein_coding	58086.4	0.107761	0.171722	0.627533	0.53031	0.999956
ENSG00000087470.17	DNM1L	protein_coding	5133.34	-0.221046	0.185908	-1.18901	0.234436	0.999956
ENSG00000087494.15	PTHLH	protein_coding	0.37957	-1.97355	4.94428	-0.399158	0.689777	NA
ENSG00000087495.17	PHACTR3	protein_coding	589.507	-0.368808	0.23555	-1.56573	0.117411	0.999956
ENSG00000087502.18	ERGIC2	protein_coding	2691.9	-0.312386	0.186258	-1.67717	0.0935092	0.999956
ENSG00000087510.7	TFAP2C	protein_coding	121.558	1.11537	0.403104	2.76694	0.00565848	0.271988
ENSG00000087586.17	AURKA	protein_coding	4397.44	-0.271124	0.184222	-1.47172	0.141097	0.999956
ENSG00000087589.16	CASS4	protein_coding	157.856	-0.263593	0.371256	-0.710002	0.477703	0.999956
ENSG00000087842.11	PIR	protein_coding	122.439	-1.03569	0.530486	-1.95235	0.0508971	0.877691
ENSG00000087884.14	AAMDC	protein_coding	455.394	-0.0164643	0.251868	-0.0653687	0.94788	0.999956
ENSG00000087903.13	RFX2	protein_coding	663.421	-0.265768	0.244092	-1.0888	0.27624	0.999956
ENSG00000087995.15	METTL2A	protein_coding	599.769	-0.384661	0.233997	-1.64387	0.100203	0.999956
ENSG00000088002.11	SULT2B1	protein_coding	8.96973	0.62542	1.30347	0.47981	0.631363	0.999956
ENSG00000088035.18	ALG6	protein_coding	390.595	-0.226512	0.264147	-0.857523	0.391156	0.999956
ENSG00000088038.19	CNOT3	protein_coding	1648.71	0.031062	0.211652	0.146759	0.883322	0.999956
ENSG00000088053.11	GP6	protein_coding	1.42643	-2.19438	3.7217	-0.589618	0.555447	NA
ENSG00000088179.9	PTPN4	protein_coding	434.867	-0.131498	0.253459	-0.518814	0.60389	0.999956
ENSG00000088205.13	DDX18	protein_coding	5981.6	-0.233897	0.202816	-1.15325	0.248809	0.999956
ENSG00000088247.17	KHSRP	protein_coding	21974.6	-0.00132864	0.187157	-0.00709905	0.994336	0.999956
ENSG00000088256.9	GNA11	protein_coding	1080.16	0.136865	0.217483	0.629314	0.529143	0.999956
ENSG00000088280.19	ASAP3	protein_coding	0.704187	-0.189432	4.88563	-0.0387734	0.969071	NA
ENSG00000088298.13	EDEM2	protein_coding	1172.1	0.0285524	0.206133	0.138514	0.889834	0.999956
ENSG00000088305.18	DNMT3B	protein_coding	6352.37	0.08845	0.177108	0.499411	0.61749	0.999956
ENSG00000088320.4	REM1	protein_coding	0	NA	NA	NA	NA	NA
ENSG00000088325.16	TPX2	protein_coding	10322.5	-0.179336	0.176334	-1.01703	0.30914	0.999956
ENSG00000088340.16	FER1L4	transcribed_unitary_pseudogene	7.48972	0.862033	1.43371	0.601259	0.547667	0.999956
ENSG00000088356.6	PDRG1	protein_coding	1517.71	-0.0271831	0.223432	-0.121662	0.903167	0.999956
ENSG00000088367.22	EPB41L1	protein_coding	72.9752	0.448386	0.54335	0.825225	0.409244	0.999956
ENSG00000088386.17	SLC15A1	protein_coding	0.473798	2.35677	4.89668	0.481299	0.630304	NA
ENSG00000088387.19	DOCK9	protein_coding	6.7436	-0.425005	1.51044	-0.281377	0.778421	0.999956
ENSG00000088448.14	ANKRD10	protein_coding	1870.36	-0.0319439	0.208387	-0.153291	0.878168	0.999956
ENSG00000088451.11	TGDS	protein_coding	838.829	-0.349087	0.230306	-1.51575	0.129581	0.999956
ENSG00000088538.13	DOCK3	protein_coding	21.4801	0.485024	0.861285	0.563139	0.57334	0.999956
ENSG00000088543.15	C3orf18	protein_coding	68.219	0.160464	0.520852	0.308079	0.758022	0.999956
ENSG00000088682.14	COQ9	protein_coding	2077.18	0.104046	0.190155	0.547164	0.584266	0.999956
ENSG00000088726.16	TMEM40	protein_coding	0	NA	NA	NA	NA	NA
ENSG00000088727.12	KIF9	protein_coding	381.766	-0.0607255	0.28284	-0.214699	0.830002	0.999956
ENSG00000088756.12	ARHGAP28	protein_coding	0	NA	NA	NA	NA	NA
ENSG00000088766.11	CRLS1	protein_coding	1731.13	-0.193603	0.194297	-0.99643	0.319041	0.999956
ENSG00000088782.4	DEFB127	protein_coding	0	NA	NA	NA	NA	NA
ENSG00000088808.17	PPP1R13B	protein_coding	50.0773	0.916266	0.734298	1.24781	0.212099	0.999956
ENSG00000088812.18	ATRN	protein_coding	1693.22	-0.100696	0.204907	-0.491426	0.623125	0.999956
ENSG00000088826.18	SMOX	protein_coding	803.796	0.616906	0.255069	2.41858	0.015581	0.508068
ENSG00000088827.12	SIGLEC1	protein_coding	24.3892	1.49768	0.890119	1.68256	0.0924608	0.999956
ENSG00000088832.17	FKBP1A	protein_coding	14094.6	-0.0500379	0.198028	-0.252681	0.800515	0.999956
ENSG00000088833.17	NSFL1C	protein_coding	7032.68	-0.0885387	0.194228	-0.45585	0.648498	0.999956
ENSG00000088836.14	SLC4A11	protein_coding	99.9903	0.991466	0.431479	2.29783	0.0215714	0.608556
ENSG00000088854.12	C20orf194	protein_coding	966.546	-0.0316108	0.222477	-0.142086	0.887012	0.999956
ENSG00000088876.11	ZNF343	protein_coding	719.016	-0.302823	0.224558	-1.34853	0.177489	0.999956
ENSG00000088881.20	EBF4	protein_coding	506.202	0.357891	0.26121	1.37013	0.170647	0.999956
ENSG00000088882.8	CPXM1	protein_coding	5880.27	-0.163229	0.17792	-0.917433	0.358916	0.999956
ENSG00000088888.18	MAVS	protein_coding	5715.19	-0.042639	0.177668	-0.239993	0.810336	0.999956
ENSG00000088899.15	LZTS3	protein_coding	151.364	0.396664	0.371698	1.06717	0.285896	0.999956
ENSG00000088926.13	F11	protein_coding	0.479334	2.68106	4.94644	0.542018	0.587806	NA
ENSG00000088930.8	XRN2	protein_coding	3903.12	-0.172601	0.190679	-0.905193	0.365363	0.999956
ENSG00000088970.16	KIZ	protein_coding	875.186	0.0216929	0.259298	0.0836602	0.933327	0.999956
ENSG00000088986.11	DYNLL1	protein_coding	10833.5	-0.040209	0.209601	-0.191836	0.847871	0.999956
ENSG00000088992.18	TESC	protein_coding	15459	-0.0813958	0.198345	-0.410376	0.68153	0.999956
ENSG00000089006.16	SNX5	protein_coding	5293.45	-0.188246	0.180489	-1.04298	0.296958	0.999956
ENSG00000089009.15	AC004086.1	protein_coding	88554.8	0.00300003	0.170921	0.0175522	0.985996	0.999956
ENSG00000089012.14	SIRPG	protein_coding	241.931	-0.0370775	0.304924	-0.121596	0.903219	0.999956
ENSG00000089022.14	MAPKAPK5	protein_coding	4478.91	-0.17369	0.188869	-0.919635	0.357763	0.999956
ENSG00000089041.17	P2RX7	protein_coding	163.004	1.17996	0.428689	2.75249	0.00591447	0.280657
ENSG00000089048.14	ESF1	protein_coding	2307.66	-0.294369	0.203084	-1.4495	0.147199	0.999956
ENSG00000089050.16	RBBP9	protein_coding	493.793	0.0249314	0.263859	0.0944876	0.924722	0.999956
ENSG00000089053.13	ANAPC5	protein_coding	17319.8	-0.0153573	0.172054	-0.0892585	0.928877	0.999956
ENSG00000089057.15	SLC23A2	protein_coding	1662.29	0.0650034	0.197118	0.32977	0.741574	0.999956
ENSG00000089060.11	SLC8B1	protein_coding	3147.89	-0.0100165	0.183938	-0.054456	0.956572	0.999956
ENSG00000089063.15	TMEM230	protein_coding	3628.32	-0.150724	0.203586	-0.740343	0.459092	0.999956
ENSG00000089091.16	DZANK1	protein_coding	75.2244	-1.06147	0.510696	-2.07847	0.0376658	0.771393
ENSG00000089094.19	KDM2B	protein_coding	7087.12	0.118615	0.182276	0.650743	0.515212	0.999956
ENSG00000089101.18	CFAP61	protein_coding	0.955543	-3.78632	4.31319	-0.877848	0.380026	NA
ENSG00000089116.4	LHX5	protein_coding	0.134994	-0.749351	4.96791	-0.150838	0.880103	NA
ENSG00000089123.16	TASP1	protein_coding	458.477	-0.0560995	0.261815	-0.214271	0.830335	0.999956
ENSG00000089127.13	AC004551.1	protein_coding	3733.25	1.12124	0.183236	6.11911	9.40973e-10	5.45588e-07
ENSG00000089154.11	GCN1	protein_coding	16789	0.128319	0.178141	0.720321	0.471327	0.999956
ENSG00000089157.16	RPLP0	protein_coding	92398.9	0.127215	0.170229	0.747316	0.454873	0.999956
ENSG00000089159.16	PXN	protein_coding	147.993	-0.17514	0.366864	-0.477397	0.633079	0.999956
ENSG00000089163.4	SIRT4	protein_coding	37.0782	-0.242264	0.666875	-0.363282	0.716394	0.999956
ENSG00000089169.15	RPH3A	protein_coding	0.726883	-0.081006	4.81979	-0.016807	0.986591	NA
ENSG00000089177.18	KIF16B	protein_coding	148.688	0.789715	0.405583	1.94711	0.0515214	0.8843
ENSG00000089195.15	TRMT6	protein_coding	2064.11	-0.280499	0.190957	-1.46891	0.141856	0.999956
ENSG00000089199.10	CHGB	protein_coding	25.1032	-0.890174	0.804382	-1.10666	0.268443	0.999956
ENSG00000089220.5	PEBP1	protein_coding	25500.5	0.0136609	0.208567	0.065499	0.947777	0.999956
ENSG00000089225.19	TBX5	protein_coding	0.989972	-0.785581	4.31058	-0.182245	0.85539	NA
ENSG00000089234.16	BRAP	protein_coding	2026.29	-0.107564	0.192631	-0.558396	0.576574	0.999956
ENSG00000089248.7	ERP29	protein_coding	29193.4	0.10501	0.207773	0.505409	0.613272	0.999956
ENSG00000089250.19	NOS1	protein_coding	5.56566	6.78413	2.6546	2.55561	0.0106002	0.409162
ENSG00000089280.18	FUS	protein_coding	40017.2	-0.0724676	0.194299	-0.37297	0.709171	0.999956
ENSG00000089289.16	IGBP1	protein_coding	2531.14	0.0996442	0.220365	0.452179	0.65114	0.999956
ENSG00000089327.14	FXYD5	protein_coding	2384.44	0.38854	0.241555	1.60849	0.107727	0.999956
ENSG00000089335.21	ZNF302	protein_coding	436.807	-0.308347	0.31129	-0.990544	0.321908	0.999956
ENSG00000089351.14	GRAMD1A	protein_coding	2406.48	0.169738	0.19785	0.857916	0.390939	0.999956
ENSG00000089356.18	FXYD3	protein_coding	0	NA	NA	NA	NA	NA
ENSG00000089472.16	HEPH	protein_coding	6.58074	0.411502	1.85639	0.221668	0.824573	0.999956
ENSG00000089486.17	CDIP1	protein_coding	284.147	0.178901	0.320753	0.557751	0.577014	0.999956
ENSG00000089505.17	CMTM1	protein_coding	112.029	0.245305	0.42429	0.578154	0.56316	0.999956
ENSG00000089558.9	KCNH4	protein_coding	9.00978	0.794022	1.31767	0.602597	0.546777	0.999956
ENSG00000089597.18	GANAB	protein_coding	19848.1	0.0551688	0.172236	0.320309	0.748734	0.999956
ENSG00000089639.11	GMIP	protein_coding	3183.04	0.266795	0.20477	1.30291	0.192607	0.999956
ENSG00000089682.16	RBM41	protein_coding	321.68	-0.162605	0.289402	-0.561867	0.574207	0.999956
ENSG00000089685.15	BIRC5	protein_coding	5140.42	-0.003681	0.185497	-0.019844	0.984168	0.999956
ENSG00000089692.9	LAG3	protein_coding	9.865	0.728852	1.30996	0.556395	0.577941	0.999956
ENSG00000089693.10	MLF2	protein_coding	10235	0.0435747	0.208653	0.208838	0.834575	0.999956
ENSG00000089723.10	OTUB2	protein_coding	2.96779	-1.40362	2.3077	-0.608234	0.543032	NA
ENSG00000089737.17	DDX24	protein_coding	2192.47	0.0594749	0.204064	0.291452	0.770705	0.999956
ENSG00000089775.11	ZBTB25	protein_coding	349.412	0.445859	0.278825	1.59906	0.109806	0.999956
ENSG00000089818.18	NECAP1	protein_coding	756.126	0.0220817	0.223127	0.0989644	0.921166	0.999956
ENSG00000089820.15	ARHGAP4	protein_coding	67.6014	0.367067	0.556319	0.659814	0.509373	0.999956
ENSG00000089847.12	ANKRD24	protein_coding	7.25731	-0.116057	1.45778	-0.0796123	0.936546	0.999956
ENSG00000089876.11	DHX32	protein_coding	1083.42	0.0409642	0.228738	0.179088	0.857869	0.999956
ENSG00000089902.10	RCOR1	protein_coding	3099.34	-0.124178	0.196811	-0.63095	0.528073	0.999956
ENSG00000089916.17	GPATCH2L	protein_coding	1539.81	-0.210908	0.214509	-0.983213	0.325503	0.999956
ENSG00000090006.17	LTBP4	protein_coding	3.93248	1.77845	1.98058	0.897941	0.369217	NA
ENSG00000090013.10	BLVRB	protein_coding	208.998	1.16522	0.323042	3.60703	0.000309718	0.0322837
ENSG00000090020.11	SLC9A1	protein_coding	1063.9	0.19899	0.224153	0.887743	0.374679	0.999956
ENSG00000090054.15	SPTLC1	protein_coding	1487.56	-0.0927643	0.215701	-0.43006	0.667152	0.999956
ENSG00000090060.18	PAPOLA	protein_coding	4945.02	-0.16394	0.197179	-0.831427	0.405732	0.999956
ENSG00000090061.17	CCNK	protein_coding	4663.77	-0.140094	0.186431	-0.751453	0.45238	0.999956
ENSG00000090097.21	PCBP4	protein_coding	227.75	0.611065	0.32946	1.85475	0.0636321	0.960976
ENSG00000090104.12	RGS1	protein_coding	49.8129	-0.21008	0.600614	-0.349776	0.726507	0.999956
ENSG00000090238.11	YPEL3	protein_coding	66.2394	0.574198	0.581367	0.98767	0.323314	0.999956
ENSG00000090263.16	MRPS33	protein_coding	1850.45	-0.175974	0.198055	-0.888514	0.374264	0.999956
ENSG00000090266.13	NDUFB2	protein_coding	9376.54	0.0916187	0.235903	0.388373	0.69774	0.999956
ENSG00000090273.14	NUDC	protein_coding	16585.7	-0.0728436	0.196406	-0.370882	0.710725	0.999956
ENSG00000090316.16	MAEA	protein_coding	7047.92	0.028561	0.195043	0.146435	0.883578	0.999956
ENSG00000090339.9	ICAM1	protein_coding	1366.08	1.35217	0.28595	4.72869	2.25975e-06	0.000582325
ENSG00000090372.15	STRN4	protein_coding	16741	0.0771776	0.174228	0.44297	0.657788	0.999956
ENSG00000090376.10	IRAK3	protein_coding	3216.65	-0.14581	0.229985	-0.633996	0.526083	0.999956
ENSG00000090382.6	LYZ	protein_coding	9248.1	2.71972	0.218539	12.445	1.48845e-35	2.76168e-31
ENSG00000090402.8	SI	protein_coding	0.278617	1.42175	4.93931	0.287843	0.773467	NA
ENSG00000090432.7	MUL1	protein_coding	1390.31	-0.0605631	0.234952	-0.257768	0.796586	0.999956
ENSG00000090447.12	TFAP4	protein_coding	3414.54	0.171305	0.227413	0.753278	0.451283	0.999956
ENSG00000090470.15	PDCD7	protein_coding	1856.33	-0.246647	0.208045	-1.18555	0.235801	0.999956
ENSG00000090487.11	SPG21	protein_coding	1800.68	-0.129047	0.19841	-0.650405	0.515431	0.999956
ENSG00000090512.11	FETUB	protein_coding	0	NA	NA	NA	NA	NA
ENSG00000090520.11	DNAJB11	protein_coding	4512.14	-0.102094	0.212592	-0.480235	0.63106	0.999956
ENSG00000090530.10	P3H2	protein_coding	0.792278	0.33603	4.69396	0.0715878	0.94293	NA
ENSG00000090534.20	THPO	protein_coding	10.8976	-0.338377	1.27557	-0.265274	0.790798	0.999956
ENSG00000090539.15	CHRD	protein_coding	26.5538	1.06044	0.79012	1.34213	0.179555	0.999956
ENSG00000090554.13	FLT3LG	protein_coding	141.584	0.377366	0.374841	1.00674	0.314061	0.999956
ENSG00000090565.16	RAB11FIP3	protein_coding	717.824	0.249933	0.257306	0.971344	0.331377	0.999956
ENSG00000090581.10	GNPTG	protein_coding	1513.76	0.168279	0.205783	0.817751	0.413499	0.999956
ENSG00000090612.21	ZNF268	protein_coding	635.198	-0.150191	0.232372	-0.646339	0.51806	0.999956
ENSG00000090615.15	GOLGA3	protein_coding	6901.01	-0.0668273	0.177268	-0.376985	0.706184	0.999956
ENSG00000090621.14	PABPC4	protein_coding	12323.5	0.0728665	0.179513	0.405912	0.684807	0.999956
ENSG00000090659.18	CD209	protein_coding	0	NA	NA	NA	NA	NA
ENSG00000090661.12	CERS4	protein_coding	3052.83	-0.0600758	0.191271	-0.314088	0.753455	0.999956
ENSG00000090674.16	MCOLN1	protein_coding	533.1	0.00589812	0.248766	0.0237095	0.981084	0.999956
ENSG00000090686.15	USP48	protein_coding	3876.74	0.0631324	0.225443	0.280038	0.779449	0.999956
ENSG00000090776.6	EFNB1	protein_coding	476.1	-0.544903	0.311041	-1.75187	0.0797957	0.999956
ENSG00000090857.13	PDPR	protein_coding	4852.42	-0.153936	0.1983	-0.776279	0.437584	0.999956
ENSG00000090861.15	AARS	protein_coding	12481.9	0.0307252	0.204095	0.150544	0.880336	0.999956
ENSG00000090863.11	GLG1	protein_coding	5586.87	-0.0216175	0.179556	-0.120394	0.904171	0.999956
ENSG00000090889.12	KIF4A	protein_coding	2121.05	-0.126442	0.195169	-0.647856	0.517078	0.999956
ENSG00000090905.19	TNRC6A	protein_coding	2522.52	0.0238744	0.194907	0.122491	0.90251	0.999956
ENSG00000090924.15	PLEKHG2	protein_coding	628.384	0.0921568	0.316257	0.291399	0.770747	0.999956
ENSG00000090932.10	DLL3	protein_coding	4.50621	5.6973	2.46321	2.31296	0.0207248	0.597093
ENSG00000090971.5	NAT14	protein_coding	719.804	0.0926376	0.227629	0.406967	0.684033	0.999956
ENSG00000090975.12	PITPNM2	protein_coding	1066.34	0.152808	0.210539	0.725797	0.467963	0.999956
ENSG00000090989.18	EXOC1	protein_coding	1069.27	-0.0569681	0.211151	-0.269797	0.787316	0.999956
ENSG00000091009.8	RBM27	protein_coding	1641.76	-0.437591	0.203899	-2.14611	0.0318638	0.731995
ENSG00000091010.6	POU4F3	protein_coding	11.3528	0.163063	1.20025	0.135857	0.891934	0.999956
ENSG00000091039.17	OSBPL8	protein_coding	2781.84	-0.352032	0.222756	-1.58034	0.114028	0.999956
ENSG00000091073.19	DTX2	protein_coding	1171.38	0.189309	0.238087	0.795124	0.426541	0.999956
ENSG00000091106.19	NLRC4	protein_coding	90.6248	0.845613	0.477781	1.76987	0.0767482	0.999956
ENSG00000091127.14	PUS7	protein_coding	2680.73	-0.260674	0.201927	-1.29094	0.196726	0.999956
ENSG00000091128.13	LAMB4	protein_coding	0.303214	-1.58309	4.96192	-0.319047	0.749691	NA
ENSG00000091129.20	NRCAM	protein_coding	19.1098	2.23997	1.11996	2.00005	0.0454949	0.831097
ENSG00000091136.14	LAMB1	protein_coding	23.2502	-0.317278	0.891338	-0.355957	0.721873	0.999956
ENSG00000091137.13	SLC26A4	protein_coding	16.0278	-0.023537	1.02934	-0.0228662	0.981757	0.999956
ENSG00000091138.12	SLC26A3	protein_coding	1.23665	-3.98571	4.28454	-0.930253	0.35224	NA
ENSG00000091140.14	DLD	protein_coding	4869.3	-0.259434	0.181369	-1.43042	0.152597	0.999956
ENSG00000091157.13	WDR7	protein_coding	509.668	-0.118186	0.300395	-0.393434	0.693999	0.999956
ENSG00000091164.13	TXNL1	protein_coding	2546.05	-0.224531	0.186345	-1.20492	0.228234	0.999956
ENSG00000091181.19	IL5RA	protein_coding	3.76739	-0.310997	2.22467	-0.139794	0.888822	NA
ENSG00000091262.15	ABCC6	protein_coding	28.855	2.87346	0.894062	3.21394	0.00130926	0.0971684
ENSG00000091317.8	CMTM6	protein_coding	2750.39	-0.188691	0.186482	-1.01185	0.311612	0.999956
ENSG00000091409.15	ITGA6	protein_coding	921.127	0.425739	0.254294	1.6742	0.0940912	0.999956
ENSG00000091428.18	RAPGEF4	protein_coding	41.4017	0.0961181	0.6839	0.140544	0.88823	0.999956
ENSG00000091436.17	MAP3K20	protein_coding	2097.53	0.305187	0.196616	1.5522	0.120614	0.999956
ENSG00000091482.8	SMPX	protein_coding	0	NA	NA	NA	NA	NA
ENSG00000091483.6	FH	protein_coding	5151.53	-0.129361	0.191986	-0.673805	0.500435	0.999956
ENSG00000091490.11	SEL1L3	protein_coding	116.333	0.0936394	0.41225	0.227142	0.820313	0.999956
ENSG00000091513.16	TF	protein_coding	9.03176	0.152749	1.33336	0.114559	0.908795	0.999956
ENSG00000091527.15	CDV3	protein_coding	11779.3	-0.228685	0.176411	-1.29632	0.194866	0.999956
ENSG00000091536.19	MYO15A	protein_coding	17.4265	0.399483	1.02949	0.388041	0.697986	0.999956
ENSG00000091542.9	ALKBH5	protein_coding	6951.67	-0.0499371	0.183788	-0.27171	0.785845	0.999956
ENSG00000091583.11	APOH	protein_coding	0	NA	NA	NA	NA	NA
ENSG00000091592.16	NLRP1	protein_coding	455.616	1.04719	0.319749	3.27506	0.00105641	0.0859676
ENSG00000091622.16	PITPNM3	protein_coding	48.4409	0.166265	0.601156	0.276575	0.782106	0.999956
ENSG00000091640.8	SPAG7	protein_coding	1557.29	-0.000729211	0.196747	-0.00370635	0.997043	0.999956
ENSG00000091651.9	ORC6	protein_coding	2990.11	-0.0809203	0.184604	-0.438345	0.661136	0.999956
ENSG00000091656.18	ZFHX4	protein_coding	1.96064	-1.99869	2.87797	-0.69448	0.487381	NA
ENSG00000091664.8	SLC17A6	protein_coding	0	NA	NA	NA	NA	NA
ENSG00000091704.10	CPA1	protein_coding	1.36492	4.18432	3.71842	1.1253	0.260464	NA
ENSG00000091732.16	ZC3HC1	protein_coding	2335.38	0.0818619	0.204021	0.401242	0.688242	0.999956
ENSG00000091831.23	ESR1	protein_coding	0.506858	1.07492	4.88859	0.219883	0.825963	NA
ENSG00000091844.8	RGS17	protein_coding	16.3247	0.250487	0.978925	0.25588	0.798043	0.999956
ENSG00000091879.13	ANGPT2	protein_coding	2.45672	0.489661	2.6625	0.18391	0.854084	NA
ENSG00000091947.10	TMEM101	protein_coding	1153.28	0.271294	0.207506	1.30741	0.191075	0.999956
ENSG00000091972.18	CD200	protein_coding	0.17354	-1.04231	4.97901	-0.20934	0.834183	NA
ENSG00000091986.15	CCDC80	protein_coding	11.8162	-2.35428	1.32664	-1.77462	0.0759604	0.999956
ENSG00000092009.10	CMA1	protein_coding	15.6337	-0.183771	1.03071	-0.178296	0.858491	0.999956
ENSG00000092010.15	PSME1	protein_coding	4933.38	0.26707	0.183604	1.4546	0.145781	0.999956
ENSG00000092020.10	PPP2R3C	protein_coding	921.839	-0.125828	0.22039	-0.570932	0.568046	0.999956
ENSG00000092036.18	HAUS4	protein_coding	1809.58	0.0754026	0.211701	0.356176	0.721709	0.999956
ENSG00000092051.17	JPH4	protein_coding	0	NA	NA	NA	NA	NA
ENSG00000092054.13	MYH7	protein_coding	0.588812	-2.60462	4.87062	-0.534762	0.592814	NA
ENSG00000092067.5	CEBPE	protein_coding	4997.9	0.402091	0.189777	2.11875	0.0341117	0.750082
ENSG00000092068.20	SLC7A8	protein_coding	11.9929	2.03793	1.36097	1.49741	0.134287	0.999956
ENSG00000092094.11	OSGEP	protein_coding	2645.78	-0.0080057	0.1851	-0.0432506	0.965502	0.999956
ENSG00000092096.16	SLC22A17	protein_coding	0.385876	2.30829	4.96416	0.464991	0.641938	NA
ENSG00000092098.17	RNF31	protein_coding	1900.4	0.146061	0.208453	0.700692	0.483495	0.999956
ENSG00000092108.20	SCFD1	protein_coding	1195.21	-0.327625	0.211999	-1.54541	0.122248	0.999956
ENSG00000092140.16	G2E3	protein_coding	242.111	-0.352492	0.420799	-0.837671	0.402215	0.999956
ENSG00000092148.13	HECTD1	protein_coding	2945.62	0.0260224	0.187173	0.139029	0.889427	0.999956
ENSG00000092199.17	HNRNPC	protein_coding	35673.2	-0.120359	0.171768	-0.700703	0.483488	0.999956
ENSG00000092200.12	RPGRIP1	protein_coding	14.6396	4.37808	1.22846	3.56387	0.000365423	0.037253
ENSG00000092201.10	SUPT16H	protein_coding	16107.4	-0.144424	0.174287	-0.82866	0.407297	0.999956
ENSG00000092203.14	TOX4	protein_coding	2876.38	-0.128322	0.198696	-0.645822	0.518395	0.999956
ENSG00000092208.17	GEMIN2	protein_coding	534.033	-0.215781	0.242092	-0.89132	0.372757	0.999956
ENSG00000092295.12	TGM1	protein_coding	70.8042	0.904938	0.520158	1.73974	0.0819051	0.999956
ENSG00000092330.18	AL096870.1	protein_coding	233.072	0.235882	0.374062	0.630596	0.528305	0.999956
ENSG00000092345.13	DAZL	protein_coding	0.191361	1.30857	4.97943	0.262796	0.792708	NA
ENSG00000092377.14	TBL1Y	protein_coding	0	NA	NA	NA	NA	NA
ENSG00000092421.16	SEMA6A	protein_coding	107.1	0.0345935	0.41611	0.0831354	0.933744	0.999956
ENSG00000092439.16	TRPM7	protein_coding	2588.86	-0.264515	0.220765	-1.19818	0.230848	0.999956
ENSG00000092445.12	TYRO3	protein_coding	356.727	0.071386	0.271813	0.262629	0.792837	0.999956
ENSG00000092470.12	WDR76	protein_coding	1077.92	-0.218748	0.226969	-0.963781	0.335156	0.999956
ENSG00000092529.24	CAPN3	protein_coding	177.852	1.19757	0.381792	3.13671	0.00170853	0.118661
ENSG00000092531.10	SNAP23	protein_coding	1996.65	0.0126515	0.190461	0.0664255	0.947039	0.999956
ENSG00000092607.15	TBX15	protein_coding	7.15073	-0.206078	1.49177	-0.138143	0.890127	0.999956
ENSG00000092621.12	PHGDH	protein_coding	9008.26	0.330931	0.212074	1.56045	0.118654	0.999956
ENSG00000092758.18	COL9A3	protein_coding	252.8	0.13819	0.312995	0.441509	0.658845	0.999956
ENSG00000092820.18	EZR	protein_coding	14562	0.0933405	0.173433	0.538194	0.590443	0.999956
ENSG00000092841.18	MYL6	protein_coding	19635.5	0.160052	0.198625	0.805801	0.420358	0.999956
ENSG00000092847.12	2001-08-01	protein_coding	2488.28	-0.0593347	0.187525	-0.316409	0.751692	0.999956
ENSG00000092850.12	TEKT2	protein_coding	470.238	-0.369966	0.312696	-1.18315	0.23675	0.999956
ENSG00000092853.14	CLSPN	protein_coding	2794.95	-0.346712	0.189621	-1.82844	0.067483	0.985653
ENSG00000092871.16	RFFL	protein_coding	1371.75	0.181608	0.208086	0.872754	0.382797	0.999956
ENSG00000092929.11	UNC13D	protein_coding	5239.3	0.143284	0.184031	0.77859	0.436221	0.999956
ENSG00000092931.11	MFSD11	protein_coding	597.08	0.0361136	0.244637	0.147621	0.882642	0.999956
ENSG00000092964.18	DPYSL2	protein_coding	920.588	0.492578	0.215073	2.29028	0.022005	0.61565
ENSG00000092969.12	TGFB2	protein_coding	1.45485	0.694133	3.27159	0.21217	0.831975	NA
ENSG00000092978.11	GPATCH2	protein_coding	366.42	-0.27115	0.284125	-0.954335	0.339914	0.999956
ENSG00000093000.19	NUP50	protein_coding	4702.36	-0.0912883	0.178258	-0.512113	0.608572	0.999956
ENSG00000093009.9	CDC45	protein_coding	4219.74	0.132564	0.191286	0.693015	0.4883	0.999956
ENSG00000093010.13	COMT	protein_coding	9319.56	0.118017	0.181688	0.649562	0.515975	0.999956
ENSG00000093072.18	ADA2	protein_coding	257.357	0.887601	0.335359	2.64672	0.0081277	0.348271
ENSG00000093100.13	AC016026.1	lncRNA	689.956	0.40298	0.251623	1.60152	0.109261	0.999956
ENSG00000093134.14	VNN3	protein_coding	0	NA	NA	NA	NA	NA
[truncated: 58,605 more rows]
