# Supplementary material for: Pharmacological inhibition of LSD1 triggers myeloid differentiation by targeting GSE1 oncogenic functions in AML
Source: Oncogene. 2021 Dec 3;41(6):878–94. doi: 10.1038/s41388-021-02123-7 (PMC8830420; doi:10.1038/s41388-021-02123-7)
Supplement: Supplementary file 6 — Table S5 [file 41388_2021_2123_MOESM6_ESM.xlsx]

## Sheet: Spreadsheet 1
Table S5: Regions bound by GSE1 similarly in both DMSO- and MC2580- treated cells
seqnames	start	end	width	strand	X218	X192	X1286	X1.63577688738521	X1.61723197896881	X0.0164493478806647	annotation	geneChr	geneStart	geneEnd	geneLength	geneStrand	geneId	transcriptId	distanceToTSS	ENSEMBL	SYMBOL	GENENAME
chr1	143261635	143267786	6152	*	3437	3381	6152	5.39103	5.95307	-0.143073	Distal Intergenic	1	143419625	143420207	583	2	645166	ENST00000622095.1	152421	NA	LSP1P5	LSP1 pseudogene 5
chr1	235011210	235012506	1297	*	177	127	1297	1.31687	1.06066	0.312148	Distal Intergenic	1	234959666	234970062	10397	2	101927851	ENST00000451766.2	-41148	ENSG00000238005	LOC101927851	uncharacterized LOC101927851
chr1	2652101	2655344	3244	*	495	417	3244	1.47242	1.39241	0.0806087	Intron (ENST00000401095.8/100287898, intron 6 of 8)	1	2590639	2633016	42378	2	79258	ENST00000378412.8	-19085	ENSG00000142606	MMEL1	membrane metalloendopeptidase like 1
chr1	11730088	11731074	987	*	109	95	987	1.06566	1.0426	0.0315562	Distal Intergenic	1	11736084	11750710	14627	1	57085	ENST00000376637.7	-5010	ENSG00000177674	AGTRAP	angiotensin II receptor associated protein
chr1	16611053	16619101	8049	*	1173	836	8049	1.40626	1.12506	0.321856	Promoter (<=1kb)	1	16562319	16613487	51169	2	55672	ENST00000430580.6	0	ENSG00000219481	NBPF1	NBPF member 1
chr1	16723793	16729101	5309	*	756	679	5309	1.3741	1.38538	-0.0117978	Distal Intergenic	1	16692280	16720157	27878	2	284729	ENST00000270691.9	-3636	NA	ESPNP	espin pseudogene
chr1	143211882	143218684	6803	*	2181	1862	6803	3.0936	2.96477	0.0613642	Distal Intergenic	1	143419625	143420207	583	2	645166	ENST00000622095.1	201523	NA	LSP1P5	LSP1 pseudogene 5
chr1	143228867	143230091	1225	*	201	201	1225	1.58332	1.77735	-0.166772	Distal Intergenic	1	143419625	143420207	583	2	645166	ENST00000622095.1	190116	NA	LSP1P5	LSP1 pseudogene 5
chr1	143244400	143246274	1875	*	497	476	1875	2.55778	2.74991	-0.104488	Distal Intergenic	1	143419625	143420207	583	2	645166	ENST00000622095.1	173933	NA	LSP1P5	LSP1 pseudogene 5
chr1	159924184	159925125	942	*	120	90	942	1.22925	1.03491	0.248265	Promoter (<=1kb)	1	159918777	159924551	5775	2	8407	ENST00000320307.8	0	ENSG00000158710	TAGLN2	transgelin 2
chr1	211697188	211697942	755	*	84	69	755	1.0736	0.989952	0.11702	Distal Intergenic	1	211681764	211687459	5696	1	91548	ENST00000421933.1	15424	NA	LOC91548	uncharacterized LOC91548
chr1	234775222	234783530	8309	*	1481	1024	8309	1.71995	1.33494	0.365583	Distal Intergenic	1	234757621	234760056	2436	2	100130249	ENST00000624397.1	-15166	ENSG00000279261	PP2672	uncharacterized LOC100130249
chr1	1370941	1371948	1008	*	163	107	1008	1.5604	1.14983	0.440489	Downstream (1-2kb)	1	1374244	1375144	901	2	54998	ENST00000489799.1	3196	ENSG00000175756	AURKAIP1	aurora kinase A interacting protein 1
chr1	3515855	3516876	1022	*	159	114	1022	1.50126	1.20828	0.31322	Intron (ENST00000356575.9/1953, intron 5 of 36)	1	3489920	3531448	41529	2	1953	ENST00000294599.8	14572	ENSG00000162591	MEGF6	multiple EGF like domains 6
chr1	3716619	3717505	887	*	82	67	887	0.89207	0.818207	0.12469	Intron (ENST00000378295.9/7161, intron 4 of 13)	1	3727478	3733367	5890	1	7161	ENST00000604566.1	-9973	ENSG00000078900	TP73	tumor protein p73
chr1	9228381	9229382	1002	*	118	98	1002	1.13638	1.05943	0.101161	Distal Intergenic	1	9234775	9271337	36563	1	9563	ENST00000377403.6	-5393	ENSG00000049239	H6PD	hexose-6-phosphate dehydrogenase/glucose 1-dehydrogenase
chr1	9410459	9411564	1106	*	188	126	1106	1.64025	1.23404	0.410536	Distal Intergenic	1	9426975	9428916	1942	2	100506022	ENST00000641507.1	17352	ENSG00000284693	LINC02606	long intergenic non-protein coding RNA 2606
chr1	14779930	14781034	1105	*	148	125	1105	1.29243	1.22535	0.0768966	Intron (ENST00000636203.1/23254, intron 3 of 16)	1	14924130	15068152	144023	1	23254	ENST00000361144.9	-143096	ENSG00000189337	KAZN	kazrin, periplakin interacting protein
chr1	16604535	16609526	4992	*	618	531	4992	1.1946	1.15221	0.0521225	Promoter (<=1kb)	1	16564853	16604934	40082	2	55672	ENST00000392963.5	0	ENSG00000219481	NBPF1	NBPF member 1
chr1	16619621	16624670	5050	*	696	501	5050	1.32992	1.07463	0.307504	Promoter (1-2kb)	1	16618253	16626386	8134	2	84809	ENST00000639481.1	1716	ENSG00000215908	CROCCP2	CROCC pseudogene 2
chr1	16625106	16626919	1814	*	237	189	1814	1.26072	1.12859	0.159728	Promoter (<=1kb)	1	16618253	16626386	8134	2	84809	ENST00000639481.1	0	ENSG00000215908	CROCCP2	CROCC pseudogene 2
chr1	16628213	16629749	1537	*	175	147	1537	1.09868	1.03599	0.0847663	Promoter (<=1kb)	1	16618256	16628652	10397	2	84809	ENST00000640476.1	0	ENSG00000215908	CROCCP2	CROCC pseudogene 2
chr1	16629814	16632516	2703	*	341	341	2703	1.21735	1.36653	-0.166772	Promoter (<=1kb)	1	16618256	16631109	12854	2	84809	ENST00000639594.1	0	ENSG00000215908	CROCCP2	CROCC pseudogene 2
chr1	16632545	16634883	2339	*	260	215	2339	1.07263	0.995681	0.107402	Promoter (1-2kb)	1	16618256	16631109	12854	2	84809	ENST00000639594.1	-1436	ENSG00000215908	CROCCP2	CROCC pseudogene 2
chr1	16635891	16637540	1650	*	199	154	1650	1.1638	1.01099	0.203066	Intron (ENST00000639456.1/84809, intron 3 of 12)	1	16618256	16631109	12854	2	84809	ENST00000639594.1	-4782	ENSG00000215908	CROCCP2	CROCC pseudogene 2
chr1	16640200	16641549	1350	*	143	125	1350	1.02214	1.00297	0.0273146	Intron (ENST00000639456.1/84809, intron 3 of 12)	1	16625375	16644672	19298	2	84809	ENST00000635081.1	3123	ENSG00000215908	CROCCP2	CROCC pseudogene 2
chr1	16644138	16644861	724	*	84	77	724	1.11956	1.15203	-0.0412416	Promoter (<=1kb)	1	16618273	16644686	26414	2	84809	ENST00000639456.1	0	ENSG00000215908	CROCCP2	CROCC pseudogene 2
chr1	16716432	16717474	1043	*	115	99	1043	1.06395	1.02817	0.049361	Intron (ENST00000270691.9/284729, intron 1 of 10)	1	16692280	16720157	27878	2	284729	ENST00000270691.9	2683	NA	ESPNP	espin pseudogene
chr1	16722015	16722878	864	*	90	83	864	1.00516	1.04058	-0.0499588	Promoter (1-2kb)	1	16692280	16720157	27878	2	284729	ENST00000270691.9	-1858	NA	ESPNP	espin pseudogene
chr1	23958774	23959630	857	*	94	89	857	1.05841	1.12492	-0.0879171	Promoter (<=1kb)	1	23959109	23961465	2357	1	55629	ENST00000471915.5	0	ENSG00000189266	PNRC2	proline rich nuclear receptor coactivator 2
chr1	24189908	24190929	1022	*	244	157	1022	2.30381	1.66403	0.469344	Promoter (1-2kb)	1	24159000	24187959	28960	2	163702	ENST00000374419.1	-1949	ENSG00000185436	IFNLR1	interferon lambda receptor 1
chr1	24321681	24322924	1244	*	181	122	1244	1.404	1.06231	0.402336	Promoter (<=1kb)	1	24323040	24354488	31449	1	57822	ENST00000236255.4	-116	ENSG00000158055	GRHL3	grainyhead like transcription factor 3
chr1	25033370	25034630	1261	*	247	172	1261	1.89012	1.47749	0.35533	Distal Intergenic	1	25023503	25023586	84	1	100616365	ENST00000580572.1	9867	ENSG00000264371	MIR4425	microRNA 4425
chr1	26555303	26556246	944	*	127	91	944	1.2982	1.04419	0.314118	Promoter (<=1kb)	1	26555199	26557036	1838	1	6195	ENST00000488985.1	104	ENSG00000117676	RPS6KA1	ribosomal protein S6 kinase A1
chr1	35505504	35506688	1185	*	153	103	1185	1.2459	0.941523	0.404115	Promoter (<=1kb)	1	35460308	35506867	46560	2	79932	ENST00000431916.5	179	ENSG00000142687	KIAA0319L	KIAA0319 like
chr1	36209010	36209995	986	*	141	91	986	1.37991	0.999716	0.464984	Distal Intergenic	1	36224432	36304148	79717	1	9967	ENST00000469141.6	-14437	ENSG00000054118	THRAP3	thyroid hormone receptor associated protein 3
chr1	37478654	37480353	1700	*	200	147	1700	1.13525	0.936657	0.277411	Promoter (<=1kb)	1	37480230	37480289	60	1	102465438	ENST00000619365.1	0	ENSG00000283724	MIR6732	microRNA 6732
chr1	40130652	40131558	907	*	121	86	907	1.28732	1.02708	0.325826	Distal Intergenic	1	40161387	40240921	79535	1	6018	ENST00000372771.5	-29829	ENSG00000117000	RLF	rearranged L-myc fusion
chr1	52637112	52637974	863	*	99	66	863	1.10696	0.82841	0.41819	Intron (ENST00000517870.2/348378, intron 1 of 2)	1	52633593	52667688	34096	1	348378	ENST00000424164.1	3519	ENSG00000182183	SHISAL2A	shisa like 2A
chr1	53637721	53638769	1049	*	126	91	1049	1.15905	0.939676	0.302713	Intron (ENST00000312233.4/148979, intron 1 of 9)	1	53506237	53734204	227968	2	148979	ENST00000312233.4	95435	ENSG00000174332	GLIS1	GLIS family zinc finger 1
chr1	54859491	54860430	940	*	98	75	940	1.00602	0.864262	0.219119	Intron (ENST00000371269.9/1718, intron 6 of 8)	1	54871592	54886490	14899	2	1718	ENST00000650362.1	26060	ENSG00000116133	DHCR24	24-dehydrocholesterol reductase
chr1	98285054	98285823	770	*	74	69	770	0.927363	0.970667	-0.0658436	Distal Intergenic	1	98210747	98272658	61912	1	729987	ENST00000418344.1	74307	ENSG00000226053	LINC01776	long intergenic non-protein coding RNA 1776
chr1	108118246	108119287	1042	*	132	92	1042	1.2224	0.956384	0.35406	Distal Intergenic	1	108134823	108192818	57996	2	29957	ENST00000370041.4	73531	ENSG00000085491	SLC25A24	solute carrier family 25 member 24
chr1	109787843	109788925	1083	*	158	112	1083	1.40779	1.12022	0.329653	Distal Intergenic	1	109750081	109764027	13947	2	79574	ENST00000369805.7	-23816	ENSG00000198758	EPS8L3	EPS8 like 3
chr1	114088113	114089090	978	*	151	96	978	1.48986	1.06327	0.48667	Downstream (<1kb)	1	114089292	114152440	63149	2	148281	ENST00000607941.5	63350	ENSG00000134207	SYT6	synaptotagmin 6
chr1	115977272	115978333	1062	*	154	109	1062	1.39928	1.11177	0.33183	Promoter (<=1kb)	1	115976614	116031890	55277	1	55356	ENST00000369502.1	658	ENSG00000163393	SLC22A15	solute carrier family 22 member 15
chr1	122516896	122517838	943	*	126	146	943	1.28934	1.67708	-0.379317	Distal Intergenic	1	121519345	121568791	49447	1	647121	ENST00000458200.2	997551	ENSG00000231752	EMBP1	embigin pseudogene 1
chr1	124306180	124306993	814	*	83	59	814	0.983926	0.785127	0.325624	Distal Intergenic	1	121519345	121568791	49447	1	647121	ENST00000458200.2	2786835	ENSG00000231752	EMBP1	embigin pseudogene 1
chr1	124377062	124377572	511	*	48	40	511	0.906419	0.847913	0.0962619	Distal Intergenic	1	121519345	121568791	49447	1	647121	ENST00000458200.2	2857717	ENSG00000231752	EMBP1	embigin pseudogene 1
chr1	124450597	124451371	775	*	95	78	775	1.18285	1.0902	0.117681	Distal Intergenic	1	121519345	121568791	49447	1	647121	ENST00000458200.2	2931252	ENSG00000231752	EMBP1	embigin pseudogene 1
chr1	125079799	125081556	1758	*	223	202	1758	1.22404	1.24464	-0.0240841	Distal Intergenic	1	121519345	121568791	49447	1	647121	ENST00000458200.2	3560454	ENSG00000231752	EMBP1	embigin pseudogene 1
chr1	125084277	125085478	1202	*	128	106	1202	1.02758	0.955242	0.105307	Distal Intergenic	1	121519345	121568791	49447	1	647121	ENST00000458200.2	3564932	ENSG00000231752	EMBP1	embigin pseudogene 1
chr1	125166595	125167426	832	*	78	62	832	0.904648	0.807199	0.164433	Distal Intergenic	1	121519345	121568791	49447	1	647121	ENST00000458200.2	3647250	ENSG00000231752	EMBP1	embigin pseudogene 1
chr1	125167445	125170724	3280	*	599	571	3280	1.76223	1.88571	-0.0977072	Distal Intergenic	1	121519345	121568791	49447	1	647121	ENST00000458200.2	3648100	ENSG00000231752	EMBP1	embigin pseudogene 1
chr1	125175365	125178276	2912	*	525	528	2912	1.73971	1.96406	-0.174993	Distal Intergenic	1	121519345	121568791	49447	1	647121	ENST00000458200.2	3656020	ENSG00000231752	EMBP1	embigin pseudogene 1
chr1	125178789	125180915	2127	*	1294	1150	2127	5.8705	5.85656	0.00343128	Distal Intergenic	1	121519345	121568791	49447	1	647121	ENST00000458200.2	3659444	ENSG00000231752	EMBP1	embigin pseudogene 1
chr1	125181085	125184267	3183	*	656	704	3183	1.98873	2.39579	-0.268652	Distal Intergenic	1	121519345	121568791	49447	1	647121	ENST00000458200.2	3661740	ENSG00000231752	EMBP1	embigin pseudogene 1
chr1	143184534	143185733	1200	*	450	376	1200	3.61859	3.39405	0.0924199	Distal Intergenic	1	143419625	143420207	583	2	645166	ENST00000622095.1	234474	NA	LSP1P5	LSP1 pseudogene 5
chr1	143189501	143190740	1240	*	195	143	1240	1.51747	1.24918	0.280687	Distal Intergenic	1	143419625	143420207	583	2	645166	ENST00000622095.1	229467	NA	LSP1P5	LSP1 pseudogene 5
chr1	143192206	143193900	1695	*	280	235	1695	1.59403	1.50179	0.0859936	Distal Intergenic	1	143419625	143420207	583	2	645166	ENST00000622095.1	226307	NA	LSP1P5	LSP1 pseudogene 5
chr1	143194090	143196001	1912	*	672	583	1912	3.39149	3.30288	0.0381929	Distal Intergenic	1	143419625	143420207	583	2	645166	ENST00000622095.1	224206	NA	LSP1P5	LSP1 pseudogene 5
chr1	143201564	143202896	1333	*	257	321	1333	1.86042	2.60848	-0.487577	Distal Intergenic	1	143419625	143420207	583	2	645166	ENST00000622095.1	217311	NA	LSP1P5	LSP1 pseudogene 5
chr1	143209287	143210782	1496	*	203	187	1496	1.3094	1.35401	-0.048331	Distal Intergenic	1	143419625	143420207	583	2	645166	ENST00000622095.1	209425	NA	LSP1P5	LSP1 pseudogene 5
chr1	143218792	143223787	4996	*	1437	1251	4996	2.77551	2.71236	0.0332058	Distal Intergenic	1	143419625	143420207	583	2	645166	ENST00000622095.1	196420	NA	LSP1P5	LSP1 pseudogene 5
chr1	143226483	143227815	1333	*	222	212	1333	1.60706	1.72273	-0.100277	Distal Intergenic	1	143419625	143420207	583	2	645166	ENST00000622095.1	192392	NA	LSP1P5	LSP1 pseudogene 5
chr1	143231032	143232833	1802	*	651	634	1802	3.48606	3.81107	-0.128598	Distal Intergenic	1	143419625	143420207	583	2	645166	ENST00000622095.1	187374	NA	LSP1P5	LSP1 pseudogene 5
chr1	143233359	143234929	1571	*	293	238	1571	1.7997	1.64102	0.133167	Distal Intergenic	1	143419625	143420207	583	2	645166	ENST00000622095.1	185278	NA	LSP1P5	LSP1 pseudogene 5
chr1	143236167	143238795	2629	*	461	508	2629	1.69207	2.09308	-0.306834	Distal Intergenic	1	143419625	143420207	583	2	645166	ENST00000622095.1	181412	NA	LSP1P5	LSP1 pseudogene 5
chr1	143238870	143240811	1942	*	499	534	1942	2.47948	2.97854	-0.264572	Distal Intergenic	1	143419625	143420207	583	2	645166	ENST00000622095.1	179396	NA	LSP1P5	LSP1 pseudogene 5
chr1	143246412	143249053	2642	*	752	823	2642	2.74659	3.37426	-0.296932	Distal Intergenic	1	143419625	143420207	583	2	645166	ENST00000622095.1	171154	NA	LSP1P5	LSP1 pseudogene 5
chr1	143251333	143252620	1288	*	149	132	1288	1.11629	1.11012	0.00800192	Distal Intergenic	1	143419625	143420207	583	2	645166	ENST00000622095.1	167587	NA	LSP1P5	LSP1 pseudogene 5
chr1	143252641	143256944	4304	*	1300	1204	4304	2.9146	3.03017	-0.0560962	Distal Intergenic	1	143419625	143420207	583	2	645166	ENST00000622095.1	163263	NA	LSP1P5	LSP1 pseudogene 5
chr1	143270304	143273571	3268	*	453	413	3268	1.3376	1.36893	-0.0334032	Distal Intergenic	1	143419625	143420207	583	2	645166	ENST00000622095.1	146636	NA	LSP1P5	LSP1 pseudogene 5
chr1	143275019	143276189	1171	*	160	142	1171	1.31847	1.31354	0.0054085	Distal Intergenic	1	143419625	143420207	583	2	645166	ENST00000622095.1	144018	NA	LSP1P5	LSP1 pseudogene 5
chr1	144101274	144102791	1518	*	185	169	1518	1.176	1.20594	-0.0362705	Distal Intergenic	1	143975087	144068350	93264	1	100996712	ENST00000605551.2	126187	NA	SRGAP2D	SLIT-ROBO Rho GTPase activating protein 2D (pseudogene)
chr1	144102968	144105115	2148	*	359	378	2148	1.61276	1.9062	-0.241175	Distal Intergenic	1	143975087	144068350	93264	1	100996712	ENST00000605551.2	127881	NA	SRGAP2D	SLIT-ROBO Rho GTPase activating protein 2D (pseudogene)
chr1	156492270	156493154	885	*	102	71	885	1.11216	0.869015	0.355906	Promoter (1-2kb)	1	156466210	156490599	24390	2	4209	ENST00000360595.7	-1671	ENSG00000116604	MEF2D	myocyte enhancer factor 2D
chr1	156866106	156867051	946	*	130	101	946	1.32605	1.15649	0.197384	Exon (ENST00000392302.6/4914, exon 5 of 17)	1	156860913	156865063	4151	1	4914	ENST00000533630.1	5193	ENSG00000198400	NTRK1	neurotrophic receptor tyrosine kinase 1
chr1	160539814	160540971	1158	*	309	235	1158	2.57489	2.19822	0.228174	Intron (ENST00000446952.1/ENST00000446952.1, intron 1 of 1)	1	160548089	160551410	3322	2	8832	ENST00000466767.1	10439	ENSG00000066294	CD84	CD84 molecule
chr1	161013436	161014391	956	*	117	74	956	1.18096	0.838467	0.494139	Intron (ENST00000368026.11/50848, intron 1 of 9)	1	160998402	161021096	22695	2	50848	ENST00000537746.1	6705	ENSG00000158769	F11R	F11 receptor
chr1	169604647	169605516	870	*	115	82	870	1.27552	1.02096	0.321166	Intron (ENST00000426706.6/6403, intron 8 of 14)	1	169589077	169591570	2494	2	6403	ENST00000466167.2	-13077	ENSG00000174175	SELP	selectin P
chr1	175514280	175515328	1049	*	209	133	1049	1.92256	1.37337	0.485304	Intron (ENST00000367674.7/7143, intron 2 of 22)	1	175391428	175406364	14937	2	7143	ENST00000422274.2	-107916	ENSG00000116147	TNR	tenascin R
chr1	181152913	181153564	652	*	80	69	652	1.184	1.14634	0.0466312	Distal Intergenic	1	181174484	181182208	7725	1	101928973	ENST00000435023.1	-20920	ENSG00000237292	LINC01732	long intergenic non-protein coding RNA 1732
chr1	181159399	181160241	843	*	89	81	843	1.01876	1.04081	-0.030889	Distal Intergenic	1	181174484	181182208	7725	1	101928973	ENST00000435023.1	-14243	ENSG00000237292	LINC01732	long intergenic non-protein coding RNA 1732
chr1	199041306	199041957	652	*	95	84	652	1.406	1.39554	0.0107657	Exon (ENST00000432488.1/104266961, exon 2 of 3)	1	199006040	199021037	14998	2	102800316	ENST00000427439.1	-20269	NA	LINC01222	long intergenic non-protein coding RNA 1222
chr1	206074645	206075498	854	*	88	90	854	0.994336	1.14155	-0.199194	Intron (ENST00000331555.10/440712, intron 1 of 5)	1	206083563	206102007	18445	1	440712	ENST00000603378.5	-8065	ENSG00000263961	RHEX	regulator of hemoglobinization and erythroid cell expansion
chr1	206080067	206081168	1102	*	156	152	1102	1.366	1.49408	-0.129298	Promoter (2-3kb)	1	206083563	206102007	18445	1	440712	ENST00000603378.5	-2395	ENSG00000263961	RHEX	regulator of hemoglobinization and erythroid cell expansion
chr1	206082720	206083819	1100	*	105	83	1100	0.921097	0.81733	0.172434	Promoter (<=1kb)	1	206083563	206102007	18445	1	440712	ENST00000603378.5	0	ENSG00000263961	RHEX	regulator of hemoglobinization and erythroid cell expansion
chr1	219088598	219089519	922	*	108	74	922	1.13032	0.869386	0.378662	Intron (ENST00000663684.1/643723, intron 3 of 4)	1	218983023	219173493	190471	2	643723	ENST00000663684.1	83974	ENSG00000228063	LYPLAL1-DT	LYPLAL1 divergent transcript
chr1	221097455	221098433	979	*	119	96	979	1.17293	1.06219	0.143083	Distal Intergenic	1	220881069	220884493	3425	1	3142	ENST00000427693.1	216386	ENSG00000136630	HLX	H2.0 like homeobox
chr1	224623517	224624576	1060	*	152	110	1060	1.38371	1.12408	0.299795	Intron (ENST00000498382.5/149111, intron 1 of 5)	1	224616317	224740554	124238	1	149111	ENST00000272133.4	7200	ENSG00000143786	CNIH3	cornichon family AMPA receptor auxiliary protein 3
chr1	225999022	226000313	1292	*	157	125	1292	1.17259	1.048	0.162064	Promoter (<=1kb)	1	225982702	225999343	16642	2	163859	ENST00000272091.8	0	ENSG00000143751	SDE2	SDE2 telomere maintenance homolog
chr1	229147684	229148883	1200	*	333	277	1200	2.67776	2.50041	0.0988637	Intron (ENST00000662083.1/ENST00000662083.1, intron 1 of 4)	1	229258281	229271003	12723	2	105373159	ENST00000429227.1	122120	ENSG00000177788	LOC105373159	uncharacterized LOC105373159
chr1	230010408	230011340	933	*	139	103	933	1.43761	1.19583	0.265668	Distal Intergenic	1	230002730	230007162	4433	1	101927532	ENST00000445339.1	7678	ENSG00000228058	LINC01736	long intergenic non-protein coding RNA 1736
chr1	234558053	234559166	1114	*	326	240	1114	2.82385	2.33366	0.275065	Distal Intergenic	1	234527906	234531803	3898	2	100506795	ENST00000663964.1	-26250	ENSG00000231768	LINC01354	long intergenic non-protein coding RNA 1354
chr1	234875968	234877034	1067	*	155	100	1067	1.40177	1.01519	0.465496	Intron (ENST00000651370.1/ENST00000651370.1, intron 1 of 1)	1	234959661	234962960	3300	2	101927851	ENST00000656076.1	85926	ENSG00000238005	LOC101927851	uncharacterized LOC101927851
chr1	235954385	235955376	992	*	126	84	992	1.22565	0.917233	0.41819	Distal Intergenic	1	235791573	235883640	92068	2	1130	ENST00000465349.5	-70745	ENSG00000143669	LYST	lysosomal trafficking regulator
chr1	238476647	238477481	835	*	77	60	835	0.889842	0.778353	0.193123	Exon (ENST00000649127.1/339535, exon 3 of 3)	1	238480373	238486038	5666	2	339535	ENST00000648241.1	8557	ENSG00000215808	LINC01139	long intergenic non-protein coding RNA 1139
chr1	244899435	244900519	1085	*	235	183	1085	2.09	1.82698	0.194045	Distal Intergenic	1	244850297	244864560	14264	2	3192	ENST00000444376.7	-34875	ENSG00000153187	HNRNPU	heterogeneous nuclear ribonucleoprotein U
chr1	248924893	248925864	972	*	119	94	972	1.18138	1.04755	0.173456	Distal Intergenic	1	248906372	248917401	11030	1	267002	ENST00000462488.1	18521	ENSG00000185220	PGBD2	piggyBac transposable element derived 2
chr10	37724074	37753868	29795	*	10835	8973	29795	3.50909	3.26217	0.105264	Distal Intergenic	10	37775371	37784131	8761	2	57209	ENST00000432530.1	30263	ENSG00000198105	ZNF248	zinc finger protein 248
chr10	37445837	37498562	52726	*	14337	12331	52726	2.62387	2.53329	0.0506809	Distal Intergenic	10	37601440	37602974	1535	2	100288485	ENST00000544824.2	104412	ENSG00000256892	MTRNR2L7	MT-RNR2 like 7
chr10	37608563	37626271	17709	*	4392	3744	17709	2.39319	2.2901	0.0635251	Distal Intergenic	10	37601440	37602974	1535	2	100288485	ENST00000544824.2	-5589	ENSG00000256892	MTRNR2L7	MT-RNR2 like 7
chr10	38010146	38011505	1360	*	139	134	1360	0.986244	1.06728	-0.113921	Promoter (<=1kb)	10	38010650	38060063	49414	1	7581	ENST00000307441.13	0	ENSG00000189180	ZNF33A	zinc finger protein 33A
chr10	41025460	41026134	675	*	100	80	675	1.42957	1.2838	0.155156	Distal Intergenic	10	42336101	42353011	16911	2	441666	ENST00000423987.2	1326877	ENSG00000215146	LOC441666	zinc finger protein 91 pseudogene
chr10	42073588	42074556	969	*	112	160	969	1.11533	1.78858	-0.681346	Distal Intergenic	10	42336101	42353011	16911	2	441666	ENST00000423987.2	278455	ENSG00000215146	LOC441666	zinc finger protein 91 pseudogene
chr10	46519584	46531729	12146	*	1848	1701	12146	1.46817	1.51699	-0.0471909	Intron (ENST00000616785.1/643650, intron 3 of 3)	10	46549044	46555530	6487	2	9721	ENST00000374317.1	23801	ENSG00000204175	GPRIN2	G protein regulated inducer of neurite outgrowth 2
chr10	11894362	11895293	932	*	111	73	932	1.14925	0.848436	0.437819	Promoter (<=1kb)	10	11849608	11894700	45093	2	219731	ENST00000445498.5	0	ENSG00000225778	PROSER2-AS1	PROSER2 antisense RNA 1
chr10	37124163	37127204	3042	*	338	292	3042	1.07218	1.03977	0.0442824	Promoter (<=1kb)	10	37125725	37232567	106843	1	91074	ENST00000374660.6	0	ENSG00000148513	ANKRD30A	ankyrin repeat domain 30A
chr10	37141905	37143793	1889	*	216	216	1889	1.10339	1.23861	-0.166772	Exon (ENST00000374660.6/91074, exon 7 of 42)	10	37125857	37232567	106711	1	91074	ENST00000361713.1	16048	ENSG00000148513	ANKRD30A	ankyrin repeat domain 30A
chr10	37207878	37209807	1930	*	226	211	1930	1.12995	1.18423	-0.0676927	Intron (ENST00000374660.6/91074, intron 37 of 41)	10	37184442	37193208	8767	1	91074	ENST00000475522.1	23436	ENSG00000148513	ANKRD30A	ankyrin repeat domain 30A
chr10	37240128	37241139	1012	*	143	103	1012	1.36353	1.10248	0.306598	Exon (ENST00000436077.1/ENST00000436077.1, exon 1 of 3)	10	37248118	37315801	67684	1	101929520	ENST00000420453.1	-6979	ENSG00000235687	LINC00993	long intergenic non-protein coding RNA 993
chr10	37255685	37258417	2733	*	331	294	2733	1.16868	1.16525	0.00424259	Intron (ENST00000602533.6/91074, intron 36 of 36)	10	37248118	37315801	67684	1	101929520	ENST00000420453.1	7567	ENSG00000235687	LINC00993	long intergenic non-protein coding RNA 993
chr10	37272126	37273876	1751	*	197	177	1751	1.08565	1.09496	-0.0123262	Intron (ENST00000602533.6/91074, intron 36 of 36)	10	37248118	37315801	67684	1	101929520	ENST00000420453.1	24008	ENSG00000235687	LINC00993	long intergenic non-protein coding RNA 993
chr10	37288263	37291591	3329	*	425	327	3329	1.23192	1.06401	0.2114	Intron (ENST00000602533.6/91074, intron 36 of 36)	10	37309185	37346919	37735	1	101929520	ENST00000426471.6	-17594	ENSG00000235687	LINC00993	long intergenic non-protein coding RNA 993
chr10	37319268	37324032	4765	*	634	637	4765	1.28391	1.44807	-0.173583	Intron (ENST00000602533.6/91074, intron 36 of 36)	10	37315267	37347031	31765	1	101929520	ENST00000606476.1	4001	ENSG00000235687	LINC00993	long intergenic non-protein coding RNA 993
chr10	37337522	37339468	1947	*	245	209	1947	1.21425	1.16277	0.0625063	Exon (ENST00000457388.1/ENST00000457388.1, exon 1 of 1)	10	37315267	37347031	31765	1	101929520	ENST00000606476.1	22255	ENSG00000235687	LINC00993	long intergenic non-protein coding RNA 993
chr10	37403521	37405402	1882	*	240	216	1882	1.23055	1.24321	-0.0147694	Distal Intergenic	10	37315267	37347031	31765	1	101929520	ENST00000606476.1	88254	ENSG00000235687	LINC00993	long intergenic non-protein coding RNA 993
chr10	37437402	37438795	1394	*	174	154	1394	1.20447	1.19666	0.00938448	Distal Intergenic	10	37315267	37347031	31765	1	101929520	ENST00000606476.1	122135	ENSG00000235687	LINC00993	long intergenic non-protein coding RNA 993
chr10	37502852	37516193	13342	*	2783	2689	13342	2.0128	2.18314	-0.117201	Distal Intergenic	10	37601440	37602974	1535	2	100288485	ENST00000544824.2	86781	ENSG00000256892	MTRNR2L7	MT-RNR2 like 7
chr10	37516663	37539983	23321	*	5457	5091	23321	2.25796	2.36466	-0.0666135	Exon (ENST00000425494.1/ENST00000425494.1, exon 1 of 5)	10	37601440	37602974	1535	2	100288485	ENST00000544824.2	62991	ENSG00000256892	MTRNR2L7	MT-RNR2 like 7
chr10	37543598	37558842	15245	*	3951	3451	15245	2.50085	2.45205	0.0284309	Exon (ENST00000425494.1/ENST00000425494.1, exon 5 of 5)	10	37601440	37602974	1535	2	100288485	ENST00000544824.2	44132	ENSG00000256892	MTRNR2L7	MT-RNR2 like 7
chr10	37567590	37569716	2127	*	273	320	2127	1.23852	1.62965	-0.395943	Distal Intergenic	10	37601440	37602974	1535	2	100288485	ENST00000544824.2	33258	ENSG00000256892	MTRNR2L7	MT-RNR2 like 7
chr10	37583118	37589423	6306	*	1414	1446	6306	2.16373	2.48386	-0.199058	Distal Intergenic	10	37601440	37602974	1535	2	100288485	ENST00000544824.2	13551	ENSG00000256892	MTRNR2L7	MT-RNR2 like 7
chr10	37589434	37606111	16678	*	3773	3658	16678	2.18299	2.37581	-0.122115	Promoter (<=1kb)	10	37601440	37602974	1535	2	100288485	ENST00000544824.2	0	ENSG00000256892	MTRNR2L7	MT-RNR2 like 7
chr10	37631238	37645530	14293	*	3620	3321	14293	2.44396	2.51685	-0.0424005	Distal Intergenic	10	37601440	37602974	1535	2	100288485	ENST00000544824.2	-28264	ENSG00000256892	MTRNR2L7	MT-RNR2 like 7
chr10	37645620	37672093	26474	*	6536	6142	26474	2.38233	2.51306	-0.077073	Distal Intergenic	10	37601440	37602974	1535	2	100288485	ENST00000544824.2	-42646	ENSG00000256892	MTRNR2L7	MT-RNR2 like 7
chr10	37672113	37689267	17155	*	4592	4143	17155	2.58297	2.61599	-0.0183257	Distal Intergenic	10	37601440	37602974	1535	2	100288485	ENST00000544824.2	-69139	ENSG00000256892	MTRNR2L7	MT-RNR2 like 7
chr10	37689322	37722048	32727	*	8310	7731	32727	2.45021	2.55883	-0.062579	Distal Intergenic	10	37775371	37784131	8761	2	57209	ENST00000432530.1	62083	ENSG00000198105	ZNF248	zinc finger protein 248
chr10	37753940	37769651	15712	*	4694	4077	15712	2.88284	2.81074	0.0365374	Distal Intergenic	10	37775371	37784131	8761	2	57209	ENST00000432530.1	14480	ENSG00000198105	ZNF248	zinc finger protein 248
chr10	37780168	37813340	33173	*	9060	8486	33173	2.63543	2.77096	-0.0723461	Promoter (<=1kb)	10	37794276	37796109	1834	2	100419868	ENST00000452497.1	0	NA	ZNF33BP1	zinc finger protein 33B pseudogene 1
chr10	37993514	37994520	1007	*	87	104	1007	0.833678	1.11871	-0.424269	Distal Intergenic	10	38010650	38060063	49414	1	7581	ENST00000307441.13	-16130	ENSG00000189180	ZNF33A	zinc finger protein 33A
chr10	41844709	41846865	2157	*	387	417	2157	1.73129	2.0941	-0.274486	Distal Intergenic	10	42336101	42353011	16911	2	441666	ENST00000423987.2	506146	ENSG00000215146	LOC441666	zinc finger protein 91 pseudogene
chr10	41858871	41865968	7098	*	1926	1607	7098	2.61836	2.4524	0.0944653	Distal Intergenic	10	42336101	42353011	16911	2	441666	ENST00000423987.2	487043	ENSG00000215146	LOC441666	zinc finger protein 91 pseudogene
chr10	41873440	41893667	20228	*	4720	4248	20228	2.25163	2.2748	-0.0147694	Distal Intergenic	10	42336101	42353011	16911	2	441666	ENST00000423987.2	459344	ENSG00000215146	LOC441666	zinc finger protein 91 pseudogene
chr10	41902586	41916249	13664	*	4355	3860	13664	3.07552	3.06	0.0072994	Distal Intergenic	10	42336101	42353011	16911	2	441666	ENST00000423987.2	436762	ENSG00000215146	LOC441666	zinc finger protein 91 pseudogene
chr10	46251200	46252992	1793	*	223	159	1793	1.20014	0.96057	0.321244	Exon (ENST00000604933.2/100996567, exon 10 of 14)	10	46233885	46273557	39673	2	100996567	ENST00000604933.2	20565	NA	ANTXRLP1	ANTXR like pseudogene 1
chr10	46297551	46302930	5380	*	642	440	5380	1.15149	0.885895	0.378297	Promoter (<=1kb)	10	46297404	46310499	13096	1	195977	ENST00000614267.1	147	ENSG00000274209	ANTXRL	ANTXR like
chr10	46514071	46518499	4429	*	654	557	4429	1.42489	1.36226	0.0648408	Intron (ENST00000616785.1/643650, intron 3 of 3)	10	46549044	46555530	6487	2	9721	ENST00000374317.1	37031	ENSG00000204175	GPRIN2	G protein regulated inducer of neurite outgrowth 2
chr10	46541741	46556617	14877	*	2367	2111	14877	1.53529	1.53704	-0.00163935	Promoter (<=1kb)	10	46549044	46555530	6487	2	9721	ENST00000374317.1	0	ENSG00000204175	GPRIN2	G protein regulated inducer of neurite outgrowth 2
chr10	72318435	72321410	2976	*	430	279	2976	1.39426	1.01551	0.457299	Distal Intergenic	10	72335557	72336865	1309	2	54788	ENST00000473051.1	15455	ENSG00000148719	DNAJB12	DnaJ heat shock protein family (Hsp40) member B12
chr10	7045805	7046820	1016	*	155	113	1016	1.47213	1.20475	0.289173	Intron (ENST00000664549.1/ENST00000664549.1, intron 1 of 4)	10	6794740	6841238	46499	1	100507127	ENST00000649029.1	251065	ENSG00000238266	LINC00707	long intergenic non-protein coding RNA 707
chr10	12265456	12266495	1040	*	122	90	1040	1.13197	0.937392	0.272112	Distal Intergenic	10	12246054	12250319	4266	1	8872	ENST00000497963.1	19402	ENSG00000151465	CDC123	cell division cycle 123
chr10	37115109	37115732	624	*	64	63	624	0.989701	1.09362	-0.144052	Distal Intergenic	10	37125725	37232567	106843	1	91074	ENST00000374660.6	-9993	ENSG00000148513	ANKRD30A	ankyrin repeat domain 30A
chr10	37116256	37117058	803	*	89	60	803	1.06951	0.809371	0.40207	Distal Intergenic	10	37125725	37232567	106843	1	91074	ENST00000374660.6	-8667	ENSG00000148513	ANKRD30A	ankyrin repeat domain 30A
chr10	37119806	37120834	1029	*	131	110	1029	1.22847	1.15795	0.0852908	Distal Intergenic	10	37125725	37232567	106843	1	91074	ENST00000374660.6	-4891	ENSG00000148513	ANKRD30A	ankyrin repeat domain 30A
chr10	37121251	37122503	1253	*	126	126	1253	0.970349	1.08926	-0.166772	Distal Intergenic	10	37125725	37232567	106843	1	91074	ENST00000374660.6	-3222	ENSG00000148513	ANKRD30A	ankyrin repeat domain 30A
chr10	37134494	37135456	963	*	103	136	963	1.03209	1.52976	-0.567735	Exon (ENST00000384069.1/ENST00000384069.1, exon 1 of 1)	10	37125857	37232567	106711	1	91074	ENST00000361713.1	8637	ENSG00000148513	ANKRD30A	ankyrin repeat domain 30A
chr10	37137132	37138379	1248	*	143	137	1248	1.10568	1.1891	-0.104933	Intron (ENST00000374660.6/91074, intron 6 of 41)	10	37125857	37232567	106711	1	91074	ENST00000361713.1	11275	ENSG00000148513	ANKRD30A	ankyrin repeat domain 30A
chr10	37139193	37140783	1591	*	159	146	1591	0.964352	0.994019	-0.0437141	Intron (ENST00000374660.6/91074, intron 6 of 41)	10	37125857	37232567	106711	1	91074	ENST00000361713.1	13336	ENSG00000148513	ANKRD30A	ankyrin repeat domain 30A
chr10	37144976	37145989	1014	*	118	106	1014	1.12293	1.13235	-0.0120499	Exon (ENST00000374660.6/91074, exon 8 of 42)	10	37125857	37232567	106711	1	91074	ENST00000361713.1	19119	ENSG00000148513	ANKRD30A	ankyrin repeat domain 30A
chr10	37146065	37147877	1813	*	195	192	1813	1.03788	1.14714	-0.144405	Exon (ENST00000374660.6/91074, exon 9 of 42)	10	37125857	37232567	106711	1	91074	ENST00000361713.1	20208	ENSG00000148513	ANKRD30A	ankyrin repeat domain 30A
chr10	37150021	37151280	1260	*	114	129	1260	0.873058	1.109	-0.34511	Intron (ENST00000374660.6/91074, intron 11 of 41)	10	37125857	37232567	106711	1	91074	ENST00000361713.1	24164	ENSG00000148513	ANKRD30A	ankyrin repeat domain 30A
chr10	37193565	37194880	1316	*	144	154	1316	1.05588	1.26758	-0.263634	Intron (ENST00000374660.6/91074, intron 33 of 41)	10	37184442	37193208	8767	1	91074	ENST00000475522.1	9123	ENSG00000148513	ANKRD30A	ankyrin repeat domain 30A
chr10	37201095	37202445	1351	*	158	140	1351	1.12852	1.1225	0.00772526	Exon (ENST00000374660.6/91074, exon 37 of 42)	10	37184442	37193208	8767	1	91074	ENST00000475522.1	16653	ENSG00000148513	ANKRD30A	ankyrin repeat domain 30A
chr10	37205040	37206703	1664	*	182	160	1664	1.05542	1.04155	0.0190941	Intron (ENST00000374660.6/91074, intron 37 of 41)	10	37184442	37193208	8767	1	91074	ENST00000475522.1	20598	ENSG00000148513	ANKRD30A	ankyrin repeat domain 30A
chr10	37214684	37216013	1330	*	173	132	1330	1.25517	1.07506	0.223462	Intron (ENST00000374660.6/91074, intron 37 of 41)	10	37184442	37193208	8767	1	91074	ENST00000475522.1	30242	ENSG00000148513	ANKRD30A	ankyrin repeat domain 30A
chr10	37218817	37219858	1042	*	111	117	1042	1.02793	1.21627	-0.242721	Exon (ENST00000374660.6/91074, exon 40 of 42)	10	37248118	37315801	67684	1	101929520	ENST00000420453.1	-28260	ENSG00000235687	LINC00993	long intergenic non-protein coding RNA 993
chr10	37220524	37221241	718	*	85	72	718	1.14236	1.08623	0.0726935	Intron (ENST00000374660.6/91074, intron 40 of 41)	10	37248118	37315801	67684	1	101929520	ENST00000420453.1	-26877	ENSG00000235687	LINC00993	long intergenic non-protein coding RNA 993
chr10	37226208	37226955	748	*	85	101	748	1.09654	1.46262	-0.415593	Intron (ENST00000374660.6/91074, intron 40 of 41)	10	37248118	37315801	67684	1	101929520	ENST00000420453.1	-21163	ENSG00000235687	LINC00993	long intergenic non-protein coding RNA 993
chr10	37227293	37228346	1054	*	110	117	1054	1.00707	1.20242	-0.255777	Intron (ENST00000374660.6/91074, intron 40 of 41)	10	37248118	37315801	67684	1	101929520	ENST00000420453.1	-19772	ENSG00000235687	LINC00993	long intergenic non-protein coding RNA 993
chr10	37228534	37229748	1215	*	148	121	1215	1.17542	1.07875	0.123818	Intron (ENST00000374660.6/91074, intron 40 of 41)	10	37248118	37315801	67684	1	101929520	ENST00000420453.1	-18370	ENSG00000235687	LINC00993	long intergenic non-protein coding RNA 993
chr10	37235722	37236856	1135	*	145	152	1135	1.23277	1.45064	-0.234791	Intron (ENST00000602533.6/91074, intron 36 of 36)	10	37248118	37315801	67684	1	101929520	ENST00000420453.1	-11262	ENSG00000235687	LINC00993	long intergenic non-protein coding RNA 993
chr10	37243758	37245210	1453	*	183	141	1453	1.21533	1.05115	0.209376	Intron (ENST00000602533.6/91074, intron 36 of 36)	10	37248118	37315801	67684	1	101929520	ENST00000420453.1	-2908	ENSG00000235687	LINC00993	long intergenic non-protein coding RNA 993
chr10	37246326	37249364	3039	*	416	308	3039	1.3209	1.09782	0.266881	Promoter (<=1kb)	10	37248118	37315801	67684	1	101929520	ENST00000420453.1	0	ENSG00000235687	LINC00993	long intergenic non-protein coding RNA 993
chr10	37249488	37252496	3009	*	381	299	3009	1.22183	1.07637	0.182873	Promoter (1-2kb)	10	37248118	37315801	67684	1	101929520	ENST00000420453.1	1370	ENSG00000235687	LINC00993	long intergenic non-protein coding RNA 993
chr10	37252714	37254491	1778	*	205	183	1778	1.11258	1.11489	-0.00299221	Intron (ENST00000602533.6/91074, intron 36 of 36)	10	37248118	37315801	67684	1	101929520	ENST00000420453.1	4596	ENSG00000235687	LINC00993	long intergenic non-protein coding RNA 993
chr10	37259472	37261074	1603	*	169	192	1603	1.01733	1.29742	-0.350856	Intron (ENST00000602533.6/91074, intron 36 of 36)	10	37248118	37315801	67684	1	101929520	ENST00000420453.1	11354	ENSG00000235687	LINC00993	long intergenic non-protein coding RNA 993
chr10	37263126	37265097	1972	*	245	210	1972	1.19886	1.15352	0.0556199	Exon (ENST00000420453.1/101929520, exon 4 of 6)	10	37248118	37315801	67684	1	101929520	ENST00000420453.1	15008	ENSG00000235687	LINC00993	long intergenic non-protein coding RNA 993
chr10	37265150	37270206	5057	*	703	604	5057	1.34144	1.29377	0.0522037	Intron (ENST00000602533.6/91074, intron 36 of 36)	10	37248118	37315801	67684	1	101929520	ENST00000420453.1	17032	ENSG00000235687	LINC00993	long intergenic non-protein coding RNA 993
chr10	37274024	37277580	3557	*	522	408	3557	1.4161	1.24248	0.188708	Intron (ENST00000602533.6/91074, intron 36 of 36)	10	37248118	37315801	67684	1	101929520	ENST00000420453.1	25906	ENSG00000235687	LINC00993	long intergenic non-protein coding RNA 993
chr10	37278014	37279344	1331	*	147	139	1331	1.06573	1.13122	-0.0860412	Intron (ENST00000602533.6/91074, intron 36 of 36)	10	37309185	37346919	37735	1	101929520	ENST00000426471.6	-29841	ENSG00000235687	LINC00993	long intergenic non-protein coding RNA 993
chr10	37280357	37281626	1270	*	125	129	1270	0.949762	1.10027	-0.212215	Intron (ENST00000602533.6/91074, intron 36 of 36)	10	37309185	37346919	37735	1	101929520	ENST00000426471.6	-27559	ENSG00000235687	LINC00993	long intergenic non-protein coding RNA 993
chr10	37282040	37286070	4031	*	529	493	4031	1.26634	1.32479	-0.0650924	Intron (ENST00000602533.6/91074, intron 36 of 36)	10	37309185	37346919	37735	1	101929520	ENST00000426471.6	-23115	ENSG00000235687	LINC00993	long intergenic non-protein coding RNA 993
chr10	37286270	37287971	1702	*	182	198	1702	1.03186	1.26014	-0.288334	Intron (ENST00000602533.6/91074, intron 36 of 36)	10	37309185	37346919	37735	1	101929520	ENST00000426471.6	-21214	ENSG00000235687	LINC00993	long intergenic non-protein coding RNA 993
chr10	37291906	37292452	547	*	57	68	547	1.00553	1.34658	-0.421345	Intron (ENST00000602533.6/91074, intron 36 of 36)	10	37309185	37346919	37735	1	101929520	ENST00000426471.6	-16733	ENSG00000235687	LINC00993	long intergenic non-protein coding RNA 993
chr10	37294061	37297276	3216	*	409	350	3216	1.2272	1.17886	0.0579734	Intron (ENST00000602533.6/91074, intron 36 of 36)	10	37309185	37346919	37735	1	101929520	ENST00000426471.6	-11909	ENSG00000235687	LINC00993	long intergenic non-protein coding RNA 993
chr10	37297760	37303478	5719	*	743	725	5719	1.25365	1.37319	-0.131391	Exon (ENST00000516812.1/ENST00000516812.1, exon 1 of 1)	10	37309185	37346919	37735	1	101929520	ENST00000426471.6	-5707	ENSG00000235687	LINC00993	long intergenic non-protein coding RNA 993
chr10	37303769	37305565	1797	*	229	241	1797	1.22969	1.45272	-0.240458	Intron (ENST00000602533.6/91074, intron 36 of 36)	10	37309185	37346919	37735	1	101929520	ENST00000426471.6	-3620	ENSG00000235687	LINC00993	long intergenic non-protein coding RNA 993
chr10	37307274	37310616	3343	*	441	346	3343	1.27295	1.12112	0.183234	Promoter (<=1kb)	10	37309185	37346919	37735	1	101929520	ENST00000426471.6	0	ENSG00000235687	LINC00993	long intergenic non-protein coding RNA 993
chr10	37310654	37312296	1643	*	187	170	1643	1.09828	1.12079	-0.029269	Promoter (<=1kb)	10	37311156	37346910	35755	1	101929520	ENST00000435629.5	0	ENSG00000235687	LINC00993	long intergenic non-protein coding RNA 993
chr10	37312541	37317044	4504	*	580	537	4504	1.24262	1.29148	-0.0556417	Promoter (<=1kb)	10	37315267	37347031	31765	1	101929520	ENST00000606476.1	0	ENSG00000235687	LINC00993	long intergenic non-protein coding RNA 993
chr10	37317688	37318657	970	*	108	98	970	1.07439	1.09438	-0.0265948	Promoter (2-3kb)	10	37315267	37347031	31765	1	101929520	ENST00000606476.1	2421	ENSG00000235687	LINC00993	long intergenic non-protein coding RNA 993
chr10	37324082	37325266	1185	*	151	148	1185	1.22961	1.35287	-0.137821	Intron (ENST00000602533.6/91074, intron 36 of 36)	10	37315267	37347031	31765	1	101929520	ENST00000606476.1	8815	ENSG00000235687	LINC00993	long intergenic non-protein coding RNA 993
chr10	37325310	37326325	1016	*	110	96	1016	1.04474	1.0235	0.0296247	Intron (ENST00000602533.6/91074, intron 36 of 36)	10	37315267	37347031	31765	1	101929520	ENST00000606476.1	10043	ENSG00000235687	LINC00993	long intergenic non-protein coding RNA 993
chr10	37326354	37327403	1050	*	111	101	1050	1.0201	1.04194	-0.0305681	Intron (ENST00000602533.6/91074, intron 36 of 36)	10	37315267	37347031	31765	1	101929520	ENST00000606476.1	11087	ENSG00000235687	LINC00993	long intergenic non-protein coding RNA 993
chr10	37327488	37328287	800	*	73	68	800	0.880524	0.920727	-0.0644108	Intron (ENST00000602533.6/91074, intron 36 of 36)	10	37315267	37347031	31765	1	101929520	ENST00000606476.1	12221	ENSG00000235687	LINC00993	long intergenic non-protein coding RNA 993
chr10	37331128	37332068	941	*	108	116	941	1.1075	1.3353	-0.269866	Intron (ENST00000602533.6/91074, intron 36 of 36)	10	37315267	37347031	31765	1	101929520	ENST00000606476.1	15861	ENSG00000235687	LINC00993	long intergenic non-protein coding RNA 993
chr10	37335704	37336701	998	*	120	117	998	1.16027	1.26989	-0.130247	Intron (ENST00000602533.6/91074, intron 36 of 36)	10	37315267	37347031	31765	1	101929520	ENST00000606476.1	20437	ENSG00000235687	LINC00993	long intergenic non-protein coding RNA 993
chr10	37341978	37342804	827	*	87	75	827	1.01513	0.982354	0.0473523	Exon (ENST00000426471.6/101929520, exon 4 of 5)	10	37315267	37347031	31765	1	101929520	ENST00000606476.1	26711	ENSG00000235687	LINC00993	long intergenic non-protein coding RNA 993
chr10	37343236	37346146	2911	*	332	387	2911	1.10054	1.44006	-0.387923	Intron (ENST00000602533.6/91074, intron 36 of 36)	10	37315267	37347031	31765	1	101929520	ENST00000606476.1	27969	ENSG00000235687	LINC00993	long intergenic non-protein coding RNA 993
chr10	37346156	37347738	1583	*	186	152	1583	1.13381	1.0401	0.124459	Exon (ENST00000426471.6/101929520, exon 5 of 5)	10	37315267	37347031	31765	1	101929520	ENST00000606476.1	30889	ENSG00000235687	LINC00993	long intergenic non-protein coding RNA 993
chr10	37352340	37353044	705	*	67	83	705	0.917053	1.27527	-0.475723	Intron (ENST00000602533.6/91074, intron 36 of 36)	10	37315267	37347031	31765	1	101929520	ENST00000606476.1	37073	ENSG00000235687	LINC00993	long intergenic non-protein coding RNA 993
chr10	37353283	37355515	2233	*	279	227	2233	1.20566	1.10116	0.1308	Intron (ENST00000602533.6/91074, intron 36 of 36)	10	37315267	37347031	31765	1	101929520	ENST00000606476.1	38016	ENSG00000235687	LINC00993	long intergenic non-protein coding RNA 993
chr10	37360979	37362614	1636	*	184	162	1636	1.08528	1.07261	0.0169395	Intron (ENST00000602533.6/91074, intron 36 of 36)	10	37315267	37347031	31765	1	101929520	ENST00000606476.1	45712	ENSG00000235687	LINC00993	long intergenic non-protein coding RNA 993
chr10	37364899	37366695	1797	*	178	159	1797	0.95583	0.958432	-0.003922	Intron (ENST00000602533.6/91074, intron 36 of 36)	10	37315267	37347031	31765	1	101929520	ENST00000606476.1	49632	ENSG00000235687	LINC00993	long intergenic non-protein coding RNA 993
chr10	37369874	37371501	1628	*	185	173	1628	1.09654	1.15108	-0.0700192	Intron (ENST00000602533.6/91074, intron 36 of 36)	10	37315267	37347031	31765	1	101929520	ENST00000606476.1	54607	ENSG00000235687	LINC00993	long intergenic non-protein coding RNA 993
chr10	37373627	37383151	9525	*	1203	1137	9525	1.21873	1.29303	-0.0853681	Intron (ENST00000602533.6/91074, intron 36 of 36)	10	37315267	37347031	31765	1	101929520	ENST00000606476.1	58360	ENSG00000235687	LINC00993	long intergenic non-protein coding RNA 993
chr10	37383473	37387287	3815	*	492	454	3815	1.24445	1.28906	-0.0508065	3' UTR	10	37315267	37347031	31765	1	101929520	ENST00000606476.1	68206	ENSG00000235687	LINC00993	long intergenic non-protein coding RNA 993
chr10	37388376	37394191	5816	*	742	631	5816	1.23109	1.17521	0.0670067	Distal Intergenic	10	37315267	37347031	31765	1	101929520	ENST00000606476.1	73109	ENSG00000235687	LINC00993	long intergenic non-protein coding RNA 993
chr10	37398426	37399302	877	*	104	93	877	1.14431	1.14867	-0.00549157	Distal Intergenic	10	37315267	37347031	31765	1	101929520	ENST00000606476.1	83159	ENSG00000235687	LINC00993	long intergenic non-protein coding RNA 993
chr10	37400097	37402327	2231	*	259	230	2231	1.12023	1.11671	0.00454576	Distal Intergenic	10	37315267	37347031	31765	1	101929520	ENST00000606476.1	84830	ENSG00000235687	LINC00993	long intergenic non-protein coding RNA 993
chr10	37406491	37407686	1196	*	136	114	1196	1.09728	1.03249	0.0878004	Distal Intergenic	10	37315267	37347031	31765	1	101929520	ENST00000606476.1	91224	ENSG00000235687	LINC00993	long intergenic non-protein coding RNA 993
chr10	37407831	37408703	873	*	91	81	873	1.00586	1.00504	0.00117216	Distal Intergenic	10	37315267	37347031	31765	1	101929520	ENST00000606476.1	92564	ENSG00000235687	LINC00993	long intergenic non-protein coding RNA 993
chr10	37409844	37410881	1038	*	109	93	1038	1.0133	0.970505	0.062253	Distal Intergenic	10	37315267	37347031	31765	1	101929520	ENST00000606476.1	94577	ENSG00000235687	LINC00993	long intergenic non-protein coding RNA 993
chr10	37412191	37413250	1060	*	111	103	1060	1.01048	1.05255	-0.0588571	Distal Intergenic	10	37315267	37347031	31765	1	101929520	ENST00000606476.1	96924	ENSG00000235687	LINC00993	long intergenic non-protein coding RNA 993
chr10	37413559	37417346	3788	*	481	463	3788	1.2253	1.32399	-0.111748	Distal Intergenic	10	37315267	37347031	31765	1	101929520	ENST00000606476.1	98292	ENSG00000235687	LINC00993	long intergenic non-protein coding RNA 993
chr10	37417698	37420042	2345	*	310	266	2345	1.27564	1.22871	0.0540695	Distal Intergenic	10	37315267	37347031	31765	1	101929520	ENST00000606476.1	102431	ENSG00000235687	LINC00993	long intergenic non-protein coding RNA 993
chr10	37425322	37426092	771	*	81	85	771	1.01377	1.1942	-0.236313	Distal Intergenic	10	37315267	37347031	31765	1	101929520	ENST00000606476.1	110055	ENSG00000235687	LINC00993	long intergenic non-protein coding RNA 993
chr10	37427124	37429700	2577	*	307	305	2577	1.14956	1.28203	-0.157343	Distal Intergenic	10	37315267	37347031	31765	1	101929520	ENST00000606476.1	111857	ENSG00000235687	LINC00993	long intergenic non-protein coding RNA 993
chr10	37429913	37431911	1999	*	255	244	1999	1.23094	1.32218	-0.103156	Distal Intergenic	10	37315267	37347031	31765	1	101929520	ENST00000606476.1	114646	ENSG00000235687	LINC00993	long intergenic non-protein coding RNA 993
chr10	37432433	37434558	2126	*	210	199	2126	0.953157	1.01392	-0.0891516	Distal Intergenic	10	37315267	37347031	31765	1	101929520	ENST00000606476.1	117166	ENSG00000235687	LINC00993	long intergenic non-protein coding RNA 993
chr10	37439046	37440159	1114	*	125	122	1114	1.08276	1.18628	-0.131726	Distal Intergenic	10	37315267	37347031	31765	1	101929520	ENST00000606476.1	123779	ENSG00000235687	LINC00993	long intergenic non-protein coding RNA 993
chr10	37440394	37441214	821	*	84	103	821	0.98729	1.35896	-0.460956	Distal Intergenic	10	37315267	37347031	31765	1	101929520	ENST00000606476.1	125127	ENSG00000235687	LINC00993	long intergenic non-protein coding RNA 993
chr10	37441392	37442437	1046	*	137	108	1046	1.26386	1.11842	0.176372	Distal Intergenic	10	37315267	37347031	31765	1	101929520	ENST00000606476.1	126125	ENSG00000235687	LINC00993	long intergenic non-protein coding RNA 993
chr10	37442792	37445187	2396	*	291	275	2396	1.17197	1.24325	-0.0851849	Distal Intergenic	10	37315267	37347031	31765	1	101929520	ENST00000606476.1	127525	ENSG00000235687	LINC00993	long intergenic non-protein coding RNA 993
chr10	37499081	37502741	3661	*	688	669	3661	1.81342	1.97942	-0.12637	Distal Intergenic	10	37601440	37602974	1535	2	100288485	ENST00000544824.2	100233	ENSG00000256892	MTRNR2L7	MT-RNR2 like 7
chr10	37540993	37541718	726	*	87	67	726	1.15635	0.999655	0.210082	Intron (ENST00000425494.1/ENST00000425494.1, intron 4 of 4)	10	37601440	37602974	1535	2	100288485	ENST00000544824.2	61256	ENSG00000256892	MTRNR2L7	MT-RNR2 like 7
chr10	37558912	37567287	8376	*	1617	1634	8376	1.86287	2.11314	-0.181861	Distal Intergenic	10	37601440	37602974	1535	2	100288485	ENST00000544824.2	35687	ENSG00000256892	MTRNR2L7	MT-RNR2 like 7
chr10	37569980	37582797	12818	*	2801	2708	12818	2.10863	2.28844	-0.118058	Distal Intergenic	10	37601440	37602974	1535	2	100288485	ENST00000544824.2	20177	ENSG00000256892	MTRNR2L7	MT-RNR2 like 7
chr10	37626465	37628323	1859	*	403	343	1859	2.09187	1.9986	0.0657988	Distal Intergenic	10	37601440	37602974	1535	2	100288485	ENST00000544824.2	-23491	ENSG00000256892	MTRNR2L7	MT-RNR2 like 7
chr10	37628363	37629278	916	*	96	85	916	1.01131	1.00516	0.00879909	Distal Intergenic	10	37601440	37602974	1535	2	100288485	ENST00000544824.2	-25389	ENSG00000256892	MTRNR2L7	MT-RNR2 like 7
chr10	37629984	37631087	1104	*	137	88	1104	1.19746	0.863427	0.471828	Distal Intergenic	10	37601440	37602974	1535	2	100288485	ENST00000544824.2	-27010	ENSG00000256892	MTRNR2L7	MT-RNR2 like 7
chr10	37722112	37724044	1933	*	487	462	1933	2.43112	2.58894	-0.0907436	Distal Intergenic	10	37775371	37784131	8761	2	57209	ENST00000432530.1	60087	ENSG00000198105	ZNF248	zinc finger protein 248
chr10	37771539	37778026	6488	*	1973	1696	6488	2.93444	2.83157	0.0514823	3' UTR	10	37775371	37784131	8761	2	57209	ENST00000432530.1	6105	ENSG00000198105	ZNF248	zinc finger protein 248
chr10	37964637	37965923	1287	*	148	114	1287	1.10966	0.959485	0.209791	Intron (ENST00000302609.8/219749, intron 2 of 5)	10	37953063	37976592	23530	2	219749	ENST00000467975.2	10669	ENSG00000175395	ZNF25	zinc finger protein 25
chr10	37966837	37969577	2741	*	317	296	2741	1.11599	1.16975	-0.0678868	Exon (ENST00000374633.5/219749, exon 3 of 7)	10	37953063	37976592	23530	2	219749	ENST00000467975.2	7015	ENSG00000175395	ZNF25	zinc finger protein 25
chr10	37983192	37984379	1188	*	137	126	1188	1.11279	1.14886	-0.0460203	Intron (ENST00000412789.1/ENST00000412789.1, intron 2 of 2)	10	37949573	37976647	27075	2	219749	ENST00000302609.8	-6545	ENSG00000175395	ZNF25	zinc finger protein 25
chr10	37984719	37985713	995	*	115	88	995	1.11528	0.958014	0.219286	Intron (ENST00000412789.1/ENST00000412789.1, intron 2 of 2)	10	37949573	37976647	27075	2	219749	ENST00000302609.8	-8072	ENSG00000175395	ZNF25	zinc finger protein 25
chr10	38002842	38003620	779	*	84	83	779	1.04052	1.15412	-0.149494	Distal Intergenic	10	38010650	38060063	49414	1	7581	ENST00000307441.13	-7030	ENSG00000189180	ZNF33A	zinc finger protein 33A
chr10	38526674	38529889	3216	*	972	799	3216	2.91648	2.69118	0.115988	Distal Intergenic	10	38403189	38452153	48965	1	399744	ENST00000622550.2	123485	NA	LINC00999	long intergenic non-protein coding RNA 999
chr10	39967437	39968163	727	*	188	142	727	2.49535	2.11576	0.238069	Distal Intergenic	10	38696424	38697902	1479	1	399746	ENST00000448440.1	1271013	NA	ACTR3BP5	ACTR3B pseudogene 5
chr10	39986060	39986998	939	*	366	277	939	3.76118	3.19541	0.235185	Distal Intergenic	10	38696424	38697902	1479	1	399746	ENST00000448440.1	1289636	NA	ACTR3BP5	ACTR3B pseudogene 5
chr10	40127876	40128633	758	*	212	143	758	2.69883	2.04352	0.401277	Distal Intergenic	10	38696424	38697902	1479	1	399746	ENST00000448440.1	1431452	NA	ACTR3BP5	ACTR3B pseudogene 5
chr10	40398183	40399119	937	*	152	150	937	1.56535	1.73406	-0.147664	Distal Intergenic	10	38696424	38697902	1479	1	399746	ENST00000448440.1	1701759	NA	ACTR3BP5	ACTR3B pseudogene 5
chr10	40446838	40447847	1010	*	145	186	1010	1.38534	1.99482	-0.526022	Distal Intergenic	10	38696424	38697902	1479	1	399746	ENST00000448440.1	1750414	NA	ACTR3BP5	ACTR3B pseudogene 5
chr10	40556435	40557360	926	*	284	222	926	2.95948	2.59689	0.188559	Distal Intergenic	10	42336101	42353011	16911	2	441666	ENST00000423987.2	1795651	ENSG00000215146	LOC441666	zinc finger protein 91 pseudogene
chr10	40878406	40879274	869	*	79	81	869	0.877235	1.00967	-0.202842	Distal Intergenic	10	42336101	42353011	16911	2	441666	ENST00000423987.2	1473737	ENSG00000215146	LOC441666	zinc finger protein 91 pseudogene
chr10	40988646	40989360	715	*	87	89	715	1.17415	1.34833	-0.199562	Distal Intergenic	10	42336101	42353011	16911	2	441666	ENST00000423987.2	1363651	ENSG00000215146	LOC441666	zinc finger protein 91 pseudogene
chr10	41124896	41125755	860	*	124	130	860	1.39134	1.63741	-0.234944	Distal Intergenic	10	42336101	42353011	16911	2	441666	ENST00000423987.2	1227256	ENSG00000215146	LOC441666	zinc finger protein 91 pseudogene
chr10	41524537	41525664	1128	*	180	148	1128	1.53983	1.42123	0.115627	Distal Intergenic	10	42336101	42353011	16911	2	441666	ENST00000423987.2	827347	ENSG00000215146	LOC441666	zinc finger protein 91 pseudogene
chr10	41531016	41531887	872	*	106	82	872	1.173	1.01861	0.203596	Distal Intergenic	10	42336101	42353011	16911	2	441666	ENST00000423987.2	821124	ENSG00000215146	LOC441666	zinc finger protein 91 pseudogene
chr10	41576611	41577500	890	*	181	137	890	1.96244	1.66741	0.235041	Distal Intergenic	10	42336101	42353011	16911	2	441666	ENST00000423987.2	775511	ENSG00000215146	LOC441666	zinc finger protein 91 pseudogene
chr10	41583759	41584695	937	*	145	159	937	1.49327	1.8381	-0.299746	Distal Intergenic	10	42336101	42353011	16911	2	441666	ENST00000423987.2	768316	ENSG00000215146	LOC441666	zinc finger protein 91 pseudogene
chr10	41720630	41721600	971	*	98	81	971	0.973902	0.903603	0.108087	Distal Intergenic	10	42336101	42353011	16911	2	441666	ENST00000423987.2	631411	ENSG00000215146	LOC441666	zinc finger protein 91 pseudogene
chr10	41732231	41733473	1243	*	152	113	1243	1.18	0.984735	0.260976	Distal Intergenic	10	42336101	42353011	16911	2	441666	ENST00000423987.2	619538	ENSG00000215146	LOC441666	zinc finger protein 91 pseudogene
chr10	41763417	41764947	1531	*	163	131	1531	1.02736	0.926847	0.148533	Distal Intergenic	10	42336101	42353011	16911	2	441666	ENST00000423987.2	588064	ENSG00000215146	LOC441666	zinc finger protein 91 pseudogene
chr10	41772788	41774296	1509	*	158	146	1509	1.01036	1.04803	-0.0528163	Distal Intergenic	10	42336101	42353011	16911	2	441666	ENST00000423987.2	578715	ENSG00000215146	LOC441666	zinc finger protein 91 pseudogene
chr10	41793802	41794691	890	*	81	82	890	0.87822	0.998012	-0.184474	Distal Intergenic	10	42336101	42353011	16911	2	441666	ENST00000423987.2	558320	ENSG00000215146	LOC441666	zinc finger protein 91 pseudogene
chr10	41843486	41844677	1192	*	178	166	1192	1.44096	1.5085	-0.0660785	Distal Intergenic	10	42336101	42353011	16911	2	441666	ENST00000423987.2	508334	ENSG00000215146	LOC441666	zinc finger protein 91 pseudogene
chr10	41848020	41849018	999	*	109	108	999	1.05286	1.17104	-0.153476	Distal Intergenic	10	42336101	42353011	16911	2	441666	ENST00000423987.2	503993	ENSG00000215146	LOC441666	zinc finger protein 91 pseudogene
chr10	41849714	41851575	1862	*	280	232	1862	1.45107	1.34965	0.10453	Distal Intergenic	10	42336101	42353011	16911	2	441666	ENST00000423987.2	501436	ENSG00000215146	LOC441666	zinc finger protein 91 pseudogene
chr10	41851917	41853174	1258	*	146	103	1258	1.1199	0.886888	0.336552	Distal Intergenic	10	42336101	42353011	16911	2	441666	ENST00000423987.2	499837	ENSG00000215146	LOC441666	zinc finger protein 91 pseudogene
chr10	41853673	41854536	864	*	82	77	864	0.915817	0.965359	-0.076007	Distal Intergenic	10	42336101	42353011	16911	2	441666	ENST00000423987.2	498475	ENSG00000215146	LOC441666	zinc finger protein 91 pseudogene
chr10	41854642	41858839	4198	*	585	483	4198	1.34469	1.24628	0.109641	Distal Intergenic	10	42336101	42353011	16911	2	441666	ENST00000423987.2	494172	ENSG00000215146	LOC441666	zinc finger protein 91 pseudogene
chr10	41869101	41871461	2361	*	380	329	2361	1.55309	1.50943	0.0411394	Distal Intergenic	10	42336101	42353011	16911	2	441666	ENST00000423987.2	481550	ENSG00000215146	LOC441666	zinc finger protein 91 pseudogene
chr10	41896066	41897344	1279	*	229	233	1279	1.72772	1.97332	-0.191755	Distal Intergenic	10	42336101	42353011	16911	2	441666	ENST00000423987.2	455667	ENSG00000215146	LOC441666	zinc finger protein 91 pseudogene
chr10	41898158	41900881	2724	*	385	344	2724	1.36384	1.36793	-0.0043226	Distal Intergenic	10	42336101	42353011	16911	2	441666	ENST00000423987.2	452130	ENSG00000215146	LOC441666	zinc finger protein 91 pseudogene
chr10	42066870	42068031	1162	*	166	151	1162	1.37851	1.40761	-0.0301378	Distal Intergenic	10	42336101	42353011	16911	2	441666	ENST00000423987.2	284980	ENSG00000215146	LOC441666	zinc finger protein 91 pseudogene
chr10	42069531	42071373	1843	*	366	353	1843	1.9163	2.07473	-0.114597	Distal Intergenic	10	42336101	42353011	16911	2	441666	ENST00000423987.2	281638	ENSG00000215146	LOC441666	zinc finger protein 91 pseudogene
chr10	42078446	42079027	582	*	69	73	582	1.14402	1.35866	-0.248073	Distal Intergenic	10	42336101	42353011	16911	2	441666	ENST00000423987.2	273984	ENSG00000215146	LOC441666	zinc finger protein 91 pseudogene
chr10	42079242	42081159	1918	*	374	390	1918	1.88162	2.20256	-0.227208	Distal Intergenic	10	42336101	42353011	16911	2	441666	ENST00000423987.2	271852	ENSG00000215146	LOC441666	zinc finger protein 91 pseudogene
chr10	42082715	42084069	1355	*	178	154	1355	1.26762	1.2311	0.0421744	Distal Intergenic	10	42336101	42353011	16911	2	441666	ENST00000423987.2	268942	ENSG00000215146	LOC441666	zinc finger protein 91 pseudogene
chr10	42086102	42087014	913	*	161	144	913	1.70162	1.70846	-0.0057806	Distal Intergenic	10	42336101	42353011	16911	2	441666	ENST00000423987.2	265997	ENSG00000215146	LOC441666	zinc finger protein 91 pseudogene
chr10	42087483	42089607	2125	*	300	297	2125	1.36229	1.51394	-0.152273	Distal Intergenic	10	42336101	42353011	16911	2	441666	ENST00000423987.2	263404	ENSG00000215146	LOC441666	zinc finger protein 91 pseudogene
chr10	42091173	42092349	1177	*	152	165	1177	1.24617	1.51852	-0.285167	Distal Intergenic	10	42336101	42353011	16911	2	441666	ENST00000423987.2	260662	ENSG00000215146	LOC441666	zinc finger protein 91 pseudogene
chr10	42096841	42097808	968	*	101	71	968	1.00683	0.794502	0.341692	Distal Intergenic	10	42336101	42353011	16911	2	441666	ENST00000423987.2	255203	ENSG00000215146	LOC441666	zinc finger protein 91 pseudogene
chr10	42103396	42104998	1603	*	212	187	1603	1.27618	1.26363	0.0142535	Distal Intergenic	10	42336101	42353011	16911	2	441666	ENST00000423987.2	248013	ENSG00000215146	LOC441666	zinc finger protein 91 pseudogene
chr10	42988701	42989664	964	*	150	132	964	1.50149	1.48323	0.0176521	Distal Intergenic	10	42979017	42981507	2491	2	104266963	ENST00000431395.1	-7194	ENSG00000229630	LINC01264	long intergenic non-protein coding RNA 1264
chr10	45403731	45404676	946	*	97	92	946	0.989439	1.05344	-0.0904216	Intron (ENST00000542434.5/240, intron 3 of 12)	10	45424084	45428486	4403	1	240	ENST00000483623.2	-19408	ENSG00000012779	ALOX5	arachidonate 5-lipoxygenase
chr10	46106614	46107566	953	*	127	83	953	1.28594	0.943403	0.446873	Promoter (2-3kb)	10	46109621	46131358	21738	1	653268	ENST00000582299.2	-2055	NA	AGAP7P	ArfGAP with GTPase domain, ankyrin repeat and PH domain 7, pseudogene
chr10	46217144	46218206	1063	*	142	90	1063	1.28903	0.91711	0.491122	Distal Intergenic	10	46233885	46273557	39673	2	100996567	ENST00000604933.2	55351	NA	ANTXRLP1	ANTXR like pseudogene 1
chr10	46253033	46254119	1087	*	101	89	1087	0.896603	0.886896	0.0157056	Exon (ENST00000604933.2/100996567, exon 9 of 14)	10	46233885	46273557	39673	2	100996567	ENST00000604933.2	19438	NA	ANTXRLP1	ANTXR like pseudogene 1
chr10	46254361	46255608	1248	*	131	115	1248	1.0129	0.998149	0.0211605	Exon (ENST00000604933.2/100996567, exon 8 of 14)	10	46233885	46273557	39673	2	100996567	ENST00000604933.2	17949	NA	ANTXRLP1	ANTXR like pseudogene 1
chr10	46265708	46266921	1214	*	132	118	1214	1.04921	1.05287	-0.00502141	Intron (ENST00000604933.2/100996567, intron 6 of 13)	10	46233885	46273557	39673	2	100996567	ENST00000604933.2	6636	NA	ANTXRLP1	ANTXR like pseudogene 1
chr10	46269432	46270385	954	*	106	85	954	1.07218	0.965123	0.151757	Exon (ENST00000604933.2/100996567, exon 3 of 14)	10	46233885	46273557	39673	2	100996567	ENST00000604933.2	3172	NA	ANTXRLP1	ANTXR like pseudogene 1
chr10	46273505	46274302	798	*	91	70	798	1.10039	0.950183	0.211739	Promoter (<=1kb)	10	46233885	46273557	39673	2	100996567	ENST00000604933.2	0	NA	ANTXRLP1	ANTXR like pseudogene 1
chr10	46287493	46290204	2712	*	329	244	2712	1.17062	0.974568	0.264434	Promoter (<=1kb)	10	46286998	46330207	43210	1	195977	ENST00000617088.4	495	ENSG00000274209	ANTXRL	ANTXR like
chr10	46303304	46304175	872	*	100	75	872	1.1066	0.931659	0.248265	Intron (ENST00000622632.4/195977, intron 10 of 18)	10	46297404	46310499	13096	1	195977	ENST00000614267.1	5900	ENSG00000274209	ANTXRL	ANTXR like
chr10	46306726	46308222	1497	*	185	127	1497	1.1925	0.918954	0.375924	3' UTR	10	46297404	46310499	13096	1	195977	ENST00000614267.1	9322	ENSG00000274209	ANTXRL	ANTXR like
chr10	46309337	46311525	2189	*	229	197	2189	1.00948	0.974838	0.0503795	3' UTR	10	46297404	46310499	13096	1	195977	ENST00000614267.1	11933	ENSG00000274209	ANTXRL	ANTXR like
chr10	46313678	46314545	868	*	100	89	868	1.1117	1.11066	0.00135028	Intron (ENST00000622632.4/195977, intron 16 of 18)	10	46297404	46310499	13096	1	195977	ENST00000614267.1	16274	ENSG00000274209	ANTXRL	ANTXR like
chr10	46322694	46323781	1088	*	121	88	1088	1.07316	0.876125	0.292659	Intron (ENST00000622632.4/195977, intron 16 of 18)	10	46297404	46310499	13096	1	195977	ENST00000614267.1	25290	ENSG00000274209	ANTXRL	ANTXR like
chr10	46325140	46327534	2395	*	262	212	2395	1.05561	0.958832	0.13873	Intron (ENST00000622632.4/195977, intron 16 of 18)	10	46297404	46310499	13096	1	195977	ENST00000614267.1	27736	ENSG00000274209	ANTXRL	ANTXR like
chr10	46328568	46331013	2446	*	277	234	2446	1.09278	1.03627	0.076605	3' UTR	10	46297404	46310499	13096	1	195977	ENST00000614267.1	31164	ENSG00000274209	ANTXRL	ANTXR like
chr10	46331142	46332199	1058	*	117	109	1058	1.06711	1.11597	-0.0645921	Distal Intergenic	10	46297404	46310499	13096	1	195977	ENST00000614267.1	33738	ENSG00000274209	ANTXRL	ANTXR like
chr10	46533628	46541302	7675	*	1116	927	7675	1.40312	1.30832	0.100923	Exon (ENST00000616785.1/643650, exon 4 of 4)	10	46549044	46555530	6487	2	9721	ENST00000374317.1	14228	ENSG00000204175	GPRIN2	G protein regulated inducer of neurite outgrowth 2
chr10	46557171	46561629	4459	*	651	597	4459	1.40881	1.45027	-0.0418459	Promoter (1-2kb)	10	46549044	46555530	6487	2	9721	ENST00000374317.1	-1641	ENSG00000204175	GPRIN2	G protein regulated inducer of neurite outgrowth 2
chr10	48605897	48608764	2868	*	389	253	2868	1.30882	0.95555	0.45386	Promoter (<=1kb)	10	48446034	48605093	159060	2	58504	ENST00000249601.8	-804	ENSG00000128805	ARHGAP22	Rho GTPase activating protein 22
chr10	58322254	58323154	901	*	130	90	901	1.39228	1.08201	0.363742	Downstream (2-3kb)	10	58325614	58327030	1417	2	112268068	ENST00000562575.1	3876	NA	LOC112268068	uncharacterized LOC112268068
chr10	63067914	63068911	998	*	116	95	998	1.12159	1.03111	0.121353	Distal Intergenic	10	63133247	63155031	21785	1	29982	ENST00000435510.6	-64336	ENSG00000148572	NRBF2	nuclear receptor binding factor 2
chr10	71747735	71749628	1894	*	273	174	1894	1.39088	0.995133	0.483041	3' UTR	10	71750916	71757630	6715	2	64115	ENST00000470317.2	8002	ENSG00000107738	VSIR	V-set immunoregulatory receptor
chr10	71888481	71889503	1023	*	170	116	1023	1.60355	1.22827	0.384637	Distal Intergenic	10	71816299	71851325	35027	2	5660	ENST00000610929.3	-37156	ENSG00000197746	PSAP	prosaposin
chr10	72323017	72324625	1609	*	201	130	1609	1.20545	0.875184	0.461911	Distal Intergenic	10	72335557	72336865	1309	2	54788	ENST00000473051.1	12240	ENSG00000148719	DNAJB12	DnaJ heat shock protein family (Hsp40) member B12
chr10	73517302	73518419	1118	*	119	96	1118	1.0271	0.930125	0.143083	5' UTR	10	73498367	73526757	28391	2	159195	ENST00000422491.6	8338	ENSG00000166348	USP54	ubiquitin specific peptidase 54
chr10	73905173	73906385	1213	*	127	87	1213	1.0103	0.77691	0.378969	Distal Intergenic	10	73909177	73913049	3873	1	5328	ENST00000481390.5	-2792	ENSG00000122861	PLAU	plasminogen activator, urokinase
chr10	73953400	73954233	834	*	84	72	834	0.9719	0.935144	0.0556199	Distal Intergenic	10	73909969	73922777	12809	2	414236	ENST00000409178.5	-30623	ENSG00000222047	C10orf55	chromosome 10 open reading frame 55
chr10	74673048	74673840	793	*	82	73	793	0.997813	0.997153	0.00095497	Intron (ENST00000672429.1/132, intron 9 of 9)	10	74527766	74530553	2788	2	102723439	ENST00000609392.1	-142495	NA	LOC102723439	uncharacterized LOC102723439
chr10	75430914	75431828	915	*	127	90	915	1.33934	1.06545	0.330059	Promoter (<=1kb)	10	75431624	76560168	1128545	1	83938	ENST00000611255.5	0	ENSG00000148655	LRMDA	leucine rich melanocyte differentiation associated
chr10	75468472	75469876	1405	*	173	109	1405	1.18817	0.840354	0.499671	Intron (ENST00000611255.5/83938, intron 2 of 6)	10	75431624	76560168	1128545	1	83938	ENST00000611255.5	36848	ENSG00000148655	LRMDA	leucine rich melanocyte differentiation associated
chr10	77263752	77264836	1085	*	165	108	1085	1.46745	1.07822	0.444662	Intron (ENST00000604624.6/3778, intron 1 of 27)	10	77249530	77309618	60089	2	3778	ENST00000639204.1	44782	ENSG00000156113	KCNMA1	potassium calcium-activated channel subfamily M alpha 1
chr10	78250018	78250937	920	*	112	77	920	1.17473	0.906598	0.373796	Promoter (1-2kb)	10	78248837	78525204	276368	1	100132987	ENST00000667413.1	1181	ENSG00000230417	LINC00856	long intergenic non-protein coding RNA 856
chr10	78952467	78954251	1785	*	422	274	1785	2.2813	1.66274	0.456295	Intron (ENST00000428862.5/283050, intron 2 of 3)	10	78943328	78962394	19067	2	283050	ENST00000428862.5	8143	ENSG00000224596	ZMIZ1-AS1	ZMIZ1 antisense RNA 1
chr10	79093252	79095194	1943	*	216	180	1943	1.07273	1.00349	0.0962619	Intron (ENST00000334512.10/57178, intron 1 of 24)	10	79068966	79316519	247554	1	57178	ENST00000334512.10	24286	ENSG00000108175	ZMIZ1	zinc finger MIZ-type containing 1
chr10	79137456	79138624	1169	*	210	137	1169	1.73346	1.26946	0.449441	Intron (ENST00000334512.10/57178, intron 2 of 24)	10	79201595	79315753	114159	1	57178	ENST00000611351.1	-62971	ENSG00000108175	ZMIZ1	zinc finger MIZ-type containing 1
chr10	79266199	79267340	1142	*	170	128	1142	1.43645	1.2141	0.242618	Intron (ENST00000334512.10/57178, intron 7 of 24)	10	79277179	79296935	19757	1	57178	ENST00000478357.1	-9839	ENSG00000108175	ZMIZ1	zinc finger MIZ-type containing 1
chr10	79282199	79283041	843	*	90	66	843	1.0302	0.848064	0.280687	Promoter (2-3kb)	10	79285453	79316528	31076	1	57178	ENST00000446377.3	-2412	ENSG00000108175	ZMIZ1	zinc finger MIZ-type containing 1
chr10	79317240	79318433	1194	*	185	167	1194	1.49512	1.51504	-0.0190953	Distal Intergenic	10	79347469	79351609	4141	1	10105	ENST00000498681.5	-29036	ENSG00000108179	PPIF	peptidylprolyl isomerase F
chr10	79321208	79322263	1056	*	115	90	1056	1.05085	0.923189	0.186864	Distal Intergenic	10	79347469	79351609	4141	1	10105	ENST00000498681.5	-25206	ENSG00000108179	PPIF	peptidylprolyl isomerase F
chr10	89253238	89254680	1443	*	132	100	1443	0.882706	0.750664	0.233765	Promoter (1-2kb)	10	89213575	89252039	38465	2	3988	ENST00000456827.5	-1199	ENSG00000107798	LIPA	lipase A, lysosomal acid type
chr10	91777977	91778715	739	*	74	71	739	0.966264	1.0407	-0.107066	Distal Intergenic	10	91782837	91790293	7457	2	100507633	ENST00000662946.1	11578	ENSG00000228701	TNKS2-AS1	TNKS2 antisense RNA 1 (head to head)
chr10	94299068	94300262	1195	*	210	161	1195	1.69574	1.45939	0.216556	Intron (ENST00000371380.7/51196, intron 23 of 31)	10	94283161	94287478	4318	2	100128054	ENST00000440198.2	-11590	ENSG00000268894	PLCE1-AS1	PLCE1 antisense RNA 1
chr10	95531774	95532601	828	*	82	74	828	0.955635	0.968085	-0.0186738	Intron (ENST00000371227.8/10580, intron 1 of 31)	10	95314737	95561355	246619	2	10580	ENST00000607232.5	28754	ENSG00000095637	SORBS1	sorbin and SH3 domain containing 1
chr10	97498855	97500822	1968	*	204	175	1968	1.00026	0.963219	0.0544418	Promoter (<=1kb)	10	97498924	97571206	72283	1	80019	ENST00000370664.4	0	ENSG00000165886	UBTD1	ubiquitin domain containing 1
chr10	98393934	98395101	1168	*	162	124	1168	1.33838	1.14998	0.218881	Promoter (<=1kb)	10	98395218	98395307	90	2	100302133	ENST00000408492.1	206	ENSG00000284415	MIR1287	microRNA 1287
chr10	101063339	101064863	1525	*	146	122	1525	0.923829	0.866567	0.0923147	Promoter (<=1kb)	10	101063078	101067890	4813	1	81621	ENST00000477267.1	261	ENSG00000107821	KAZALD1	Kazal type serine peptidase inhibitor domain 1
chr10	101070953	101072767	1815	*	294	198	1815	1.56307	1.18168	0.403543	Distal Intergenic	10	101066299	101068131	1833	1	81621	ENST00000465807.1	4654	ENSG00000107821	KAZALD1	Kazal type serine peptidase inhibitor domain 1
chr10	101453397	101454477	1081	*	202	143	1081	1.80316	1.43292	0.331568	Exon (ENST00000465182.1/8945, exon 2 of 6)	10	101535384	101551191	15808	1	8945	ENST00000493877.1	-80907	ENSG00000166167	BTRC	beta-transducin repeat containing E3 ubiquitin protein ligase
chr10	102156929	102158011	1083	*	116	99	1083	1.03357	0.990191	0.0618519	3' UTR	10	102160730	102163866	3137	1	9221	ENST00000477977.1	-2719	ENSG00000166197	NOLC1	nucleolar and coiled-body phosphoprotein 1
chr10	102226630	102227748	1119	*	148	99	1119	1.27626	0.958335	0.413324	Promoter (<=1kb)	10	102226299	102229589	3291	1	83401	ENST00000370005.4	331	ENSG00000119915	ELOVL3	ELOVL fatty acid elongase 3
chr10	102322677	102323532	856	*	85	75	856	0.958195	0.949073	0.0137998	Intron (ENST00000369983.3/8729, intron 3 of 39)	10	102359099	102361187	2089	1	8729	ENST00000476019.1	-35567	ENSG00000107862	GBF1	golgi brefeldin A resistant guanine nucleotide exchange factor 1
chr10	102599508	102600461	954	*	140	92	954	1.41608	1.0446	0.438949	Exon (ENST00000369902.7/51684, exon 8 of 12)	10	102590809	102599543	8735	1	51684	ENST00000471000.1	8699	ENSG00000107882	SUFU	SUFU negative regulator of hedgehog signaling
chr10	102812078	102813393	1316	*	211	139	1316	1.54716	1.14412	0.435386	3' UTR	10	102830948	102831703	756	2	1586	ENST00000469683.1	18310	ENSG00000148795	CYP17A1	cytochrome P450 family 17 subfamily A member 1
chr10	103618329	103619414	1086	*	153	107	1086	1.35947	1.06725	0.349148	Intron (ENST00000369774.8/9644, intron 10 of 14)	10	103571677	103577902	6226	1	9148	ENST00000465048.1	46652	ENSG00000107954	NEURL1	neuralized E3 ubiquitin protein ligase 1
chr10	110076515	110078032	1518	*	285	196	1518	1.81168	1.39861	0.373336	Promoter (<=1kb)	10	110077005	110112906	35902	1	120	ENST00000473669.5	0	ENSG00000148700	ADD3	adducin 3
chr10	113990285	113991869	1585	*	155	113	1585	0.94365	0.772256	0.289173	Distal Intergenic	10	114043866	114046904	3039	1	153	ENST00000369295.4	-51997	ENSG00000043591	ADRB1	adrenoceptor beta 1
chr10	119189418	119190492	1075	*	135	87	1075	1.21181	0.876643	0.4671	Distal Intergenic	10	119167720	119178812	11093	2	10935	ENST00000298510.4	-10606	ENSG00000165672	PRDX3	peroxiredoxin 3
chr10	119305604	119306801	1198	*	155	122	1198	1.24849	1.1031	0.178615	Intron (ENST00000392870.3/2869, intron 1 of 15)	10	119377972	119378043	72	1	100616398	ENST00000580598.1	-71171	ENSG00000265719	MIR4681	microRNA 4681
chr10	124340737	124342073	1337	*	192	137	1337	1.38573	1.10994	0.320158	Distal Intergenic	10	124398021	124403336	5316	2	4942	ENST00000471127.1	61263	ENSG00000065154	OAT	ornithine aminotransferase
chr10	124640337	124642728	2392	*	531	385	2392	2.14211	1.74346	0.297081	Intron (ENST00000494792.1/9679, intron 9 of 9)	10	124612833	124613384	552	1	64077	ENST00000492187.1	27504	ENSG00000107902	LHPP	phospholysine phosphohistidine inorganic pyrophosphate phosphatase
chr10	124676315	124677795	1481	*	276	181	1481	1.7983	1.32384	0.441906	Intron (ENST00000494792.1/9679, intron 9 of 9)	10	124703625	124714217	10593	1	101927944	ENST00000448422.2	-25830	NA	FAM53B-AS1	FAM53B antisense RNA 1
chr10	128064207	128065474	1268	*	353	224	1268	2.68636	1.91355	0.489397	Promoter (1-2kb)	10	128062919	128070841	7923	1	5791	ENST00000492479.1	1288	ENSG00000132334	PTPRE	protein tyrosine phosphatase receptor type E
chr10	130242775	130243778	1004	*	133	112	1004	1.27828	1.20836	0.081155	Intron (ENST00000648275.1/ENST00000648275.1, intron 1 of 1)	10	130179374	130180382	1009	1	10539	ENST00000496195.1	63401	ENSG00000108010	GLRX3	glutaredoxin 3
chr10	132255242	132256173	932	*	110	76	932	1.1389	0.883303	0.36666	Intron (ENST00000368622.5/282974, intron 1 of 11)	10	132207492	132249108	41617	2	282974	ENST00000462160.5	-6134	ENSG00000165752	STK32C	serine/threonine kinase 32C
chr10	132393541	132394566	1026	*	125	116	1026	1.17563	1.22468	-0.0589692	Distal Intergenic	10	132397168	132417528	20361	1	170394	ENST00000631148.2	-2602	ENSG00000171813	PWWP2B	PWWP domain containing 2B
chr10	132421469	132422877	1409	*	160	122	1409	1.09577	0.937909	0.224418	Distal Intergenic	10	132444327	132447920	3594	1	170393	ENST00000490765.4	-21450	NA	C10orf91	chromosome 10 open reading frame 91 (putative)
chr10	132424959	132426173	1215	*	134	119	1215	1.06423	1.06092	0.00449895	Distal Intergenic	10	132444327	132447920	3594	1	170393	ENST00000490765.4	-18154	NA	C10orf91	chromosome 10 open reading frame 91 (putative)
chr10	132534418	132535468	1051	*	112	104	1051	1.02831	1.07187	-0.0598573	Promoter (2-3kb)	10	132537787	132783480	245694	1	3632	ENST00000368594.8	-2319	ENSG00000068383	INPP5A	inositol polyphosphate-5-phosphatase A
chr10	132562971	132564593	1623	*	211	157	1623	1.25451	1.04784	0.259706	Intron (ENST00000368594.8/3632, intron 1 of 15)	10	132538139	132710456	172318	1	3632	ENST00000423490.5	24832	ENSG00000068383	INPP5A	inositol polyphosphate-5-phosphatase A
chr10	132571475	132572826	1352	*	260	182	1352	1.85569	1.45817	0.347801	Intron (ENST00000368594.8/3632, intron 1 of 15)	10	132538139	132710456	172318	1	3632	ENST00000423490.5	33336	ENSG00000068383	INPP5A	inositol polyphosphate-5-phosphatase A
chr10	133111396	133112240	845	*	91	61	845	1.03919	0.781961	0.410285	Intron (ENST00000607359.5/84435, intron 14 of 15)	10	133102246	133131428	29183	1	84435	ENST00000392606.2	9150	ENSG00000197177	ADGRA1	adhesion G protein-coupled receptor A1
chr10	133245298	133246368	1071	*	167	130	1071	1.50465	1.31482	0.194564	Promoter (1-2kb)	10	133246479	133247535	1057	2	574448	ENST00000669738.1	1167	ENSG00000284219	MIR202	microRNA 202
chr10	133687523	133688270	748	*	101	74	748	1.30295	1.07162	0.281986	Distal Intergenic	10	133623895	133626795	2901	2	441581	ENST00000425520.2	-60728	ENSG00000225899	FRG2B	FSHD region gene 2 family member B
chr10	133689088	133690409	1322	*	196	150	1322	1.43065	1.22906	0.219119	Distal Intergenic	10	133623895	133626795	2901	2	441581	ENST00000425520.2	-62293	ENSG00000225899	FRG2B	FSHD region gene 2 family member B
chr11	35077432	35078610	1179	*	136	90	1179	1.1131	0.826877	0.428837	Distal Intergenic	11	35136234	35137726	1493	2	100507144	ENST00000530263.1	59116	ENSG00000255521	LOC100507144	uncharacterized LOC100507144
chr11	67599977	67601171	1195	*	213	152	1195	1.71997	1.3778	0.32001	Downstream (1-2kb)	11	67605653	67612554	6902	1	4723	ENST00000647561.1	-4482	ENSG00000167792	NDUFV1	NADH:ubiquinone oxidoreductase core subunit V1
chr11	68009747	68010751	1005	*	110	99	1005	1.05617	1.06704	-0.0147694	Promoter (<=1kb)	11	68010323	68028676	18354	1	221	ENST00000615463.4	0	ENSG00000006534	ALDH3B1	aldehyde dehydrogenase 3 family member B1
chr11	642252	643155	904	*	110	93	904	1.17417	1.11436	0.0754284	Downstream (1-2kb)	11	639057	639793	737	1	1815	ENST00000528733.1	3195	ENSG00000069696	DRD4	dopamine receptor D4
chr11	3135212	3137281	2070	*	325	216	2070	1.51503	1.1303	0.422636	Intron (ENST00000263650.12/114879, intron 1 of 21)	11	3122026	3129329	7304	2	114879	ENST00000526122.5	-5883	ENSG00000021762	OSBPL5	oxysterol binding protein like 5
chr11	10725072	10726059	988	*	106	83	988	1.03528	0.909983	0.186109	Exon (ENST00000384131.1/ENST00000384131.1, exon 1 of 1)	11	10751246	10779746	28501	1	9646	ENST00000361367.7	-25187	ENSG00000198730	CTR9	CTR9 homolog, Paf1/RNA polymerase II complex component
chr11	11416172	11417608	1437	*	271	176	1437	1.81979	1.32669	0.455945	Intron (ENST00000227756.5/374378, intron 3 of 10)	11	11351942	11353250	1309	2	283106	ENST00000528848.3	-62922	ENSG00000254598	CSNK2A3	casein kinase 2 alpha 3
chr11	14411606	14412635	1030	*	149	119	1030	1.39591	1.25147	0.157578	Distal Intergenic	11	14278682	14364506	85825	2	22800	ENST00000529237.5	-47100	ENSG00000133818	RRAS2	RAS related 2
chr11	20611711	20612574	864	*	172	131	864	1.92098	1.64236	0.226069	Intron (ENST00000525748.5/9152, intron 5 of 15)	11	20599594	20654890	55297	1	9152	ENST00000298923.11	12117	ENSG00000165970	SLC6A5	solute carrier family 6 member 5
chr11	33884991	33885875	885	*	110	88	885	1.19938	1.07709	0.155156	Intron (ENST00000257818.3/4005, intron 1 of 5)	11	33858576	33892076	33501	2	4005	ENST00000257818.3	6201	ENSG00000135363	LMO2	LIM domain only 2
chr11	33893428	33894411	984	*	148	113	984	1.45136	1.24393	0.222502	Promoter (1-2kb)	11	33858576	33892076	33501	2	4005	ENST00000257818.3	-1352	ENSG00000135363	LMO2	LIM domain only 2
chr11	35992376	35993183	808	*	85	97	808	1.01512	1.30039	-0.357294	Intron (ENST00000524419.5/143458, intron 1 of 5)	11	36010098	36010204	107	1	100616311	ENST00000579824.1	-16915	ENSG00000263389	MIR3973	microRNA 3973
chr11	36090954	36091901	948	*	254	165	948	2.58544	1.88533	0.45559	Intron (ENST00000524419.5/143458, intron 2 of 5)	11	36109925	36229211	119287	1	143458	ENST00000534091.1	-18024	ENSG00000179241	LDLRAD3	low density lipoprotein receptor class A domain containing 3
chr11	45092648	45094095	1448	*	177	113	1448	1.17954	0.845322	0.480654	Promoter (1-2kb)	11	45095806	45224908	129103	1	56981	ENST00000530656.5	-1711	ENSG00000019485	PRDM11	PR/SET domain 11
chr11	45102082	45102960	879	*	98	76	879	1.07584	0.936563	0.20001	Intron (ENST00000530656.5/56981, intron 1 of 6)	11	45095806	45224908	129103	1	56981	ENST00000530656.5	6276	ENSG00000019485	PRDM11	PR/SET domain 11
chr11	45185031	45186033	1003	*	144	97	1003	1.38538	1.04757	0.40324	Promoter (2-3kb)	11	45182917	45226183	43267	1	56981	ENST00000528980.1	2114	ENSG00000019485	PRDM11	PR/SET domain 11
chr11	47138759	47139794	1036	*	132	88	1036	1.22948	0.9201	0.41819	Promoter (1-2kb)	11	47137696	47155952	18257	1	79096	ENST00000529980.5	1063	ENSG00000149179	C11orf49	chromosome 11 open reading frame 49
chr11	47394410	47395365	956	*	154	146	956	1.55443	1.65427	-0.0898105	Intron (ENST00000666926.1/ENST00000666926.1, intron 2 of 2)	11	47400970	47401042	73	1	100616222	ENST00000582237.1	-5605	ENSG00000264583	MIR4487	microRNA 4487
chr11	57432537	57433430	894	*	129	94	894	1.39239	1.13894	0.289866	Distal Intergenic	11	57406956	57427580	20625	2	29015	ENST00000352187.5	-4957	ENSG00000134802	SLC43A3	solute carrier family 43 member 3
chr11	59766852	59767758	907	*	116	90	907	1.23413	1.07485	0.199355	Intron (ENST00000641815.1/6809, intron 2 of 11)	11	59755459	59789201	33743	1	6809	ENST00000530498.1	11393	ENSG00000166900	STX3	syntaxin 3
chr11	60848341	60849496	1156	*	223	143	1156	1.86147	1.33996	0.474256	Promoter (<=1kb)	11	60847473	60850546	3074	1	79080	ENST00000545580.1	868	ENSG00000110104	CCDC86	coiled-coil domain containing 86
chr11	61696378	61697419	1042	*	116	77	1042	1.07423	0.800452	0.424422	Intron (ENST00000257215.10/747, intron 1 of 19)	11	61680467	61747000	66534	1	747	ENST00000540717.1	15911	ENSG00000134780	DAGLA	diacylglycerol lipase alpha
chr11	62025099	62026262	1164	*	170	109	1164	1.4093	1.01434	0.474434	Distal Intergenic	11	61964285	61967634	3350	2	2495	ENST00000273550.12	-57465	ENSG00000167996	FTH1	ferritin heavy chain 1
chr11	63503230	63504143	914	*	96	85	914	1.01352	1.00736	0.00879909	Promoter (1-2kb)	11	63506084	63516767	10684	1	85329	ENST00000255684.9	-1941	ENSG00000133317	LGALS12	galectin 12
chr11	63505455	63506645	1191	*	196	127	1191	1.58801	1.15506	0.459253	Promoter (<=1kb)	11	63506084	63516767	10684	1	85329	ENST00000255684.9	0	ENSG00000133317	LGALS12	galectin 12
chr11	63961215	63962201	987	*	132	87	987	1.29052	0.954804	0.434678	Distal Intergenic	11	63952403	63954474	2072	1	79829	ENST00000542633.1	8812	ENSG00000110583	NAA40	N(alpha)-acetyltransferase 40, NatD catalytic subunit
chr11	64334532	64335533	1002	*	114	108	1002	1.09786	1.16753	-0.08877	Distal Intergenic	11	64340204	64357534	17331	1	283234	ENST00000356786.10	-4671	ENSG00000168071	CCDC88B	coiled-coil domain containing 88B
chr11	64499320	64500352	1033	*	130	112	1033	1.21437	1.17444	0.0482404	Distal Intergenic	11	64449074	64451657	2584	1	100996455	ENST00000316124.3	50246	ENSG00000181908	LINC02724	long intergenic non-protein coding RNA 2724
chr11	64744930	64746134	1205	*	218	148	1205	1.74573	1.33041	0.391958	Promoter (<=1kb)	11	64726911	64745456	18546	2	10235	ENST00000354024.7	0	ENSG00000068831	RASGRP2	RAS guanyl releasing protein 2
chr11	64762782	64763867	1086	*	128	115	1086	1.13734	1.14704	-0.0122625	Downstream (<1kb)	11	64746398	64759974	13577	2	5837	ENST00000164139.4	-2808	ENSG00000068976	PYGM	glycogen phosphorylase, muscle associated
chr11	64764025	64764772	748	*	71	62	748	0.915936	0.897847	0.0287783	3' UTR	11	64765604	64767617	2014	2	7536	ENST00000413725.5	2845	ENSG00000168066	SF1	splicing factor 1
chr11	64875388	64876666	1279	*	149	120	1279	1.12415	1.0163	0.145505	Promoter (<=1kb)	11	64859945	64875666	15722	2	10938	ENST00000455148.1	0	ENSG00000110047	EHD1	EH domain containing 1
chr11	64876941	64878303	1363	*	234	154	1363	1.65664	1.22387	0.436806	Promoter (<=1kb)	11	64854612	64877917	23306	2	10938	ENST00000421510.5	0	ENSG00000110047	EHD1	EH domain containing 1
chr11	66371675	66372965	1291	*	121	109	1291	0.904415	0.91456	-0.0160936	Promoter (<=1kb)	11	66362521	66371760	9240	2	3177	ENST00000357440.7	0	ENSG00000174669	SLC29A2	solute carrier family 29 member 2
chr11	66420889	66422251	1363	*	162	141	1363	1.14691	1.12056	0.0335262	Promoter (<=1kb)	11	66421004	66423504	2501	1	266743	ENST00000639555.1	0	ENSG00000174576	NPAS4	neuronal PAS domain protein 4
chr11	67024026	67025809	1784	*	330	212	1784	1.78496	1.28722	0.471629	Promoter (<=1kb)	11	67023386	67040205	16820	1	91683	ENST00000526281.1	640	ENSG00000173227	SYT12	synaptotagmin 12
chr11	67196823	67197679	857	*	97	69	857	1.09219	0.872128	0.324616	Exon (ENST00000444002.3/ENST00000444002.3, exon 1 of 1)	11	67207568	67215673	8106	1	22992	ENST00000528380.1	-9889	ENSG00000173120	KDM2A	lysine demethylase 2A
chr11	67416735	67417834	1100	*	119	100	1100	1.04391	0.984735	0.0841891	Promoter (<=1kb)	11	67416196	67425605	9410	1	57571	ENST00000531388.1	539	ENSG00000172508	CARNS1	carnosine synthase 1
chr11	70364912	70365865	954	*	175	126	954	1.7701	1.43065	0.307159	Promoter (<=1kb)	11	70364342	70384394	20053	1	8500	ENST00000530548.5	570	ENSG00000131626	PPFIA1	PTPRF interacting protein alpha 1
chr11	70419659	70420579	921	*	85	93	921	0.89057	1.09379	-0.29654	Promoter (<=1kb)	11	70420125	70429125	9001	1	2017	ENST00000527962.5	0	ENSG00000085733	CTTN	cortactin
chr11	70716980	70717882	903	*	102	92	903	1.08999	1.1036	-0.0179091	Promoter (<=1kb)	11	70469435	70718003	248569	2	22941	ENST00000659264.1	121	ENSG00000162105	SHANK2	SH3 and multiple ankyrin repeat domains 2
chr11	72100061	72101030	970	*	124	82	970	1.23355	0.915702	0.429872	Promoter (<=1kb)	11	72097820	72100725	2906	2	55004	ENST00000539797.5	0	ENSG00000149357	LAMTOR1	late endosomal/lysosomal adaptor, MAPK and MTOR activator 1
chr11	72763843	72764542	700	*	82	72	700	1.13038	1.11416	0.0208545	Intron (ENST00000359373.9/116985, intron 1 of 33)	11	72755062	72759381	4320	2	10809	ENST00000536728.5	-4462	ENSG00000214530	STARD10	StAR related lipid transfer domain containing 10
chr11	77141557	77143363	1807	*	215	153	1807	1.14812	0.91716	0.324033	5' UTR	11	77138185	77142822	4638	1	4647	ENST00000660626.1	3372	ENSG00000137474	MYO7A	myosin VIIA
chr11	88420179	88421170	992	*	104	116	992	1.01165	1.26666	-0.324314	Distal Intergenic	11	88320811	88337761	16951	2	1075	ENST00000524463.5	-82418	ENSG00000109861	CTSC	cathepsin C
chr11	93772244	93773318	1075	*	111	72	1075	0.996376	0.725498	0.457718	Intron (ENST00000638767.1/9440, intron 7 of 18)	11	93784227	93812362	28136	1	9440	ENST00000640804.1	-10909	ENSG00000042429	MED17	mediator complex subunit 17
chr11	94237438	94239352	1915	*	473	349	1915	2.38342	1.9741	0.271841	Exon (ENST00000506309.6/ENST00000506309.6, exon 1 of 3)	11	94305592	94307692	2101	1	390243	ENST00000328458.5	-66240	ENSG00000183560	IZUMO1R	IZUMO1 receptor, JUNO
chr11	94574056	94575359	1304	*	156	111	1304	1.1544	0.922056	0.324214	5' UTR	11	94567691	94583496	15806	1	143689	ENST00000545603.1	6365	ENSG00000134627	PIWIL4	piwi like RNA-mediated gene silencing 4
chr11	96013882	96014814	933	*	114	79	933	1.17905	0.917186	0.362337	Intron (ENST00000524717.6/84441, intron 2 of 4)	11	95978755	96093520	114766	2	84441	ENST00000618849.1	78706	ENSG00000184384	MAML2	mastermind like transcriptional coactivator 2
chr11	110496934	110497940	1007	*	124	95	1007	1.18823	1.02189	0.217568	Distal Intergenic	11	110429948	110464884	34937	1	2230	ENST00000260270.3	66986	ENSG00000137714	FDX1	ferredoxin 1
chr11	114082455	114083617	1163	*	451	316	1163	3.74201	2.9432	0.34643	Intron (ENST00000335953.9/7704, intron 2 of 6)	11	114064412	114247344	182933	1	7704	ENST00000539918.5	18043	ENSG00000109906	ZBTB16	zinc finger and BTB domain containing 16
chr11	114168615	114170164	1550	*	176	138	1550	1.09569	0.964405	0.184135	Intron (ENST00000335953.9/7704, intron 3 of 6)	11	114180766	114247296	66531	1	7704	ENST00000545851.5	-10602	ENSG00000109906	ZBTB16	zinc finger and BTB domain containing 16
chr11	117072219	117073229	1011	*	140	98	1011	1.33624	1.04999	0.347801	Intron (ENST00000445177.5/23387, intron 1 of 24)	11	116845593	117098271	252679	2	23387	ENST00000415541.5	25042	ENSG00000160584	SIK3	SIK family kinase 3
chr11	117690056	117691438	1383	*	182	120	1383	1.26987	0.939877	0.434132	Intron (ENST00000651296.2/57453, intron 3 of 32)	11	117427773	117797091	369319	2	57453	ENST00000527706.5	105653	ENSG00000177103	DSCAML1	DS cell adhesion molecule like 1
chr11	117828380	117829353	974	*	109	93	974	1.07988	1.03428	0.062253	Promoter (<=1kb)	11	117820070	117828698	8629	2	486	ENST00000528014.5	0	ENSG00000137731	FXYD2	FXYD domain containing ion transport regulator 2
chr11	117950552	117951541	990	*	114	86	990	1.11116	0.940969	0.239853	Distal Intergenic	11	117907454	117929459	22006	2	84000	ENST00000526090.1	-21093	ENSG00000137747	TMPRSS13	transmembrane serine protease 13
chr11	118080871	118082009	1139	*	146	125	1139	1.23691	1.18877	0.0572678	Intron (ENST00000616579.4/56649, intron 1 of 11)	11	118077173	118099171	21999	1	56649	ENST00000520063.1	3698	ENSG00000137648	TMPRSS4	transmembrane serine protease 4
chr11	118435862	118436578	717	*	100	83	717	1.34583	1.25392	0.102044	Promoter (<=1kb)	11	118436490	118523917	87428	1	4297	ENST00000389506.10	0	ENSG00000118058	KMT2A	lysine methyltransferase 2A
chr11	119367500	119368592	1093	*	130	126	1093	1.14771	1.24871	-0.121685	Promoter (<=1kb)	11	119367438	119413071	45634	1	100499227	ENST00000668500.1	62	NA	USP2-AS1	USP2 antisense RNA 1 (head to head)
chr11	122696354	122698409	2056	*	293	190	2056	1.37516	1.00102	0.458129	Intron (ENST00000284273.6/84959, intron 1 of 13)	11	122709262	122779595	70334	1	84959	ENST00000526386.5	-10853	ENSG00000154127	UBASH3B	ubiquitin associated and SH3 domain containing B
chr11	122717150	122718306	1157	*	154	98	1157	1.28439	0.917497	0.485304	Intron (ENST00000284273.6/84959, intron 1 of 13)	11	122709262	122779595	70334	1	84959	ENST00000526386.5	7888	ENSG00000154127	UBASH3B	ubiquitin associated and SH3 domain containing B
chr11	124670462	124671320	859	*	86	69	859	0.966082	0.870098	0.150968	Promoter (<=1kb)	11	124654655	124669612	14958	2	54414	ENST00000533613.1	-850	ENSG00000110013	SIAE	sialic acid acetylesterase
chr11	128475684	128477480	1797	*	183	129	1797	0.982679	0.777595	0.3377	Intron (ENST00000535549.5/2113, intron 2 of 3)	11	128462544	128463950	1407	2	2113	ENST00000530924.2	-11734	ENSG00000134954	ETS1	ETS proto-oncogene 1, transcription factor
chr12	18873968	18878372	4405	*	504	482	4405	1.10406	1.18526	-0.102382	Distal Intergenic	12	18738119	18739188	1070	1	93661	ENST00000317658.5	135849	ENSG00000177938	CAPZA3	capping actin protein of muscle Z-line subunit alpha 3
chr12	18742745	18743892	1148	*	137	103	1148	1.15156	0.971868	0.244759	Distal Intergenic	12	18738119	18739188	1070	1	93661	ENST00000317658.5	4626	ENSG00000177938	CAPZA3	capping actin protein of muscle Z-line subunit alpha 3
chr12	19003641	19007287	3647	*	436	337	3647	1.15361	1.00094	0.204807	Distal Intergenic	12	19129752	19202003	72252	1	54477	ENST00000540972.5	-122465	ENSG00000052126	PLEKHA5	pleckstrin homology domain containing A5
chr12	19267089	19268165	1077	*	118	106	1077	1.05724	1.06611	-0.0120499	Intron (ENST00000429027.6/54477, intron 8 of 31)	12	19257474	19307560	50087	1	54477	ENST00000510738.2	9615	ENSG00000052126	PLEKHA5	pleckstrin homology domain containing A5
chr12	19398636	19399663	1028	*	124	114	1028	1.16396	1.20122	-0.0454662	Distal Intergenic	12	19404045	19493829	89785	1	121536	ENST00000538425.5	-4382	ENSG00000139154	AEBP2	AE binding protein 2
chr12	20446572	20449370	2799	*	294	215	2799	1.01357	0.832047	0.284707	Intron (ENST00000359062.3/5139, intron 1 of 15)	12	20370125	20557224	187100	1	5139	ENST00000542675.1	76447	ENSG00000172572	PDE3A	phosphodiesterase 3A
chr12	20839854	20840999	1146	*	123	131	1146	1.03569	1.23822	-0.257681	Intron (ENST00000540853.5/28234, intron 2 of 7)	12	20855092	20861054	5963	1	28234	ENST00000545880.1	-14093	ENSG00000111700	SLCO1B3	solute carrier organic anion transporter family member 1B3
chr12	21233518	21234570	1053	*	108	102	1053	0.989701	1.04926	-0.0843103	Intron (ENST00000256958.3/10599, intron 14 of 14)	12	21273942	21324681	50740	2	6579	ENST00000480394.5	90111	ENSG00000084453	SLCO1A2	solute carrier organic anion transporter family member 1A2
chr12	21495630	21497212	1583	*	165	147	1583	1.0058	1.00589	-0.000122607	Intron (ENST00000444129.7/5965, intron 2 of 14)	12	21469802	21501551	31750	2	5965	ENST00000421138.6	4339	ENSG00000004700	RECQL	RecQ like helicase
chr12	22412584	22413695	1112	*	119	77	1112	1.03264	0.750063	0.461259	Intron (ENST00000661495.1/ENST00000661495.1, intron 1 of 3)	12	22456971	22458864	1894	2	9847	ENST00000543888.1	45169	ENSG00000111731	C2CD5	C2 calcium dependent domain containing 5
chr12	22543326	22544423	1098	*	136	120	1098	1.19521	1.18383	0.0137998	Promoter (<=1kb)	12	22449545	22544409	94865	2	9847	ENST00000396028.6	0	ENSG00000111731	C2CD5	C2 calcium dependent domain containing 5
chr12	22937392	22939254	1863	*	225	169	1863	1.16541	0.982621	0.246129	Intron (ENST00000538317.6/ENST00000538317.6, intron 3 of 11)	12	22964577	23188807	224231	1	101928441	ENST00000651851.1	-25323	ENSG00000256321	LOC101928441	uncharacterized LOC101928441
chr12	24901597	24904859	3263	*	383	348	3263	1.13264	1.15525	-0.0285154	Promoter (<=1kb)	12	24814803	24902296	87494	2	586	ENST00000538118.5	0	ENSG00000060982	BCAT1	branched chain amino acid transaminase 1
chr12	25689724	25690681	958	*	102	82	958	1.02741	0.927172	0.148101	Distal Intergenic	12	25546510	25648579	102070	2	160492	ENST00000542224.1	-41145	ENSG00000152936	LMNTD1	lamin tail domain containing 1
chr12	25820125	25821880	1756	*	206	197	1756	1.13201	1.21522	-0.102324	Distal Intergenic	12	25874020	25874079	60	2	100422897	ENST00000638058.1	52199	ENSG00000283603	MIR4302	microRNA 4302
chr12	26345202	26347147	1946	*	217	166	1946	1.07603	0.924011	0.219739	Intron (ENST00000535324.1/ENST00000535324.1, intron 1 of 5)	12	26411213	26427937	16725	2	3709	ENST00000538984.1	80790	ENSG00000123104	ITPR2	inositol 1,4,5-trisphosphate receptor type 2
chr12	26869414	26870083	670	*	70	69	670	1.00817	1.11554	-0.146014	Distal Intergenic	12	26335352	26833194	497843	2	3709	ENST00000381340.8	-36220	ENSG00000123104	ITPR2	inositol 1,4,5-trisphosphate receptor type 2
chr12	27000137	27001749	1613	*	180	138	1613	1.07683	0.926738	0.216556	Promoter (1-2kb)	12	26980566	27003285	22720	2	51768	ENST00000543655.5	1536	ENSG00000064115	TM7SF3	transmembrane 7 superfamily member 3
chr12	27393191	27395607	2417	*	279	228	2417	1.11387	1.02181	0.124459	Exon (ENST00000500498.2/101928646, exon 2 of 4)	12	27368336	27420590	52255	1	56938	ENST00000542388.1	24855	ENSG00000029153	ARNTL2	aryl hydrocarbon receptor nuclear translocator like 2
chr12	27918332	27919219	888	*	84	88	888	0.912798	1.07345	-0.233887	Distal Intergenic	12	27961668	27969494	7827	2	5744	ENST00000538310.1	50275	ENSG00000087494	PTHLH	parathyroid hormone like hormone
chr12	29228415	29229312	898	*	100	74	898	1.07456	0.892622	0.26763	Intron (ENST00000551451.5/55711, intron 1 of 2)	12	29223745	29334072	110328	1	55711	ENST00000547116.5	4670	ENSG00000064763	FAR2	fatty acyl-CoA reductase 2
chr12	6635100	6636042	943	*	140	111	943	1.4326	1.27504	0.168095	Promoter (<=1kb)	12	6618835	6635959	17125	2	57121	ENST00000329858.9	0	ENSG00000184574	LPAR5	lysophosphatidic acid receptor 5
chr12	18693615	18694849	1235	*	127	107	1235	0.992305	0.938488	0.0804452	Promoter (<=1kb)	12	18683182	18695037	11856	2	89869	ENST00000534932.5	188	ENSG00000139151	PLCZ1	phospholipase C zeta 1
chr12	18775999	18777889	1891	*	221	227	1891	1.12774	1.30031	-0.205418	Distal Intergenic	12	18738119	18739188	1070	1	93661	ENST00000317658.5	37880	ENSG00000177938	CAPZA3	capping actin protein of muscle Z-line subunit alpha 3
chr12	18807859	18814826	6968	*	989	722	6968	1.36961	1.12238	0.287199	Distal Intergenic	12	18738119	18739188	1070	1	93661	ENST00000317658.5	69740	ENSG00000177938	CAPZA3	capping actin protein of muscle Z-line subunit alpha 3
chr12	18821168	18825816	4649	*	582	471	4649	1.20801	1.09742	0.13852	Distal Intergenic	12	18738119	18739188	1070	1	93661	ENST00000317658.5	83049	ENSG00000177938	CAPZA3	capping actin protein of muscle Z-line subunit alpha 3
chr12	18857230	18858895	1666	*	217	204	1666	1.25688	1.32638	-0.0776466	Distal Intergenic	12	18738119	18739188	1070	1	93661	ENST00000317658.5	119111	ENSG00000177938	CAPZA3	capping actin protein of muscle Z-line subunit alpha 3
chr12	18890099	18894699	4601	*	479	429	4601	1.0046	1.00999	-0.00772447	Distal Intergenic	12	18738119	18739188	1070	1	93661	ENST00000317658.5	151980	ENSG00000177938	CAPZA3	capping actin protein of muscle Z-line subunit alpha 3
chr12	18906640	18909669	3030	*	381	294	3030	1.21336	1.05103	0.207202	Distal Intergenic	12	18738119	18739188	1070	1	93661	ENST00000317658.5	168521	ENSG00000177938	CAPZA3	capping actin protein of muscle Z-line subunit alpha 3
chr12	18938439	18939976	1538	*	167	146	1538	1.04778	1.02827	0.0271073	Distal Intergenic	12	19129752	19202003	72252	1	54477	ENST00000540972.5	-189776	ENSG00000052126	PLEKHA5	pleckstrin homology domain containing A5
chr12	18955219	18956443	1225	*	146	129	1225	1.15007	1.14068	0.0118248	Distal Intergenic	12	19129752	19202003	72252	1	54477	ENST00000540972.5	-173309	ENSG00000052126	PLEKHA5	pleckstrin homology domain containing A5
chr12	18988777	18990527	1751	*	198	178	1751	1.09116	1.10115	-0.0131493	Distal Intergenic	12	19129752	19202003	72252	1	54477	ENST00000540972.5	-139225	ENSG00000052126	PLEKHA5	pleckstrin homology domain containing A5
chr12	19021406	19022389	984	*	111	95	984	1.08852	1.04578	0.0577878	Distal Intergenic	12	19129752	19202003	72252	1	54477	ENST00000540972.5	-107363	ENSG00000052126	PLEKHA5	pleckstrin homology domain containing A5
chr12	19037261	19040263	3003	*	380	309	3003	1.22106	1.11459	0.13162	Distal Intergenic	12	19129752	19202003	72252	1	54477	ENST00000540972.5	-89489	ENSG00000052126	PLEKHA5	pleckstrin homology domain containing A5
chr12	19051202	19055517	4316	*	525	369	4316	1.17378	0.926098	0.341924	Distal Intergenic	12	19129752	19202003	72252	1	54477	ENST00000540972.5	-74235	ENSG00000052126	PLEKHA5	pleckstrin homology domain containing A5
chr12	19070725	19071728	1004	*	111	105	1004	1.06684	1.13284	-0.0866021	Distal Intergenic	12	19129752	19202003	72252	1	54477	ENST00000540972.5	-58024	ENSG00000052126	PLEKHA5	pleckstrin homology domain containing A5
chr12	19102054	19103827	1774	*	183	161	1774	0.995419	0.98307	0.0180105	Distal Intergenic	12	19129752	19202003	72252	1	54477	ENST00000540972.5	-25925	ENSG00000052126	PLEKHA5	pleckstrin homology domain containing A5
chr12	19201402	19202831	1430	*	155	139	1430	1.04593	1.05291	-0.00958914	Promoter (2-3kb)	12	19205262	19265817	60556	1	54477	ENST00000538305.5	-2431	ENSG00000052126	PLEKHA5	pleckstrin homology domain containing A5
chr12	19216003	19218529	2527	*	263	252	2527	1.00429	1.08021	-0.105133	Intron (ENST00000429027.6/54477, intron 3 of 31)	12	19205325	19376397	171073	1	54477	ENST00000424268.5	10678	ENSG00000052126	PLEKHA5	pleckstrin homology domain containing A5
chr12	19234121	19235099	979	*	102	94	979	1.00537	1.04006	-0.048936	Promoter (1-2kb)	12	19236924	19361662	124739	1	54477	ENST00000536974.5	-1825	ENSG00000052126	PLEKHA5	pleckstrin homology domain containing A5
chr12	19249861	19251700	1840	*	200	159	1840	1.04887	0.936033	0.164201	Intron (ENST00000429027.6/54477, intron 3 of 31)	12	19257474	19307560	50087	1	54477	ENST00000510738.2	-5774	ENSG00000052126	PLEKHA5	pleckstrin homology domain containing A5
chr12	19283179	19286112	2934	*	308	264	2934	1.01298	0.974666	0.0556199	Promoter (<=1kb)	12	19283637	19320585	36949	1	54477	ENST00000538677.1	0	ENSG00000052126	PLEKHA5	pleckstrin homology domain containing A5
chr12	19331514	19334733	3220	*	370	319	3220	1.1088	1.07312	0.0471964	Intron (ENST00000429027.6/54477, intron 20 of 31)	12	19322518	19376397	53880	1	54477	ENST00000538972.1	8996	ENSG00000052126	PLEKHA5	pleckstrin homology domain containing A5
chr12	19348041	19350995	2955	*	348	250	2955	1.1364	0.91642	0.310387	Exon (ENST00000429027.6/54477, exon 25 of 32)	12	19322518	19376397	53880	1	54477	ENST00000538972.1	25523	ENSG00000052126	PLEKHA5	pleckstrin homology domain containing A5
chr12	19380037	19383246	3210	*	354	275	3210	1.06416	0.927982	0.197545	Distal Intergenic	12	19404045	19493829	89785	1	121536	ENST00000538425.5	-20799	ENSG00000139154	AEBP2	AE binding protein 2
chr12	19478610	19483814	5205	*	694	566	5205	1.28661	1.1779	0.127361	Intron (ENST00000538425.5/121536, intron 3 of 3)	12	19500093	19720801	220709	1	121536	ENST00000512223.6	-16279	ENSG00000139154	AEBP2	AE binding protein 2
chr12	19512410	19514949	2540	*	344	250	2540	1.30687	1.06615	0.293708	Exon (ENST00000541908.5/121536, exon 6 of 8)	12	19500129	19553272	53144	1	121536	ENST00000398731.3	12281	ENSG00000139154	AEBP2	AE binding protein 2
chr12	19545765	19547074	1310	*	128	128	1310	0.94286	1.0584	-0.166772	Intron (ENST00000512223.6/121536, intron 4 of 4)	12	19500129	19553272	53144	1	121536	ENST00000398731.3	45636	ENSG00000139154	AEBP2	AE binding protein 2
chr12	19724822	19727634	2813	*	367	279	2813	1.25894	1.07435	0.228742	Distal Intergenic	12	19500129	19553272	53144	1	121536	ENST00000398731.3	224693	ENSG00000139154	AEBP2	AE binding protein 2
chr12	19823523	19825012	1490	*	195	162	1490	1.26286	1.17772	0.100708	Intron (ENST00000535764.1/ENST00000535764.1, intron 1 of 4)	12	20014780	20098868	84089	1	100506393	ENST00000536666.1	-189768	ENSG00000256287	LINC02398	long intergenic non-protein coding RNA 2398
chr12	19970906	19973647	2742	*	334	247	2742	1.17541	0.975757	0.268565	Intron (ENST00000535764.1/ENST00000535764.1, intron 3 of 4)	12	20014780	20098868	84089	1	100506393	ENST00000536666.1	-41133	ENSG00000256287	LINC02398	long intergenic non-protein coding RNA 2398
chr12	20037193	20037787	595	*	58	58	595	0.940632	1.0559	-0.166772	Intron (ENST00000536666.1/100506393, intron 2 of 2)	12	20014780	20098868	84089	1	100506393	ENST00000536666.1	22413	ENSG00000256287	LINC02398	long intergenic non-protein coding RNA 2398
chr12	20135042	20137293	2252	*	278	238	2252	1.1912	1.14478	0.0573508	Promoter (<=1kb)	12	20120980	20136085	15106	2	105369684	ENST00000655208.1	0	NA	LINC02468	long intergenic non-protein coding RNA 2468
chr12	20200538	20203853	3316	*	428	306	3316	1.24548	0.999583	0.317307	Distal Intergenic	12	20125579	20136125	10547	2	105369684	ENST00000670018.1	-64413	NA	LINC02468	long intergenic non-protein coding RNA 2468
chr12	20216975	20218628	1654	*	190	170	1654	1.10848	1.11333	-0.0063078	Distal Intergenic	12	20125579	20136125	10547	2	105369684	ENST00000670018.1	-80850	NA	LINC02468	long intergenic non-protein coding RNA 2468
chr12	20232267	20234679	2413	*	271	244	2413	1.08373	1.09533	-0.0153608	Distal Intergenic	12	20125579	20136125	10547	2	105369684	ENST00000670018.1	-96142	NA	LINC02468	long intergenic non-protein coding RNA 2468
chr12	20347807	20349025	1219	*	135	135	1219	1.06866	1.19962	-0.166772	Distal Intergenic	12	20369245	20684381	315137	1	5139	ENST00000359062.3	-20220	ENSG00000172572	PDE3A	phosphodiesterase 3A
chr12	20479001	20480508	1508	*	136	112	1508	0.870254	0.804505	0.113335	Intron (ENST00000359062.3/5139, intron 1 of 15)	12	20571864	20680517	108654	1	5139	ENST00000544307.1	-91356	ENSG00000172572	PDE3A	phosphodiesterase 3A
chr12	20660134	20661985	1852	*	210	221	1852	1.09418	1.2926	-0.24043	Intron (ENST00000359062.3/5139, intron 15 of 15)	12	20695355	20696975	1621	1	53919	ENST00000534996.5	-33370	ENSG00000139155	SLCO1C1	solute carrier organic anion transporter family member 1C1
chr12	20676397	20677267	871	*	90	79	871	0.997087	0.982474	0.0212999	Intron (ENST00000359062.3/5139, intron 15 of 15)	12	20695355	20696975	1621	1	53919	ENST00000534996.5	-18088	ENSG00000139155	SLCO1C1	solute carrier organic anion transporter family member 1C1
chr12	20790102	20791883	1782	*	208	174	1782	1.12633	1.05768	0.0907237	Distal Intergenic	12	20810702	20875381	64680	1	28234	ENST00000540853.5	-18819	ENSG00000111700	SLCO1B3	solute carrier organic anion transporter family member 1B3
chr12	20807550	20809086	1537	*	162	150	1537	1.01707	1.05713	-0.0557412	Promoter (1-2kb)	12	20810702	20875381	64680	1	28234	ENST00000540853.5	-1616	ENSG00000111700	SLCO1B3	solute carrier organic anion transporter family member 1B3
chr12	20889552	20890606	1055	*	132	114	1055	1.20734	1.17048	0.0447316	Intron (ENST00000381545.7/28234, intron 13 of 15)	12	20862459	20902333	39875	1	28234	ENST00000544370.1	27093	ENSG00000111700	SLCO1B3	solute carrier organic anion transporter family member 1B3
chr12	20902071	20906402	4332	*	518	508	4332	1.15385	1.27024	-0.138649	3' UTR	12	20862459	20902333	39875	1	28234	ENST00000544370.1	39612	ENSG00000111700	SLCO1B3	solute carrier organic anion transporter family member 1B3
chr12	20937869	20939204	1336	*	172	157	1336	1.24231	1.27293	-0.0351285	Intron (ENST00000381541.7/338821, intron 3 of 13)	12	20962768	21090106	127339	1	338821	ENST00000648739.1	-23564	ENSG00000205754	SLCO1B7	solute carrier organic anion transporter family member 1B7 (putative)
chr12	21675389	21676202	814	*	89	71	814	1.05505	0.944813	0.159214	Intron (ENST00000541860.1/ENST00000541860.1, intron 1 of 1)	12	21654355	21657971	3617	2	3945	ENST00000544151.1	-17418	ENSG00000111716	LDHB	lactate dehydrogenase B
chr12	22052819	22053437	619	*	71	55	619	1.10682	0.962463	0.201615	Promoter (1-2kb)	12	22055119	22060906	5788	1	55907	ENST00000538498.1	-1682	ENSG00000111726	CMAS	cytidine monophosphate N-acetylneuraminic acid synthetase
chr12	22101232	22102645	1414	*	136	130	1414	0.928107	0.995878	-0.101677	Intron (ENST00000544732.5/6489, intron 3 of 5)	12	22060642	22062413	1772	1	55907	ENST00000537658.1	40590	ENSG00000111726	CMAS	cytidine monophosphate N-acetylneuraminic acid synthetase
chr12	22215838	22216818	981	*	117	81	981	1.15087	0.894392	0.363742	Intron (ENST00000544732.5/6489, intron 2 of 5)	12	22223272	22249046	25775	2	6489	ENST00000538256.1	32228	ENSG00000111728	ST8SIA1	ST8 alpha-N-acetyl-neuraminide alpha-2,8-sialyltransferase 1
chr12	22297836	22298980	1145	*	132	111	1145	1.11244	1.0501	0.0832058	Intron (ENST00000396037.8/6489, intron 1 of 4)	12	22107275	22287194	179920	2	6489	ENST00000545524.5	-10642	ENSG00000111728	ST8SIA1	ST8 alpha-N-acetyl-neuraminide alpha-2,8-sialyltransferase 1
chr12	22330048	22331880	1833	*	190	175	1833	1.00023	1.03416	-0.048128	Promoter (2-3kb)	12	22248826	22334163	85338	2	6489	ENST00000541868.1	2283	ENSG00000111728	ST8SIA1	ST8 alpha-N-acetyl-neuraminide alpha-2,8-sialyltransferase 1
chr12	22462095	22463246	1152	*	130	106	1152	1.08893	0.996702	0.127675	Intron (ENST00000661495.1/ENST00000661495.1, intron 1 of 3)	12	22456971	22458864	1894	2	9847	ENST00000543888.1	-3231	ENSG00000111731	C2CD5	C2 calcium dependent domain containing 5
chr12	22903873	22904850	978	*	112	117	978	1.10506	1.29586	-0.229782	Intron (ENST00000538317.6/ENST00000538317.6, intron 3 of 11)	12	22964577	23188807	224231	1	101928441	ENST00000651851.1	-59727	ENSG00000256321	LOC101928441	uncharacterized LOC101928441
chr12	22920342	22921902	1561	*	172	138	1561	1.06325	0.957609	0.150968	Intron (ENST00000538317.6/ENST00000538317.6, intron 3 of 11)	12	22964577	23188807	224231	1	101928441	ENST00000651851.1	-42675	ENSG00000256321	LOC101928441	uncharacterized LOC101928441
chr12	23297322	23298979	1658	*	178	146	1658	1.03596	0.953851	0.119136	Distal Intergenic	12	23175648	23191587	15940	1	101928441	ENST00000545400.1	121674	ENSG00000256321	LOC101928441	uncharacterized LOC101928441
chr12	24591732	24592684	953	*	98	83	953	0.992297	0.943403	0.0728979	Distal Intergenic	12	24566964	24584168	17205	2	144360	ENST00000483544.1	-7564	ENSG00000197503	LINC00477	long intergenic non-protein coding RNA 477
chr12	24624912	24626028	1117	*	137	134	1117	1.18352	1.29946	-0.13483	Distal Intergenic	12	24566964	24584168	17205	2	144360	ENST00000483544.1	-40744	ENSG00000197503	LINC00477	long intergenic non-protein coding RNA 477
chr12	25050874	25053179	2306	*	247	196	2306	1.03358	0.92068	0.166885	Promoter (<=1kb)	12	25052255	25066409	14155	1	4033	ENST00000555141.5	0	ENSG00000118308	LRMP	lymphoid restricted membrane protein
chr12	25067054	25067667	614	*	73	58	614	1.14726	1.02323	0.165071	Intron (ENST00000636465.1/4033, intron 22 of 38)	12	25075740	25090147	14408	1	4033	ENST00000557472.1	-8073	ENSG00000118308	LRMP	lymphoid restricted membrane protein
chr12	25313280	25313994	715	*	77	71	715	1.03919	1.07563	-0.0497331	Distal Intergenic	12	25209168	25250936	41769	2	3845	ENST00000557334.5	-62344	ENSG00000133703	KRAS	KRAS proto-oncogene, GTPase
chr12	25376477	25379019	2543	*	283	214	2543	1.07386	0.911548	0.236419	Distal Intergenic	12	25209168	25250936	41769	2	3845	ENST00000557334.5	-125541	ENSG00000133703	KRAS	KRAS proto-oncogene, GTPase
chr12	25411286	25412713	1428	*	154	114	1428	1.04064	0.864746	0.267124	Intron (ENST00000543629.5/160492, intron 4 of 4)	12	25502925	25519961	17037	2	160492	ENST00000539523.1	107248	ENSG00000152936	LMNTD1	lamin tail domain containing 1
chr12	25591766	25593288	1523	*	164	168	1523	1.03909	1.19487	-0.201538	Exon (ENST00000546101.1/ENST00000546101.1, exon 1 of 2)	12	25526798	25630750	103953	2	160492	ENST00000538178.5	37462	ENSG00000152936	LMNTD1	lamin tail domain containing 1
chr12	25722180	25723709	1530	*	169	155	1530	1.06587	1.09737	-0.0420174	Distal Intergenic	12	25546510	25648579	102070	2	160492	ENST00000542224.1	-73601	ENSG00000152936	LMNTD1	lamin tail domain containing 1
chr12	25755555	25756623	1069	*	116	110	1069	1.0471	1.11462	-0.0901512	Distal Intergenic	12	25546510	25648579	102070	2	160492	ENST00000542224.1	-106976	ENSG00000152936	LMNTD1	lamin tail domain containing 1
chr12	25902459	25905428	2970	*	326	267	2970	1.05918	0.973794	0.12126	Distal Intergenic	12	25874020	25874079	60	2	100422897	ENST00000638058.1	-28380	ENSG00000283603	MIR4302	microRNA 4302
chr12	25983403	25985529	2127	*	236	186	2127	1.07066	0.947235	0.176712	Intron (ENST00000381352.7/11228, intron 1 of 5)	12	25995004	26072871	77868	1	11228	ENST00000541490.5	-9475	ENSG00000123094	RASSF8	Ras association domain family member 8
chr12	26230279	26231335	1057	*	116	132	1057	1.05899	1.35273	-0.353186	3' UTR	12	26195673	26252920	57248	1	8082	ENST00000535504.1	34606	ENSG00000123096	SSPN	sarcospan
chr12	26247067	26247739	673	*	74	86	673	1.06102	1.38419	-0.383584	Intron (ENST00000534829.5/ENST00000534829.5, intron 1 of 3)	12	26195673	26252920	57248	1	8082	ENST00000535504.1	51394	ENSG00000123096	SSPN	sarcospan
chr12	26311319	26313064	1746	*	189	165	1746	1.04454	1.02365	0.0291477	Intron (ENST00000540392.1/ENST00000540392.1, intron 2 of 3)	12	26411213	26427937	16725	2	3709	ENST00000538984.1	114873	ENSG00000123104	ITPR2	inositol 1,4,5-trisphosphate receptor type 2
chr12	26361445	26363992	2548	*	309	271	2548	1.17022	1.15208	0.0225415	Intron (ENST00000535324.1/ENST00000535324.1, intron 1 of 5)	12	26411213	26427937	16725	2	3709	ENST00000538984.1	63945	ENSG00000123104	ITPR2	inositol 1,4,5-trisphosphate receptor type 2
chr12	26393630	26396010	2381	*	260	173	2381	1.05371	0.787044	0.420967	Intron (ENST00000535324.1/ENST00000535324.1, intron 1 of 5)	12	26411213	26427937	16725	2	3709	ENST00000538984.1	31927	ENSG00000123104	ITPR2	inositol 1,4,5-trisphosphate receptor type 2
chr12	26456744	26460336	3593	*	453	387	3593	1.2166	1.16672	0.060405	Intron (ENST00000381340.8/3709, intron 45 of 56)	12	26411213	26427937	16725	2	3709	ENST00000538984.1	-28807	ENSG00000123104	ITPR2	inositol 1,4,5-trisphosphate receptor type 2
chr12	26525006	26526497	1492	*	178	133	1492	1.15122	0.965595	0.253679	Intron (ENST00000381340.8/3709, intron 37 of 56)	12	26494206	26495560	1355	2	3709	ENST00000543958.1	-29446	ENSG00000123104	ITPR2	inositol 1,4,5-trisphosphate receptor type 2
chr12	26558163	26560083	1921	*	215	174	1921	1.07999	0.981147	0.138477	Intron (ENST00000381340.8/3709, intron 35 of 56)	12	26494206	26495560	1355	2	3709	ENST00000543958.1	-62603	ENSG00000123104	ITPR2	inositol 1,4,5-trisphosphate receptor type 2
chr12	26573024	26575365	2342	*	300	193	2342	1.23607	0.892653	0.469589	Intron (ENST00000381340.8/3709, intron 34 of 56)	12	26621182	26630714	9533	2	3709	ENST00000545902.1	55349	ENSG00000123104	ITPR2	inositol 1,4,5-trisphosphate receptor type 2
chr12	26656209	26657801	1593	*	186	140	1593	1.12669	0.951972	0.243103	Exon (ENST00000381340.8/3709, exon 18 of 57)	12	26621182	26630714	9533	2	3709	ENST00000545902.1	-25495	ENSG00000123104	ITPR2	inositol 1,4,5-trisphosphate receptor type 2
chr12	26686313	26689729	3417	*	407	263	3417	1.14937	0.833725	0.463194	Exon (ENST00000381340.8/3709, exon 11 of 57)	12	26695602	26715728	20127	2	3709	ENST00000540791.1	25999	ENSG00000123104	ITPR2	inositol 1,4,5-trisphosphate receptor type 2
chr12	26834257	26836994	2738	*	388	294	2738	1.36744	1.16312	0.233468	Promoter (1-2kb)	12	26335352	26833194	497843	2	3709	ENST00000381340.8	-1063	ENSG00000123104	ITPR2	inositol 1,4,5-trisphosphate receptor type 2
chr12	26852424	26854172	1749	*	221	153	1749	1.2193	0.947575	0.363742	Distal Intergenic	12	26335352	26833194	497843	2	3709	ENST00000381340.8	-19230	ENSG00000123104	ITPR2	inositol 1,4,5-trisphosphate receptor type 2
chr12	26882508	26886336	3829	*	449	379	3829	1.13154	1.07218	0.0777451	Distal Intergenic	12	26905185	26906484	1300	2	55726	ENST00000538016.1	20148	ENSG00000064102	INTS13	integrator complex subunit 13
chr12	26918468	26919977	1510	*	166	126	1510	1.06082	0.903869	0.230987	Promoter (<=1kb)	12	26914020	26919069	5050	2	55726	ENST00000542392.4	0	ENSG00000064102	INTS13	integrator complex subunit 13
chr12	27016619	27018722	2104	*	270	182	2104	1.2383	0.936996	0.402248	Promoter (2-3kb)	12	26995361	27014434	19074	2	51768	ENST00000543088.5	-2185	ENSG00000064115	TM7SF3	transmembrane 7 superfamily member 3
chr12	27049887	27051034	1148	*	129	110	1148	1.08432	1.03792	0.0630951	Intron (ENST00000538186.5/9412, intron 3 of 4)	12	27022577	27066240	43664	1	9412	ENST00000538186.5	27310	ENSG00000152944	MED21	mediator complex subunit 21
chr12	27080685	27083460	2776	*	293	235	2776	1.01849	0.916981	0.151467	Promoter (<=1kb)	12	27081058	27082514	1457	2	728858	ENST00000429849.2	0	ENSG00000214700	C12orf71	chromosome 12 open reading frame 71
chr12	27194779	27197710	2932	*	321	257	2932	1.05645	0.94947	0.154032	Distal Intergenic	12	27243968	27309197	65230	1	23012	ENST00000541191.5	-46258	ENSG00000211455	STK38L	serine/threonine kinase 38 like
chr12	27213070	27214983	1914	*	212	200	1914	1.06881	1.13188	-0.0827082	Distal Intergenic	12	27243968	27309197	65230	1	23012	ENST00000541191.5	-28985	ENSG00000211455	STK38L	serine/threonine kinase 38 like
chr12	27229419	27230617	1199	*	121	107	1199	0.973811	0.966666	0.0106238	Distal Intergenic	12	27243968	27309197	65230	1	23012	ENST00000541191.5	-13351	ENSG00000211455	STK38L	serine/threonine kinase 38 like
chr12	27245852	27247267	1416	*	157	110	1416	1.0699	0.841476	0.346489	Promoter (<=1kb)	12	27245657	27309197	63541	1	23012	ENST00000543246.5	195	ENSG00000211455	STK38L	serine/threonine kinase 38 like
chr12	27295095	27297622	2528	*	305	256	2528	1.16421	1.09692	0.085893	Promoter (1-2kb)	12	27293628	27309197	15570	1	23012	ENST00000544969.5	1467	ENSG00000211455	STK38L	serine/threonine kinase 38 like
chr12	27311780	27314572	2793	*	290	228	2793	1.00193	0.884252	0.180247	Promoter (<=1kb)	12	27314563	27322934	8372	1	23012	ENST00000536093.5	0	ENSG00000211455	STK38L	serine/threonine kinase 38 like
chr12	27326771	27329260	2490	*	302	220	2490	1.17035	0.957052	0.290273	Distal Intergenic	12	27332854	27425289	92436	1	56938	ENST00000544915.5	-3594	ENSG00000029153	ARNTL2	aryl hydrocarbon receptor nuclear translocator like 2
chr12	27572210	27574422	2213	*	228	188	2213	0.994173	0.920213	0.111529	Intron (ENST00000538433.5/8496, intron 1 of 4)	12	27599348	27647789	48442	1	8496	ENST00000542187.1	-24926	ENSG00000110841	PPFIBP1	PPFIA binding protein 1
chr12	27606827	27609893	3067	*	327	254	3067	1.02883	0.897082	0.19769	Exon (ENST00000542428.1/ENST00000542428.1, exon 1 of 1)	12	27599348	27647789	48442	1	8496	ENST00000542187.1	7479	ENSG00000110841	PPFIBP1	PPFIA binding protein 1
chr12	27704968	27706372	1405	*	141	131	1405	0.968392	1.00997	-0.0606441	Intron (ENST00000538640.2/ENST00000538640.2, intron 1 of 1)	12	27710822	27735500	24679	1	60488	ENST00000536569.1	-4450	ENSG00000061794	MRPS35	mitochondrial ribosomal protein S35
chr12	27819243	27820328	1086	*	124	112	1086	1.10179	1.11712	-0.0199311	Distal Intergenic	12	27787635	27791926	4292	1	57542	ENST00000540301.1	31608	ENSG00000087448	KLHL42	kelch like family member 42
chr12	28982565	28983356	792	*	75	67	792	0.913786	0.916351	-0.00404298	Distal Intergenic	12	29149103	29297078	147976	1	55711	ENST00000551451.5	-165747	ENSG00000064763	FAR2	fatty acyl-CoA reductase 2
chr12	29064656	29066248	1593	*	178	158	1593	1.07823	1.07437	0.00518021	Distal Intergenic	12	29149103	29297078	147976	1	55711	ENST00000551451.5	-82855	ENSG00000064763	FAR2	fatty acyl-CoA reductase 2
chr12	29538452	29540377	1926	*	208	185	1926	1.04211	1.04047	0.00228578	Intron (ENST00000539277.6/83857, intron 10 of 17)	12	29505977	29519454	13478	2	83857	ENST00000552925.5	-18998	ENSG00000133687	TMTC1	transmembrane O-mannosyltransferase targeting cadherins 1
chr12	29556261	29557183	923	*	89	70	923	0.930458	0.821502	0.179678	Exon (ENST00000539277.6/83857, exon 10 of 18)	12	29505977	29519454	13478	2	83857	ENST00000552925.5	-36807	ENSG00000133687	TMTC1	transmembrane O-mannosyltransferase targeting cadherins 1
chr12	29572851	29574148	1298	*	142	124	1298	1.05566	1.03481	0.0287783	Intron (ENST00000539277.6/83857, intron 8 of 17)	12	29568721	29604224	35504	2	83857	ENST00000550354.1	30076	ENSG00000133687	TMTC1	transmembrane O-mannosyltransferase targeting cadherins 1
chr12	40482478	40485130	2653	*	334	309	2653	1.21484	1.26163	-0.0545312	Exon (ENST00000454784.9/283463, exon 56 of 173)	12	40520579	40523642	3064	1	283463	ENST00000398702.7	-35449	ENSG00000205592	MUC19	mucin 19, oligomeric
chr12	108609317	108610209	893	*	99	88	893	1.06977	1.06744	0.00315253	Distal Intergenic	12	108591963	108598320	6358	2	338773	ENST00000549031.1	-10997	ENSG00000183160	TMEM119	transmembrane protein 119
chr12	112786943	112787606	664	*	66	60	664	0.959145	0.978803	-0.029269	Intron (ENST00000549736.5/22895, intron 3 of 6)	12	112791149	112868476	77328	1	22895	ENST00000547728.5	-3543	ENSG00000089169	RPH3A	rabphilin 3A
chr12	116374597	116376502	1906	*	219	197	1906	1.10874	1.11958	-0.0140372	Intron (ENST00000548506.1/ENST00000548506.1, intron 1 of 4)	12	116428252	116428318	67	2	100616309	ENST00000582069.1	51816	ENSG00000264037	MIR4472-2	microRNA 4472-2
chr12	116604623	116605899	1277	*	168	143	1277	1.26948	1.21299	0.0656736	Distal Intergenic	12	116559381	116576606	17226	1	643246	ENST00000556529.4	45242	ENSG00000258102	MAP1LC3B2	microtubule associated protein 1 light chain 3 beta 2
chr12	121716689	121717947	1259	*	187	134	1259	1.43326	1.1529	0.314033	Intron (ENST00000342607.10/144404, intron 1 of 12)	12	121712752	121782068	69317	1	144404	ENST00000449592.7	3937	ENSG00000188735	TMEM120B	transmembrane protein 120B
chr12	122994017	122995191	1175	*	135	91	1175	1.10868	0.83891	0.402248	Exon (ENST00000320201.8/57605, exon 14 of 25)	12	122997438	123006120	8683	2	57605	ENST00000436074.6	10929	ENSG00000090975	PITPNM2	phosphatidylinositol transfer protein membrane associated 2
chr12	124451981	124454057	2077	*	234	188	2077	1.08715	0.980468	0.149003	Intron (ENST00000405201.5/9612, intron 6 of 46)	12	124429395	124430641	1247	2	9612	ENST00000494460.1	-21340	ENSG00000196498	NCOR2	nuclear receptor corepressor 2
chr12	124744502	124749040	4539	*	614	422	4539	1.30532	1.00708	0.374223	Distal Intergenic	12	124777873	124786493	8621	2	949	ENST00000545305.1	37453	ENSG00000073060	SCARB1	scavenger receptor class B member 1
chr12	130646016	130646925	910	*	111	89	910	1.17704	1.0594	0.15191	Intron (ENST00000643940.1/23504, intron 1 of 21)	12	130456496	130633861	177366	2	23504	ENST00000541840.2	-12155	ENSG00000060709	RIMBP2	RIMS binding protein 2
chr12	12305	13694	1390	*	172	134	1390	1.19405	1.04424	0.193403	Exon (ENST00000535849.1/ENST00000535849.1, exon 1 of 4)	12	14522	32015	17494	2	100288778	ENST00000400706.3	18321	ENSG00000226210	WASH8P	WAS protein family homolog 8, pseudogene
chr12	21121	22875	1755	*	207	141	1755	1.13816	0.87027	0.387163	Intron (ENST00000400706.3/100288778, intron 2 of 10)	12	14522	32015	17494	2	100288778	ENST00000400706.3	9140	ENSG00000226210	WASH8P	WAS protein family homolog 8, pseudogene
chr12	53156	55552	2397	*	308	327	2397	1.23991	1.47772	-0.253133	Distal Intergenic	12	66767	178455	111689	1	440073	ENST00000538872.6	-11215	ENSG00000120645	IQSEC3	IQ motif and Sec7 domain ArfGEF 3
chr12	55753	59459	3707	*	515	413	3707	1.34058	1.20681	0.151658	Distal Intergenic	12	66767	178455	111689	1	440073	ENST00000538872.6	-7308	ENSG00000120645	IQSEC3	IQ motif and Sec7 domain ArfGEF 3
chr12	168205	169427	1223	*	228	163	1223	1.79894	1.44369	0.317389	Promoter (<=1kb)	12	168978	171466	2489	1	440073	ENST00000540907.5	0	ENSG00000120645	IQSEC3	IQ motif and Sec7 domain ArfGEF 3
chr12	591177	592220	1044	*	176	137	1044	1.62675	1.42145	0.194627	Exon (ENST00000538067.1/ENST00000538067.1, exon 2 of 2)	12	585865	586486	622	2	105369595	ENST00000538943.1	-4691	NA	LOC105369595	uncharacterized LOC105369595
chr12	1842158	1843269	1112	*	156	114	1112	1.35372	1.11048	0.28574	Intron (ENST00000537784.5/93589, intron 3 of 14)	12	1791963	1854037	62075	2	93589	ENST00000537784.5	10768	ENSG00000151062	CACNA2D4	calcium voltage-gated channel auxiliary subunit alpha2delta 4
chr12	2035333	2036376	1044	*	198	132	1044	1.83009	1.36957	0.41819	Intron (ENST00000543114.1/775, intron 1 of 1)	12	2048352	2049463	1112	1	100874369	ENST00000541871.1	-11976	ENSG00000256257	CACNA1C-IT2	CACNA1C intronic transcript 2
chr12	2255483	2256334	852	*	78	88	852	0.883413	1.11881	-0.340802	Intron (ENST00000327702.12/775, intron 3 of 47)	12	2269776	2288937	19162	1	100874370	ENST00000542680.1	-13442	NA	CACNA1C-IT3	CACNA1C intronic transcript 3
chr12	2294524	2295491	968	*	125	84	968	1.24607	0.939974	0.406694	Intron (ENST00000327702.12/775, intron 3 of 47)	12	2269776	2288937	19162	1	100874370	ENST00000542680.1	24748	NA	CACNA1C-IT3	CACNA1C intronic transcript 3
chr12	3727918	3729351	1434	*	222	143	1434	1.49387	1.08019	0.467772	Exon (ENST00000514026.2/84766, exon 2 of 2)	12	3647943	3753097	105155	2	84766	ENST00000252322.1	23746	ENSG00000130038	CRACR2A	calcium release activated channel regulator 2A
chr12	6336445	6337865	1421	*	249	170	1421	1.69088	1.29589	0.383839	Promoter (2-3kb)	12	6331872	6334244	2373	2	7132	ENST00000437813.7	-2201	ENSG00000067182	TNFRSF1A	TNF receptor superfamily member 1A
chr12	7677187	7678048	862	*	92	67	862	1.02989	0.841937	0.2907	Distal Intergenic	12	7649400	7665908	16509	2	339	ENST00000229304.5	-11279	ENSG00000111701	APOBEC1	apolipoprotein B mRNA editing enzyme catalytic subunit 1
chr12	8537852	8538608	757	*	191	121	757	2.4347	1.73142	0.491793	Promoter (<=1kb)	12	8534581	8539255	4675	2	26253	ENST00000537698.1	647	ENSG00000166523	CLEC4E	C-type lectin domain family 4 member E
chr12	12171744	12172637	894	*	101	75	894	1.09017	0.908732	0.26262	Intron (ENST00000298566.2/79370, intron 5 of 6)	12	12186806	12203323	16518	2	4040	ENST00000545658.1	30686	ENSG00000070018	LRP6	LDL receptor related protein 6
chr12	18521086	18521696	611	*	65	57	611	1.02655	1.01052	0.0227053	Intron (ENST00000433979.5/5288, intron 23 of 31)	12	18371181	18372715	1535	1	5288	ENST00000538458.1	149905	ENSG00000139144	PIK3C2G	phosphatidylinositol-4-phosphate 3-kinase catalytic subunit type 2 gamma
chr12	18679730	18681144	1415	*	141	122	1415	0.961549	0.933932	0.0420415	Downstream (2-3kb)	12	18683182	18695037	11856	2	89869	ENST00000534932.5	13893	ENSG00000139151	PLCZ1	phospholipase C zeta 1
chr12	18689227	18691197	1971	*	226	208	1971	1.10645	1.14311	-0.0470332	Intron (ENST00000536023.1/89869, intron 1 of 2)	12	18683182	18695037	11856	2	89869	ENST00000534932.5	3840	ENSG00000139151	PLCZ1	phospholipase C zeta 1
chr12	18692461	18693226	766	*	66	67	766	0.831426	0.947454	-0.188468	Promoter (1-2kb)	12	18683182	18695037	11856	2	89869	ENST00000534932.5	1811	ENSG00000139151	PLCZ1	phospholipase C zeta 1
chr12	18695255	18696307	1053	*	106	106	1053	0.971373	1.09041	-0.166772	Promoter (<=1kb)	12	18683169	18695078	11910	2	89869	ENST00000536023.1	-177	ENSG00000139151	PLCZ1	phospholipase C zeta 1
chr12	18698648	18699746	1099	*	128	147	1099	1.12388	1.44888	-0.366445	Promoter (1-2kb)	12	18696191	18701590	5400	2	89869	ENST00000540515.1	1844	ENSG00000139151	PLCZ1	phospholipase C zeta 1
chr12	18703097	18704910	1814	*	253	160	1814	1.34583	0.955421	0.494293	Promoter (1-2kb)	12	18696191	18701590	5400	2	89869	ENST00000540515.1	-1507	ENSG00000139151	PLCZ1	phospholipase C zeta 1
chr12	18707685	18709480	1796	*	228	196	1796	1.225	1.18212	0.0514077	Intron (ENST00000648272.1/89869, intron 6 of 13)	12	18688088	18712910	24823	2	89869	ENST00000540421.5	3430	ENSG00000139151	PLCZ1	phospholipase C zeta 1
chr12	18721147	18722390	1244	*	139	125	1244	1.07821	1.08843	-0.0136157	Promoter (1-2kb)	12	18683182	18719613	36432	2	89869	ENST00000540270.5	-1534	ENSG00000139151	PLCZ1	phospholipase C zeta 1
chr12	18723509	18724397	889	*	93	108	889	1.00946	1.31593	-0.382501	5' UTR	12	18683182	18719613	36432	2	89869	ENST00000540270.5	-3896	ENSG00000139151	PLCZ1	phospholipase C zeta 1
chr12	18724892	18725949	1058	*	133	101	1058	1.21304	1.03406	0.230298	Intron (ENST00000536931.1/ENST00000536931.1, intron 2 of 2)	12	18683182	18719613	36432	2	89869	ENST00000540270.5	-5279	ENSG00000139151	PLCZ1	phospholipase C zeta 1
chr12	18733985	18735162	1178	*	129	99	1178	1.0567	0.910337	0.215098	Promoter (2-3kb)	12	18683187	18737469	54283	2	89869	ENST00000539875.5	2307	ENSG00000139151	PLCZ1	phospholipase C zeta 1
chr12	18737034	18738167	1134	*	119	121	1134	1.01261	1.1558	-0.190818	Promoter (<=1kb)	12	18683176	18738100	54925	2	89869	ENST00000648272.1	0	ENSG00000139151	PLCZ1	phospholipase C zeta 1
chr12	18738224	18739674	1451	*	162	152	1451	1.07735	1.13472	-0.07485	Promoter (<=1kb)	12	18738119	18739188	1070	1	93661	ENST00000317658.5	105	ENSG00000177938	CAPZA3	capping actin protein of muscle Z-line subunit alpha 3
chr12	18740372	18741204	833	*	96	97	833	1.11208	1.26136	-0.181723	Promoter (2-3kb)	12	18738119	18739188	1070	1	93661	ENST00000317658.5	2253	ENSG00000177938	CAPZA3	capping actin protein of muscle Z-line subunit alpha 3
chr12	18743900	18745433	1534	*	184	164	1534	1.15745	1.15806	-0.000762525	Distal Intergenic	12	18738119	18739188	1070	1	93661	ENST00000317658.5	5781	ENSG00000177938	CAPZA3	capping actin protein of muscle Z-line subunit alpha 3
chr12	18745684	18746323	640	*	71	65	640	1.0705	1.10013	-0.0393932	Distal Intergenic	12	18738119	18739188	1070	1	93661	ENST00000317658.5	7565	ENSG00000177938	CAPZA3	capping actin protein of muscle Z-line subunit alpha 3
chr12	18746848	18747870	1023	*	116	107	1023	1.09419	1.13297	-0.0502585	Distal Intergenic	12	18738119	18739188	1070	1	93661	ENST00000317658.5	8729	ENSG00000177938	CAPZA3	capping actin protein of muscle Z-line subunit alpha 3
chr12	18748362	18750877	2516	*	285	240	2516	1.09306	1.03327	0.081155	Distal Intergenic	12	18738119	18739188	1070	1	93661	ENST00000317658.5	10243	ENSG00000177938	CAPZA3	capping actin protein of muscle Z-line subunit alpha 3
chr12	18752157	18752981	825	*	85	86	825	0.994199	1.12916	-0.183646	Distal Intergenic	12	18738119	18739188	1070	1	93661	ENST00000317658.5	14038	ENSG00000177938	CAPZA3	capping actin protein of muscle Z-line subunit alpha 3
chr12	18753381	18755432	2052	*	258	192	2052	1.21325	1.01353	0.259492	Distal Intergenic	12	18738119	18739188	1070	1	93661	ENST00000317658.5	15262	ENSG00000177938	CAPZA3	capping actin protein of muscle Z-line subunit alpha 3
chr12	18757307	18759200	1894	*	236	229	1894	1.20238	1.30969	-0.123333	Distal Intergenic	12	18738119	18739188	1070	1	93661	ENST00000317658.5	19188	ENSG00000177938	CAPZA3	capping actin protein of muscle Z-line subunit alpha 3
chr12	18760343	18761759	1417	*	174	160	1417	1.18492	1.2231	-0.0457571	Distal Intergenic	12	18738119	18739188	1070	1	93661	ENST00000317658.5	22224	ENSG00000177938	CAPZA3	capping actin protein of muscle Z-line subunit alpha 3
chr12	18761811	18763981	2171	*	231	210	2171	1.02674	1.04778	-0.029269	Distal Intergenic	12	18738119	18739188	1070	1	93661	ENST00000317658.5	23692	ENSG00000177938	CAPZA3	capping actin protein of muscle Z-line subunit alpha 3
chr12	18767145	18768837	1693	*	171	146	1693	0.974648	0.934131	0.0612555	Distal Intergenic	12	18738119	18739188	1070	1	93661	ENST00000317658.5	29026	ENSG00000177938	CAPZA3	capping actin protein of muscle Z-line subunit alpha 3
chr12	18772089	18773098	1010	*	106	119	1010	1.01273	1.27626	-0.33367	Distal Intergenic	12	18738119	18739188	1070	1	93661	ENST00000317658.5	33970	ENSG00000177938	CAPZA3	capping actin protein of muscle Z-line subunit alpha 3
chr12	18777966	18778730	765	*	94	62	765	1.1857	0.877894	0.43362	Distal Intergenic	12	18738119	18739188	1070	1	93661	ENST00000317658.5	39847	ENSG00000177938	CAPZA3	capping actin protein of muscle Z-line subunit alpha 3
chr12	18779252	18780512	1261	*	143	140	1261	1.09428	1.20261	-0.136184	Distal Intergenic	12	18738119	18739188	1070	1	93661	ENST00000317658.5	41133	ENSG00000177938	CAPZA3	capping actin protein of muscle Z-line subunit alpha 3
chr12	18780895	18782392	1498	*	160	153	1498	1.03066	1.10635	-0.102232	Distal Intergenic	12	18738119	18739188	1070	1	93661	ENST00000317658.5	42776	ENSG00000177938	CAPZA3	capping actin protein of muscle Z-line subunit alpha 3
chr12	18796245	18796848	604	*	70	57	604	1.11833	1.02223	0.129621	Distal Intergenic	12	18738119	18739188	1070	1	93661	ENST00000317658.5	58126	ENSG00000177938	CAPZA3	capping actin protein of muscle Z-line subunit alpha 3
chr12	18797369	18798938	1570	*	241	154	1570	1.48124	1.06251	0.47933	Distal Intergenic	12	18738119	18739188	1070	1	93661	ENST00000317658.5	59250	ENSG00000177938	CAPZA3	capping actin protein of muscle Z-line subunit alpha 3
chr12	18801361	18802443	1083	*	119	117	1083	1.0603	1.17023	-0.142319	Distal Intergenic	12	18738119	18739188	1070	1	93661	ENST00000317658.5	63242	ENSG00000177938	CAPZA3	capping actin protein of muscle Z-line subunit alpha 3
chr12	18805899	18807343	1445	*	157	164	1445	1.04843	1.22939	-0.229704	Distal Intergenic	12	18738119	18739188	1070	1	93661	ENST00000317658.5	67780	ENSG00000177938	CAPZA3	capping actin protein of muscle Z-line subunit alpha 3
chr12	18816193	18820402	4210	*	498	487	4210	1.14145	1.25302	-0.134549	Distal Intergenic	12	18738119	18739188	1070	1	93661	ENST00000317658.5	78074	ENSG00000177938	CAPZA3	capping actin protein of muscle Z-line subunit alpha 3
chr12	18832752	18833482	731	*	66	73	731	0.871235	1.08173	-0.312203	Distal Intergenic	12	18738119	18739188	1070	1	93661	ENST00000317658.5	94633	ENSG00000177938	CAPZA3	capping actin protein of muscle Z-line subunit alpha 3
chr12	18839840	18840984	1145	*	121	114	1145	1.01974	1.07848	-0.0807993	Distal Intergenic	12	18738119	18739188	1070	1	93661	ENST00000317658.5	101721	ENSG00000177938	CAPZA3	capping actin protein of muscle Z-line subunit alpha 3
chr12	18842590	18845725	3136	*	363	312	3136	1.11696	1.07768	0.051651	Distal Intergenic	12	18738119	18739188	1070	1	93661	ENST00000317658.5	104471	ENSG00000177938	CAPZA3	capping actin protein of muscle Z-line subunit alpha 3
chr12	18846612	18847742	1131	*	120	121	1131	1.02383	1.15887	-0.178745	Distal Intergenic	12	18738119	18739188	1070	1	93661	ENST00000317658.5	108493	ENSG00000177938	CAPZA3	capping actin protein of muscle Z-line subunit alpha 3
chr12	18850708	18852857	2150	*	234	196	2150	1.05023	0.987483	0.0888824	Distal Intergenic	12	18738119	18739188	1070	1	93661	ENST00000317658.5	112589	ENSG00000177938	CAPZA3	capping actin protein of muscle Z-line subunit alpha 3
chr12	18864935	18866120	1186	*	134	143	1186	1.09026	1.30606	-0.260555	Distal Intergenic	12	18738119	18739188	1070	1	93661	ENST00000317658.5	126816	ENSG00000177938	CAPZA3	capping actin protein of muscle Z-line subunit alpha 3
chr12	18867222	18868351	1130	*	110	96	1130	0.93934	0.920248	0.0296247	Distal Intergenic	12	18738119	18739188	1070	1	93661	ENST00000317658.5	129103	ENSG00000177938	CAPZA3	capping actin protein of muscle Z-line subunit alpha 3
chr12	18868865	18869672	808	*	75	99	808	0.895691	1.3272	-0.56731	Distal Intergenic	12	18738119	18739188	1070	1	93661	ENST00000317658.5	130746	ENSG00000177938	CAPZA3	capping actin protein of muscle Z-line subunit alpha 3
chr12	18872460	18873780	1321	*	162	131	1321	1.18337	1.07419	0.139655	Distal Intergenic	12	18738119	18739188	1070	1	93661	ENST00000317658.5	134341	ENSG00000177938	CAPZA3	capping actin protein of muscle Z-line subunit alpha 3
chr12	18879407	18880858	1452	*	173	150	1452	1.14971	1.11902	0.0390371	Distal Intergenic	12	18738119	18739188	1070	1	93661	ENST00000317658.5	141288	ENSG00000177938	CAPZA3	capping actin protein of muscle Z-line subunit alpha 3
chr12	18882663	18883450	788	*	83	75	788	1.01639	1.03097	-0.0205517	Distal Intergenic	12	18738119	18739188	1070	1	93661	ENST00000317658.5	144544	ENSG00000177938	CAPZA3	capping actin protein of muscle Z-line subunit alpha 3
chr12	18884237	18885332	1096	*	145	138	1096	1.27663	1.36389	-0.0953878	Distal Intergenic	12	18738119	18739188	1070	1	93661	ENST00000317658.5	146118	ENSG00000177938	CAPZA3	capping actin protein of muscle Z-line subunit alpha 3
chr12	18886076	18887134	1059	*	111	133	1059	1.01143	1.3604	-0.427639	Distal Intergenic	12	18738119	18739188	1070	1	93661	ENST00000317658.5	147957	ENSG00000177938	CAPZA3	capping actin protein of muscle Z-line subunit alpha 3
chr12	18888429	18890068	1640	*	202	187	1640	1.18855	1.23512	-0.0554555	Distal Intergenic	12	18738119	18739188	1070	1	93661	ENST00000317658.5	150310	ENSG00000177938	CAPZA3	capping actin protein of muscle Z-line subunit alpha 3
chr12	18894908	18896636	1729	*	256	183	1729	1.42874	1.14648	0.317528	Distal Intergenic	12	18738119	18739188	1070	1	93661	ENST00000317658.5	156789	ENSG00000177938	CAPZA3	capping actin protein of muscle Z-line subunit alpha 3
chr12	18897329	18898328	1000	*	115	94	1000	1.1097	1.01822	0.124129	Distal Intergenic	12	18738119	18739188	1070	1	93661	ENST00000317658.5	159210	ENSG00000177938	CAPZA3	capping actin protein of muscle Z-line subunit alpha 3
chr12	18898483	18899326	844	*	82	85	844	0.937519	1.09091	-0.218611	Distal Intergenic	12	18738119	18739188	1070	1	93661	ENST00000317658.5	160364	ENSG00000177938	CAPZA3	capping actin protein of muscle Z-line subunit alpha 3
chr12	18901647	18904432	2786	*	297	268	2786	1.02869	1.042	-0.0185425	Distal Intergenic	12	18738119	18739188	1070	1	93661	ENST00000317658.5	163528	ENSG00000177938	CAPZA3	capping actin protein of muscle Z-line subunit alpha 3
chr12	18904850	18906476	1627	*	184	164	1627	1.09129	1.09186	-0.000762525	Distal Intergenic	12	18738119	18739188	1070	1	93661	ENST00000317658.5	166731	ENSG00000177938	CAPZA3	capping actin protein of muscle Z-line subunit alpha 3
chr12	18910028	18911936	1909	*	212	142	1909	1.07161	0.805739	0.411401	Distal Intergenic	12	18738119	18739188	1070	1	93661	ENST00000317658.5	171909	ENSG00000177938	CAPZA3	capping actin protein of muscle Z-line subunit alpha 3
chr12	18914428	18916142	1715	*	223	193	1715	1.25473	1.219	0.0416704	Distal Intergenic	12	18738119	18739188	1070	1	93661	ENST00000317658.5	176309	ENSG00000177938	CAPZA3	capping actin protein of muscle Z-line subunit alpha 3
chr12	18916958	18918317	1360	*	156	182	1360	1.10686	1.44959	-0.389165	Distal Intergenic	12	18738119	18739188	1070	1	93661	ENST00000317658.5	178839	ENSG00000177938	CAPZA3	capping actin protein of muscle Z-line subunit alpha 3
chr12	18919584	18920720	1137	*	116	103	1137	0.984478	0.981271	0.00470799	Distal Intergenic	12	18738119	18739188	1070	1	93661	ENST00000317658.5	181465	ENSG00000177938	CAPZA3	capping actin protein of muscle Z-line subunit alpha 3
chr12	18921194	18923447	2254	*	258	253	2254	1.10452	1.21585	-0.138539	Distal Intergenic	12	18738119	18739188	1070	1	93661	ENST00000317658.5	183075	ENSG00000177938	CAPZA3	capping actin protein of muscle Z-line subunit alpha 3
chr12	18924907	18926415	1509	*	149	168	1509	0.952808	1.20596	-0.339921	Distal Intergenic	12	18738119	18739188	1070	1	93661	ENST00000317658.5	186788	ENSG00000177938	CAPZA3	capping actin protein of muscle Z-line subunit alpha 3
chr12	18927479	18931633	4155	*	563	409	4155	1.30751	1.06626	0.294262	Distal Intergenic	12	18738119	18739188	1070	1	93661	ENST00000317658.5	189360	ENSG00000177938	CAPZA3	capping actin protein of muscle Z-line subunit alpha 3
chr12	18936523	18938226	1704	*	195	172	1704	1.10427	1.09338	0.0142931	Distal Intergenic	12	19129752	19202003	72252	1	54477	ENST00000540972.5	-191526	ENSG00000052126	PLEKHA5	pleckstrin homology domain containing A5
chr12	18942891	18944059	1169	*	132	104	1169	1.0896	0.963676	0.177182	Distal Intergenic	12	19129752	19202003	72252	1	54477	ENST00000540972.5	-185693	ENSG00000052126	PLEKHA5	pleckstrin homology domain containing A5
chr12	18946526	18947338	813	*	101	82	813	1.19878	1.09254	0.133887	Distal Intergenic	12	19129752	19202003	72252	1	54477	ENST00000540972.5	-182414	ENSG00000052126	PLEKHA5	pleckstrin homology domain containing A5
chr12	18950469	18951961	1493	*	161	206	1493	1.04058	1.49458	-0.522356	Distal Intergenic	12	19129752	19202003	72252	1	54477	ENST00000540972.5	-177791	ENSG00000052126	PLEKHA5	pleckstrin homology domain containing A5
chr12	18953482	18955161	1680	*	219	185	1680	1.25789	1.19282	0.0766331	Distal Intergenic	12	19129752	19202003	72252	1	54477	ENST00000540972.5	-174591	ENSG00000052126	PLEKHA5	pleckstrin homology domain containing A5
chr12	18956717	18957580	864	*	94	86	864	1.04984	1.07819	-0.0384484	Distal Intergenic	12	19129752	19202003	72252	1	54477	ENST00000540972.5	-172172	ENSG00000052126	PLEKHA5	pleckstrin homology domain containing A5
chr12	18957810	18959989	2180	*	230	204	2180	1.01808	1.01364	0.00629223	Distal Intergenic	12	19129752	19202003	72252	1	54477	ENST00000540972.5	-169763	ENSG00000052126	PLEKHA5	pleckstrin homology domain containing A5
chr12	18960610	18961289	680	*	71	80	680	1.00753	1.27436	-0.338953	Distal Intergenic	12	19129752	19202003	72252	1	54477	ENST00000540972.5	-168463	ENSG00000052126	PLEKHA5	pleckstrin homology domain containing A5
chr12	18961292	18962470	1179	*	121	79	1179	0.99033	0.725814	0.44831	Distal Intergenic	12	19129752	19202003	72252	1	54477	ENST00000540972.5	-167282	ENSG00000052126	PLEKHA5	pleckstrin homology domain containing A5
chr12	18963540	18965881	2342	*	285	226	2342	1.17427	1.04528	0.167867	Distal Intergenic	12	19129752	19202003	72252	1	54477	ENST00000540972.5	-163871	ENSG00000052126	PLEKHA5	pleckstrin homology domain containing A5
chr12	18966589	18969449	2861	*	348	302	2861	1.17373	1.14341	0.0377663	Distal Intergenic	12	19129752	19202003	72252	1	54477	ENST00000540972.5	-160303	ENSG00000052126	PLEKHA5	pleckstrin homology domain containing A5
chr12	18970468	18971771	1304	*	137	125	1304	1.0138	1.03835	-0.0345247	Distal Intergenic	12	19129752	19202003	72252	1	54477	ENST00000540972.5	-157981	ENSG00000052126	PLEKHA5	pleckstrin homology domain containing A5
chr12	18975039	18976661	1623	*	175	140	1623	1.04047	0.934376	0.155156	Distal Intergenic	12	19129752	19202003	72252	1	54477	ENST00000540972.5	-153091	ENSG00000052126	PLEKHA5	pleckstrin homology domain containing A5
chr12	18976772	18978134	1363	*	145	137	1363	1.02655	1.08877	-0.0848955	Distal Intergenic	12	19129752	19202003	72252	1	54477	ENST00000540972.5	-151618	ENSG00000052126	PLEKHA5	pleckstrin homology domain containing A5
chr12	18978432	18980612	2181	*	245	247	2181	1.08397	1.22674	-0.178502	Distal Intergenic	12	19129752	19202003	72252	1	54477	ENST00000540972.5	-149140	ENSG00000052126	PLEKHA5	pleckstrin homology domain containing A5
chr12	18983613	18985843	2231	*	263	183	2231	1.13753	0.888513	0.356447	Distal Intergenic	12	19129752	19202003	72252	1	54477	ENST00000540972.5	-143909	ENSG00000052126	PLEKHA5	pleckstrin homology domain containing A5
chr12	18987809	18988756	948	*	95	84	948	0.966994	0.959805	0.0107657	Distal Intergenic	12	19129752	19202003	72252	1	54477	ENST00000540972.5	-140996	ENSG00000052126	PLEKHA5	pleckstrin homology domain containing A5
chr12	18990810	18991571	762	*	73	89	762	0.924435	1.26516	-0.452681	Distal Intergenic	12	19129752	19202003	72252	1	54477	ENST00000540972.5	-138181	ENSG00000052126	PLEKHA5	pleckstrin homology domain containing A5
chr12	18992041	18993043	1003	*	140	89	1003	1.3469	0.961172	0.486777	Distal Intergenic	12	19129752	19202003	72252	1	54477	ENST00000540972.5	-136709	ENSG00000052126	PLEKHA5	pleckstrin homology domain containing A5
chr12	18994048	18995318	1271	*	140	113	1271	1.0629	0.963041	0.142332	Distal Intergenic	12	19129752	19202003	72252	1	54477	ENST00000540972.5	-134434	ENSG00000052126	PLEKHA5	pleckstrin homology domain containing A5
chr12	18995405	18997207	1803	*	202	170	1803	1.0811	1.02133	0.0820481	Distal Intergenic	12	19129752	19202003	72252	1	54477	ENST00000540972.5	-132545	ENSG00000052126	PLEKHA5	pleckstrin homology domain containing A5
chr12	18997920	19000122	2203	*	276	260	2203	1.20894	1.27841	-0.0806158	Distal Intergenic	12	19129752	19202003	72252	1	54477	ENST00000540972.5	-129630	ENSG00000052126	PLEKHA5	pleckstrin homology domain containing A5
chr12	19000613	19001882	1270	*	131	117	1270	0.995351	0.997916	-0.00371419	Distal Intergenic	12	19129752	19202003	72252	1	54477	ENST00000540972.5	-127870	ENSG00000052126	PLEKHA5	pleckstrin homology domain containing A5
chr12	19008199	19009311	1113	*	127	108	1113	1.10108	1.05109	0.0670247	Distal Intergenic	12	19129752	19202003	72252	1	54477	ENST00000540972.5	-120441	ENSG00000052126	PLEKHA5	pleckstrin homology domain containing A5
chr12	19009338	19011791	2454	*	306	231	2454	1.20325	1.01965	0.238866	Distal Intergenic	12	19129752	19202003	72252	1	54477	ENST00000540972.5	-117961	ENSG00000052126	PLEKHA5	pleckstrin homology domain containing A5
chr12	19011995	19013326	1332	*	144	141	1332	1.0432	1.14664	-0.136399	Distal Intergenic	12	19129752	19202003	72252	1	54477	ENST00000540972.5	-116426	ENSG00000052126	PLEKHA5	pleckstrin homology domain containing A5
chr12	19014727	19016236	1510	*	182	146	1510	1.16306	1.04734	0.151198	Distal Intergenic	12	19129752	19202003	72252	1	54477	ENST00000540972.5	-113516	ENSG00000052126	PLEKHA5	pleckstrin homology domain containing A5
chr12	19016546	19018546	2001	*	235	213	2001	1.13326	1.15304	-0.0249651	Distal Intergenic	12	19129752	19202003	72252	1	54477	ENST00000540972.5	-111206	ENSG00000052126	PLEKHA5	pleckstrin homology domain containing A5
chr12	19018727	19019833	1107	*	121	128	1107	1.05474	1.25249	-0.247909	Distal Intergenic	12	19129752	19202003	72252	1	54477	ENST00000540972.5	-109919	ENSG00000052126	PLEKHA5	pleckstrin homology domain containing A5
chr12	19020196	19021206	1011	*	115	95	1011	1.09763	1.01785	0.108862	Distal Intergenic	12	19129752	19202003	72252	1	54477	ENST00000540972.5	-108546	ENSG00000052126	PLEKHA5	pleckstrin homology domain containing A5
chr12	19023394	19024766	1373	*	160	113	1373	1.1245	0.891497	0.334977	Distal Intergenic	12	19129752	19202003	72252	1	54477	ENST00000540972.5	-104986	ENSG00000052126	PLEKHA5	pleckstrin homology domain containing A5
chr12	19026266	19027706	1441	*	160	117	1441	1.07143	0.879496	0.284791	Distal Intergenic	12	19129752	19202003	72252	1	54477	ENST00000540972.5	-102046	ENSG00000052126	PLEKHA5	pleckstrin homology domain containing A5
chr12	19029775	19031007	1233	*	122	130	1233	0.954784	1.14207	-0.258403	Distal Intergenic	12	19129752	19202003	72252	1	54477	ENST00000540972.5	-98745	ENSG00000052126	PLEKHA5	pleckstrin homology domain containing A5
chr12	19031778	19035109	3332	*	409	424	3332	1.18448	1.37839	-0.218736	Distal Intergenic	12	19129752	19202003	72252	1	54477	ENST00000540972.5	-94643	ENSG00000052126	PLEKHA5	pleckstrin homology domain containing A5
chr12	19035184	19037226	2043	*	257	201	2043	1.21387	1.06571	0.1878	Distal Intergenic	12	19129752	19202003	72252	1	54477	ENST00000540972.5	-92526	ENSG00000052126	PLEKHA5	pleckstrin homology domain containing A5
chr12	19043763	19044941	1179	*	122	102	1179	0.998515	0.937127	0.0915395	Distal Intergenic	12	19129752	19202003	72252	1	54477	ENST00000540972.5	-84811	ENSG00000052126	PLEKHA5	pleckstrin homology domain containing A5
chr12	19045348	19046471	1124	*	113	108	1124	0.970109	1.04081	-0.101481	Distal Intergenic	12	19129752	19202003	72252	1	54477	ENST00000540972.5	-83281	ENSG00000052126	PLEKHA5	pleckstrin homology domain containing A5
chr12	19046782	19049159	2378	*	245	194	2378	0.994175	0.883694	0.169953	Distal Intergenic	12	19129752	19202003	72252	1	54477	ENST00000540972.5	-80593	ENSG00000052126	PLEKHA5	pleckstrin homology domain containing A5
chr12	19055885	19056641	757	*	84	89	757	1.07076	1.27352	-0.250188	Distal Intergenic	12	19129752	19202003	72252	1	54477	ENST00000540972.5	-73111	ENSG00000052126	PLEKHA5	pleckstrin homology domain containing A5
chr12	19056696	19058047	1352	*	137	131	1352	0.977805	1.04956	-0.102163	Distal Intergenic	12	19129752	19202003	72252	1	54477	ENST00000540972.5	-71705	ENSG00000052126	PLEKHA5	pleckstrin homology domain containing A5
chr12	19063035	19065232	2198	*	251	202	2198	1.10193	0.995487	0.14656	Distal Intergenic	12	19129752	19202003	72252	1	54477	ENST00000540972.5	-64520	ENSG00000052126	PLEKHA5	pleckstrin homology domain containing A5
chr12	19066055	19067697	1643	*	195	156	1643	1.14526	1.02849	0.155156	Distal Intergenic	12	19129752	19202003	72252	1	54477	ENST00000540972.5	-62055	ENSG00000052126	PLEKHA5	pleckstrin homology domain containing A5
chr12	19068990	19069964	975	*	118	94	975	1.16785	1.04432	0.161282	Distal Intergenic	12	19129752	19202003	72252	1	54477	ENST00000540972.5	-59788	ENSG00000052126	PLEKHA5	pleckstrin homology domain containing A5
chr12	19072301	19073267	967	*	96	75	967	0.957973	0.840131	0.189371	Distal Intergenic	12	19129752	19202003	72252	1	54477	ENST00000540972.5	-56485	ENSG00000052126	PLEKHA5	pleckstrin homology domain containing A5
chr12	19074498	19075979	1482	*	182	144	1482	1.18504	1.05251	0.171097	Distal Intergenic	12	19129752	19202003	72252	1	54477	ENST00000540972.5	-53773	ENSG00000052126	PLEKHA5	pleckstrin homology domain containing A5
chr12	19078113	19079121	1009	*	116	77	1009	1.10937	0.826631	0.424422	Distal Intergenic	12	19129752	19202003	72252	1	54477	ENST00000540972.5	-50631	ENSG00000052126	PLEKHA5	pleckstrin homology domain containing A5
chr12	19080399	19084324	3926	*	407	381	3926	1.00035	1.0512	-0.0715347	Distal Intergenic	12	19129752	19202003	72252	1	54477	ENST00000540972.5	-45428	ENSG00000052126	PLEKHA5	pleckstrin homology domain containing A5
chr12	19087879	19089715	1837	*	217	188	1837	1.13988	1.10856	0.0401899	Exon (ENST00000480903.1/ENST00000480903.1, exon 1 of 1)	12	19129752	19202003	72252	1	54477	ENST00000540972.5	-40037	ENSG00000052126	PLEKHA5	pleckstrin homology domain containing A5
chr12	19089898	19091405	1508	*	202	159	1508	1.29258	1.14211	0.178556	Distal Intergenic	12	19129752	19202003	72252	1	54477	ENST00000540972.5	-38347	ENSG00000052126	PLEKHA5	pleckstrin homology domain containing A5
chr12	19092930	19095063	2134	*	285	231	2134	1.28872	1.17255	0.136297	Distal Intergenic	12	19129752	19202003	72252	1	54477	ENST00000540972.5	-34689	ENSG00000052126	PLEKHA5	pleckstrin homology domain containing A5
chr12	19096706	19098599	1894	*	210	165	1894	1.06991	0.943661	0.181151	Distal Intergenic	12	19129752	19202003	72252	1	54477	ENST00000540972.5	-31153	ENSG00000052126	PLEKHA5	pleckstrin homology domain containing A5
chr12	19100389	19101743	1355	*	134	124	1355	0.954276	0.991276	-0.0548796	Distal Intergenic	12	19129752	19202003	72252	1	54477	ENST00000540972.5	-28009	ENSG00000052126	PLEKHA5	pleckstrin homology domain containing A5
chr12	19107670	19109262	1593	*	192	172	1593	1.16304	1.16957	-0.00807473	Exon (ENST00000502742.2/ENST00000502742.2, exon 1 of 1)	12	19129752	19202003	72252	1	54477	ENST00000540972.5	-20490	ENSG00000052126	PLEKHA5	pleckstrin homology domain containing A5
chr12	19115214	19116117	904	*	106	103	904	1.13148	1.23419	-0.125353	Distal Intergenic	12	19129752	19202003	72252	1	54477	ENST00000540972.5	-13635	ENSG00000052126	PLEKHA5	pleckstrin homology domain containing A5
chr12	19117013	19118064	1052	*	122	97	1052	1.11906	0.998776	0.164052	Distal Intergenic	12	19129752	19202003	72252	1	54477	ENST00000540972.5	-11688	ENSG00000052126	PLEKHA5	pleckstrin homology domain containing A5
chr12	19121060	19122208	1149	*	137	132	1149	1.15056	1.24442	-0.113135	Distal Intergenic	12	19129752	19202003	72252	1	54477	ENST00000540972.5	-7544	ENSG00000052126	PLEKHA5	pleckstrin homology domain containing A5
chr12	19122238	19123796	1559	*	159	150	1559	0.984146	1.04221	-0.0827082	Distal Intergenic	12	19129752	19202003	72252	1	54477	ENST00000540972.5	-5956	ENSG00000052126	PLEKHA5	pleckstrin homology domain containing A5
chr12	19124287	19125507	1221	*	129	109	1221	1.01949	0.966992	0.0762705	Distal Intergenic	12	19129752	19202003	72252	1	54477	ENST00000540972.5	-4245	ENSG00000052126	PLEKHA5	pleckstrin homology domain containing A5
chr12	19127363	19129158	1796	*	224	186	1796	1.20351	1.12181	0.101424	Promoter (<=1kb)	12	19129752	19202003	72252	1	54477	ENST00000540972.5	-594	ENSG00000052126	PLEKHA5	pleckstrin homology domain containing A5
chr12	19130018	19131165	1148	*	152	97	1148	1.27765	0.915255	0.481242	Promoter (<=1kb)	12	19130060	19207733	77674	1	54477	ENST00000535357.5	0	ENSG00000052126	PLEKHA5	pleckstrin homology domain containing A5
chr12	19134633	19135321	689	*	73	76	689	1.02238	1.19483	-0.224875	Intron (ENST00000540972.5/54477, intron 3 of 3)	12	19130710	19257443	126734	1	54477	ENST00000538034.5	3923	ENSG00000052126	PLEKHA5	pleckstrin homology domain containing A5
chr12	19137594	19139271	1678	*	185	136	1678	1.06387	0.877928	0.277146	Intron (ENST00000540972.5/54477, intron 3 of 3)	12	19130710	19257443	126734	1	54477	ENST00000538034.5	6884	ENSG00000052126	PLEKHA5	pleckstrin homology domain containing A5
chr12	19139987	19141001	1015	*	128	121	1015	1.21689	1.29131	-0.0856357	Intron (ENST00000540972.5/54477, intron 3 of 3)	12	19130710	19257443	126734	1	54477	ENST00000538034.5	9277	ENSG00000052126	PLEKHA5	pleckstrin homology domain containing A5
chr12	19144579	19145512	934	*	117	112	934	1.20878	1.29892	-0.103763	Intron (ENST00000540972.5/54477, intron 3 of 3)	12	19130710	19257443	126734	1	54477	ENST00000538034.5	13869	ENSG00000052126	PLEKHA5	pleckstrin homology domain containing A5
chr12	19149523	19151149	1627	*	193	186	1627	1.14466	1.23833	-0.113474	Exon (ENST00000501211.2/ENST00000501211.2, exon 2 of 2)	12	19130710	19257443	126734	1	54477	ENST00000538034.5	18813	ENSG00000052126	PLEKHA5	pleckstrin homology domain containing A5
chr12	19154538	19155949	1412	*	164	161	1412	1.12077	1.2351	-0.140137	Exon (ENST00000501211.2/ENST00000501211.2, exon 2 of 2)	12	19130710	19257443	126734	1	54477	ENST00000538034.5	23828	ENSG00000052126	PLEKHA5	pleckstrin homology domain containing A5
chr12	19169402	19170143	742	*	91	86	742	1.18344	1.25547	-0.0852426	Intron (ENST00000540972.5/54477, intron 3 of 3)	12	19205262	19265817	60556	1	54477	ENST00000538305.5	-35119	ENSG00000052126	PLEKHA5	pleckstrin homology domain containing A5
chr12	19176736	19179776	3041	*	313	270	3041	0.993199	0.961744	0.0464308	Intron (ENST00000540972.5/54477, intron 3 of 3)	12	19205262	19265817	60556	1	54477	ENST00000538305.5	-25486	ENSG00000052126	PLEKHA5	pleckstrin homology domain containing A5
chr12	19182469	19183467	999	*	108	115	999	1.0432	1.24694	-0.257375	Intron (ENST00000540972.5/54477, intron 3 of 3)	12	19205262	19265817	60556	1	54477	ENST00000538305.5	-21795	ENSG00000052126	PLEKHA5	pleckstrin homology domain containing A5
chr12	19188618	19192104	3487	*	389	305	3487	1.07648	0.947458	0.184188	Intron (ENST00000540972.5/54477, intron 3 of 3)	12	19205262	19265817	60556	1	54477	ENST00000538305.5	-13158	ENSG00000052126	PLEKHA5	pleckstrin homology domain containing A5
chr12	19193469	19194557	1089	*	122	100	1089	1.08104	0.994682	0.120109	Intron (ENST00000540972.5/54477, intron 3 of 3)	12	19205262	19265817	60556	1	54477	ENST00000538305.5	-10705	ENSG00000052126	PLEKHA5	pleckstrin homology domain containing A5
chr12	19196296	19198442	2147	*	248	217	2147	1.11462	1.09481	0.0258726	Intron (ENST00000540972.5/54477, intron 3 of 3)	12	19205262	19265817	60556	1	54477	ENST00000538305.5	-6820	ENSG00000052126	PLEKHA5	pleckstrin homology domain containing A5
chr12	19203015	19204762	1748	*	207	153	1748	1.14271	0.948117	0.269327	Promoter (<=1kb)	12	19205262	19265817	60556	1	54477	ENST00000538305.5	-500	ENSG00000052126	PLEKHA5	pleckstrin homology domain containing A5
chr12	19204787	19205847	1061	*	125	98	1061	1.13685	1.00051	0.184302	Promoter (<=1kb)	12	19205262	19265817	60556	1	54477	ENST00000538305.5	0	ENSG00000052126	PLEKHA5	pleckstrin homology domain containing A5
chr12	19208919	19210147	1229	*	148	114	1229	1.16203	1.00477	0.209791	Intron (ENST00000429027.6/54477, intron 3 of 31)	12	19205325	19376397	171073	1	54477	ENST00000424268.5	3594	ENSG00000052126	PLEKHA5	pleckstrin homology domain containing A5
chr12	19211040	19212757	1718	*	185	175	1718	1.0391	1.10338	-0.0866021	Intron (ENST00000429027.6/54477, intron 3 of 31)	12	19205325	19376397	171073	1	54477	ENST00000424268.5	5715	ENSG00000052126	PLEKHA5	pleckstrin homology domain containing A5
chr12	19212901	19215327	2427	*	294	226	2427	1.16892	1.00867	0.212721	Intron (ENST00000429027.6/54477, intron 3 of 31)	12	19205325	19376397	171073	1	54477	ENST00000424268.5	7576	ENSG00000052126	PLEKHA5	pleckstrin homology domain containing A5
chr12	19220134	19222135	2002	*	244	196	2002	1.17607	1.06048	0.149255	Intron (ENST00000429027.6/54477, intron 3 of 31)	12	19236924	19361662	124739	1	54477	ENST00000536974.5	-14789	ENSG00000052126	PLEKHA5	pleckstrin homology domain containing A5
chr12	19223523	19224584	1062	*	106	88	1062	0.963141	0.897574	0.101716	Intron (ENST00000429027.6/54477, intron 3 of 31)	12	19236924	19361662	124739	1	54477	ENST00000536974.5	-12340	ENSG00000052126	PLEKHA5	pleckstrin homology domain containing A5
chr12	19225058	19226141	1084	*	120	122	1084	1.06822	1.21911	-0.190619	Intron (ENST00000429027.6/54477, intron 3 of 31)	12	19236924	19361662	124739	1	54477	ENST00000536974.5	-10783	ENSG00000052126	PLEKHA5	pleckstrin homology domain containing A5
chr12	19227158	19228472	1315	*	175	145	1315	1.28417	1.19441	0.10453	Intron (ENST00000429027.6/54477, intron 3 of 31)	12	19236924	19361662	124739	1	54477	ENST00000536974.5	-8452	ENSG00000052126	PLEKHA5	pleckstrin homology domain containing A5
chr12	19228847	19231084	2238	*	271	251	2238	1.16847	1.21486	-0.056167	Intron (ENST00000429027.6/54477, intron 3 of 31)	12	19236924	19361662	124739	1	54477	ENST00000536974.5	-5840	ENSG00000052126	PLEKHA5	pleckstrin homology domain containing A5
chr12	19235325	19236382	1058	*	114	88	1058	1.03975	0.900967	0.206686	Promoter (<=1kb)	12	19236924	19361662	124739	1	54477	ENST00000536974.5	-542	ENSG00000052126	PLEKHA5	pleckstrin homology domain containing A5
chr12	19248911	19249565	655	*	67	72	655	0.987057	1.1907	-0.270608	Intron (ENST00000429027.6/54477, intron 3 of 31)	12	19257474	19307560	50087	1	54477	ENST00000510738.2	-7909	ENSG00000052126	PLEKHA5	pleckstrin homology domain containing A5
chr12	19252926	19254185	1260	*	134	107	1260	1.02623	0.919868	0.15785	5' UTR	12	19257474	19307560	50087	1	54477	ENST00000510738.2	-3289	ENSG00000052126	PLEKHA5	pleckstrin homology domain containing A5
chr12	19263576	19264516	941	*	111	111	941	1.13826	1.27775	-0.166772	Intron (ENST00000429027.6/54477, intron 7 of 31)	12	19257474	19307560	50087	1	54477	ENST00000510738.2	6102	ENSG00000052126	PLEKHA5	pleckstrin homology domain containing A5
chr12	19272167	19277065	4899	*	611	494	4899	1.20349	1.09227	0.139889	Exon (ENST00000429027.6/54477, exon 11 of 32)	12	19283637	19320585	36949	1	54477	ENST00000538677.1	-6572	ENSG00000052126	PLEKHA5	pleckstrin homology domain containing A5
chr12	19280638	19281556	919	*	109	112	919	1.14451	1.32012	-0.205943	Promoter (2-3kb)	12	19283637	19320585	36949	1	54477	ENST00000538677.1	-2081	ENSG00000052126	PLEKHA5	pleckstrin homology domain containing A5
chr12	19287387	19288447	1061	*	109	97	1061	0.991333	0.990304	0.00149901	Exon (ENST00000429027.6/54477, exon 13 of 32)	12	19283637	19320585	36949	1	54477	ENST00000538677.1	3750	ENSG00000052126	PLEKHA5	pleckstrin homology domain containing A5
chr12	19288713	19289644	932	*	92	96	932	0.952534	1.11575	-0.228173	Intron (ENST00000429027.6/54477, intron 13 of 31)	12	19283637	19320585	36949	1	54477	ENST00000538677.1	5076	ENSG00000052126	PLEKHA5	pleckstrin homology domain containing A5
chr12	19294461	19296648	2188	*	280	217	2188	1.23486	1.0743	0.200959	Intron (ENST00000429027.6/54477, intron 15 of 31)	12	19283637	19320585	36949	1	54477	ENST00000538677.1	10824	ENSG00000052126	PLEKHA5	pleckstrin homology domain containing A5
chr12	19297632	19300320	2689	*	353	259	2689	1.26675	1.04333	0.279944	Intron (ENST00000429027.6/54477, intron 15 of 31)	12	19283637	19320585	36949	1	54477	ENST00000538677.1	13995	ENSG00000052126	PLEKHA5	pleckstrin homology domain containing A5
chr12	19301580	19304065	2486	*	288	209	2486	1.11789	0.910662	0.295793	Exon (ENST00000492147.3/ENST00000492147.3, exon 1 of 1)	12	19319646	19343416	23771	1	54477	ENST00000538068.1	-15581	ENSG00000052126	PLEKHA5	pleckstrin homology domain containing A5
chr12	19304965	19306005	1041	*	119	83	1041	1.10307	0.863653	0.353006	Intron (ENST00000429027.6/54477, intron 15 of 31)	12	19319646	19343416	23771	1	54477	ENST00000538068.1	-13641	ENSG00000052126	PLEKHA5	pleckstrin homology domain containing A5
chr12	19306556	19309031	2476	*	266	288	2476	1.03667	1.25995	-0.281415	Exon (ENST00000510738.2/54477, exon 8 of 8)	12	19319646	19343416	23771	1	54477	ENST00000538068.1	-10615	ENSG00000052126	PLEKHA5	pleckstrin homology domain containing A5
chr12	19310381	19313651	3271	*	400	334	3271	1.18002	1.10606	0.0933794	Intron (ENST00000429027.6/54477, intron 15 of 31)	12	19319646	19343416	23771	1	54477	ENST00000538068.1	-5995	ENSG00000052126	PLEKHA5	pleckstrin homology domain containing A5
chr12	19320848	19321908	1061	*	95	100	1061	0.864006	1.02093	-0.240773	Promoter (<=1kb)	12	19322518	19376397	53880	1	54477	ENST00000538972.1	-610	ENSG00000052126	PLEKHA5	pleckstrin homology domain containing A5
chr12	19323220	19324052	833	*	97	88	833	1.12366	1.14433	-0.0262913	Promoter (<=1kb)	12	19322518	19376397	53880	1	54477	ENST00000538972.1	702	ENSG00000052126	PLEKHA5	pleckstrin homology domain containing A5
chr12	19337640	19339433	1794	*	189	184	1794	1.01659	1.11098	-0.128092	Intron (ENST00000429027.6/54477, intron 21 of 31)	12	19322518	19376397	53880	1	54477	ENST00000538972.1	15122	ENSG00000052126	PLEKHA5	pleckstrin homology domain containing A5
chr12	19341495	19342852	1358	*	124	155	1358	0.881111	1.23636	-0.488701	Intron (ENST00000429027.6/54477, intron 21 of 31)	12	19322518	19376397	53880	1	54477	ENST00000538972.1	18977	ENSG00000052126	PLEKHA5	pleckstrin homology domain containing A5
chr12	19343284	19344344	1061	*	125	126	1061	1.13685	1.28637	-0.178268	Exon (ENST00000429027.6/54477, exon 22 of 32)	12	19322518	19376397	53880	1	54477	ENST00000538972.1	20766	ENSG00000052126	PLEKHA5	pleckstrin homology domain containing A5
chr12	19351313	19352710	1398	*	160	123	1398	1.10439	0.953038	0.212641	Intron (ENST00000429027.6/54477, intron 25 of 31)	12	19322518	19376397	53880	1	54477	ENST00000538972.1	28795	ENSG00000052126	PLEKHA5	pleckstrin homology domain containing A5
chr12	19355808	19356625	818	*	84	78	818	0.990911	1.03289	-0.0598573	Intron (ENST00000429027.6/54477, intron 26 of 31)	12	19322518	19376397	53880	1	54477	ENST00000538972.1	33290	ENSG00000052126	PLEKHA5	pleckstrin homology domain containing A5
chr12	19359286	19360691	1406	*	173	146	1406	1.18732	1.12481	0.0780312	Exon (ENST00000429027.6/54477, exon 28 of 32)	12	19322518	19376397	53880	1	54477	ENST00000538972.1	36768	ENSG00000052126	PLEKHA5	pleckstrin homology domain containing A5
chr12	19361789	19363633	1845	*	218	159	1845	1.14017	0.933497	0.288529	Intron (ENST00000429027.6/54477, intron 29 of 31)	12	19322518	19376397	53880	1	54477	ENST00000538972.1	39271	ENSG00000052126	PLEKHA5	pleckstrin homology domain containing A5
chr12	19363986	19365839	1854	*	217	156	1854	1.12943	0.911438	0.309377	Intron (ENST00000429027.6/54477, intron 29 of 31)	12	19404045	19493829	89785	1	121536	ENST00000538425.5	-38206	ENSG00000139154	AEBP2	AE binding protein 2
chr12	19365949	19367510	1562	*	172	127	1562	1.06257	0.880714	0.270808	Exon (ENST00000429027.6/54477, exon 30 of 32)	12	19404045	19493829	89785	1	121536	ENST00000538425.5	-36535	ENSG00000139154	AEBP2	AE binding protein 2
chr12	19368105	19369084	980	*	99	101	980	0.974805	1.11637	-0.195627	Intron (ENST00000429027.6/54477, intron 30 of 31)	12	19404045	19493829	89785	1	121536	ENST00000538425.5	-34961	ENSG00000139154	AEBP2	AE binding protein 2
chr12	19370491	19373678	3188	*	386	325	3188	1.16836	1.10427	0.0813887	3' UTR	12	19404045	19493829	89785	1	121536	ENST00000538425.5	-30367	ENSG00000139154	AEBP2	AE binding protein 2
chr12	19374001	19376051	2051	*	230	204	2051	1.08211	1.0774	0.00629223	3' UTR	12	19404045	19493829	89785	1	121536	ENST00000538425.5	-27994	ENSG00000139154	AEBP2	AE binding protein 2
chr12	19377569	19379992	2424	*	297	230	2424	1.18231	1.0278	0.202057	Distal Intergenic	12	19404045	19493829	89785	1	121536	ENST00000538425.5	-24053	ENSG00000139154	AEBP2	AE binding protein 2
chr12	19383322	19384276	955	*	100	105	955	1.01043	1.19096	-0.237162	Distal Intergenic	12	19404045	19493829	89785	1	121536	ENST00000538425.5	-19769	ENSG00000139154	AEBP2	AE binding protein 2
chr12	19384346	19387695	3350	*	384	346	3350	1.1061	1.11878	-0.0164382	Distal Intergenic	12	19404045	19493829	89785	1	121536	ENST00000538425.5	-16350	ENSG00000139154	AEBP2	AE binding protein 2
chr12	19388114	19388697	584	*	59	47	584	0.974872	0.87176	0.161282	Distal Intergenic	12	19404045	19493829	89785	1	121536	ENST00000538425.5	-15348	ENSG00000139154	AEBP2	AE binding protein 2
chr12	19388911	19389913	1003	*	119	113	1003	1.14487	1.22036	-0.0921337	Distal Intergenic	12	19404045	19493829	89785	1	121536	ENST00000538425.5	-14132	ENSG00000139154	AEBP2	AE binding protein 2
chr12	19391704	19393301	1598	*	197	158	1598	1.18959	1.07101	0.151499	Distal Intergenic	12	19404045	19493829	89785	1	121536	ENST00000538425.5	-10744	ENSG00000139154	AEBP2	AE binding protein 2
chr12	19394921	19395580	660	*	67	75	660	0.979579	1.23092	-0.329502	Distal Intergenic	12	19404045	19493829	89785	1	121536	ENST00000538425.5	-8465	ENSG00000139154	AEBP2	AE binding protein 2
chr12	19396535	19398117	1583	*	178	146	1583	1.08504	0.999043	0.119136	Distal Intergenic	12	19404045	19493829	89785	1	121536	ENST00000538425.5	-5928	ENSG00000139154	AEBP2	AE binding protein 2
chr12	19401396	19405099	3704	*	505	437	3704	1.31562	1.27798	0.0418776	Promoter (<=1kb)	12	19404045	19493829	89785	1	121536	ENST00000538425.5	0	ENSG00000139154	AEBP2	AE binding protein 2
chr12	19405411	19406835	1425	*	163	163	1425	1.10378	1.23904	-0.166772	Promoter (1-2kb)	12	19404066	19518192	114127	1	121536	ENST00000541908.5	1345	ENSG00000139154	AEBP2	AE binding protein 2
chr12	19409416	19411332	1917	*	224	236	1917	1.12755	1.33353	-0.242061	Intron (ENST00000538425.5/121536, intron 1 of 3)	12	19404066	19518192	114127	1	121536	ENST00000541908.5	5350	ENSG00000139154	AEBP2	AE binding protein 2
chr12	19411440	19413471	2032	*	245	196	2032	1.16346	1.04483	0.155156	Exon (ENST00000543528.1/ENST00000543528.1, exon 1 of 1)	12	19404066	19518192	114127	1	121536	ENST00000541908.5	7374	ENSG00000139154	AEBP2	AE binding protein 2
chr12	19413594	19414960	1367	*	185	158	1367	1.30591	1.25199	0.0608282	Intron (ENST00000538425.5/121536, intron 1 of 3)	12	19404066	19518192	114127	1	121536	ENST00000541908.5	9528	ENSG00000139154	AEBP2	AE binding protein 2
chr12	19415567	19417044	1478	*	167	173	1478	1.09031	1.2679	-0.217696	Intron (ENST00000538425.5/121536, intron 1 of 3)	12	19404066	19518192	114127	1	121536	ENST00000541908.5	11501	ENSG00000139154	AEBP2	AE binding protein 2
chr12	19417235	19420034	2800	*	362	315	2800	1.24755	1.21861	0.0338654	Exon (ENST00000603848.1/ENST00000603848.1, exon 1 of 1)	12	19404066	19518192	114127	1	121536	ENST00000541908.5	13169	ENSG00000139154	AEBP2	AE binding protein 2
chr12	19420099	19424587	4489	*	571	380	4489	1.22743	0.916951	0.420719	Intron (ENST00000538425.5/121536, intron 1 of 3)	12	19439492	19522227	82736	1	121536	ENST00000266508.14	-14905	ENSG00000139154	AEBP2	AE binding protein 2
chr12	19424650	19427446	2797	*	361	239	2797	1.24544	0.925588	0.428216	Intron (ENST00000538425.5/121536, intron 1 of 3)	12	19439492	19522227	82736	1	121536	ENST00000266508.14	-12046	ENSG00000139154	AEBP2	AE binding protein 2
chr12	19427716	19429321	1606	*	344	223	1606	2.06691	1.50408	0.458592	Intron (ENST00000538425.5/121536, intron 1 of 3)	12	19439492	19522227	82736	1	121536	ENST00000266508.14	-10171	ENSG00000139154	AEBP2	AE binding protein 2
chr12	19431567	19433806	2240	*	303	289	2240	1.30528	1.39753	-0.0985242	Intron (ENST00000538425.5/121536, intron 1 of 3)	12	19439492	19522227	82736	1	121536	ENST00000266508.14	-5686	ENSG00000139154	AEBP2	AE binding protein 2
chr12	19434448	19438041	3594	*	451	395	3594	1.2109	1.1905	0.0245023	Promoter (1-2kb)	12	19439492	19522227	82736	1	121536	ENST00000266508.14	-1451	ENSG00000139154	AEBP2	AE binding protein 2
chr12	19438702	19441208	2507	*	308	248	2507	1.18551	1.07154	0.145818	Promoter (<=1kb)	12	19439492	19522227	82736	1	121536	ENST00000266508.14	0	ENSG00000139154	AEBP2	AE binding protein 2
chr12	19444611	19447304	2694	*	322	290	2694	1.15337	1.16604	-0.0157647	Exon (ENST00000363377.1/ENST00000363377.1, exon 1 of 1)	12	19440581	19520223	79643	1	121536	ENST00000360995.8	4030	ENSG00000139154	AEBP2	AE binding protein 2
chr12	19453288	19454692	1405	*	161	154	1405	1.10575	1.18729	-0.102642	Intron (ENST00000538425.5/121536, intron 1 of 3)	12	19440581	19520223	79643	1	121536	ENST00000360995.8	12707	ENSG00000139154	AEBP2	AE binding protein 2
chr12	19456019	19461170	5152	*	609	506	5152	1.14064	1.06387	0.100532	Exon (ENST00000359165.5/ENST00000359165.5, exon 1 of 1)	12	19440581	19520223	79643	1	121536	ENST00000360995.8	15438	ENSG00000139154	AEBP2	AE binding protein 2
chr12	19464679	19466527	1849	*	215	165	1849	1.12204	0.966627	0.215098	Intron (ENST00000538425.5/121536, intron 2 of 3)	12	19440581	19520223	79643	1	121536	ENST00000360995.8	24098	ENSG00000139154	AEBP2	AE binding protein 2
chr12	19466943	19470733	3791	*	475	448	3791	1.20906	1.28008	-0.0823437	Intron (ENST00000538425.5/121536, intron 2 of 3)	12	19440581	19520223	79643	1	121536	ENST00000360995.8	26362	ENSG00000139154	AEBP2	AE binding protein 2
chr12	19473340	19474094	755	*	81	64	755	1.03525	0.918216	0.173078	Exon (ENST00000538425.5/121536, exon 3 of 4)	12	19500093	19720801	220709	1	121536	ENST00000512223.6	-25999	ENSG00000139154	AEBP2	AE binding protein 2
chr12	19474780	19477000	2221	*	249	253	2221	1.08183	1.23391	-0.189764	Intron (ENST00000538425.5/121536, intron 3 of 3)	12	19500093	19720801	220709	1	121536	ENST00000512223.6	-23093	ENSG00000139154	AEBP2	AE binding protein 2
chr12	19477122	19478400	1279	*	147	131	1279	1.10906	1.10946	-0.000523133	Intron (ENST00000538425.5/121536, intron 3 of 3)	12	19500093	19720801	220709	1	121536	ENST00000512223.6	-21693	ENSG00000139154	AEBP2	AE binding protein 2
chr12	19486219	19487204	986	*	112	110	986	1.0961	1.20845	-0.140777	Intron (ENST00000538425.5/121536, intron 3 of 3)	12	19500093	19720801	220709	1	121536	ENST00000512223.6	-12889	ENSG00000139154	AEBP2	AE binding protein 2
chr12	19487217	19487946	730	*	91	75	730	1.20289	1.11289	0.112203	Intron (ENST00000538425.5/121536, intron 3 of 3)	12	19500093	19720801	220709	1	121536	ENST00000512223.6	-12147	ENSG00000139154	AEBP2	AE binding protein 2
chr12	19488581	19489806	1226	*	142	151	1226	1.11765	1.33413	-0.25543	Intron (ENST00000538425.5/121536, intron 3 of 3)	12	19500093	19720801	220709	1	121536	ENST00000512223.6	-10287	ENSG00000139154	AEBP2	AE binding protein 2
chr12	19492685	19494310	1626	*	185	188	1626	1.09789	1.25242	-0.18998	Exon (ENST00000538425.5/121536, exon 4 of 4)	12	19500093	19720801	220709	1	121536	ENST00000512223.6	-5783	ENSG00000139154	AEBP2	AE binding protein 2
chr12	19497169	19498118	950	*	98	67	950	0.995431	0.763947	0.381848	Promoter (1-2kb)	12	19500093	19720801	220709	1	121536	ENST00000512223.6	-1975	ENSG00000139154	AEBP2	AE binding protein 2
chr12	19500930	19501800	871	*	91	80	871	1.00817	0.99491	0.0190941	Promoter (<=1kb)	12	19500129	19553272	53144	1	121536	ENST00000398731.3	801	ENSG00000139154	AEBP2	AE binding protein 2
chr12	19502070	19504255	2186	*	263	226	2186	1.16095	1.11988	0.0519676	Promoter (1-2kb)	12	19500129	19553272	53144	1	121536	ENST00000398731.3	1941	ENSG00000139154	AEBP2	AE binding protein 2
chr12	19504787	19506095	1309	*	150	125	1309	1.10576	1.03439	0.0962619	Intron (ENST00000541908.5/121536, intron 5 of 7)	12	19500129	19553272	53144	1	121536	ENST00000398731.3	4658	ENSG00000139154	AEBP2	AE binding protein 2
chr12	19507889	19512212	4324	*	636	542	4324	1.41932	1.35777	0.0639614	Exon (ENST00000498395.1/ENST00000498395.1, exon 1 of 1)	12	19500129	19553272	53144	1	121536	ENST00000398731.3	7760	ENSG00000139154	AEBP2	AE binding protein 2
chr12	19515053	19518232	3180	*	455	351	3180	1.38068	1.19562	0.207623	3' UTR	12	19500129	19553272	53144	1	121536	ENST00000398731.3	14924	ENSG00000139154	AEBP2	AE binding protein 2
chr12	19519880	19521217	1338	*	172	168	1338	1.24045	1.36008	-0.132825	3' UTR	12	19500129	19553272	53144	1	121536	ENST00000398731.3	19751	ENSG00000139154	AEBP2	AE binding protein 2
chr12	19522301	19523920	1620	*	196	141	1620	1.16748	0.942793	0.308386	Intron (ENST00000512223.6/121536, intron 4 of 4)	12	19500129	19553272	53144	1	121536	ENST00000398731.3	22172	ENSG00000139154	AEBP2	AE binding protein 2
chr12	19525285	19526452	1168	*	127	116	1168	1.04923	1.07579	-0.0360688	Intron (ENST00000512223.6/121536, intron 4 of 4)	12	19500129	19553272	53144	1	121536	ENST00000398731.3	25156	ENSG00000139154	AEBP2	AE binding protein 2
chr12	19526622	19529599	2978	*	365	313	2978	1.18271	1.1385	0.0549613	Intron (ENST00000512223.6/121536, intron 4 of 4)	12	19500129	19553272	53144	1	121536	ENST00000398731.3	26493	ENSG00000139154	AEBP2	AE binding protein 2
chr12	19532578	19535209	2632	*	297	263	2632	1.08888	1.08239	0.00862766	Intron (ENST00000512223.6/121536, intron 4 of 4)	12	19500129	19553272	53144	1	121536	ENST00000398731.3	32449	ENSG00000139154	AEBP2	AE binding protein 2
chr12	19538174	19538961	788	*	73	58	788	0.893933	0.797285	0.165071	Intron (ENST00000512223.6/121536, intron 4 of 4)	12	19500129	19553272	53144	1	121536	ENST00000398731.3	38045	ENSG00000139154	AEBP2	AE binding protein 2
chr12	19539037	19542110	3074	*	348	308	3074	1.09241	1.08532	0.00938448	Intron (ENST00000512223.6/121536, intron 4 of 4)	12	19500129	19553272	53144	1	121536	ENST00000398731.3	38908	ENSG00000139154	AEBP2	AE binding protein 2
chr12	19542365	19544717	2353	*	259	255	2353	1.06215	1.1739	-0.144318	Intron (ENST00000512223.6/121536, intron 4 of 4)	12	19500129	19553272	53144	1	121536	ENST00000398731.3	42236	ENSG00000139154	AEBP2	AE binding protein 2
chr12	19549539	19550865	1327	*	117	99	1327	0.850792	0.808121	0.0742356	Intron (ENST00000512223.6/121536, intron 4 of 4)	12	19500129	19553272	53144	1	121536	ENST00000398731.3	49410	ENSG00000139154	AEBP2	AE binding protein 2
chr12	19551449	19554278	2830	*	330	286	2830	1.12522	1.09469	0.0396784	3' UTR	12	19500129	19553272	53144	1	121536	ENST00000398731.3	51320	ENSG00000139154	AEBP2	AE binding protein 2
chr12	19569024	19570515	1492	*	178	134	1492	1.15122	0.972855	0.242872	Intron (ENST00000512223.6/121536, intron 4 of 4)	12	19500129	19553272	53144	1	121536	ENST00000398731.3	68895	ENSG00000139154	AEBP2	AE binding protein 2
chr12	19570854	19576325	5472	*	662	520	5472	1.1674	1.02936	0.181547	Intron (ENST00000512223.6/121536, intron 4 of 4)	12	19500129	19553272	53144	1	121536	ENST00000398731.3	70725	ENSG00000139154	AEBP2	AE binding protein 2
chr12	19582278	19585047	2770	*	315	313	2770	1.09734	1.22399	-0.157583	Exon (ENST00000669833.1/ENST00000669833.1, exon 1 of 2)	12	19500129	19553272	53144	1	121536	ENST00000398731.3	82149	ENSG00000139154	AEBP2	AE binding protein 2
chr12	19585189	19586608	1420	*	156	121	1420	1.0601	0.923016	0.199767	Intron (ENST00000512223.6/121536, intron 4 of 4)	12	19500129	19553272	53144	1	121536	ENST00000398731.3	85060	ENSG00000139154	AEBP2	AE binding protein 2
chr12	19586700	19588227	1528	*	185	170	1528	1.16831	1.20514	-0.044782	Intron (ENST00000512223.6/121536, intron 4 of 4)	12	19500129	19553272	53144	1	121536	ENST00000398731.3	86571	ENSG00000139154	AEBP2	AE binding protein 2
chr12	19589212	19591274	2063	*	241	228	2063	1.12727	1.19715	-0.0867732	Intron (ENST00000512223.6/121536, intron 4 of 4)	12	19500129	19553272	53144	1	121536	ENST00000398731.3	89083	ENSG00000139154	AEBP2	AE binding protein 2
chr12	19595647	19597123	1477	*	159	131	1477	1.03878	0.960733	0.112687	Intron (ENST00000512223.6/121536, intron 4 of 4)	12	19500129	19553272	53144	1	121536	ENST00000398731.3	95518	ENSG00000139154	AEBP2	AE binding protein 2
chr12	19597331	19598073	743	*	68	73	743	0.883138	1.06426	-0.269134	Intron (ENST00000512223.6/121536, intron 4 of 4)	12	19500129	19553272	53144	1	121536	ENST00000398731.3	97202	ENSG00000139154	AEBP2	AE binding protein 2
chr12	19600055	19603532	3478	*	363	362	3478	1.00713	1.12743	-0.162793	Intron (ENST00000512223.6/121536, intron 4 of 4)	12	19500129	19553272	53144	1	121536	ENST00000398731.3	99926	ENSG00000139154	AEBP2	AE binding protein 2
chr12	19606929	19608253	1325	*	133	145	1325	0.9686	1.1854	-0.291399	Intron (ENST00000512223.6/121536, intron 4 of 4)	12	19500129	19553272	53144	1	121536	ENST00000398731.3	106800	ENSG00000139154	AEBP2	AE binding protein 2
chr12	19608279	19609673	1395	*	154	152	1395	1.06526	1.18027	-0.147913	Intron (ENST00000512223.6/121536, intron 4 of 4)	12	19500129	19553272	53144	1	121536	ENST00000398731.3	108150	ENSG00000139154	AEBP2	AE binding protein 2
chr12	19609936	19610917	982	*	122	129	982	1.19883	1.42295	-0.247262	Intron (ENST00000512223.6/121536, intron 4 of 4)	12	19500129	19553272	53144	1	121536	ENST00000398731.3	109807	ENSG00000139154	AEBP2	AE binding protein 2
chr12	19611690	19613923	2234	*	245	247	2234	1.05826	1.19764	-0.178502	Intron (ENST00000512223.6/121536, intron 4 of 4)	12	19500129	19553272	53144	1	121536	ENST00000398731.3	111561	ENSG00000139154	AEBP2	AE binding protein 2
chr12	19621134	19622589	1456	*	157	139	1456	1.04051	1.03411	0.0089072	Intron (ENST00000512223.6/121536, intron 4 of 4)	12	19500129	19553272	53144	1	121536	ENST00000398731.3	121005	ENSG00000139154	AEBP2	AE binding protein 2
chr12	19622705	19624892	2188	*	226	177	2188	0.996712	0.87627	0.185801	Intron (ENST00000512223.6/121536, intron 4 of 4)	12	19500129	19553272	53144	1	121536	ENST00000398731.3	122576	ENSG00000139154	AEBP2	AE binding protein 2
chr12	19626565	19627642	1078	*	125	95	1078	1.11892	0.95459	0.229156	Intron (ENST00000512223.6/121536, intron 4 of 4)	12	19500129	19553272	53144	1	121536	ENST00000398731.3	126436	ENSG00000139154	AEBP2	AE binding protein 2
chr12	19628382	19631474	3093	*	387	311	3093	1.20737	1.08916	0.148647	Intron (ENST00000512223.6/121536, intron 4 of 4)	12	19500129	19553272	53144	1	121536	ENST00000398731.3	128253	ENSG00000139154	AEBP2	AE binding protein 2
chr12	19634755	19635823	1069	*	120	92	1069	1.08321	0.932228	0.216556	Intron (ENST00000512223.6/121536, intron 4 of 4)	12	19500129	19553272	53144	1	121536	ENST00000398731.3	134626	ENSG00000139154	AEBP2	AE binding protein 2
chr12	19635896	19637067	1172	*	124	135	1172	1.02095	1.24772	-0.289392	Intron (ENST00000512223.6/121536, intron 4 of 4)	12	19500129	19553272	53144	1	121536	ENST00000398731.3	135767	ENSG00000139154	AEBP2	AE binding protein 2
chr12	19638996	19642762	3767	*	422	361	3767	1.081	1.03806	0.0584717	Intron (ENST00000512223.6/121536, intron 4 of 4)	12	19500129	19553272	53144	1	121536	ENST00000398731.3	138867	ENSG00000139154	AEBP2	AE binding protein 2
chr12	19645568	19647012	1445	*	160	148	1445	1.06847	1.10945	-0.0542977	Intron (ENST00000512223.6/121536, intron 4 of 4)	12	19500129	19553272	53144	1	121536	ENST00000398731.3	145439	ENSG00000139154	AEBP2	AE binding protein 2
chr12	19656148	19657487	1340	*	159	121	1340	1.14499	0.978121	0.227247	Intron (ENST00000512223.6/121536, intron 4 of 4)	12	19500129	19553272	53144	1	121536	ENST00000398731.3	156019	ENSG00000139154	AEBP2	AE binding protein 2
chr12	19661015	19662542	1528	*	167	131	1528	1.05463	0.928667	0.183509	Intron (ENST00000512223.6/121536, intron 4 of 4)	12	19500129	19553272	53144	1	121536	ENST00000398731.3	160886	ENSG00000139154	AEBP2	AE binding protein 2
chr12	19665596	19666582	987	*	135	144	987	1.31985	1.58036	-0.259882	Intron (ENST00000512223.6/121536, intron 4 of 4)	12	19500129	19553272	53144	1	121536	ENST00000398731.3	165467	ENSG00000139154	AEBP2	AE binding protein 2
chr12	19666874	19667923	1050	*	100	87	1050	0.919008	0.897516	0.0341402	Intron (ENST00000512223.6/121536, intron 4 of 4)	12	19500129	19553272	53144	1	121536	ENST00000398731.3	166745	ENSG00000139154	AEBP2	AE binding protein 2
chr12	19669469	19670794	1326	*	128	143	1326	0.931483	1.16817	-0.326644	Intron (ENST00000512223.6/121536, intron 4 of 4)	12	19500129	19553272	53144	1	121536	ENST00000398731.3	169340	ENSG00000139154	AEBP2	AE binding protein 2
chr12	19673386	19674569	1184	*	125	111	1184	1.01875	1.01551	0.00459594	Intron (ENST00000512223.6/121536, intron 4 of 4)	12	19500129	19553272	53144	1	121536	ENST00000398731.3	173257	ENSG00000139154	AEBP2	AE binding protein 2
chr12	19678844	19679975	1132	*	110	104	1132	0.93768	0.995174	-0.0858525	Intron (ENST00000512223.6/121536, intron 4 of 4)	12	19500129	19553272	53144	1	121536	ENST00000398731.3	178715	ENSG00000139154	AEBP2	AE binding protein 2
chr12	19680706	19682410	1705	*	201	165	1705	1.13758	1.04827	0.117957	Intron (ENST00000512223.6/121536, intron 4 of 4)	12	19500129	19553272	53144	1	121536	ENST00000398731.3	180577	ENSG00000139154	AEBP2	AE binding protein 2
chr12	19689275	19690484	1210	*	129	104	1210	1.02876	0.931022	0.144015	Intron (ENST00000512223.6/121536, intron 4 of 4)	12	19500129	19553272	53144	1	121536	ENST00000398731.3	189146	ENSG00000139154	AEBP2	AE binding protein 2
chr12	19697009	19698422	1414	*	165	153	1414	1.12601	1.17207	-0.0578381	Intron (ENST00000512223.6/121536, intron 4 of 4)	12	19500129	19553272	53144	1	121536	ENST00000398731.3	196880	ENSG00000139154	AEBP2	AE binding protein 2
chr12	19699891	19702249	2359	*	256	261	2359	1.04718	1.19846	-0.194678	Intron (ENST00000512223.6/121536, intron 4 of 4)	12	19500129	19553272	53144	1	121536	ENST00000398731.3	199762	ENSG00000139154	AEBP2	AE binding protein 2
chr12	19703981	19706967	2987	*	321	272	2987	1.037	0.986383	0.0721942	Intron (ENST00000512223.6/121536, intron 4 of 4)	12	19500129	19553272	53144	1	121536	ENST00000398731.3	203852	ENSG00000139154	AEBP2	AE binding protein 2
chr12	19711209	19712143	935	*	119	89	935	1.22813	1.03108	0.252312	Intron (ENST00000512223.6/121536, intron 4 of 4)	12	19500129	19553272	53144	1	121536	ENST00000398731.3	211080	ENSG00000139154	AEBP2	AE binding protein 2
chr12	19712612	19715542	2931	*	330	248	2931	1.08644	0.916533	0.245353	Intron (ENST00000512223.6/121536, intron 4 of 4)	12	19500129	19553272	53144	1	121536	ENST00000398731.3	212483	ENSG00000139154	AEBP2	AE binding protein 2
chr12	19716698	19718859	2162	*	233	186	2162	1.03994	0.9319	0.158255	Intron (ENST00000512223.6/121536, intron 4 of 4)	12	19500129	19553272	53144	1	121536	ENST00000398731.3	216569	ENSG00000139154	AEBP2	AE binding protein 2
chr12	19746826	19749713	2888	*	319	278	2888	1.06586	1.0427	0.0316991	Distal Intergenic	12	19500129	19553272	53144	1	121536	ENST00000398731.3	246697	ENSG00000139154	AEBP2	AE binding protein 2
chr12	19751365	19752333	969	*	103	89	969	1.0257	0.994897	0.0439946	Distal Intergenic	12	19500129	19553272	53144	1	121536	ENST00000398731.3	251236	ENSG00000139154	AEBP2	AE binding protein 2
chr12	19752614	19756217	3604	*	377	290	3604	1.0094	0.871616	0.211739	Distal Intergenic	12	19500129	19553272	53144	1	121536	ENST00000398731.3	252485	ENSG00000139154	AEBP2	AE binding protein 2
chr12	19760284	19761269	986	*	109	92	986	1.06674	1.0107	0.0778499	Distal Intergenic	12	20014780	20098868	84089	1	100506393	ENST00000536666.1	-253511	ENSG00000256287	LINC02398	long intergenic non-protein coding RNA 2398
chr12	19761447	19762352	906	*	89	78	906	0.947917	0.932564	0.0235587	Distal Intergenic	12	20014780	20098868	84089	1	100506393	ENST00000536666.1	-252428	ENSG00000256287	LINC02398	long intergenic non-protein coding RNA 2398
chr12	19762957	19764284	1328	*	150	124	1328	1.08994	1.01143	0.10785	Distal Intergenic	12	20014780	20098868	84089	1	100506393	ENST00000536666.1	-250496	ENSG00000256287	LINC02398	long intergenic non-protein coding RNA 2398
chr12	19767738	19769953	2216	*	268	207	2216	1.16701	1.01184	0.20583	Distal Intergenic	12	20014780	20098868	84089	1	100506393	ENST00000536666.1	-244827	ENSG00000256287	LINC02398	long intergenic non-protein coding RNA 2398
chr12	19772640	19773530	891	*	101	73	891	1.09384	0.887477	0.301614	Distal Intergenic	12	20014780	20098868	84089	1	100506393	ENST00000536666.1	-241250	ENSG00000256287	LINC02398	long intergenic non-protein coding RNA 2398
chr12	19777605	19781157	3553	*	414	344	3553	1.12438	1.04876	0.10045	Intron (ENST00000535764.1/ENST00000535764.1, intron 1 of 4)	12	20014780	20098868	84089	1	100506393	ENST00000536666.1	-233623	ENSG00000256287	LINC02398	long intergenic non-protein coding RNA 2398
chr12	19783563	19785399	1837	*	219	166	1837	1.15039	0.978838	0.232975	Intron (ENST00000535764.1/ENST00000535764.1, intron 1 of 4)	12	20014780	20098868	84089	1	100506393	ENST00000536666.1	-229381	ENSG00000256287	LINC02398	long intergenic non-protein coding RNA 2398
chr12	19789698	19791693	1996	*	208	156	1996	1.00557	0.846596	0.248265	Intron (ENST00000535764.1/ENST00000535764.1, intron 1 of 4)	12	20014780	20098868	84089	1	100506393	ENST00000536666.1	-223087	ENSG00000256287	LINC02398	long intergenic non-protein coding RNA 2398
chr12	19795175	19796695	1521	*	169	120	1521	1.07218	0.854602	0.327216	Intron (ENST00000535764.1/ENST00000535764.1, intron 1 of 4)	12	20014780	20098868	84089	1	100506393	ENST00000536666.1	-218085	ENSG00000256287	LINC02398	long intergenic non-protein coding RNA 2398
chr12	19808906	19810075	1170	*	122	122	1170	1.0062	1.1295	-0.166772	Intron (ENST00000535764.1/ENST00000535764.1, intron 1 of 4)	12	20014780	20098868	84089	1	100506393	ENST00000536666.1	-204705	ENSG00000256287	LINC02398	long intergenic non-protein coding RNA 2398
chr12	19819143	19819973	831	*	82	91	831	0.952185	1.18619	-0.317015	Intron (ENST00000535764.1/ENST00000535764.1, intron 1 of 4)	12	20014780	20098868	84089	1	100506393	ENST00000536666.1	-194807	ENSG00000256287	LINC02398	long intergenic non-protein coding RNA 2398
chr12	19825241	19827181	1941	*	198	154	1941	0.984347	0.859424	0.195798	Intron (ENST00000535764.1/ENST00000535764.1, intron 1 of 4)	12	20014780	20098868	84089	1	100506393	ENST00000536666.1	-187599	ENSG00000256287	LINC02398	long intergenic non-protein coding RNA 2398
chr12	19827271	19829839	2569	*	333	247	2569	1.2508	1.04147	0.264239	Intron (ENST00000535764.1/ENST00000535764.1, intron 1 of 4)	12	20014780	20098868	84089	1	100506393	ENST00000536666.1	-184941	ENSG00000256287	LINC02398	long intergenic non-protein coding RNA 2398
chr12	19835908	19837170	1263	*	161	118	1263	1.23007	1.01202	0.281501	Intron (ENST00000535764.1/ENST00000535764.1, intron 1 of 4)	12	20014780	20098868	84089	1	100506393	ENST00000536666.1	-177610	ENSG00000256287	LINC02398	long intergenic non-protein coding RNA 2398
chr12	19837650	19838237	588	*	69	59	588	1.13235	1.08689	0.0591089	Intron (ENST00000535764.1/ENST00000535764.1, intron 1 of 4)	12	20014780	20098868	84089	1	100506393	ENST00000536666.1	-176543	ENSG00000256287	LINC02398	long intergenic non-protein coding RNA 2398
chr12	19838420	19839488	1069	*	129	117	1069	1.16445	1.18555	-0.0259099	Intron (ENST00000535764.1/ENST00000535764.1, intron 1 of 4)	12	20014780	20098868	84089	1	100506393	ENST00000536666.1	-175292	ENSG00000256287	LINC02398	long intergenic non-protein coding RNA 2398
chr12	19842898	19843896	999	*	111	89	999	1.07218	0.965021	0.15191	Intron (ENST00000535764.1/ENST00000535764.1, intron 1 of 4)	12	20014780	20098868	84089	1	100506393	ENST00000536666.1	-170884	ENSG00000256287	LINC02398	long intergenic non-protein coding RNA 2398
chr12	19843991	19845139	1149	*	114	97	1149	0.9574	0.914458	0.0662047	Intron (ENST00000535764.1/ENST00000535764.1, intron 1 of 4)	12	20014780	20098868	84089	1	100506393	ENST00000536666.1	-169641	ENSG00000256287	LINC02398	long intergenic non-protein coding RNA 2398
chr12	19847194	19848748	1555	*	165	137	1555	1.02391	0.954338	0.101518	Intron (ENST00000535764.1/ENST00000535764.1, intron 1 of 4)	12	20014780	20098868	84089	1	100506393	ENST00000536666.1	-166032	ENSG00000256287	LINC02398	long intergenic non-protein coding RNA 2398
chr12	19848934	19850067	1134	*	131	128	1134	1.11472	1.22267	-0.133349	Intron (ENST00000535764.1/ENST00000535764.1, intron 1 of 4)	12	20014780	20098868	84089	1	100506393	ENST00000536666.1	-164713	ENSG00000256287	LINC02398	long intergenic non-protein coding RNA 2398
chr12	19850274	19851726	1453	*	163	134	1453	1.08251	0.998967	0.115866	Intron (ENST00000535764.1/ENST00000535764.1, intron 1 of 4)	12	20014780	20098868	84089	1	100506393	ENST00000536666.1	-163054	ENSG00000256287	LINC02398	long intergenic non-protein coding RNA 2398
chr12	19854536	19855751	1216	*	128	94	1216	1.01575	0.837349	0.278639	Intron (ENST00000535764.1/ENST00000535764.1, intron 1 of 4)	12	20014780	20098868	84089	1	100506393	ENST00000536666.1	-159029	ENSG00000256287	LINC02398	long intergenic non-protein coding RNA 2398
chr12	19858583	19860268	1686	*	178	172	1686	1.01876	1.10505	-0.117304	Intron (ENST00000535764.1/ENST00000535764.1, intron 1 of 4)	12	20014780	20098868	84089	1	100506393	ENST00000536666.1	-154512	ENSG00000256287	LINC02398	long intergenic non-protein coding RNA 2398
chr12	19861502	19862951	1450	*	173	109	1450	1.1513	0.814274	0.499671	Intron (ENST00000535764.1/ENST00000535764.1, intron 1 of 4)	12	20014780	20098868	84089	1	100506393	ENST00000536666.1	-151829	ENSG00000256287	LINC02398	long intergenic non-protein coding RNA 2398
chr12	19864540	19865840	1301	*	141	118	1301	1.0458	0.982464	0.0901358	Intron (ENST00000535764.1/ENST00000535764.1, intron 1 of 4)	12	20014780	20098868	84089	1	100506393	ENST00000536666.1	-148940	ENSG00000256287	LINC02398	long intergenic non-protein coding RNA 2398
chr12	19868523	19869465	943	*	101	70	943	1.03352	0.804078	0.362156	Intron (ENST00000535764.1/ENST00000535764.1, intron 1 of 4)	12	20014780	20098868	84089	1	100506393	ENST00000536666.1	-145315	ENSG00000256287	LINC02398	long intergenic non-protein coding RNA 2398
chr12	19871426	19872231	806	*	87	65	806	1.04158	0.873555	0.253803	Intron (ENST00000535764.1/ENST00000535764.1, intron 1 of 4)	12	20014780	20098868	84089	1	100506393	ENST00000536666.1	-142549	ENSG00000256287	LINC02398	long intergenic non-protein coding RNA 2398
chr12	19884542	19886144	1603	*	168	146	1603	1.01131	0.986578	0.0357204	Intron (ENST00000535764.1/ENST00000535764.1, intron 1 of 4)	12	20014780	20098868	84089	1	100506393	ENST00000536666.1	-128636	ENSG00000256287	LINC02398	long intergenic non-protein coding RNA 2398
chr12	19903523	19904683	1161	*	133	119	1161	1.10542	1.11027	-0.0063078	Intron (ENST00000535764.1/ENST00000535764.1, intron 1 of 4)	12	20014780	20098868	84089	1	100506393	ENST00000536666.1	-110097	ENSG00000256287	LINC02398	long intergenic non-protein coding RNA 2398
chr12	19916738	19917778	1041	*	108	121	1041	1.00111	1.25906	-0.330748	Intron (ENST00000535764.1/ENST00000535764.1, intron 1 of 4)	12	20014780	20098868	84089	1	100506393	ENST00000536666.1	-97002	ENSG00000256287	LINC02398	long intergenic non-protein coding RNA 2398
chr12	19927152	19927932	781	*	85	80	781	1.05021	1.10956	-0.0793096	Intron (ENST00000535764.1/ENST00000535764.1, intron 2 of 4)	12	20014780	20098868	84089	1	100506393	ENST00000536666.1	-86848	ENSG00000256287	LINC02398	long intergenic non-protein coding RNA 2398
chr12	19928389	19929363	975	*	97	117	975	0.96001	1.29985	-0.437224	Intron (ENST00000535764.1/ENST00000535764.1, intron 2 of 4)	12	20014780	20098868	84089	1	100506393	ENST00000536666.1	-85417	ENSG00000256287	LINC02398	long intergenic non-protein coding RNA 2398
chr12	19934176	19935187	1012	*	115	76	1012	1.09654	0.813477	0.43079	Intron (ENST00000535764.1/ENST00000535764.1, intron 2 of 4)	12	20014780	20098868	84089	1	100506393	ENST00000536666.1	-79593	ENSG00000256287	LINC02398	long intergenic non-protein coding RNA 2398
chr12	19936012	19937608	1597	*	173	111	1597	1.04532	0.752888	0.47344	Intron (ENST00000535764.1/ENST00000535764.1, intron 2 of 4)	12	20014780	20098868	84089	1	100506393	ENST00000536666.1	-77172	ENSG00000256287	LINC02398	long intergenic non-protein coding RNA 2398
chr12	19937622	19938700	1079	*	139	113	1079	1.24309	1.13441	0.13199	Intron (ENST00000535764.1/ENST00000535764.1, intron 2 of 4)	12	20014780	20098868	84089	1	100506393	ENST00000536666.1	-76080	ENSG00000256287	LINC02398	long intergenic non-protein coding RNA 2398
chr12	19940939	19943833	2895	*	316	231	2895	1.05329	0.864322	0.285259	Exon (ENST00000654522.1/ENST00000654522.1, exon 1 of 5)	12	20014780	20098868	84089	1	100506393	ENST00000536666.1	-70947	ENSG00000256287	LINC02398	long intergenic non-protein coding RNA 2398
chr12	19944114	19945764	1651	*	193	146	1651	1.12803	0.957895	0.23586	Exon (ENST00000535764.1/ENST00000535764.1, exon 3 of 5)	12	20014780	20098868	84089	1	100506393	ENST00000536666.1	-69016	ENSG00000256287	LINC02398	long intergenic non-protein coding RNA 2398
chr12	19947776	19948850	1075	*	132	128	1075	1.18488	1.28977	-0.122378	Intron (ENST00000535764.1/ENST00000535764.1, intron 3 of 4)	12	20014780	20098868	84089	1	100506393	ENST00000536666.1	-65930	ENSG00000256287	LINC02398	long intergenic non-protein coding RNA 2398
chr12	19953261	19954682	1422	*	159	134	1422	1.07896	1.02075	0.0800213	Intron (ENST00000535764.1/ENST00000535764.1, intron 3 of 4)	12	20014780	20098868	84089	1	100506393	ENST00000536666.1	-60098	ENSG00000256287	LINC02398	long intergenic non-protein coding RNA 2398
chr12	19963309	19965948	2640	*	269	269	2640	0.983234	1.10372	-0.166772	Intron (ENST00000535764.1/ENST00000535764.1, intron 3 of 4)	12	20014780	20098868	84089	1	100506393	ENST00000536666.1	-48832	ENSG00000256287	LINC02398	long intergenic non-protein coding RNA 2398
chr12	19969187	19970031	845	*	79	80	845	0.90215	1.02552	-0.18492	Intron (ENST00000535764.1/ENST00000535764.1, intron 3 of 4)	12	20014780	20098868	84089	1	100506393	ENST00000536666.1	-44749	ENSG00000256287	LINC02398	long intergenic non-protein coding RNA 2398
chr12	19975229	19976814	1586	*	186	164	1586	1.13167	1.12009	0.0148343	Intron (ENST00000535764.1/ENST00000535764.1, intron 3 of 4)	12	20014780	20098868	84089	1	100506393	ENST00000536666.1	-37966	ENSG00000256287	LINC02398	long intergenic non-protein coding RNA 2398
chr12	19978905	19980383	1479	*	165	136	1479	1.07653	0.996054	0.112087	Intron (ENST00000535764.1/ENST00000535764.1, intron 3 of 4)	12	20014780	20098868	84089	1	100506393	ENST00000536666.1	-34397	ENSG00000256287	LINC02398	long intergenic non-protein coding RNA 2398
chr12	19983059	19983904	846	*	85	67	846	0.969521	0.85786	0.176529	Intron (ENST00000535764.1/ENST00000535764.1, intron 3 of 4)	12	20014780	20098868	84089	1	100506393	ENST00000536666.1	-30876	ENSG00000256287	LINC02398	long intergenic non-protein coding RNA 2398
chr12	19985329	19987088	1760	*	181	173	1760	0.992372	1.06474	-0.101555	Intron (ENST00000535764.1/ENST00000535764.1, intron 3 of 4)	12	20014780	20098868	84089	1	100506393	ENST00000536666.1	-27692	ENSG00000256287	LINC02398	long intergenic non-protein coding RNA 2398
chr12	19989482	19990198	717	*	86	81	717	1.15741	1.22371	-0.0803577	Intron (ENST00000535764.1/ENST00000535764.1, intron 3 of 4)	12	20014780	20098868	84089	1	100506393	ENST00000536666.1	-24582	ENSG00000256287	LINC02398	long intergenic non-protein coding RNA 2398
chr12	19990201	19991199	999	*	87	119	999	0.840354	1.29031	-0.618647	Intron (ENST00000535764.1/ENST00000535764.1, intron 3 of 4)	12	20014780	20098868	84089	1	100506393	ENST00000536666.1	-23581	ENSG00000256287	LINC02398	long intergenic non-protein coding RNA 2398
chr12	19998977	20000046	1070	*	105	117	1070	0.946922	1.18444	-0.322892	Intron (ENST00000535764.1/ENST00000535764.1, intron 3 of 4)	12	20014780	20098868	84089	1	100506393	ENST00000536666.1	-14734	ENSG00000256287	LINC02398	long intergenic non-protein coding RNA 2398
chr12	20003237	20004318	1082	*	116	127	1082	1.03452	1.27142	-0.297476	Intron (ENST00000535764.1/ENST00000535764.1, intron 3 of 4)	12	20014780	20098868	84089	1	100506393	ENST00000536666.1	-10462	ENSG00000256287	LINC02398	long intergenic non-protein coding RNA 2398
chr12	20009421	20010984	1564	*	173	141	1564	1.06738	0.97655	0.128304	Exon (ENST00000535764.1/ENST00000535764.1, exon 5 of 5)	12	20014780	20098868	84089	1	100506393	ENST00000536666.1	-3796	ENSG00000256287	LINC02398	long intergenic non-protein coding RNA 2398
chr12	20012156	20012837	682	*	69	68	682	0.976277	1.08003	-0.145711	Promoter (1-2kb)	12	20014780	20098868	84089	1	100506393	ENST00000536666.1	-1943	ENSG00000256287	LINC02398	long intergenic non-protein coding RNA 2398
chr12	20044647	20045586	940	*	105	80	940	1.07788	0.92188	0.225545	Intron (ENST00000536666.1/100506393, intron 2 of 2)	12	20014780	20098868	84089	1	100506393	ENST00000536666.1	29867	ENSG00000256287	LINC02398	long intergenic non-protein coding RNA 2398
chr12	20050624	20052248	1625	*	173	144	1625	1.02731	0.959889	0.0979308	Intron (ENST00000536666.1/100506393, intron 2 of 2)	12	20014780	20098868	84089	1	100506393	ENST00000536666.1	35844	ENSG00000256287	LINC02398	long intergenic non-protein coding RNA 2398
chr12	20062003	20063163	1161	*	136	114	1161	1.13036	1.06362	0.0878004	Intron (ENST00000536666.1/100506393, intron 2 of 2)	12	20014780	20098868	84089	1	100506393	ENST00000536666.1	47223	ENSG00000256287	LINC02398	long intergenic non-protein coding RNA 2398
chr12	20066366	20069700	3335	*	381	315	3335	1.1024	1.02312	0.107667	Intron (ENST00000536666.1/100506393, intron 2 of 2)	12	20014780	20098868	84089	1	100506393	ENST00000536666.1	51586	ENSG00000256287	LINC02398	long intergenic non-protein coding RNA 2398
chr12	20076687	20077804	1118	*	122	126	1118	1.053	1.22079	-0.213315	Intron (ENST00000536666.1/100506393, intron 2 of 2)	12	20120980	20129813	8834	2	105369684	ENST00000543778.1	52009	NA	LINC02468	long intergenic non-protein coding RNA 2468
chr12	20090669	20092386	1718	*	221	184	1718	1.2413	1.16013	0.0975681	Intron (ENST00000536666.1/100506393, intron 2 of 2)	12	20120980	20129813	8834	2	105369684	ENST00000543778.1	37427	NA	LINC02468	long intergenic non-protein coding RNA 2468
chr12	20093825	20095344	1520	*	163	146	1520	1.03479	1.04045	-0.00786888	Intron (ENST00000536666.1/100506393, intron 2 of 2)	12	20120980	20129813	8834	2	105369684	ENST00000543778.1	34469	NA	LINC02468	long intergenic non-protein coding RNA 2468
chr12	20096347	20097554	1208	*	126	134	1208	1.0065	1.20157	-0.255582	Intron (ENST00000536666.1/100506393, intron 2 of 2)	12	20120980	20129813	8834	2	105369684	ENST00000543778.1	32259	NA	LINC02468	long intergenic non-protein coding RNA 2468
chr12	20099075	20100022	948	*	115	112	948	1.17057	1.27974	-0.128637	Distal Intergenic	12	20120980	20129813	8834	2	105369684	ENST00000543778.1	29791	NA	LINC02468	long intergenic non-protein coding RNA 2468
chr12	20105257	20106351	1095	*	131	106	1095	1.15442	1.04859	0.13873	Exon (ENST00000656578.1/ENST00000656578.1, exon 2 of 3)	12	20120980	20129813	8834	2	105369684	ENST00000543778.1	23462	NA	LINC02468	long intergenic non-protein coding RNA 2468
chr12	20107148	20108410	1263	*	146	117	1263	1.11547	1.00345	0.152687	Intron (ENST00000656578.1/ENST00000656578.1, intron 1 of 2)	12	20120980	20129813	8834	2	105369684	ENST00000543778.1	21403	NA	LINC02468	long intergenic non-protein coding RNA 2468
chr12	20110829	20111926	1098	*	124	119	1098	1.08975	1.17397	-0.107394	Distal Intergenic	12	20120980	20129813	8834	2	105369684	ENST00000543778.1	17887	NA	LINC02468	long intergenic non-protein coding RNA 2468
chr12	20115088	20115712	625	*	70	81	625	1.08075	1.40384	-0.377339	Distal Intergenic	12	20120980	20129813	8834	2	105369684	ENST00000543778.1	14101	NA	LINC02468	long intergenic non-protein coding RNA 2468
chr12	20117022	20118824	1803	*	206	173	1803	1.1025	1.03935	0.0850998	Downstream (2-3kb)	12	20120980	20129813	8834	2	105369684	ENST00000543778.1	10989	NA	LINC02468	long intergenic non-protein coding RNA 2468
chr12	20121413	20123384	1972	*	225	193	1972	1.10099	1.06014	0.0545517	Intron (ENST00000543778.1/105369684, intron 4 of 4)	12	20120980	20129813	8834	2	105369684	ENST00000543778.1	6429	NA	LINC02468	long intergenic non-protein coding RNA 2468
chr12	20132751	20133611	861	*	103	81	861	1.15436	1.01905	0.179878	Promoter (2-3kb)	12	20120980	20136085	15106	2	105369684	ENST00000655208.1	2474	NA	LINC02468	long intergenic non-protein coding RNA 2468
chr12	20137956	20138797	842	*	92	74	842	1.05435	0.951988	0.147336	Promoter (1-2kb)	12	20125579	20136125	10547	2	105369684	ENST00000670018.1	-1831	NA	LINC02468	long intergenic non-protein coding RNA 2468
chr12	20146136	20147661	1526	*	149	168	1526	0.942194	1.19252	-0.339921	Distal Intergenic	12	20125579	20136125	10547	2	105369684	ENST00000670018.1	-10011	NA	LINC02468	long intergenic non-protein coding RNA 2468
chr12	20149008	20150027	1020	*	115	103	1020	1.08794	1.09383	-0.00778295	Distal Intergenic	12	20125579	20136125	10547	2	105369684	ENST00000670018.1	-12883	NA	LINC02468	long intergenic non-protein coding RNA 2468
chr12	20150493	20151128	636	*	70	70	636	1.06206	1.19221	-0.166772	Distal Intergenic	12	20125579	20136125	10547	2	105369684	ENST00000670018.1	-14368	NA	LINC02468	long intergenic non-protein coding RNA 2468
chr12	20174453	20175694	1242	*	149	152	1242	1.15764	1.32567	-0.195531	Distal Intergenic	12	20125579	20136125	10547	2	105369684	ENST00000670018.1	-38328	NA	LINC02468	long intergenic non-protein coding RNA 2468
chr12	20181793	20182629	837	*	74	66	837	0.853129	0.854143	-0.00171323	Distal Intergenic	12	20125579	20136125	10547	2	105369684	ENST00000670018.1	-45668	NA	LINC02468	long intergenic non-protein coding RNA 2468
chr12	20188050	20188988	939	*	97	96	939	0.996815	1.10743	-0.151822	Distal Intergenic	12	20125579	20136125	10547	2	105369684	ENST00000670018.1	-51925	NA	LINC02468	long intergenic non-protein coding RNA 2468
chr12	20189106	20190069	964	*	104	128	964	1.04103	1.43829	-0.466333	Distal Intergenic	12	20125579	20136125	10547	2	105369684	ENST00000670018.1	-52981	NA	LINC02468	long intergenic non-protein coding RNA 2468
chr12	20210731	20212203	1473	*	154	131	1473	1.00885	0.963342	0.0665911	Distal Intergenic	12	20125579	20136125	10547	2	105369684	ENST00000670018.1	-74606	NA	LINC02468	long intergenic non-protein coding RNA 2468
chr12	20225091	20226061	971	*	110	125	971	1.09316	1.39445	-0.351197	Distal Intergenic	12	20125579	20136125	10547	2	105369684	ENST00000670018.1	-88966	NA	LINC02468	long intergenic non-protein coding RNA 2468
chr12	20228762	20229522	761	*	77	71	761	0.97637	1.01062	-0.0497331	Distal Intergenic	12	20125579	20136125	10547	2	105369684	ENST00000670018.1	-92637	NA	LINC02468	long intergenic non-protein coding RNA 2468
chr12	20230109	20232261	2153	*	251	234	2153	1.12496	1.17729	-0.0655936	Distal Intergenic	12	20125579	20136125	10547	2	105369684	ENST00000670018.1	-93984	NA	LINC02468	long intergenic non-protein coding RNA 2468
chr12	20236169	20238723	2555	*	306	217	2555	1.15568	0.919985	0.329064	Distal Intergenic	12	20125579	20136125	10547	2	105369684	ENST00000670018.1	-100044	NA	LINC02468	long intergenic non-protein coding RNA 2468
chr12	20247097	20249207	2111	*	243	211	2111	1.11078	1.0827	0.0369408	Distal Intergenic	12	20125579	20136125	10547	2	105369684	ENST00000670018.1	-110972	NA	LINC02468	long intergenic non-protein coding RNA 2468
chr12	20253053	20254018	966	*	111	96	966	1.1088	1.07648	0.0426809	Distal Intergenic	12	20369245	20684381	315137	1	5139	ENST00000359062.3	-115227	ENSG00000172572	PDE3A	phosphodiesterase 3A
chr12	20264858	20265738	881	*	93	101	881	1.01863	1.24182	-0.285825	Distal Intergenic	12	20369245	20684381	315137	1	5139	ENST00000359062.3	-103507	ENSG00000172572	PDE3A	phosphodiesterase 3A
chr12	20267845	20270404	2560	*	269	222	2560	1.01396	0.939345	0.110274	Distal Intergenic	12	20369245	20684381	315137	1	5139	ENST00000359062.3	-98841	ENSG00000172572	PDE3A	phosphodiesterase 3A
chr12	20285835	20287930	2096	*	218	199	2096	1.00363	1.02843	-0.0352128	Distal Intergenic	12	20369245	20684381	315137	1	5139	ENST00000359062.3	-81315	ENSG00000172572	PDE3A	phosphodiesterase 3A
chr12	20293069	20294836	1768	*	208	184	1768	1.13525	1.12732	0.0101053	Distal Intergenic	12	20369245	20684381	315137	1	5139	ENST00000359062.3	-74409	ENSG00000172572	PDE3A	phosphodiesterase 3A
chr12	20298067	20299195	1129	*	140	114	1129	1.19658	1.09376	0.129621	Distal Intergenic	12	20369245	20684381	315137	1	5139	ENST00000359062.3	-70050	ENSG00000172572	PDE3A	phosphodiesterase 3A
chr12	20304104	20306346	2243	*	310	242	2243	1.33365	1.16869	0.190489	Distal Intergenic	12	20369245	20684381	315137	1	5139	ENST00000359062.3	-62899	ENSG00000172572	PDE3A	phosphodiesterase 3A
chr12	20308509	20310089	1581	*	176	165	1581	1.07421	1.13048	-0.0736631	Distal Intergenic	12	20369245	20684381	315137	1	5139	ENST00000359062.3	-59156	ENSG00000172572	PDE3A	phosphodiesterase 3A
chr12	20334584	20336954	2371	*	276	221	2371	1.12327	1.00965	0.153849	Distal Intergenic	12	20369245	20684381	315137	1	5139	ENST00000359062.3	-32291	ENSG00000172572	PDE3A	phosphodiesterase 3A
chr12	20351659	20352582	924	*	97	105	924	1.013	1.23092	-0.281105	Distal Intergenic	12	20369245	20684381	315137	1	5139	ENST00000359062.3	-16663	ENSG00000172572	PDE3A	phosphodiesterase 3A
chr12	20354648	20356149	1502	*	154	158	1502	0.989371	1.13946	-0.203767	Distal Intergenic	12	20369245	20684381	315137	1	5139	ENST00000359062.3	-13096	ENSG00000172572	PDE3A	phosphodiesterase 3A
chr12	20359023	20360045	1023	*	121	85	1023	1.14135	0.900027	0.3427	Distal Intergenic	12	20369245	20684381	315137	1	5139	ENST00000359062.3	-9200	ENSG00000172572	PDE3A	phosphodiesterase 3A
chr12	20364367	20365189	823	*	92	80	823	1.07869	1.05294	0.0348614	Intron (ENST00000535755.1/ENST00000535755.1, intron 1 of 1)	12	20369245	20684381	315137	1	5139	ENST00000359062.3	-4056	ENSG00000172572	PDE3A	phosphodiesterase 3A
chr12	20367346	20370381	3036	*	378	258	3036	1.20143	0.920513	0.384243	Promoter (<=1kb)	12	20369245	20684381	315137	1	5139	ENST00000359062.3	0	ENSG00000172572	PDE3A	phosphodiesterase 3A
chr12	20399625	20400688	1064	*	119	109	1064	1.07923	1.10968	-0.040139	Intron (ENST00000359062.3/5139, intron 1 of 15)	12	20370125	20557224	187100	1	5139	ENST00000542675.1	29500	ENSG00000172572	PDE3A	phosphodiesterase 3A
chr12	20401857	20402706	850	*	99	75	850	1.12389	0.955772	0.233765	Intron (ENST00000359062.3/5139, intron 1 of 15)	12	20370125	20557224	187100	1	5139	ENST00000542675.1	31732	ENSG00000172572	PDE3A	phosphodiesterase 3A
chr12	20404609	20407160	2552	*	304	217	2552	1.14948	0.921067	0.319604	Intron (ENST00000359062.3/5139, intron 1 of 15)	12	20370125	20557224	187100	1	5139	ENST00000542675.1	34484	ENSG00000172572	PDE3A	phosphodiesterase 3A
chr12	20409607	20411474	1868	*	289	183	1868	1.4929	1.06117	0.492453	Intron (ENST00000359062.3/5139, intron 1 of 15)	12	20370125	20557224	187100	1	5139	ENST00000542675.1	39482	ENSG00000172572	PDE3A	phosphodiesterase 3A
chr12	20424652	20425484	833	*	79	71	833	0.915147	0.923263	-0.0127388	Intron (ENST00000359062.3/5139, intron 1 of 15)	12	20370125	20557224	187100	1	5139	ENST00000542675.1	54527	ENSG00000172572	PDE3A	phosphodiesterase 3A
chr12	20433564	20435332	1769	*	195	155	1769	1.06369	0.949109	0.164433	Intron (ENST00000359062.3/5139, intron 1 of 15)	12	20370125	20557224	187100	1	5139	ENST00000542675.1	63439	ENSG00000172572	PDE3A	phosphodiesterase 3A
chr12	20437829	20439232	1404	*	140	148	1404	0.962209	1.14184	-0.246943	Intron (ENST00000359062.3/5139, intron 1 of 15)	12	20370125	20557224	187100	1	5139	ENST00000542675.1	67704	ENSG00000172572	PDE3A	phosphodiesterase 3A
chr12	20443759	20444521	763	*	84	58	763	1.06234	0.823409	0.367564	Intron (ENST00000359062.3/5139, intron 1 of 15)	12	20370125	20557224	187100	1	5139	ENST00000542675.1	73634	ENSG00000172572	PDE3A	phosphodiesterase 3A
chr12	20445303	20446568	1266	*	169	118	1266	1.28814	1.00963	0.351464	Intron (ENST00000359062.3/5139, intron 1 of 15)	12	20370125	20557224	187100	1	5139	ENST00000542675.1	75178	ENSG00000172572	PDE3A	phosphodiesterase 3A
chr12	20449437	20450564	1128	*	116	110	1128	0.992333	1.05632	-0.0901512	Exon (ENST00000254302.5/ENST00000254302.5, exon 1 of 1)	12	20370125	20557224	187100	1	5139	ENST00000542675.1	79312	ENSG00000172572	PDE3A	phosphodiesterase 3A
chr12	20451515	20457235	5721	*	582	509	5721	0.981657	0.963736	0.026581	Intron (ENST00000359062.3/5139, intron 1 of 15)	12	20370125	20557224	187100	1	5139	ENST00000542675.1	81390	ENSG00000172572	PDE3A	phosphodiesterase 3A
chr12	20459745	20460485	741	*	69	88	741	0.898544	1.2864	-0.51768	Intron (ENST00000359062.3/5139, intron 1 of 15)	12	20370125	20557224	187100	1	5139	ENST00000542675.1	89620	ENSG00000172572	PDE3A	phosphodiesterase 3A
chr12	20475419	20476024	606	*	64	57	606	1.0191	1.01886	0.00033751	Intron (ENST00000359062.3/5139, intron 1 of 15)	12	20571864	20680517	108654	1	5139	ENST00000544307.1	-95840	ENSG00000172572	PDE3A	phosphodiesterase 3A
chr12	20482754	20483650	897	*	92	98	897	0.989701	1.18344	-0.25792	Intron (ENST00000359062.3/5139, intron 1 of 15)	12	20571864	20680517	108654	1	5139	ENST00000544307.1	-88214	ENSG00000172572	PDE3A	phosphodiesterase 3A
chr12	20486417	20487047	631	*	57	63	631	0.871674	1.08149	-0.311162	Intron (ENST00000359062.3/5139, intron 1 of 15)	12	20571864	20680517	108654	1	5139	ENST00000544307.1	-84817	ENSG00000172572	PDE3A	phosphodiesterase 3A
chr12	20490747	20493132	2386	*	302	194	2386	1.22136	0.880731	0.471719	Intron (ENST00000359062.3/5139, intron 1 of 15)	12	20571864	20680517	108654	1	5139	ENST00000544307.1	-78732	ENSG00000172572	PDE3A	phosphodiesterase 3A
chr12	20504534	20505210	677	*	86	84	677	1.2258	1.34401	-0.132825	Intron (ENST00000359062.3/5139, intron 1 of 15)	12	20571864	20680517	108654	1	5139	ENST00000544307.1	-66654	ENSG00000172572	PDE3A	phosphodiesterase 3A
chr12	20522604	20523773	1170	*	103	109	1170	0.849493	1.00914	-0.248456	Intron (ENST00000359062.3/5139, intron 1 of 15)	12	20571864	20680517	108654	1	5139	ENST00000544307.1	-48091	ENSG00000172572	PDE3A	phosphodiesterase 3A
chr12	20524686	20525601	916	*	115	93	916	1.21147	1.09976	0.139559	Intron (ENST00000359062.3/5139, intron 1 of 15)	12	20571864	20680517	108654	1	5139	ENST00000544307.1	-46263	ENSG00000172572	PDE3A	phosphodiesterase 3A
chr12	20526411	20529015	2605	*	282	220	2605	1.0446	0.914802	0.191419	Intron (ENST00000359062.3/5139, intron 1 of 15)	12	20571864	20680517	108654	1	5139	ENST00000544307.1	-42849	ENSG00000172572	PDE3A	phosphodiesterase 3A
chr12	20538949	20539893	945	*	89	72	945	0.908797	0.825302	0.139036	Intron (ENST00000359062.3/5139, intron 1 of 15)	12	20571864	20680517	108654	1	5139	ENST00000544307.1	-31971	ENSG00000172572	PDE3A	phosphodiesterase 3A
chr12	20551124	20552271	1148	*	138	118	1148	1.15997	1.1134	0.0591089	Exon (ENST00000540175.1/ENST00000540175.1, exon 1 of 1)	12	20571864	20680517	108654	1	5139	ENST00000544307.1	-19593	ENSG00000172572	PDE3A	phosphodiesterase 3A
chr12	20559840	20561328	1489	*	157	131	1489	1.01745	0.952991	0.0944253	Intron (ENST00000359062.3/5139, intron 2 of 15)	12	20571864	20680517	108654	1	5139	ENST00000544307.1	-10536	ENSG00000172572	PDE3A	phosphodiesterase 3A
chr12	20577144	20578297	1154	*	116	123	1154	0.969975	1.15455	-0.251306	Intron (ENST00000359062.3/5139, intron 2 of 15)	12	20571864	20680517	108654	1	5139	ENST00000544307.1	5280	ENSG00000172572	PDE3A	phosphodiesterase 3A
chr12	20590151	20592177	2027	*	218	167	2027	1.03779	0.892431	0.217708	Intron (ENST00000359062.3/5139, intron 2 of 15)	12	20571864	20680517	108654	1	5139	ENST00000544307.1	18287	ENSG00000172572	PDE3A	phosphodiesterase 3A
chr12	20592258	20593090	833	*	90	71	833	1.04257	0.923263	0.175334	Intron (ENST00000359062.3/5139, intron 2 of 15)	12	20571864	20680517	108654	1	5139	ENST00000544307.1	20394	ENSG00000172572	PDE3A	phosphodiesterase 3A
chr12	20599726	20601746	2021	*	219	190	2021	1.04565	1.01836	0.038159	Intron (ENST00000359062.3/5139, intron 2 of 15)	12	20571864	20680517	108654	1	5139	ENST00000544307.1	27862	ENSG00000172572	PDE3A	phosphodiesterase 3A
chr12	20613062	20613949	888	*	93	77	888	1.0106	0.939269	0.1056	Exon (ENST00000359062.3/5139, exon 3 of 16)	12	20571864	20680517	108654	1	5139	ENST00000544307.1	41198	ENSG00000172572	PDE3A	phosphodiesterase 3A
chr12	20624033	20625034	1002	*	111	107	1002	1.06897	1.15672	-0.113824	Intron (ENST00000359062.3/5139, intron 5 of 15)	12	20571864	20680517	108654	1	5139	ENST00000544307.1	52169	ENSG00000172572	PDE3A	phosphodiesterase 3A
chr12	20628655	20629559	905	*	99	83	905	1.05559	0.99344	0.0875447	Intron (ENST00000359062.3/5139, intron 5 of 15)	12	20571864	20680517	108654	1	5139	ENST00000544307.1	56791	ENSG00000172572	PDE3A	phosphodiesterase 3A
chr12	20631738	20632611	874	*	81	62	874	0.894298	0.768409	0.218881	Intron (ENST00000359062.3/5139, intron 6 of 15)	12	20571864	20680517	108654	1	5139	ENST00000544307.1	59874	ENSG00000172572	PDE3A	phosphodiesterase 3A
chr12	20655143	20656043	901	*	101	97	901	1.0817	1.16616	-0.108474	Intron (ENST00000359062.3/5139, intron 15 of 15)	12	20695355	20696975	1621	1	53919	ENST00000534996.5	-39312	ENSG00000139155	SLCO1C1	solute carrier organic anion transporter family member 1C1
chr12	20662274	20664097	1824	*	201	204	1824	1.06336	1.21148	-0.188146	Intron (ENST00000359062.3/5139, intron 15 of 15)	12	20695355	20696975	1621	1	53919	ENST00000534996.5	-31258	ENSG00000139155	SLCO1C1	solute carrier organic anion transporter family member 1C1
chr12	20677872	20679101	1230	*	133	115	1230	1.04341	1.01276	0.0430199	Intron (ENST00000359062.3/5139, intron 15 of 15)	12	20695355	20696975	1621	1	53919	ENST00000534996.5	-16254	ENSG00000139155	SLCO1C1	solute carrier organic anion transporter family member 1C1
chr12	20679967	20681280	1314	*	144	94	1314	1.05749	0.774898	0.448564	3' UTR	12	20695355	20696975	1621	1	53919	ENST00000534996.5	-14075	ENSG00000139155	SLCO1C1	solute carrier organic anion transporter family member 1C1
chr12	20682345	20683460	1116	*	134	102	1116	1.15864	0.990029	0.226891	3' UTR	12	20695355	20696975	1621	1	53919	ENST00000534996.5	-11895	ENSG00000139155	SLCO1C1	solute carrier organic anion transporter family member 1C1
chr12	20688948	20690011	1064	*	107	121	1064	0.9704	1.23184	-0.344169	Distal Intergenic	12	20695355	20696975	1621	1	53919	ENST00000534996.5	-5344	ENSG00000139155	SLCO1C1	solute carrier organic anion transporter family member 1C1
chr12	20693203	20694372	1170	*	135	137	1170	1.11341	1.26837	-0.187989	Promoter (<=1kb)	12	20695355	20696975	1621	1	53919	ENST00000534996.5	-983	ENSG00000139155	SLCO1C1	solute carrier organic anion transporter family member 1C1
chr12	20715278	20716824	1547	*	173	160	1547	1.07911	1.12032	-0.0540723	3' UTR	12	20695750	20696943	1194	1	53919	ENST00000539443.1	19528	ENSG00000139155	SLCO1C1	solute carrier organic anion transporter family member 1C1
chr12	20722482	20724022	1541	*	169	149	1541	1.05826	1.04736	0.0149384	3' UTR	12	20695750	20696943	1194	1	53919	ENST00000539443.1	26732	ENSG00000139155	SLCO1C1	solute carrier organic anion transporter family member 1C1
chr12	20731573	20734678	3106	*	347	276	3106	1.07804	0.962542	0.163495	3' UTR	12	20695750	20696943	1194	1	53919	ENST00000539443.1	35823	ENSG00000139155	SLCO1C1	solute carrier organic anion transporter family member 1C1
chr12	20739286	20740061	776	*	92	79	776	1.14402	1.10275	0.0530087	Intron (ENST00000539415.5/53919, intron 10 of 13)	12	20695750	20696943	1194	1	53919	ENST00000539443.1	43536	ENSG00000139155	SLCO1C1	solute carrier organic anion transporter family member 1C1
chr12	20776829	20778383	1555	*	184	182	1555	1.14182	1.26781	-0.151005	Distal Intergenic	12	20810702	20875381	64680	1	28234	ENST00000540853.5	-32319	ENSG00000111700	SLCO1B3	solute carrier organic anion transporter family member 1B3
chr12	20782401	20783962	1562	*	168	163	1562	1.03786	1.13036	-0.123183	Distal Intergenic	12	20810702	20875381	64680	1	28234	ENST00000540853.5	-26740	ENSG00000111700	SLCO1B3	solute carrier organic anion transporter family member 1B3
chr12	20803859	20806190	2332	*	249	240	2332	1.03034	1.11479	-0.113661	Distal Intergenic	12	20810702	20875381	64680	1	28234	ENST00000540853.5	-4512	ENSG00000111700	SLCO1B3	solute carrier organic anion transporter family member 1B3
chr12	20811779	20812639	861	*	98	86	861	1.09833	1.08195	0.0216726	Promoter (1-2kb)	12	20810726	20916724	105999	1	28234	ENST00000381545.7	1053	ENSG00000111700	SLCO1B3	solute carrier organic anion transporter family member 1B3
chr12	20828128	20829156	1029	*	118	109	1029	1.10656	1.14742	-0.0523138	Intron (ENST00000540853.5/28234, intron 2 of 7)	12	20815674	21090245	274572	1	338821	ENST00000381541.7	12454	ENSG00000205754	SLCO1B7	solute carrier organic anion transporter family member 1B7 (putative)
chr12	20830217	20831457	1241	*	111	113	1241	0.863097	0.986322	-0.192536	Intron (ENST00000540853.5/28234, intron 2 of 7)	12	20815674	21090245	274572	1	338821	ENST00000381541.7	14543	ENSG00000205754	SLCO1B7	solute carrier organic anion transporter family member 1B7 (putative)
chr12	20832202	20833417	1216	*	143	107	1216	1.13478	0.953152	0.251632	Intron (ENST00000540853.5/28234, intron 2 of 7)	12	20815674	21090245	274572	1	338821	ENST00000381541.7	16528	ENSG00000205754	SLCO1B7	solute carrier organic anion transporter family member 1B7 (putative)
chr12	20834508	20835632	1125	*	101	125	1125	0.866318	1.20357	-0.474345	Intron (ENST00000540853.5/28234, intron 2 of 7)	12	20815674	21090245	274572	1	338821	ENST00000381541.7	18834	ENSG00000205754	SLCO1B7	solute carrier organic anion transporter family member 1B7 (putative)
chr12	20871415	20872073	659	*	73	67	659	1.06892	1.10129	-0.0430371	Intron (ENST00000540853.5/28234, intron 7 of 7)	12	20862459	20902333	39875	1	28234	ENST00000544370.1	8956	ENSG00000111700	SLCO1B3	solute carrier organic anion transporter family member 1B3
chr12	20872150	20873161	1012	*	103	112	1012	0.982122	1.19881	-0.287627	Intron (ENST00000540853.5/28234, intron 7 of 7)	12	20862459	20902333	39875	1	28234	ENST00000544370.1	9691	ENSG00000111700	SLCO1B3	solute carrier organic anion transporter family member 1B3
chr12	20881406	20883295	1890	*	225	162	1890	1.14876	0.928464	0.307159	Intron (ENST00000381545.7/28234, intron 12 of 15)	12	20862459	20902333	39875	1	28234	ENST00000544370.1	18947	ENSG00000111700	SLCO1B3	solute carrier organic anion transporter family member 1B3
chr12	20884094	20884928	835	*	76	76	835	0.878285	0.985914	-0.166772	Intron (ENST00000381545.7/28234, intron 13 of 15)	12	20862459	20902333	39875	1	28234	ENST00000544370.1	21635	ENSG00000111700	SLCO1B3	solute carrier organic anion transporter family member 1B3
chr12	20885196	20887418	2223	*	250	259	2223	1.0852	1.26204	-0.217796	Intron (ENST00000381545.7/28234, intron 13 of 15)	12	20862459	20902333	39875	1	28234	ENST00000544370.1	22737	ENSG00000111700	SLCO1B3	solute carrier organic anion transporter family member 1B3
chr12	20892003	20897979	5977	*	766	650	5977	1.23667	1.17799	0.0701322	Intron (ENST00000381545.7/28234, intron 13 of 15)	12	20862459	20902333	39875	1	28234	ENST00000544370.1	29544	ENSG00000111700	SLCO1B3	solute carrier organic anion transporter family member 1B3
chr12	20898680	20900116	1437	*	155	171	1437	1.04084	1.289	-0.308501	Intron (ENST00000381545.7/28234, intron 14 of 15)	12	20862459	20902333	39875	1	28234	ENST00000544370.1	36221	ENSG00000111700	SLCO1B3	solute carrier organic anion transporter family member 1B3
chr12	20913510	20914335	826	*	78	71	826	0.91122	0.931087	-0.0311174	Intron (ENST00000381545.7/28234, intron 15 of 15)	12	20962768	21090106	127339	1	338821	ENST00000648739.1	-48433	ENSG00000205754	SLCO1B7	solute carrier organic anion transporter family member 1B7 (putative)
chr12	20916724	20918262	1539	*	201	140	1539	1.26028	0.985375	0.354996	3' UTR	12	20962768	21090106	127339	1	338821	ENST00000648739.1	-44506	ENSG00000205754	SLCO1B7	solute carrier organic anion transporter family member 1B7 (putative)
chr12	20918955	20919649	695	*	72	76	695	0.999669	1.18452	-0.244775	Intron (ENST00000381541.7/338821, intron 3 of 13)	12	20962768	21090106	127339	1	338821	ENST00000648739.1	-43119	ENSG00000205754	SLCO1B7	solute carrier organic anion transporter family member 1B7 (putative)
chr12	20925874	20926957	1084	*	120	114	1084	1.06822	1.13917	-0.0927719	Intron (ENST00000381541.7/338821, intron 3 of 13)	12	20962768	21090106	127339	1	338821	ENST00000648739.1	-35811	ENSG00000205754	SLCO1B7	solute carrier organic anion transporter family member 1B7 (putative)
chr12	20927704	20929090	1387	*	161	106	1387	1.1201	0.827831	0.436224	Intron (ENST00000381541.7/338821, intron 3 of 13)	12	20962768	21090106	127339	1	338821	ENST00000648739.1	-33678	ENSG00000205754	SLCO1B7	solute carrier organic anion transporter family member 1B7 (putative)
chr12	20929323	20930417	1095	*	113	100	1095	0.995802	0.989232	0.0095503	Intron (ENST00000381541.7/338821, intron 3 of 13)	12	20962768	21090106	127339	1	338821	ENST00000648739.1	-32351	ENSG00000205754	SLCO1B7	solute carrier organic anion transporter family member 1B7 (putative)
chr12	20930925	20932354	1430	*	159	165	1430	1.07293	1.24986	-0.220212	Intron (ENST00000381541.7/338821, intron 3 of 13)	12	20962768	21090106	127339	1	338821	ENST00000648739.1	-30414	ENSG00000205754	SLCO1B7	solute carrier organic anion transporter family member 1B7 (putative)
chr12	20932791	20933761	971	*	97	78	971	0.963965	0.870137	0.147738	Intron (ENST00000381541.7/338821, intron 3 of 13)	12	20962768	21090106	127339	1	338821	ENST00000648739.1	-29007	ENSG00000205754	SLCO1B7	solute carrier organic anion transporter family member 1B7 (putative)
chr12	20934744	20936030	1287	*	145	116	1287	1.08717	0.976318	0.155156	Intron (ENST00000381541.7/338821, intron 3 of 13)	12	20962768	21090106	127339	1	338821	ENST00000648739.1	-26738	ENSG00000205754	SLCO1B7	solute carrier organic anion transporter family member 1B7 (putative)
chr12	20936922	20937771	850	*	82	56	850	0.930901	0.713643	0.383425	Intron (ENST00000381541.7/338821, intron 3 of 13)	12	20962768	21090106	127339	1	338821	ENST00000648739.1	-24997	ENSG00000205754	SLCO1B7	solute carrier organic anion transporter family member 1B7 (putative)
chr12	20939230	20941831	2602	*	308	281	2602	1.14223	1.1698	-0.0344123	Intron (ENST00000381541.7/338821, intron 3 of 13)	12	20962768	21090106	127339	1	338821	ENST00000648739.1	-20937	ENSG00000205754	SLCO1B7	solute carrier organic anion transporter family member 1B7 (putative)
chr12	20942789	20947029	4241	*	546	499	4241	1.24232	1.27451	-0.0369113	Intron (ENST00000381541.7/338821, intron 3 of 13)	12	20962768	21090106	127339	1	338821	ENST00000648739.1	-15739	ENSG00000205754	SLCO1B7	solute carrier organic anion transporter family member 1B7 (putative)
chr12	20947298	20949747	2450	*	294	252	2450	1.15795	1.11416	0.0556199	Intron (ENST00000381541.7/338821, intron 3 of 13)	12	20962768	21090106	127339	1	338821	ENST00000648739.1	-13021	ENSG00000205754	SLCO1B7	solute carrier organic anion transporter family member 1B7 (putative)
chr12	20949826	20954396	4571	*	567	482	4571	1.19696	1.14222	0.0675431	Intron (ENST00000381541.7/338821, intron 3 of 13)	12	20962768	21090106	127339	1	338821	ENST00000648739.1	-8372	ENSG00000205754	SLCO1B7	solute carrier organic anion transporter family member 1B7 (putative)
chr12	21111003	21112165	1163	*	131	99	1163	1.08693	0.922078	0.237294	Intron (ENST00000543498.5/338821, intron 4 of 5)	12	21131194	21239796	108603	1	10599	ENST00000256958.3	-19029	ENSG00000134538	SLCO1B1	solute carrier organic anion transporter family member 1B1
chr12	21149325	21150807	1483	*	177	132	1483	1.1517	0.964151	0.256439	Intron (ENST00000543498.5/338821, intron 5 of 5)	12	21131194	21239796	108603	1	10599	ENST00000256958.3	18131	ENSG00000134538	SLCO1B1	solute carrier organic anion transporter family member 1B1
chr12	21182096	21183434	1339	*	157	166	1339	1.13143	1.34289	-0.247191	Intron (ENST00000256958.3/10599, intron 7 of 14)	12	21131194	21239796	108603	1	10599	ENST00000256958.3	50902	ENSG00000134538	SLCO1B1	solute carrier organic anion transporter family member 1B1
chr12	21186278	21187430	1153	*	118	107	1153	0.987555	1.00523	-0.0255964	Intron (ENST00000256958.3/10599, intron 7 of 14)	12	21131194	21239796	108603	1	10599	ENST00000256958.3	55084	ENSG00000134538	SLCO1B1	solute carrier organic anion transporter family member 1B1
chr12	21240905	21242109	1205	*	120	141	1205	0.960954	1.26749	-0.399433	Distal Intergenic	12	21273942	21324681	50740	2	6579	ENST00000480394.5	82572	ENSG00000084453	SLCO1A2	solute carrier organic anion transporter family member 1A2
chr12	21248098	21249019	922	*	110	86	922	1.15125	1.01037	0.188322	Distal Intergenic	12	21273942	21324681	50740	2	6579	ENST00000480394.5	75662	ENSG00000084453	SLCO1A2	solute carrier organic anion transporter family member 1A2
chr12	21259295	21260186	892	*	100	79	892	1.08179	0.959344	0.173303	Distal Intergenic	12	21273942	21324681	50740	2	6579	ENST00000480394.5	64495	ENSG00000084453	SLCO1A2	solute carrier organic anion transporter family member 1A2
chr12	21275356	21277795	2440	*	239	206	2440	0.945185	0.914512	0.0475938	3' UTR	12	21273942	21324681	50740	2	6579	ENST00000480394.5	46886	ENSG00000084453	SLCO1A2	solute carrier organic anion transporter family member 1A2
chr12	21296207	21297061	855	*	92	80	855	1.03832	1.01353	0.0348614	Intron (ENST00000307378.10/6579, intron 10 of 15)	12	21273942	21324681	50740	2	6579	ENST00000480394.5	27620	ENSG00000084453	SLCO1A2	solute carrier organic anion transporter family member 1A2
chr12	21305017	21305872	856	*	90	77	856	1.01456	0.974381	0.0582941	Intron (ENST00000307378.10/6579, intron 6 of 15)	12	21273942	21324681	50740	2	6579	ENST00000480394.5	18809	ENSG00000084453	SLCO1A2	solute carrier organic anion transporter family member 1A2
chr12	21311077	21311799	723	*	69	83	723	0.920915	1.24352	-0.433287	Exon (ENST00000473830.5/6579, exon 5 of 5)	12	21273942	21324681	50740	2	6579	ENST00000480394.5	12882	ENSG00000084453	SLCO1A2	solute carrier organic anion transporter family member 1A2
chr12	21326515	21328512	1998	*	248	170	1998	1.19775	0.921649	0.378033	Promoter (1-2kb)	12	21274903	21324736	49834	2	6579	ENST00000463718.5	-1779	ENSG00000084453	SLCO1A2	solute carrier organic anion transporter family member 1A2
chr12	21435720	21436615	896	*	96	64	896	1.03388	0.77372	0.41819	Promoter (<=1kb)	12	21437615	21462746	25132	1	79912	ENST00000543476.5	-1000	ENSG00000121350	PYROXD1	pyridine nucleotide-disulphide oxidoreductase domain 1
chr12	21441681	21442851	1171	*	135	126	1171	1.11246	1.16554	-0.0672368	Intron (ENST00000543476.5/79912, intron 2 of 8)	12	21437915	21470350	32436	1	79912	ENST00000538582.5	3766	ENSG00000121350	PYROXD1	pyridine nucleotide-disulphide oxidoreductase domain 1
chr12	21472009	21472824	816	*	72	83	816	0.851434	1.10179	-0.371887	Intron (ENST00000444129.7/5965, intron 12 of 14)	12	21467290	21468826	1537	1	79912	ENST00000538615.1	4719	ENSG00000121350	PYROXD1	pyridine nucleotide-disulphide oxidoreductase domain 1
chr12	21492339	21493458	1120	*	131	100	1120	1.12866	0.96715	0.222794	Intron (ENST00000444129.7/5965, intron 2 of 14)	12	21469802	21501551	31750	2	5965	ENST00000421138.6	8093	ENSG00000004700	RECQL	RecQ like helicase
chr12	21519300	21520780	1481	*	164	129	1481	1.06856	0.94351	0.179552	Distal Intergenic	12	21526296	21532947	6652	1	80763	ENST00000256969.7	-5516	ENSG00000134548	SPX	spexin hormone
chr12	21526788	21528358	1571	*	176	159	1571	1.08105	1.09631	-0.0202238	Promoter (<=1kb)	12	21527044	21532523	5480	1	80763	ENST00000535033.5	0	ENSG00000134548	SPX	spexin hormone
chr12	21528800	21530139	1340	*	132	141	1340	0.950556	1.13979	-0.26193	Promoter (<=1kb)	12	21527952	21537377	9426	1	80763	ENST00000537527.1	848	ENSG00000134548	SPX	spexin hormone
chr12	21533463	21535341	1879	*	203	143	1879	1.0425	0.824368	0.338692	Exon (ENST00000649016.1/80763, exon 4 of 5)	12	21527952	21537377	9426	1	80763	ENST00000537527.1	5511	ENSG00000134548	SPX	spexin hormone
chr12	21555453	21556809	1357	*	136	101	1357	0.967092	0.80622	0.262479	Intron (ENST00000261195.3/2998, intron 11 of 15)	12	21527952	21537377	9426	1	80763	ENST00000537527.1	27501	ENSG00000134548	SPX	spexin hormone
chr12	21571166	21571980	815	*	79	85	815	0.935358	1.12973	-0.272383	Intron (ENST00000261195.3/2998, intron 4 of 15)	12	21536107	21604847	68741	2	2998	ENST00000261195.3	32867	ENSG00000111713	GYS2	glycogen synthase 2
chr12	21573454	21574284	831	*	87	82	831	1.01025	1.06887	-0.081381	3' UTR	12	21536107	21604847	68741	2	2998	ENST00000261195.3	30563	ENSG00000111713	GYS2	glycogen synthase 2
chr12	21589171	21590927	1757	*	202	188	1757	1.1094	1.15904	-0.0631498	Intron (ENST00000261195.3/2998, intron 1 of 15)	12	21536107	21604847	68741	2	2998	ENST00000261195.3	13920	ENSG00000111713	GYS2	glycogen synthase 2
chr12	21599078	21600708	1631	*	181	133	1631	1.07086	0.883303	0.277791	Intron (ENST00000261195.3/2998, intron 1 of 15)	12	21536107	21604847	68741	2	2998	ENST00000261195.3	4139	ENSG00000111713	GYS2	glycogen synthase 2
chr12	21607435	21608193	759	*	87	70	759	1.10608	0.999007	0.146888	Intron (ENST00000647960.1/2998, intron 8 of 22)	12	21536107	21604847	68741	2	2998	ENST00000261195.3	-2588	ENSG00000111713	GYS2	glycogen synthase 2
chr12	21617657	21618686	1030	*	118	108	1030	1.10549	1.13579	-0.0390169	Intron (ENST00000647960.1/2998, intron 8 of 22)	12	21536107	21604847	68741	2	2998	ENST00000261195.3	-12810	ENSG00000111713	GYS2	glycogen synthase 2
chr12	21633895	21634844	950	*	108	93	950	1.09701	1.0604	0.0489562	Promoter (<=1kb)	12	21556914	21635644	78731	2	2998	ENST00000648372.1	800	ENSG00000111713	GYS2	glycogen synthase 2
chr12	21668063	21669814	1752	*	201	171	1752	1.10706	1.05724	0.0664267	Intron (ENST00000541860.1/ENST00000541860.1, intron 1 of 1)	12	21654355	21657971	3617	2	3945	ENST00000544151.1	-10092	ENSG00000111716	LDHB	lactate dehydrogenase B
chr12	21670763	21672147	1385	*	157	142	1385	1.09385	1.11058	-0.0218988	Intron (ENST00000541860.1/ENST00000541860.1, intron 1 of 1)	12	21654355	21657971	3617	2	3945	ENST00000544151.1	-12792	ENSG00000111716	LDHB	lactate dehydrogenase B
chr12	21672747	21673827	1081	*	111	108	1081	0.990845	1.08221	-0.127244	Intron (ENST00000541860.1/ENST00000541860.1, intron 1 of 1)	12	21654355	21657971	3617	2	3945	ENST00000544151.1	-14776	ENSG00000111716	LDHB	lactate dehydrogenase B
chr12	21674167	21674893	727	*	70	78	727	0.929121	1.16218	-0.322892	Intron (ENST00000541860.1/ENST00000541860.1, intron 1 of 1)	12	21654355	21657971	3617	2	3945	ENST00000544151.1	-16196	ENSG00000111716	LDHB	lactate dehydrogenase B
chr12	21676733	21679107	2375	*	265	213	2375	1.07669	0.971467	0.148366	Intron (ENST00000541860.1/ENST00000541860.1, intron 1 of 1)	12	21654355	21657971	3617	2	3945	ENST00000544151.1	-18762	ENSG00000111716	LDHB	lactate dehydrogenase B
chr12	21696979	21697999	1021	*	108	101	1021	1.02072	1.07154	-0.0700965	Intron (ENST00000541860.1/ENST00000541860.1, intron 1 of 1)	12	21654355	21657971	3617	2	3945	ENST00000544151.1	-39008	ENSG00000111716	LDHB	lactate dehydrogenase B
chr12	21733200	21735433	2234	*	258	208	2234	1.11441	1.00854	0.144015	Intron (ENST00000541860.1/ENST00000541860.1, intron 1 of 1)	12	21654657	21757831	103175	2	3945	ENST00000535112.1	22398	ENSG00000111716	LDHB	lactate dehydrogenase B
chr12	21745548	21746478	931	*	113	98	931	1.17122	1.14022	0.0386966	Intron (ENST00000541860.1/ENST00000541860.1, intron 1 of 1)	12	21654657	21757831	103175	2	3945	ENST00000535112.1	11353	ENSG00000111716	LDHB	lactate dehydrogenase B
chr12	21752110	21754530	2421	*	268	229	2421	1.06819	1.0246	0.0601129	Intron (ENST00000541860.1/ENST00000541860.1, intron 1 of 1)	12	21654657	21757831	103175	2	3945	ENST00000535112.1	3301	ENSG00000111716	LDHB	lactate dehydrogenase B
chr12	21759757	21760886	1130	*	119	82	1130	1.0162	0.786045	0.370493	Promoter (1-2kb)	12	21644050	21757857	113808	2	3945	ENST00000539782.1	-1900	ENSG00000111716	LDHB	lactate dehydrogenase B
chr12	21763442	21764386	945	*	94	88	945	0.959853	1.0087	-0.0716152	Intron (ENST00000542489.1/ENST00000542489.1, intron 1 of 1)	12	21644050	21757857	113808	2	3945	ENST00000539782.1	-5585	ENSG00000111716	LDHB	lactate dehydrogenase B
chr12	21764747	21766466	1720	*	199	159	1720	1.11643	1.00134	0.156969	3' UTR	12	21644050	21757857	113808	2	3945	ENST00000539782.1	-6890	ENSG00000111716	LDHB	lactate dehydrogenase B
chr12	21767867	21769656	1790	*	196	168	1790	1.0566	1.01664	0.0556199	Intron (ENST00000240662.3/3764, intron 2 of 2)	12	21764990	21773762	8773	2	3764	ENST00000657855.1	4106	ENSG00000121361	KCNJ8	potassium inwardly rectifying channel subfamily J member 8
chr12	21773069	21774118	1050	*	118	105	1050	1.08443	1.08321	0.00162506	Promoter (<=1kb)	12	21764990	21773762	8773	2	3764	ENST00000657855.1	0	ENSG00000121361	KCNJ8	potassium inwardly rectifying channel subfamily J member 8
chr12	21830801	21832030	1230	*	138	118	1230	1.08264	1.03918	0.0591089	Exon (ENST00000539874.1/ENST00000539874.1, exon 2 of 4)	12	21764984	21775600	10617	2	3764	ENST00000665145.1	-55201	ENSG00000121361	KCNJ8	potassium inwardly rectifying channel subfamily J member 8
chr12	21838271	21839208	938	*	96	107	938	0.987591	1.23564	-0.323277	Intron (ENST00000539874.1/ENST00000539874.1, intron 2 of 3)	12	21764984	21775600	10617	2	3764	ENST00000665145.1	-62671	ENSG00000121361	KCNJ8	potassium inwardly rectifying channel subfamily J member 8
chr12	21884583	21885633	1051	*	109	92	1051	1.00077	0.948194	0.0778499	Intron (ENST00000539874.1/ENST00000539874.1, intron 3 of 3)	12	21805174	21910978	105805	2	10060	ENST00000544039.5	25345	ENSG00000069431	ABCC9	ATP binding cassette subfamily C member 9
chr12	21906858	21907896	1039	*	113	96	1039	1.04947	1.00085	0.068444	Intron (ENST00000261200.8/10060, intron 9 of 37)	12	21805174	21910978	105805	2	10060	ENST00000544039.5	3082	ENSG00000069431	ABCC9	ATP binding cassette subfamily C member 9
chr12	21926205	21927846	1642	*	163	176	1642	0.957906	1.16105	-0.277476	Intron (ENST00000261200.8/10060, intron 2 of 37)	12	21797401	21936674	139274	2	10060	ENST00000261200.8	8828	ENSG00000069431	ABCC9	ATP binding cassette subfamily C member 9
chr12	21945933	21946700	768	*	76	71	768	0.954907	1.0014	-0.0685921	Distal Intergenic	12	21923571	21942529	18959	2	10060	ENST00000636888.1	-3404	ENSG00000069431	ABCC9	ATP binding cassette subfamily C member 9
chr12	21962174	21962955	782	*	88	89	782	1.08589	1.23281	-0.183074	Distal Intergenic	12	21923571	21942529	18959	2	10060	ENST00000636888.1	-19645	ENSG00000069431	ABCC9	ATP binding cassette subfamily C member 9
chr12	21987757	21988681	925	*	103	118	925	1.07449	1.38182	-0.362915	Distal Intergenic	12	21923571	21942529	18959	2	10060	ENST00000636888.1	-45228	ENSG00000069431	ABCC9	ATP binding cassette subfamily C member 9
chr12	21996287	21997727	1441	*	151	119	1441	1.01116	0.89453	0.176814	Distal Intergenic	12	22046218	22065668	19451	1	55907	ENST00000229329.7	-48491	ENSG00000111726	CMAS	cytidine monophosphate N-acetylneuraminic acid synthetase
chr12	22007529	22009360	1832	*	204	196	1832	1.07452	1.15889	-0.109057	Exon (ENST00000541534.1/ENST00000541534.1, exon 1 of 1)	12	22046218	22065668	19451	1	55907	ENST00000229329.7	-36858	ENSG00000111726	CMAS	cytidine monophosphate N-acetylneuraminic acid synthetase
chr12	22022902	22024256	1355	*	163	164	1355	1.1608	1.31104	-0.175596	Distal Intergenic	12	22046218	22065668	19451	1	55907	ENST00000229329.7	-21962	ENSG00000111726	CMAS	cytidine monophosphate N-acetylneuraminic acid synthetase
chr12	22034064	22034829	766	*	77	65	766	0.969997	0.919172	0.0776463	Distal Intergenic	12	22046218	22065668	19451	1	55907	ENST00000229329.7	-11389	ENSG00000111726	CMAS	cytidine monophosphate N-acetylneuraminic acid synthetase
chr12	22051974	22052787	814	*	74	57	814	0.877235	0.758512	0.209791	Promoter (2-3kb)	12	22055119	22060906	5788	1	55907	ENST00000538498.1	-2332	ENSG00000111726	CMAS	cytidine monophosphate N-acetylneuraminic acid synthetase
chr12	22066721	22068534	1814	*	177	156	1814	0.941552	0.931535	0.0154309	Intron (ENST00000536535.1/ENST00000536535.1, intron 2 of 3)	12	22060642	22062413	1772	1	55907	ENST00000537658.1	6079	ENSG00000111726	CMAS	cytidine monophosphate N-acetylneuraminic acid synthetase
chr12	22069567	22071316	1750	*	197	152	1750	1.08627	0.940844	0.207352	Exon (ENST00000536535.1/ENST00000536535.1, exon 1 of 4)	12	22060642	22062413	1772	1	55907	ENST00000537658.1	8925	ENSG00000111726	CMAS	cytidine monophosphate N-acetylneuraminic acid synthetase
chr12	22115826	22116825	1000	*	105	121	1000	1.01321	1.31068	-0.37139	Exon (ENST00000637344.1/ENST00000637344.1, exon 5 of 5)	12	22060642	22062413	1772	1	55907	ENST00000537658.1	55184	ENSG00000111726	CMAS	cytidine monophosphate N-acetylneuraminic acid synthetase
chr12	22120169	22122758	2590	*	274	203	2590	1.02084	0.849001	0.265924	Intron (ENST00000544732.5/6489, intron 2 of 5)	12	22060642	22062413	1772	1	55907	ENST00000537658.1	59527	ENSG00000111726	CMAS	cytidine monophosphate N-acetylneuraminic acid synthetase
chr12	22124370	22126194	1825	*	199	188	1825	1.0522	1.11585	-0.0847367	Intron (ENST00000544732.5/6489, intron 2 of 5)	12	22060642	22062413	1772	1	55907	ENST00000537658.1	63728	ENSG00000111726	CMAS	cytidine monophosphate N-acetylneuraminic acid synthetase
chr12	22143224	22144096	873	*	79	55	873	0.873215	0.682434	0.355649	Intron (ENST00000544732.5/6489, intron 2 of 5)	12	22060642	22062413	1772	1	55907	ENST00000537658.1	82582	ENSG00000111726	CMAS	cytidine monophosphate N-acetylneuraminic acid synthetase
chr12	22146159	22148129	1971	*	218	194	1971	1.06728	1.06617	0.00149901	Intron (ENST00000544732.5/6489, intron 2 of 5)	12	22060642	22062413	1772	1	55907	ENST00000537658.1	85517	ENSG00000111726	CMAS	cytidine monophosphate N-acetylneuraminic acid synthetase
chr12	22160232	22161147	916	*	98	88	916	1.03238	1.04064	-0.0114943	Intron (ENST00000544732.5/6489, intron 2 of 5)	12	22223272	22249046	25775	2	6489	ENST00000538256.1	87899	ENSG00000111728	ST8SIA1	ST8 alpha-N-acetyl-neuraminide alpha-2,8-sialyltransferase 1
chr12	22184188	22184913	726	*	73	75	726	0.970275	1.11902	-0.205767	Intron (ENST00000544732.5/6489, intron 2 of 5)	12	22223272	22249046	25775	2	6489	ENST00000538256.1	64133	ENSG00000111728	ST8SIA1	ST8 alpha-N-acetyl-neuraminide alpha-2,8-sialyltransferase 1
chr12	22214982	22215776	795	*	78	82	795	0.946752	1.11727	-0.238922	Intron (ENST00000544732.5/6489, intron 2 of 5)	12	22223272	22249046	25775	2	6489	ENST00000538256.1	33270	ENSG00000111728	ST8SIA1	ST8 alpha-N-acetyl-neuraminide alpha-2,8-sialyltransferase 1
chr12	22220399	22221366	968	*	103	90	968	1.02676	1.00712	0.027875	Intron (ENST00000544732.5/6489, intron 2 of 5)	12	22223272	22249046	25775	2	6489	ENST00000538256.1	27680	ENSG00000111728	ST8SIA1	ST8 alpha-N-acetyl-neuraminide alpha-2,8-sialyltransferase 1
chr12	22227602	22229343	1742	*	185	157	1742	1.02478	0.976256	0.0699882	Intron (ENST00000544732.5/6489, intron 2 of 5)	12	22223272	22249046	25775	2	6489	ENST00000538256.1	19703	ENSG00000111728	ST8SIA1	ST8 alpha-N-acetyl-neuraminide alpha-2,8-sialyltransferase 1
chr12	22257362	22258300	939	*	105	93	939	1.07903	1.07283	0.00831423	Intron (ENST00000545524.5/6489, intron 1 of 4)	12	22066419	22250787	184369	2	6489	ENST00000544732.5	-6575	ENSG00000111728	ST8SIA1	ST8 alpha-N-acetyl-neuraminide alpha-2,8-sialyltransferase 1
chr12	22259988	22260712	725	*	76	63	725	1.01154	0.941271	0.103875	Intron (ENST00000545524.5/6489, intron 1 of 4)	12	22201661	22268605	66945	2	6489	ENST00000508924.2	7893	ENSG00000111728	ST8SIA1	ST8 alpha-N-acetyl-neuraminide alpha-2,8-sialyltransferase 1
chr12	22272425	22273888	1464	*	159	138	1464	1.04801	1.02106	0.037586	Intron (ENST00000545524.5/6489, intron 1 of 4)	12	22201468	22268613	67146	2	6489	ENST00000545494.5	-3812	ENSG00000111728	ST8SIA1	ST8 alpha-N-acetyl-neuraminide alpha-2,8-sialyltransferase 1
chr12	22283259	22284372	1114	*	113	101	1114	0.978818	0.982083	-0.004805	Intron (ENST00000545524.5/6489, intron 1 of 4)	12	22107275	22287194	179920	2	6489	ENST00000545524.5	2822	ENSG00000111728	ST8SIA1	ST8 alpha-N-acetyl-neuraminide alpha-2,8-sialyltransferase 1
chr12	22287738	22289352	1615	*	189	142	1615	1.12927	0.952419	0.245723	Promoter (<=1kb)	12	22107275	22287194	179920	2	6489	ENST00000545524.5	-544	ENSG00000111728	ST8SIA1	ST8 alpha-N-acetyl-neuraminide alpha-2,8-sialyltransferase 1
chr12	22289370	22290975	1606	*	174	142	1606	1.04547	0.957756	0.126424	Promoter (2-3kb)	12	22107275	22287194	179920	2	6489	ENST00000545524.5	-2176	ENSG00000111728	ST8SIA1	ST8 alpha-N-acetyl-neuraminide alpha-2,8-sialyltransferase 1
chr12	22306818	22307917	1100	*	125	98	1100	1.09654	0.96504	0.184302	Intron (ENST00000396037.8/6489, intron 1 of 4)	12	22107275	22287194	179920	2	6489	ENST00000545524.5	-19624	ENSG00000111728	ST8SIA1	ST8 alpha-N-acetyl-neuraminide alpha-2,8-sialyltransferase 1
chr12	22310800	22311726	927	*	84	85	927	0.874396	0.993233	-0.183846	Intron (ENST00000396037.8/6489, intron 1 of 4)	12	22248826	22334163	85338	2	6489	ENST00000541868.1	22437	ENSG00000111728	ST8SIA1	ST8 alpha-N-acetyl-neuraminide alpha-2,8-sialyltransferase 1
chr12	22317133	22318858	1726	*	189	168	1726	1.05665	1.05434	0.00315253	Intron (ENST00000396037.8/6489, intron 1 of 4)	12	22248826	22334163	85338	2	6489	ENST00000541868.1	15305	ENSG00000111728	ST8SIA1	ST8 alpha-N-acetyl-neuraminide alpha-2,8-sialyltransferase 1
chr12	22326303	22329289	2987	*	326	283	2987	1.05315	1.02627	0.0372974	Exon (ENST00000536558.5/ENST00000536558.5, exon 4 of 4)	12	22248826	22334163	85338	2	6489	ENST00000541868.1	4874	ENSG00000111728	ST8SIA1	ST8 alpha-N-acetyl-neuraminide alpha-2,8-sialyltransferase 1
chr12	22332340	22334358	2019	*	235	182	2019	1.12316	0.976444	0.20195	Promoter (<=1kb)	12	22248826	22334163	85338	2	6489	ENST00000541868.1	0	ENSG00000111728	ST8SIA1	ST8 alpha-N-acetyl-neuraminide alpha-2,8-sialyltransferase 1
chr12	22335195	22336137	943	*	116	88	943	1.18701	1.01084	0.231777	Promoter (<=1kb)	12	22201904	22336200	134297	2	6489	ENST00000540824.5	63	ENSG00000111728	ST8SIA1	ST8 alpha-N-acetyl-neuraminide alpha-2,8-sialyltransferase 1
chr12	22336356	22337296	941	*	106	86	941	1.08699	0.989967	0.134883	Promoter (<=1kb)	12	22201904	22336200	134297	2	6489	ENST00000540824.5	-156	ENSG00000111728	ST8SIA1	ST8 alpha-N-acetyl-neuraminide alpha-2,8-sialyltransferase 1
chr12	22381212	22382140	929	*	97	103	929	1.00755	1.20097	-0.25336	Intron (ENST00000536558.5/ENST00000536558.5, intron 1 of 3)	12	22201904	22336200	134297	2	6489	ENST00000540824.5	-45012	ENSG00000111728	ST8SIA1	ST8 alpha-N-acetyl-neuraminide alpha-2,8-sialyltransferase 1
chr12	22390041	22391495	1455	*	142	136	1455	0.941746	1.01248	-0.104488	Intron (ENST00000536558.5/ENST00000536558.5, intron 1 of 3)	12	22201904	22336200	134297	2	6489	ENST00000540824.5	-53841	ENSG00000111728	ST8SIA1	ST8 alpha-N-acetyl-neuraminide alpha-2,8-sialyltransferase 1
chr12	22399786	22400902	1117	*	129	107	1117	1.11441	1.03763	0.102988	Intron (ENST00000536558.5/ENST00000536558.5, intron 1 of 3)	12	22456971	22458864	1894	2	9847	ENST00000543888.1	57962	ENSG00000111731	C2CD5	C2 calcium dependent domain containing 5
chr12	22400977	22401866	890	*	86	69	890	0.932432	0.839791	0.150968	Intron (ENST00000536558.5/ENST00000536558.5, intron 1 of 3)	12	22456971	22458864	1894	2	9847	ENST00000543888.1	56998	ENSG00000111731	C2CD5	C2 calcium dependent domain containing 5
chr12	22460402	22461137	736	*	77	80	736	1.00954	1.1774	-0.221914	Promoter (1-2kb)	12	22456971	22458864	1894	2	9847	ENST00000543888.1	-1538	ENSG00000111731	C2CD5	C2 calcium dependent domain containing 5
chr12	22496765	22497430	666	*	71	67	666	1.02871	1.08971	-0.0831145	Intron (ENST00000661495.1/ENST00000661495.1, intron 1 of 3)	12	22484338	22490182	5845	2	9847	ENST00000542768.1	-6583	ENSG00000111731	C2CD5	C2 calcium dependent domain containing 5
chr12	22499267	22500325	1059	*	120	105	1059	1.09344	1.074	0.0258726	Intron (ENST00000661495.1/ENST00000661495.1, intron 1 of 3)	12	22484743	22506819	22077	2	9847	ENST00000543855.5	6494	ENSG00000111731	C2CD5	C2 calcium dependent domain containing 5
chr12	22542090	22542961	872	*	99	66	872	1.09554	0.81986	0.41819	Promoter (1-2kb)	12	22534707	22544189	9483	2	9847	ENST00000535304.1	1228	ENSG00000111731	C2CD5	C2 calcium dependent domain containing 5
chr12	22544486	22545163	678	*	81	72	678	1.15283	1.15031	0.00315253	Promoter (<=1kb)	12	22448583	22544546	95964	2	9847	ENST00000333957.8	0	ENSG00000111731	C2CD5	C2 calcium dependent domain containing 5
chr12	22553850	22556238	2389	*	311	214	2389	1.25618	0.970308	0.372531	Intron (ENST00000661495.1/ENST00000661495.1, intron 1 of 3)	12	22478028	22544546	66519	2	9847	ENST00000541310.5	-9304	ENSG00000111731	C2CD5	C2 calcium dependent domain containing 5
chr12	22563246	22564369	1124	*	124	111	1124	1.06454	1.06972	-0.00699203	Intron (ENST00000661495.1/ENST00000661495.1, intron 1 of 3)	12	22478028	22544546	66519	2	9847	ENST00000541310.5	-18700	ENSG00000111731	C2CD5	C2 calcium dependent domain containing 5
chr12	22567155	22568594	1440	*	155	142	1440	1.03867	1.06816	-0.0403952	Intron (ENST00000661495.1/ENST00000661495.1, intron 1 of 3)	12	22478028	22544546	66519	2	9847	ENST00000541310.5	-22609	ENSG00000111731	C2CD5	C2 calcium dependent domain containing 5
chr12	22572671	22574087	1417	*	162	114	1417	1.1032	0.871459	0.340188	Exon (ENST00000542742.1/ENST00000542742.1, exon 1 of 3)	12	22478028	22544546	66519	2	9847	ENST00000541310.5	-28125	ENSG00000111731	C2CD5	C2 calcium dependent domain containing 5
chr12	22593754	22594775	1022	*	102	108	1022	0.96307	1.14468	-0.249235	Intron (ENST00000661495.1/ENST00000661495.1, intron 3 of 3)	12	22609228	22625015	15788	2	105369691	ENST00000542076.1	30240	NA	LOC105369691	uncharacterized LOC105369691
chr12	22612179	22613150	972	*	108	107	972	1.07218	1.19242	-0.153352	Intron (ENST00000661495.1/ENST00000661495.1, intron 3 of 3)	12	22609228	22625015	15788	2	105369691	ENST00000542076.1	11865	NA	LOC105369691	uncharacterized LOC105369691
chr12	22613383	22614255	873	*	87	104	873	0.961642	1.29042	-0.424269	Intron (ENST00000661495.1/ENST00000661495.1, intron 3 of 3)	12	22609228	22625015	15788	2	105369691	ENST00000542076.1	10760	NA	LOC105369691	uncharacterized LOC105369691
chr12	22636921	22637743	823	*	90	80	823	1.05524	1.05294	0.00315253	Intron (ENST00000671733.1/55500, intron 1 of 7)	12	22640432	22660027	19596	1	55500	ENST00000672995.1	-2689	ENSG00000139163	ETNK1	ethanolamine kinase 1
chr12	22650887	22651823	937	*	99	77	937	1.01954	0.89015	0.195798	Intron (ENST00000671733.1/55500, intron 2 of 7)	12	22646019	22685712	39694	1	55500	ENST00000673188.1	4868	ENSG00000139163	ETNK1	ethanolamine kinase 1
chr12	22667016	22667744	729	*	70	67	729	0.926572	0.995541	-0.103579	Intron (ENST00000671733.1/55500, intron 4 of 7)	12	22671086	22684551	13466	1	55500	ENST00000544191.1	-3342	ENSG00000139163	ETNK1	ethanolamine kinase 1
chr12	22677945	22680053	2109	*	264	197	2109	1.20791	1.01182	0.25557	Intron (ENST00000671733.1/55500, intron 6 of 7)	12	22671086	22684551	13466	1	55500	ENST00000544191.1	6859	ENSG00000139163	ETNK1	ethanolamine kinase 1
chr12	22699783	22701359	1577	*	175	148	1577	1.07082	1.01658	0.0749853	Exon (ENST00000413794.6/ENST00000413794.6, exon 1 of 4)	12	22671086	22684551	13466	1	55500	ENST00000544191.1	28697	ENSG00000139163	ETNK1	ethanolamine kinase 1
chr12	22715202	22716420	1219	*	130	119	1219	1.02908	1.05744	-0.0392224	Intron (ENST00000413794.6/ENST00000413794.6, intron 1 of 3)	12	22671086	22684551	13466	1	55500	ENST00000544191.1	44116	ENSG00000139163	ETNK1	ethanolamine kinase 1
chr12	22721726	22723395	1670	*	165	124	1670	0.953402	0.804299	0.245353	Exon (ENST00000478056.2/ENST00000478056.2, exon 1 of 1)	12	22671086	22684551	13466	1	55500	ENST00000544191.1	50640	ENSG00000139163	ETNK1	ethanolamine kinase 1
chr12	22728809	22730065	1257	*	137	107	1257	1.0517	0.922063	0.189793	Intron (ENST00000413794.6/ENST00000413794.6, intron 1 of 3)	12	22671086	22684551	13466	1	55500	ENST00000544191.1	57723	ENSG00000139163	ETNK1	ethanolamine kinase 1
chr12	22736032	22737188	1157	*	114	114	1157	0.95078	1.06729	-0.166772	Intron (ENST00000413794.6/ENST00000413794.6, intron 1 of 3)	12	22671086	22684551	13466	1	55500	ENST00000544191.1	64946	ENSG00000139163	ETNK1	ethanolamine kinase 1
chr12	22741793	22743069	1277	*	145	134	1277	1.09568	1.13665	-0.0529526	Exon (ENST00000537293.1/ENST00000537293.1, exon 1 of 2)	12	22671086	22684551	13466	1	55500	ENST00000544191.1	70707	ENSG00000139163	ETNK1	ethanolamine kinase 1
chr12	22759037	22760793	1757	*	186	157	1757	1.02153	0.967921	0.0777656	Intron (ENST00000413794.6/ENST00000413794.6, intron 1 of 3)	12	22671086	22684551	13466	1	55500	ENST00000544191.1	87951	ENSG00000139163	ETNK1	ethanolamine kinase 1
chr12	22771267	22772066	800	*	82	63	800	0.989082	0.853027	0.2135	Intron (ENST00000413794.6/ENST00000413794.6, intron 1 of 3)	12	22671086	22684551	13466	1	55500	ENST00000544191.1	100181	ENSG00000139163	ETNK1	ethanolamine kinase 1
chr12	22778933	22779867	935	*	97	103	935	1.00108	1.19327	-0.25336	Intron (ENST00000413794.6/ENST00000413794.6, intron 1 of 3)	12	22671086	22684551	13466	1	55500	ENST00000544191.1	107847	ENSG00000139163	ETNK1	ethanolamine kinase 1
chr12	22811759	22812785	1027	*	112	102	1027	1.05234	1.07583	-0.0318429	Intron (ENST00000413794.6/ENST00000413794.6, intron 1 of 3)	12	22671086	22684551	13466	1	55500	ENST00000544191.1	140673	ENSG00000139163	ETNK1	ethanolamine kinase 1
chr12	22821730	22822699	970	*	108	91	970	1.07439	1.01621	0.0803204	Intron (ENST00000413794.6/ENST00000413794.6, intron 1 of 3)	12	22964577	23188807	224231	1	101928441	ENST00000651851.1	-141878	ENSG00000256321	LOC101928441	uncharacterized LOC101928441
chr12	22829490	22830543	1054	*	112	124	1054	1.02538	1.27436	-0.313614	Intron (ENST00000413794.6/ENST00000413794.6, intron 1 of 3)	12	22964577	23188807	224231	1	101928441	ENST00000651851.1	-134034	ENSG00000256321	LOC101928441	uncharacterized LOC101928441
chr12	22832303	22833472	1170	*	122	103	1170	1.0062	0.953594	0.0774643	Intron (ENST00000413794.6/ENST00000413794.6, intron 1 of 3)	12	22964577	23188807	224231	1	101928441	ENST00000651851.1	-131105	ENSG00000256321	LOC101928441	uncharacterized LOC101928441
chr12	22853228	22854129	902	*	95	94	902	1.01631	1.12884	-0.151506	Intron (ENST00000413794.6/ENST00000413794.6, intron 1 of 3)	12	22964577	23188807	224231	1	101928441	ENST00000651851.1	-110448	ENSG00000256321	LOC101928441	uncharacterized LOC101928441
chr12	22862694	22864207	1514	*	171	111	1514	1.08988	0.794162	0.456664	Intron (ENST00000413794.6/ENST00000413794.6, intron 2 of 3)	12	22964577	23188807	224231	1	101928441	ENST00000651851.1	-100370	ENSG00000256321	LOC101928441	uncharacterized LOC101928441
chr12	22865383	22867011	1629	*	164	149	1629	0.971474	0.99078	-0.028389	Intron (ENST00000413794.6/ENST00000413794.6, intron 2 of 3)	12	22964577	23188807	224231	1	101928441	ENST00000651851.1	-97566	ENSG00000256321	LOC101928441	uncharacterized LOC101928441
chr12	22867721	22868839	1119	*	118	76	1119	1.01756	0.735691	0.467943	Intron (ENST00000413794.6/ENST00000413794.6, intron 2 of 3)	12	22964577	23188807	224231	1	101928441	ENST00000651851.1	-95738	ENSG00000256321	LOC101928441	uncharacterized LOC101928441
chr12	22880400	22882177	1778	*	179	167	1778	0.971471	1.01741	-0.066661	Intron (ENST00000413794.6/ENST00000413794.6, intron 3 of 3)	12	22964577	23188807	224231	1	101928441	ENST00000651851.1	-82400	ENSG00000256321	LOC101928441	uncharacterized LOC101928441
chr12	22922740	22923630	891	*	95	88	891	1.02886	1.06984	-0.0563485	Intron (ENST00000538317.6/ENST00000538317.6, intron 3 of 11)	12	22964577	23188807	224231	1	101928441	ENST00000651851.1	-40947	ENSG00000256321	LOC101928441	uncharacterized LOC101928441
chr12	22934322	22935731	1410	*	155	157	1410	1.06077	1.20613	-0.185269	Intron (ENST00000538317.6/ENST00000538317.6, intron 3 of 11)	12	22964577	23188807	224231	1	101928441	ENST00000651851.1	-28846	ENSG00000256321	LOC101928441	uncharacterized LOC101928441
chr12	22942106	22943199	1094	*	132	86	1094	1.1643	0.851517	0.451357	Intron (ENST00000538317.6/ENST00000538317.6, intron 3 of 11)	12	22964577	23188807	224231	1	101928441	ENST00000651851.1	-21378	ENSG00000256321	LOC101928441	uncharacterized LOC101928441
chr12	22951474	22952843	1370	*	157	136	1370	1.10583	1.0753	0.0403854	Intron (ENST00000538317.6/ENST00000538317.6, intron 3 of 11)	12	22964577	23188807	224231	1	101928441	ENST00000651851.1	-11734	ENSG00000256321	LOC101928441	uncharacterized LOC101928441
chr12	22967490	22968266	777	*	72	73	777	0.89417	1.01769	-0.186672	Intron (ENST00000538317.6/ENST00000538317.6, intron 3 of 11)	12	22964577	23188807	224231	1	101928441	ENST00000651851.1	2913	ENSG00000256321	LOC101928441	uncharacterized LOC101928441
chr12	22993103	22994520	1418	*	166	149	1418	1.12964	1.13821	-0.0109016	Intron (ENST00000538317.6/ENST00000538317.6, intron 6 of 11)	12	22964577	23188807	224231	1	101928441	ENST00000651851.1	28526	ENSG00000256321	LOC101928441	uncharacterized LOC101928441
chr12	23002002	23002914	913	*	100	70	913	1.05691	0.830499	0.347801	Intron (ENST00000538317.6/ENST00000538317.6, intron 6 of 11)	12	22964577	23188807	224231	1	101928441	ENST00000651851.1	37425	ENSG00000256321	LOC101928441	uncharacterized LOC101928441
chr12	23003503	23004096	594	*	65	60	594	1.05593	1.09415	-0.0512953	Intron (ENST00000538317.6/ENST00000538317.6, intron 6 of 11)	12	22964577	23188807	224231	1	101928441	ENST00000651851.1	38926	ENSG00000256321	LOC101928441	uncharacterized LOC101928441
chr12	23010055	23011033	979	*	104	108	979	1.02508	1.19496	-0.22122	Intron (ENST00000538317.6/ENST00000538317.6, intron 6 of 11)	12	22964577	23188807	224231	1	101928441	ENST00000651851.1	45478	ENSG00000256321	LOC101928441	uncharacterized LOC101928441
chr12	23012948	23015249	2302	*	247	217	2302	1.03538	1.0211	0.0200435	Intron (ENST00000538317.6/ENST00000538317.6, intron 6 of 11)	12	22964577	23188807	224231	1	101928441	ENST00000651851.1	48371	ENSG00000256321	LOC101928441	uncharacterized LOC101928441
chr12	23023163	23024140	978	*	96	92	978	0.947198	1.01897	-0.105372	Intron (ENST00000538317.6/ENST00000538317.6, intron 6 of 11)	12	22964577	23188807	224231	1	101928441	ENST00000651851.1	58586	ENSG00000256321	LOC101928441	uncharacterized LOC101928441
chr12	23054785	23055949	1165	*	120	119	1165	0.993948	1.10645	-0.1547	Intron (ENST00000538317.6/ENST00000538317.6, intron 8 of 11)	12	23099368	23188538	89171	1	101928441	ENST00000541288.5	-43419	ENSG00000256321	LOC101928441	uncharacterized LOC101928441
chr12	23120189	23120939	751	*	90	76	751	1.15641	1.09619	0.0771531	Intron (ENST00000538317.6/ENST00000538317.6, intron 10 of 11)	12	23099368	23188538	89171	1	101928441	ENST00000541288.5	20821	ENSG00000256321	LOC101928441	uncharacterized LOC101928441
chr12	23168698	23169923	1226	*	150	142	1226	1.18062	1.25461	-0.0877009	Intron (ENST00000538317.6/ENST00000538317.6, intron 11 of 11)	12	23175642	23188519	12878	1	101928441	ENST00000534841.1	-5719	ENSG00000256321	LOC101928441	uncharacterized LOC101928441
chr12	23206700	23207330	631	*	59	63	631	0.902259	1.08149	-0.261409	Intron (ENST00000538297.1/ENST00000538297.1, intron 1 of 1)	12	23175648	23191587	15940	1	101928441	ENST00000545400.1	31052	ENSG00000256321	LOC101928441	uncharacterized LOC101928441
chr12	23223951	23224833	883	*	91	72	883	0.994464	0.88325	0.171097	Intron (ENST00000538297.1/ENST00000538297.1, intron 1 of 1)	12	23175648	23191587	15940	1	101928441	ENST00000545400.1	48303	ENSG00000256321	LOC101928441	uncharacterized LOC101928441
chr12	23225532	23226387	856	*	74	74	856	0.834193	0.936419	-0.166772	Intron (ENST00000538297.1/ENST00000538297.1, intron 1 of 1)	12	23175648	23191587	15940	1	101928441	ENST00000545400.1	49884	ENSG00000256321	LOC101928441	uncharacterized LOC101928441
chr12	23237201	23239042	1842	*	198	159	1842	1.03725	0.935017	0.149701	Intron (ENST00000538297.1/ENST00000538297.1, intron 1 of 1)	12	23175648	23191587	15940	1	101928441	ENST00000545400.1	61553	ENSG00000256321	LOC101928441	uncharacterized LOC101928441
chr12	23244585	23246384	1800	*	185	131	1800	0.991763	0.788335	0.331186	Intron (ENST00000538297.1/ENST00000538297.1, intron 1 of 1)	12	23175648	23191587	15940	1	101928441	ENST00000545400.1	68937	ENSG00000256321	LOC101928441	uncharacterized LOC101928441
chr12	23253772	23254514	743	*	81	62	743	1.05197	0.903889	0.218881	Distal Intergenic	12	23175648	23191587	15940	1	101928441	ENST00000545400.1	78124	ENSG00000256321	LOC101928441	uncharacterized LOC101928441
chr12	23282513	23283324	812	*	85	74	812	1.01012	0.98716	0.0331651	Distal Intergenic	12	23175648	23191587	15940	1	101928441	ENST00000545400.1	106865	ENSG00000256321	LOC101928441	uncharacterized LOC101928441
chr12	23295683	23296546	864	*	89	80	864	0.993996	1.00297	-0.0129671	Distal Intergenic	12	23175648	23191587	15940	1	101928441	ENST00000545400.1	120035	ENSG00000256321	LOC101928441	uncharacterized LOC101928441
chr12	23299815	23300737	923	*	110	74	923	1.15	0.868445	0.405134	Distal Intergenic	12	23175648	23191587	15940	1	101928441	ENST00000545400.1	124167	ENSG00000256321	LOC101928441	uncharacterized LOC101928441
chr12	23310714	23311464	751	*	71	56	751	0.912277	0.807719	0.17562	Distal Intergenic	12	23175648	23191587	15940	1	101928441	ENST00000545400.1	135066	ENSG00000256321	LOC101928441	uncharacterized LOC101928441
chr12	23336448	23337282	835	*	82	56	835	0.947624	0.726463	0.383425	Distal Intergenic	12	23175648	23191587	15940	1	101928441	ENST00000545400.1	160800	ENSG00000256321	LOC101928441	uncharacterized LOC101928441
chr12	23381815	23382533	719	*	83	83	719	1.11393	1.25044	-0.166772	Distal Intergenic	12	23534034	23584612	50579	2	6660	ENST00000396007.6	202079	ENSG00000134532	SOX5	SRY-box transcription factor 5
chr12	23421521	23422881	1361	*	135	104	1361	0.957159	0.827727	0.209603	Distal Intergenic	12	23534034	23584612	50579	2	6660	ENST00000396007.6	161731	ENSG00000134532	SOX5	SRY-box transcription factor 5
chr12	23429738	23430556	819	*	76	75	819	0.895444	0.991949	-0.147664	Distal Intergenic	12	23534034	23584612	50579	2	6660	ENST00000396007.6	154056	ENSG00000134532	SOX5	SRY-box transcription factor 5
chr12	23430913	23432322	1410	*	167	162	1410	1.14289	1.24454	-0.122918	Distal Intergenic	12	23534034	23584612	50579	2	6660	ENST00000396007.6	152290	ENSG00000134532	SOX5	SRY-box transcription factor 5
chr12	23463672	23464844	1173	*	121	119	1173	0.995396	1.09891	-0.142727	Distal Intergenic	12	23534034	23584612	50579	2	6660	ENST00000396007.6	119768	ENSG00000134532	SOX5	SRY-box transcription factor 5
chr12	23464890	23466009	1120	*	125	86	1120	1.07696	0.831749	0.372747	Distal Intergenic	12	23534034	23584612	50579	2	6660	ENST00000396007.6	118603	ENSG00000134532	SOX5	SRY-box transcription factor 5
chr12	23474284	23475454	1171	*	124	122	1171	1.02182	1.12853	-0.143314	Distal Intergenic	12	23534034	23584612	50579	2	6660	ENST00000396007.6	109158	ENSG00000134532	SOX5	SRY-box transcription factor 5
chr12	23598919	23599737	819	*	97	86	819	1.14287	1.13744	0.00687561	Intron (ENST00000451604.7/6660, intron 9 of 14)	12	23534034	23584612	50579	2	6660	ENST00000396007.6	-14307	ENSG00000134532	SOX5	SRY-box transcription factor 5
chr12	24142034	24143242	1209	*	119	117	1209	0.949794	1.04827	-0.142319	Intron (ENST00000646273.1/6660, intron 5 of 16)	12	24212421	24212495	75	1	100126320	ENST00000401373.1	-69179	ENSG00000216192	MIR920	microRNA 920
chr12	24172595	24173709	1115	*	126	98	1115	1.09045	0.952058	0.195798	Intron (ENST00000646273.1/6660, intron 5 of 16)	12	24212421	24212495	75	1	100126320	ENST00000401373.1	-38712	ENSG00000216192	MIR920	microRNA 920
chr12	24206751	24207969	1219	*	134	131	1219	1.06074	1.16407	-0.134106	Intron (ENST00000646273.1/6660, intron 5 of 16)	12	24212421	24212495	75	1	100126320	ENST00000401373.1	-4452	ENSG00000216192	MIR920	microRNA 920
chr12	24222711	24224122	1412	*	143	138	1412	0.977259	1.05866	-0.115426	Promoter (<=1kb)	12	24223233	24227518	4286	1	101928471	ENST00000670751.1	0	ENSG00000256120	SOX5-AS1	SOX5 antisense RNA 1
chr12	24293971	24295112	1142	*	112	117	1142	0.946369	1.10977	-0.229782	Intron (ENST00000646273.1/6660, intron 3 of 16)	12	23845999	24357430	511432	2	6660	ENST00000536729.2	62318	ENSG00000134532	SOX5	SRY-box transcription factor 5
chr12	24305863	24306696	834	*	108	98	834	1.24959	1.27283	-0.0265948	Intron (ENST00000646273.1/6660, intron 3 of 16)	12	23845999	24357430	511432	2	6660	ENST00000536729.2	50734	ENSG00000134532	SOX5	SRY-box transcription factor 5
chr12	24307888	24308915	1028	*	120	94	1028	1.12641	0.990482	0.185529	Intron (ENST00000646273.1/6660, intron 3 of 16)	12	23845999	24357430	511432	2	6660	ENST00000536729.2	48515	ENSG00000134532	SOX5	SRY-box transcription factor 5
chr12	24355946	24357482	1537	*	156	130	1537	0.979398	0.916182	0.0962619	Promoter (<=1kb)	12	23845999	24357430	511432	2	6660	ENST00000536729.2	0	ENSG00000134532	SOX5	SRY-box transcription factor 5
chr12	24360813	24362134	1322	*	142	129	1322	1.03649	1.05699	-0.0282526	Intron (ENST00000646273.1/6660, intron 3 of 16)	12	23845999	24357430	511432	2	6660	ENST00000536729.2	-3383	ENSG00000134532	SOX5	SRY-box transcription factor 5
chr12	24379942	24381252	1311	*	128	126	1311	0.942141	1.04107	-0.144052	Intron (ENST00000646273.1/6660, intron 2 of 16)	12	23845999	24357430	511432	2	6660	ENST00000536729.2	-22512	ENSG00000134532	SOX5	SRY-box transcription factor 5
chr12	24381966	24382860	895	*	109	98	895	1.1752	1.18608	-0.013298	Intron (ENST00000646273.1/6660, intron 2 of 16)	12	23845999	24357430	511432	2	6660	ENST00000536729.2	-24536	ENSG00000134532	SOX5	SRY-box transcription factor 5
chr12	24383801	24384454	654	*	78	79	654	1.15087	1.30846	-0.185151	Intron (ENST00000646273.1/6660, intron 2 of 16)	12	23845999	24357430	511432	2	6660	ENST00000536729.2	-26371	ENSG00000134532	SOX5	SRY-box transcription factor 5
chr12	24390641	24391266	626	*	62	64	626	0.955709	1.10743	-0.212576	Intron (ENST00000646273.1/6660, intron 2 of 16)	12	23845999	24357430	511432	2	6660	ENST00000536729.2	-33211	ENSG00000134532	SOX5	SRY-box transcription factor 5
chr12	24398172	24399298	1127	*	121	88	1127	1.03602	0.845806	0.292659	Intron (ENST00000646273.1/6660, intron 2 of 16)	12	23845999	24357430	511432	2	6660	ENST00000536729.2	-40742	ENSG00000134532	SOX5	SRY-box transcription factor 5
chr12	24404369	24406561	2193	*	229	174	2193	1.00764	0.859454	0.229488	Intron (ENST00000646273.1/6660, intron 2 of 16)	12	23845999	24357430	511432	2	6660	ENST00000536729.2	-46939	ENSG00000134532	SOX5	SRY-box transcription factor 5
chr12	24418392	24419054	663	*	71	71	663	1.03336	1.16	-0.166772	Intron (ENST00000646273.1/6660, intron 1 of 16)	12	23845999	24357430	511432	2	6660	ENST00000536729.2	-60962	ENSG00000134532	SOX5	SRY-box transcription factor 5
chr12	24419070	24419781	712	*	78	65	712	1.05712	0.988884	0.0962619	Intron (ENST00000646273.1/6660, intron 1 of 16)	12	23845999	24357430	511432	2	6660	ENST00000536729.2	-61640	ENSG00000134532	SOX5	SRY-box transcription factor 5
chr12	24440183	24441130	948	*	105	101	948	1.06878	1.15405	-0.110738	Intron (ENST00000646273.1/6660, intron 1 of 16)	12	23845999	24357430	511432	2	6660	ENST00000536729.2	-82753	ENSG00000134532	SOX5	SRY-box transcription factor 5
chr12	24546170	24547024	855	*	77	86	855	0.869027	1.08954	-0.326251	Intron (ENST00000646273.1/6660, intron 1 of 16)	12	24367935	24562382	194448	2	6660	ENST00000538905.1	15358	ENSG00000134532	SOX5	SRY-box transcription factor 5
chr12	24555615	24556378	764	*	79	99	764	0.997797	1.40363	-0.492348	Intron (ENST00000646273.1/6660, intron 1 of 16)	12	24367935	24562382	194448	2	6660	ENST00000538905.1	6004	ENSG00000134532	SOX5	SRY-box transcription factor 5
chr12	24560208	24561368	1161	*	124	106	1161	1.03062	0.988976	0.0595034	Promoter (1-2kb)	12	24367935	24562382	194448	2	6660	ENST00000538905.1	1014	ENSG00000134532	SOX5	SRY-box transcription factor 5
chr12	24573352	24575633	2282	*	238	216	2282	1.0064	1.0253	-0.0268422	Intron (ENST00000483544.1/144360, intron 1 of 3)	12	24566964	24584168	17205	2	144360	ENST00000483544.1	8535	ENSG00000197503	LINC00477	long intergenic non-protein coding RNA 477
chr12	24592821	24594126	1306	*	143	119	1306	1.05658	0.986997	0.0982811	Distal Intergenic	12	24566964	24584168	17205	2	144360	ENST00000483544.1	-8653	ENSG00000197503	LINC00477	long intergenic non-protein coding RNA 477
chr12	24605687	24606668	982	*	98	97	982	0.962993	1.06997	-0.151975	Distal Intergenic	12	24566964	24584168	17205	2	144360	ENST00000483544.1	-21519	ENSG00000197503	LINC00477	long intergenic non-protein coding RNA 477
chr12	24630392	24631323	932	*	114	98	932	1.18031	1.139	0.0514077	Distal Intergenic	12	24566964	24584168	17205	2	144360	ENST00000483544.1	-46224	ENSG00000197503	LINC00477	long intergenic non-protein coding RNA 477
chr12	24642328	24645051	2724	*	290	228	2724	1.02731	0.90665	0.180247	Exon (ENST00000471411.1/ENST00000471411.1, exon 1 of 1)	12	24566964	24584168	17205	2	144360	ENST00000483544.1	-58160	ENSG00000197503	LINC00477	long intergenic non-protein coding RNA 477
chr12	24654085	24654973	889	*	93	77	889	1.00946	0.938212	0.1056	Distal Intergenic	12	24566964	24584168	17205	2	144360	ENST00000483544.1	-69917	ENSG00000197503	LINC00477	long intergenic non-protein coding RNA 477
chr12	24660319	24661365	1047	*	117	97	1047	1.07832	1.00355	0.103679	Distal Intergenic	12	24566964	24584168	17205	2	144360	ENST00000483544.1	-76151	ENSG00000197503	LINC00477	long intergenic non-protein coding RNA 477
chr12	24661572	24662480	909	*	101	98	909	1.07218	1.16782	-0.123271	Distal Intergenic	12	24566964	24584168	17205	2	144360	ENST00000483544.1	-77404	ENSG00000197503	LINC00477	long intergenic non-protein coding RNA 477
chr12	24665100	24666194	1095	*	125	111	1095	1.10155	1.09805	0.00459594	Distal Intergenic	12	24566964	24584168	17205	2	144360	ENST00000483544.1	-80932	ENSG00000197503	LINC00477	long intergenic non-protein coding RNA 477
chr12	24681455	24682293	839	*	83	91	839	0.954607	1.17487	-0.299528	Distal Intergenic	12	24566964	24584168	17205	2	144360	ENST00000483544.1	-97287	ENSG00000197503	LINC00477	long intergenic non-protein coding RNA 477
chr12	24692574	24693828	1255	*	132	135	1255	1.01494	1.1652	-0.199194	Distal Intergenic	12	24566964	24584168	17205	2	144360	ENST00000483544.1	-108406	ENSG00000197503	LINC00477	long intergenic non-protein coding RNA 477
chr12	24718851	24720035	1185	*	139	123	1185	1.13189	1.12434	0.00965409	Intron (ENST00000653796.1/ENST00000653796.1, intron 1 of 4)	12	24817656	24830328	12673	2	586	ENST00000543099.1	110293	ENSG00000060982	BCAT1	branched chain amino acid transaminase 1
chr12	24731424	24734051	2628	*	274	208	2628	1.00608	0.857334	0.23082	Intron (ENST00000653796.1/ENST00000653796.1, intron 1 of 4)	12	24817656	24830328	12673	2	586	ENST00000543099.1	96277	ENSG00000060982	BCAT1	branched chain amino acid transaminase 1
chr12	24734112	24734979	868	*	100	74	868	1.1117	0.923473	0.26763	Intron (ENST00000653796.1/ENST00000653796.1, intron 1 of 4)	12	24817656	24830328	12673	2	586	ENST00000543099.1	95349	ENSG00000060982	BCAT1	branched chain amino acid transaminase 1
chr12	24744311	24745289	979	*	98	114	979	0.965944	1.26135	-0.384953	Intron (ENST00000653796.1/ENST00000653796.1, intron 1 of 4)	12	24817656	24830328	12673	2	586	ENST00000543099.1	85039	ENSG00000060982	BCAT1	branched chain amino acid transaminase 1
chr12	24747852	24748505	654	*	66	47	654	0.973811	0.778453	0.323033	Intron (ENST00000653796.1/ENST00000653796.1, intron 1 of 4)	12	24817656	24830328	12673	2	586	ENST00000543099.1	81823	ENSG00000060982	BCAT1	branched chain amino acid transaminase 1
chr12	24758544	24760476	1933	*	198	193	1933	0.988421	1.08153	-0.129873	Exon (ENST00000536131.1/ENST00000536131.1, exon 2 of 5)	12	24817656	24830328	12673	2	586	ENST00000543099.1	69852	ENSG00000060982	BCAT1	branched chain amino acid transaminase 1
chr12	24763835	24765329	1495	*	159	149	1495	1.02628	1.07959	-0.073058	Exon (ENST00000653796.1/ENST00000653796.1, exon 2 of 5)	12	24817656	24830328	12673	2	586	ENST00000543099.1	64999	ENSG00000060982	BCAT1	branched chain amino acid transaminase 1
chr12	24766892	24768261	1370	*	168	116	1370	1.18331	0.917169	0.367564	Exon (ENST00000653796.1/ENST00000653796.1, exon 3 of 5)	12	24817656	24830328	12673	2	586	ENST00000543099.1	62067	ENSG00000060982	BCAT1	branched chain amino acid transaminase 1
chr12	24773651	24775503	1853	*	201	165	1853	1.04672	0.964541	0.117957	Exon (ENST00000653796.1/ENST00000653796.1, exon 5 of 5)	12	24817656	24830328	12673	2	586	ENST00000543099.1	54825	ENSG00000060982	BCAT1	branched chain amino acid transaminase 1
chr12	24794835	24795777	943	*	98	97	943	1.00282	1.11422	-0.151975	Distal Intergenic	12	24817656	24830328	12673	2	586	ENST00000543099.1	34551	ENSG00000060982	BCAT1	branched chain amino acid transaminase 1
chr12	24801436	24802271	836	*	88	81	836	1.01575	1.04952	-0.0471909	Distal Intergenic	12	24817656	24830328	12673	2	586	ENST00000543099.1	28057	ENSG00000060982	BCAT1	branched chain amino acid transaminase 1
chr12	24802855	24803959	1105	*	111	97	1105	0.969325	0.950871	0.0277305	Distal Intergenic	12	24817656	24830328	12673	2	586	ENST00000543099.1	26369	ENSG00000060982	BCAT1	branched chain amino acid transaminase 1
chr12	24806388	24807321	934	*	102	83	934	1.05381	0.962594	0.130613	Downstream (2-3kb)	12	24817656	24830328	12673	2	586	ENST00000543099.1	23007	ENSG00000060982	BCAT1	branched chain amino acid transaminase 1
chr12	24807800	24810444	2645	*	264	184	2645	0.963134	0.753536	0.35406	3' UTR	12	24817656	24830328	12673	2	586	ENST00000543099.1	19884	ENSG00000060982	BCAT1	branched chain amino acid transaminase 1
chr12	24822348	24823562	1215	*	124	96	1215	0.984813	0.855868	0.202461	Intron (ENST00000261192.12/586, intron 10 of 10)	12	24817656	24830328	12673	2	586	ENST00000543099.1	6766	ENSG00000060982	BCAT1	branched chain amino acid transaminase 1
chr12	24827189	24828243	1055	*	132	112	1055	1.20734	1.14995	0.0702667	Promoter (2-3kb)	12	24817656	24830328	12673	2	586	ENST00000543099.1	2085	ENSG00000060982	BCAT1	branched chain amino acid transaminase 1
chr12	24832385	24833104	720	*	76	51	720	1.01857	0.767273	0.40873	Promoter (2-3kb)	12	24817656	24830328	12673	2	586	ENST00000543099.1	-2057	ENSG00000060982	BCAT1	branched chain amino acid transaminase 1
chr12	24841233	24842988	1756	*	201	160	1756	1.10454	0.986978	0.162351	Exon (ENST00000261192.12/586, exon 7 of 11)	12	24817656	24830328	12673	2	586	ENST00000543099.1	-10905	ENSG00000060982	BCAT1	branched chain amino acid transaminase 1
chr12	24846610	24848001	1392	*	140	146	1392	0.970504	1.13612	-0.227314	Intron (ENST00000261192.12/586, intron 6 of 10)	12	24817656	24830328	12673	2	586	ENST00000543099.1	-16282	ENSG00000060982	BCAT1	branched chain amino acid transaminase 1
chr12	24850046	24851863	1818	*	197	181	1818	1.04564	1.07844	-0.0445665	Intron (ENST00000261192.12/586, intron 5 of 10)	12	24817656	24830328	12673	2	586	ENST00000543099.1	-19718	ENSG00000060982	BCAT1	branched chain amino acid transaminase 1
chr12	24856577	24857544	968	*	115	100	968	1.14639	1.11902	0.0348614	Intron (ENST00000261192.12/586, intron 5 of 10)	12	24836447	24881398	44952	2	586	ENST00000612790.1	23854	ENSG00000060982	BCAT1	branched chain amino acid transaminase 1
chr12	24861076	24862947	1872	*	225	173	1872	1.15981	1.00104	0.21238	Intron (ENST00000261192.12/586, intron 5 of 10)	12	24836447	24881398	44952	2	586	ENST00000612790.1	18451	ENSG00000060982	BCAT1	branched chain amino acid transaminase 1
chr12	24865758	24867499	1742	*	187	134	1742	1.03586	0.833237	0.314033	Intron (ENST00000261192.12/586, intron 5 of 10)	12	24836447	24881398	44952	2	586	ENST00000612790.1	13899	ENSG00000060982	BCAT1	branched chain amino acid transaminase 1
chr12	24877186	24878330	1145	*	133	132	1145	1.12087	1.24876	-0.155884	Intron (ENST00000261192.12/586, intron 5 of 10)	12	24836447	24881398	44952	2	586	ENST00000612790.1	3068	ENSG00000060982	BCAT1	branched chain amino acid transaminase 1
chr12	24883603	24884314	712	*	79	65	712	1.07067	0.988884	0.11464	Promoter (2-3kb)	12	24836447	24881398	44952	2	586	ENST00000612790.1	-2205	ENSG00000060982	BCAT1	branched chain amino acid transaminase 1
chr12	24891885	24893188	1304	*	143	151	1304	1.0582	1.25433	-0.245306	Intron (ENST00000261192.12/586, intron 3 of 10)	12	24814803	24902296	87494	2	586	ENST00000538118.5	9108	ENSG00000060982	BCAT1	branched chain amino acid transaminase 1
chr12	24920173	24921256	1084	*	119	94	1084	1.05932	0.939314	0.173456	Intron (ENST00000261192.12/586, intron 1 of 10)	12	24817481	24903075	85595	2	586	ENST00000539282.5	-17098	ENSG00000060982	BCAT1	branched chain amino acid transaminase 1
chr12	24933534	24936102	2569	*	292	210	2569	1.0968	0.885457	0.308807	Intron (ENST00000261192.12/586, intron 1 of 10)	12	24817809	24949043	131235	2	586	ENST00000539780.5	12941	ENSG00000060982	BCAT1	branched chain amino acid transaminase 1
chr12	24947983	24949615	1633	*	200	129	1633	1.18182	0.855688	0.465856	Promoter (<=1kb)	12	24810024	24949101	139078	2	586	ENST00000261192.12	0	ENSG00000060982	BCAT1	branched chain amino acid transaminase 1
chr12	24950284	24951093	810	*	84	81	810	1.0007	1.08321	-0.114305	Promoter (1-2kb)	12	24810024	24949101	139078	2	586	ENST00000261192.12	-1183	ENSG00000060982	BCAT1	branched chain amino acid transaminase 1
chr12	24955009	24955978	970	*	98	119	970	0.974906	1.32888	-0.44688	Intron (ENST00000546353.1/ENST00000546353.1, intron 1 of 3)	12	24810024	24949101	139078	2	586	ENST00000261192.12	-5908	ENSG00000060982	BCAT1	branched chain amino acid transaminase 1
chr12	24956484	24958023	1540	*	174	153	1540	1.09028	1.07617	0.0187832	Exon (ENST00000546353.1/ENST00000546353.1, exon 2 of 4)	12	24810024	24949101	139078	2	586	ENST00000261192.12	-7383	ENSG00000060982	BCAT1	branched chain amino acid transaminase 1
chr12	24961333	24962342	1010	*	112	112	1010	1.07005	1.20118	-0.166772	Distal Intergenic	12	24810024	24949101	139078	2	586	ENST00000261192.12	-12232	ENSG00000060982	BCAT1	branched chain amino acid transaminase 1
chr12	24965987	24967017	1031	*	118	107	1031	1.10441	1.12418	-0.0255964	Distal Intergenic	12	24810024	24949101	139078	2	586	ENST00000261192.12	-16886	ENSG00000060982	BCAT1	branched chain amino acid transaminase 1
chr12	24967228	24968268	1041	*	104	101	1041	0.964031	1.05095	-0.124544	Exon (ENST00000396004.2/ENST00000396004.2, exon 1 of 1)	12	24810024	24949101	139078	2	586	ENST00000261192.12	-18127	ENSG00000060982	BCAT1	branched chain amino acid transaminase 1
chr12	24971174	24972402	1229	*	136	118	1229	1.06781	1.04002	0.0380473	Distal Intergenic	12	24810024	24949101	139078	2	586	ENST00000261192.12	-22073	ENSG00000060982	BCAT1	branched chain amino acid transaminase 1
chr12	24980186	24980965	780	*	89	68	780	1.10104	0.944336	0.221498	Distal Intergenic	12	24995670	24996919	1250	2	196415	ENST00000434912.3	15954	ENSG00000226397	C12orf77	chromosome 12 open reading frame 77
chr12	24982438	24984176	1739	*	187	154	1739	1.03765	0.959253	0.113335	Distal Intergenic	12	24995670	24996919	1250	2	196415	ENST00000434912.3	12743	ENSG00000226397	C12orf77	chromosome 12 open reading frame 77
chr12	24989954	24991151	1198	*	141	111	1198	1.13572	1.00364	0.178363	Downstream (2-3kb)	12	24995670	24996919	1250	2	196415	ENST00000434912.3	5768	ENSG00000226397	C12orf77	chromosome 12 open reading frame 77
chr12	24995646	24997006	1361	*	144	138	1361	1.02097	1.09833	-0.105372	Promoter (<=1kb)	12	24995670	24996919	1250	2	196415	ENST00000434912.3	0	ENSG00000226397	C12orf77	chromosome 12 open reading frame 77
chr12	25000762	25001716	955	*	114	88	955	1.15189	0.99814	0.206686	Intron (ENST00000549262.6/196415, intron 1 of 3)	12	25004342	25108235	103894	1	4033	ENST00000636465.1	-2626	ENSG00000118308	LRMP	lymphoid restricted membrane protein
chr12	25033480	25034484	1005	*	101	89	1005	0.969759	0.959259	0.0157056	Promoter (<=1kb)	12	25033759	25066503	32745	1	4033	ENST00000556485.5	0	ENSG00000118308	LRMP	lymphoid restricted membrane protein
chr12	25040009	25040883	875	*	99	107	875	1.09178	1.32461	-0.278883	Intron (ENST00000636465.1/4033, intron 16 of 38)	12	25035480	25038018	2539	1	645177	ENST00000555165.1	4529	NA	LOC645177	uncharacterized LOC645177
chr12	25047640	25049202	1563	*	160	160	1563	0.987801	1.10885	-0.166772	Intron (ENST00000636465.1/4033, intron 16 of 38)	12	25052255	25066409	14155	1	4033	ENST00000555141.5	-3053	ENSG00000118308	LRMP	lymphoid restricted membrane protein
chr12	25066254	25066985	732	*	66	58	732	0.870044	0.85828	0.0196406	5' UTR	12	25075740	25090147	14408	1	4033	ENST00000557472.1	-8755	ENSG00000118308	LRMP	lymphoid restricted membrane protein
chr12	25068887	25070604	1718	*	190	178	1718	1.06718	1.1223	-0.0726503	5' UTR	12	25075740	25090147	14408	1	4033	ENST00000557472.1	-5136	ENSG00000118308	LRMP	lymphoid restricted membrane protein
chr12	25071610	25072386	777	*	88	74	777	1.09287	1.03163	0.0832058	Intron (ENST00000636465.1/4033, intron 23 of 38)	12	25075740	25090147	14408	1	4033	ENST00000557472.1	-3354	ENSG00000118308	LRMP	lymphoid restricted membrane protein
chr12	25084522	25086565	2044	*	235	196	2044	1.10942	1.03869	0.0950346	Intron (ENST00000636465.1/4033, intron 27 of 38)	12	25089774	25091120	1347	1	4033	ENST00000555885.1	-3209	ENSG00000118308	LRMP	lymphoid restricted membrane protein
chr12	25112923	25114502	1580	*	154	154	1580	0.940529	1.05579	-0.166772	Intron (ENST00000395987.8/55259, intron 13 of 15)	12	25104329	25107933	3605	1	4033	ENST00000555194.1	8594	ENSG00000118308	LRMP	lymphoid restricted membrane protein
chr12	25117826	25119090	1265	*	164	113	1265	1.25101	0.967609	0.370601	Intron (ENST00000395987.8/55259, intron 12 of 15)	12	25104329	25107933	3605	1	4033	ENST00000555194.1	13497	ENSG00000118308	LRMP	lymphoid restricted membrane protein
chr12	25128539	25129767	1229	*	128	106	1229	1.005	0.934256	0.105307	Intron (ENST00000395987.8/55259, intron 9 of 15)	12	25111817	25149692	37876	2	55259	ENST00000555554.1	19925	ENSG00000118307	CASC1	cancer susceptibility 1
chr12	25133153	25135174	2022	*	213	180	2022	1.0165	0.964281	0.076084	Intron (ENST00000395987.8/55259, intron 9 of 15)	12	25111817	25149692	37876	2	55259	ENST00000555554.1	14518	ENSG00000118307	CASC1	cancer susceptibility 1
chr12	25151954	25153102	1149	*	132	117	1149	1.10857	1.10301	0.00725692	Promoter (2-3kb)	12	25111817	25149692	37876	2	55259	ENST00000555554.1	-2262	ENSG00000118307	CASC1	cancer susceptibility 1
chr12	25156302	25157140	839	*	90	85	839	1.03512	1.09741	-0.0843103	Promoter (1-2kb)	12	25108420	25158563	50144	2	55259	ENST00000556006.6	1423	ENSG00000118307	CASC1	cancer susceptibility 1
chr12	25162359	25163506	1148	*	123	95	1148	1.03388	0.896383	0.205886	Intron (ENST00000395987.8/55259, intron 2 of 15)	12	25108420	25158563	50144	2	55259	ENST00000556006.6	-3796	ENSG00000118307	CASC1	cancer susceptibility 1
chr12	25194929	25196053	1125	*	117	103	1125	1.00356	0.991738	0.0170917	Promoter (<=1kb)	12	25195216	25205014	9799	1	144363	ENST00000381356.8	0	ENSG00000205707	ETFRF1	electron transfer flavoprotein regulatory factor 1
chr12	25202862	25203923	1062	*	112	95	1062	1.01766	0.968972	0.0707268	5' UTR	12	25195553	25204147	8595	1	144363	ENST00000556198.1	7309	ENSG00000205707	ETFRF1	electron transfer flavoprotein regulatory factor 1
chr12	25206792	25207587	796	*	76	71	796	0.921317	0.966178	-0.0685921	3' UTR	12	25195553	25204147	8595	1	144363	ENST00000556198.1	11239	ENSG00000205707	ETFRF1	electron transfer flavoprotein regulatory factor 1
chr12	25236701	25237748	1048	*	116	105	1048	1.06808	1.08528	-0.023037	Intron (ENST00000256078.9/3845, intron 2 of 5)	12	25205246	25250929	45684	2	3845	ENST00000256078.9	13181	ENSG00000133703	KRAS	KRAS proto-oncogene, GTPase
chr12	25259523	25261100	1578	*	183	157	1578	1.11906	1.07772	0.0543066	Distal Intergenic	12	25209168	25250936	41769	2	3845	ENST00000557334.5	-8587	ENSG00000133703	KRAS	KRAS proto-oncogene, GTPase
chr12	25268861	25270932	2072	*	231	208	2072	1.0758	1.08739	-0.0154632	Distal Intergenic	12	25209168	25250936	41769	2	3845	ENST00000557334.5	-17925	ENSG00000133703	KRAS	KRAS proto-oncogene, GTPase
chr12	25275369	25276179	811	*	74	75	811	0.88048	1.00173	-0.186138	Distal Intergenic	12	25209168	25250936	41769	2	3845	ENST00000557334.5	-24433	ENSG00000133703	KRAS	KRAS proto-oncogene, GTPase
chr12	25276301	25277668	1368	*	163	108	1368	1.14977	0.855165	0.427068	Distal Intergenic	12	25209168	25250936	41769	2	3845	ENST00000557334.5	-25365	ENSG00000133703	KRAS	KRAS proto-oncogene, GTPase
chr12	25280872	25283109	2238	*	274	233	2238	1.18141	1.12774	0.0670735	Distal Intergenic	12	25209168	25250936	41769	2	3845	ENST00000557334.5	-29936	ENSG00000133703	KRAS	KRAS proto-oncogene, GTPase
chr12	25283697	25284687	991	*	104	117	991	1.01267	1.27886	-0.336697	Distal Intergenic	12	25209168	25250936	41769	2	3845	ENST00000557334.5	-32761	ENSG00000133703	KRAS	KRAS proto-oncogene, GTPase
chr12	25303232	25304682	1451	*	168	158	1451	1.11725	1.17951	-0.0782358	Distal Intergenic	12	25209168	25250936	41769	2	3845	ENST00000557334.5	-52296	ENSG00000133703	KRAS	KRAS proto-oncogene, GTPase
chr12	25310823	25312080	1258	*	165	123	1258	1.26564	1.0591	0.257035	Distal Intergenic	12	25209168	25250936	41769	2	3845	ENST00000557334.5	-59887	ENSG00000133703	KRAS	KRAS proto-oncogene, GTPase
chr12	25332302	25334814	2513	*	338	222	2513	1.29787	0.956913	0.439691	Distal Intergenic	12	25209168	25250936	41769	2	3845	ENST00000557334.5	-81366	ENSG00000133703	KRAS	KRAS proto-oncogene, GTPase
chr12	25337272	25338105	834	*	93	64	834	1.07603	0.831239	0.372386	Distal Intergenic	12	25209168	25250936	41769	2	3845	ENST00000557334.5	-86336	ENSG00000133703	KRAS	KRAS proto-oncogene, GTPase
chr12	25340098	25341041	944	*	110	111	944	1.12442	1.27369	-0.179829	Distal Intergenic	12	25209168	25250936	41769	2	3845	ENST00000557334.5	-89162	ENSG00000133703	KRAS	KRAS proto-oncogene, GTPase
chr12	25347226	25348635	1410	*	169	158	1410	1.15658	1.21381	-0.0696738	Distal Intergenic	12	25209168	25250936	41769	2	3845	ENST00000557334.5	-96290	ENSG00000133703	KRAS	KRAS proto-oncogene, GTPase
chr12	25352197	25353121	925	*	88	97	925	0.918014	1.13591	-0.307254	Distal Intergenic	12	25209168	25250936	41769	2	3845	ENST00000557334.5	-101261	ENSG00000133703	KRAS	KRAS proto-oncogene, GTPase
chr12	25360622	25361486	865	*	88	89	865	0.981692	1.11452	-0.183074	Distal Intergenic	12	25209168	25250936	41769	2	3845	ENST00000557334.5	-109686	ENSG00000133703	KRAS	KRAS proto-oncogene, GTPase
chr12	25381049	25386895	5847	*	785	528	5847	1.29552	0.978167	0.405382	Exon (ENST00000622671.1/ENST00000622671.1, exon 1 of 1)	12	25209168	25250936	41769	2	3845	ENST00000557334.5	-130113	ENSG00000133703	KRAS	KRAS proto-oncogene, GTPase
chr12	25388609	25389264	656	*	66	63	656	0.970842	1.04028	-0.0996583	Distal Intergenic	12	25502925	25519961	17037	2	160492	ENST00000539523.1	130697	ENSG00000152936	LMNTD1	lamin tail domain containing 1
chr12	25390661	25392158	1498	*	188	165	1498	1.21103	1.19312	0.0214942	Distal Intergenic	12	25502925	25519961	17037	2	160492	ENST00000539523.1	127803	ENSG00000152936	LMNTD1	lamin tail domain containing 1
chr12	25399444	25401200	1757	*	198	184	1757	1.08743	1.13438	-0.0609778	Distal Intergenic	12	25502925	25519961	17037	2	160492	ENST00000539523.1	118761	ENSG00000152936	LMNTD1	lamin tail domain containing 1
chr12	25404762	25405581	820	*	86	83	820	1.01203	1.09642	-0.115547	Distal Intergenic	12	25502925	25519961	17037	2	160492	ENST00000539523.1	114380	ENSG00000152936	LMNTD1	lamin tail domain containing 1
chr12	25416104	25417309	1206	*	129	96	1206	1.03217	0.862256	0.259492	Intron (ENST00000543629.5/160492, intron 4 of 4)	12	25502925	25519961	17037	2	160492	ENST00000539523.1	102652	ENSG00000152936	LMNTD1	lamin tail domain containing 1
chr12	25426847	25427588	742	*	70	72	742	0.910338	1.05109	-0.207414	Intron (ENST00000543629.5/160492, intron 4 of 4)	12	25502925	25519961	17037	2	160492	ENST00000539523.1	92373	ENSG00000152936	LMNTD1	lamin tail domain containing 1
chr12	25432497	25433686	1190	*	136	86	1190	1.10281	0.782823	0.494426	Intron (ENST00000543629.5/160492, intron 4 of 4)	12	25502925	25519961	17037	2	160492	ENST00000539523.1	86275	ENSG00000152936	LMNTD1	lamin tail domain containing 1
chr12	25437861	25439346	1486	*	172	126	1486	1.11691	0.918468	0.282212	Intron (ENST00000543629.5/160492, intron 4 of 4)	12	25502925	25519961	17037	2	160492	ENST00000539523.1	80615	ENSG00000152936	LMNTD1	lamin tail domain containing 1
chr12	25452266	25454457	2192	*	267	221	2192	1.17538	1.0921	0.106021	Intron (ENST00000543629.5/160492, intron 4 of 4)	12	25502925	25519961	17037	2	160492	ENST00000539523.1	65504	ENSG00000152936	LMNTD1	lamin tail domain containing 1
chr12	25455791	25456908	1118	*	132	114	1118	1.13931	1.10452	0.0447316	Intron (ENST00000543629.5/160492, intron 4 of 4)	12	25502925	25519961	17037	2	160492	ENST00000539523.1	63053	ENSG00000152936	LMNTD1	lamin tail domain containing 1
chr12	25459373	25460364	992	*	117	135	992	1.13811	1.47412	-0.373223	Intron (ENST00000543629.5/160492, intron 4 of 4)	12	25502925	25519961	17037	2	160492	ENST00000539523.1	59597	ENSG00000152936	LMNTD1	lamin tail domain containing 1
chr12	25463139	25464189	1051	*	125	88	1051	1.14767	0.906968	0.33958	Intron (ENST00000543629.5/160492, intron 4 of 4)	12	25502925	25519961	17037	2	160492	ENST00000539523.1	55772	ENSG00000152936	LMNTD1	lamin tail domain containing 1
chr12	25468173	25469038	866	*	87	92	866	0.969415	1.15075	-0.247391	Intron (ENST00000543629.5/160492, intron 4 of 4)	12	25502925	25519961	17037	2	160492	ENST00000539523.1	50923	ENSG00000152936	LMNTD1	lamin tail domain containing 1
chr12	25469112	25469946	835	*	86	74	835	0.993849	0.959969	0.0500389	Intron (ENST00000543629.5/160492, intron 4 of 4)	12	25502925	25519961	17037	2	160492	ENST00000539523.1	50015	ENSG00000152936	LMNTD1	lamin tail domain containing 1
chr12	25474054	25475565	1512	*	152	165	1512	0.970064	1.18207	-0.285167	Intron (ENST00000543629.5/160492, intron 4 of 4)	12	25502925	25519961	17037	2	160492	ENST00000539523.1	44396	ENSG00000152936	LMNTD1	lamin tail domain containing 1
chr12	25479322	25481655	2334	*	277	232	2334	1.14522	1.07671	0.0889887	Intron (ENST00000543629.5/160492, intron 4 of 4)	12	25502925	25519961	17037	2	160492	ENST00000539523.1	38306	ENSG00000152936	LMNTD1	lamin tail domain containing 1
chr12	25495955	25496927	973	*	96	78	973	0.952066	0.868348	0.132788	Intron (ENST00000543629.5/160492, intron 4 of 4)	12	25502925	25519961	17037	2	160492	ENST00000539523.1	23034	ENSG00000152936	LMNTD1	lamin tail domain containing 1
chr12	25497045	25498042	998	*	107	117	998	1.03457	1.26989	-0.29567	3' UTR	12	25502925	25519961	17037	2	160492	ENST00000539523.1	21919	ENSG00000152936	LMNTD1	lamin tail domain containing 1
chr12	25500350	25501808	1459	*	162	132	1459	1.07144	0.98001	0.128683	Intron (ENST00000543629.5/160492, intron 4 of 4)	12	25502925	25519961	17037	2	160492	ENST00000539523.1	18153	ENSG00000152936	LMNTD1	lamin tail domain containing 1
chr12	25502556	25503694	1139	*	130	130	1139	1.10136	1.23632	-0.166772	3' UTR	12	25502925	25519961	17037	2	160492	ENST00000539523.1	16267	ENSG00000152936	LMNTD1	lamin tail domain containing 1
chr12	25512823	25513951	1129	*	133	144	1129	1.13675	1.38159	-0.281415	Intron (ENST00000543629.5/160492, intron 3 of 4)	12	25502925	25519961	17037	2	160492	ENST00000539523.1	6010	ENSG00000152936	LMNTD1	lamin tail domain containing 1
chr12	25523544	25524448	905	*	90	80	905	0.959627	0.957532	0.00315253	Promoter (1-2kb)	12	25409307	25526156	116850	2	160492	ENST00000543629.5	1708	ENSG00000152936	LMNTD1	lamin tail domain containing 1
chr12	25526516	25527161	646	*	78	64	646	1.16512	1.07315	0.11863	Promoter (<=1kb)	12	25409307	25526156	116850	2	160492	ENST00000543629.5	-360	ENSG00000152936	LMNTD1	lamin tail domain containing 1
chr12	25528273	25529058	786	*	79	72	786	0.969869	0.992252	-0.0329167	Promoter (2-3kb)	12	25409307	25526156	116850	2	160492	ENST00000543629.5	-2117	ENSG00000152936	LMNTD1	lamin tail domain containing 1
chr12	25529112	25529829	718	*	75	89	718	1.00796	1.3427	-0.413687	Intron (ENST00000282881.10/160492, intron 3 of 8)	12	25409307	25526156	116850	2	160492	ENST00000543629.5	-2956	ENSG00000152936	LMNTD1	lamin tail domain containing 1
chr12	25568036	25569987	1952	*	217	193	1952	1.07273	1.071	0.00232172	Intron (ENST00000445693.5/160492, intron 1 of 7)	12	25476281	25553283	77003	2	160492	ENST00000458174.6	-14753	ENSG00000152936	LMNTD1	lamin tail domain containing 1
chr12	25573492	25574550	1059	*	117	93	1059	1.0661	0.95126	0.164433	Intron (ENST00000445693.5/160492, intron 1 of 7)	12	25476281	25553283	77003	2	160492	ENST00000458174.6	-20209	ENSG00000152936	LMNTD1	lamin tail domain containing 1
chr12	25590212	25591433	1222	*	140	155	1222	1.10552	1.37396	-0.313614	Intron (ENST00000445693.5/160492, intron 1 of 7)	12	25476281	25553283	77003	2	160492	ENST00000458174.6	-36929	ENSG00000152936	LMNTD1	lamin tail domain containing 1
chr12	25613780	25615925	2146	*	187	173	2146	0.840854	0.87323	-0.0545062	Intron (ENST00000445693.5/160492, intron 1 of 7)	12	25526798	25630750	103953	2	160492	ENST00000538178.5	14825	ENSG00000152936	LMNTD1	lamin tail domain containing 1
chr12	25617001	25617912	912	*	93	100	912	0.984004	1.18773	-0.27147	Intron (ENST00000445693.5/160492, intron 1 of 7)	12	25526798	25630750	103953	2	160492	ENST00000538178.5	12838	ENSG00000152936	LMNTD1	lamin tail domain containing 1
chr12	25625364	25626039	676	*	74	81	676	1.05632	1.29793	-0.297169	Intron (ENST00000445693.5/160492, intron 1 of 7)	12	25526798	25630750	103953	2	160492	ENST00000538178.5	4711	ENSG00000152936	LMNTD1	lamin tail domain containing 1
chr12	25630238	25631455	1218	*	131	121	1218	1.03785	1.07609	-0.0522127	Promoter (<=1kb)	12	25526798	25630750	103953	2	160492	ENST00000538178.5	0	ENSG00000152936	LMNTD1	lamin tail domain containing 1
chr12	25652792	25655388	2597	*	289	217	2597	1.07383	0.905107	0.246602	Distal Intergenic	12	25546510	25648579	102070	2	160492	ENST00000542224.1	-4213	ENSG00000152936	LMNTD1	lamin tail domain containing 1
chr12	25669746	25671849	2104	*	246	210	2104	1.12823	1.08115	0.0614965	Distal Intergenic	12	25546510	25648579	102070	2	160492	ENST00000542224.1	-21167	ENSG00000152936	LMNTD1	lamin tail domain containing 1
chr12	25674991	25676515	1525	*	172	182	1525	1.08835	1.29275	-0.248302	Distal Intergenic	12	25546510	25648579	102070	2	160492	ENST00000542224.1	-26412	ENSG00000152936	LMNTD1	lamin tail domain containing 1
chr12	25680332	25681385	1054	*	118	105	1054	1.08031	1.0791	0.00162506	Distal Intergenic	12	25546510	25648579	102070	2	160492	ENST00000542224.1	-31753	ENSG00000152936	LMNTD1	lamin tail domain containing 1
chr12	25681447	25682970	1524	*	174	136	1524	1.10172	0.966643	0.188708	Distal Intergenic	12	25546510	25648579	102070	2	160492	ENST00000542224.1	-32868	ENSG00000152936	LMNTD1	lamin tail domain containing 1
chr12	25684225	25685397	1173	*	124	105	1173	1.02008	0.969624	0.0731783	Distal Intergenic	12	25546510	25648579	102070	2	160492	ENST00000542224.1	-35646	ENSG00000152936	LMNTD1	lamin tail domain containing 1
chr12	25686063	25687047	985	*	125	99	985	1.22457	1.08871	0.169655	Distal Intergenic	12	25546510	25648579	102070	2	160492	ENST00000542224.1	-37484	ENSG00000152936	LMNTD1	lamin tail domain containing 1
chr12	25695763	25697122	1360	*	127	116	1360	0.901101	0.923913	-0.0360688	Distal Intergenic	12	25546510	25648579	102070	2	160492	ENST00000542224.1	-47184	ENSG00000152936	LMNTD1	lamin tail domain containing 1
chr12	25705283	25706219	937	*	99	99	937	1.01954	1.14448	-0.166772	Distal Intergenic	12	25546510	25648579	102070	2	160492	ENST00000542224.1	-56704	ENSG00000152936	LMNTD1	lamin tail domain containing 1
chr12	25706633	25708197	1565	*	187	161	1565	1.15302	1.11436	0.0492051	Distal Intergenic	12	25546510	25648579	102070	2	160492	ENST00000542224.1	-58054	ENSG00000152936	LMNTD1	lamin tail domain containing 1
chr12	25717661	25719531	1871	*	181	183	1871	0.933498	1.05947	-0.182626	Distal Intergenic	12	25546510	25648579	102070	2	160492	ENST00000542224.1	-69082	ENSG00000152936	LMNTD1	lamin tail domain containing 1
chr12	25724904	25726442	1539	*	160	157	1539	1.00321	1.10503	-0.139465	Distal Intergenic	12	25546510	25648579	102070	2	160492	ENST00000542224.1	-76325	ENSG00000152936	LMNTD1	lamin tail domain containing 1
chr12	25726660	25727533	874	*	90	60	874	0.993664	0.743621	0.41819	Distal Intergenic	12	25546510	25648579	102070	2	160492	ENST00000542224.1	-78081	ENSG00000152936	LMNTD1	lamin tail domain containing 1
chr12	25729849	25731360	1512	*	184	136	1512	1.17429	0.974315	0.269327	Distal Intergenic	12	25546510	25648579	102070	2	160492	ENST00000542224.1	-81270	ENSG00000152936	LMNTD1	lamin tail domain containing 1
chr12	25736224	25737637	1414	*	139	137	1414	0.94858	1.0495	-0.145863	Distal Intergenic	12	25546510	25648579	102070	2	160492	ENST00000542224.1	-87645	ENSG00000152936	LMNTD1	lamin tail domain containing 1
chr12	25749062	25750009	948	*	88	86	948	0.895742	0.982658	-0.133606	Distal Intergenic	12	25546510	25648579	102070	2	160492	ENST00000542224.1	-100483	ENSG00000152936	LMNTD1	lamin tail domain containing 1
chr12	25752728	25753554	827	*	83	81	827	0.968459	1.06094	-0.131583	Distal Intergenic	12	25546510	25648579	102070	2	160492	ENST00000542224.1	-104149	ENSG00000152936	LMNTD1	lamin tail domain containing 1
chr12	25753753	25754931	1179	*	124	116	1179	1.01488	1.06575	-0.0705572	Distal Intergenic	12	25546510	25648579	102070	2	160492	ENST00000542224.1	-105174	ENSG00000152936	LMNTD1	lamin tail domain containing 1
chr12	25756642	25757311	670	*	71	77	670	1.02257	1.24488	-0.283812	Distal Intergenic	12	25546510	25648579	102070	2	160492	ENST00000542224.1	-108063	ENSG00000152936	LMNTD1	lamin tail domain containing 1
chr12	25775758	25776708	951	*	163	123	951	1.65392	1.401	0.239441	Distal Intergenic	12	25874020	25874079	60	2	100422897	ENST00000638058.1	97371	ENSG00000283603	MIR4302	microRNA 4302
chr12	25794029	25794783	755	*	73	72	755	0.933006	1.03299	-0.146873	Intron (ENST00000536949.1/ENST00000536949.1, intron 2 of 2)	12	25874020	25874079	60	2	100422897	ENST00000638058.1	79296	ENSG00000283603	MIR4302	microRNA 4302
chr12	25794963	25796142	1180	*	115	100	1180	0.940425	0.917973	0.0348614	Intron (ENST00000536949.1/ENST00000536949.1, intron 2 of 2)	12	25874020	25874079	60	2	100422897	ENST00000638058.1	77937	ENSG00000283603	MIR4302	microRNA 4302
chr12	25802875	25804766	1892	*	212	218	1892	1.08124	1.24809	-0.207036	Exon (ENST00000543961.1/ENST00000543961.1, exon 1 of 1)	12	25874020	25874079	60	2	100422897	ENST00000638058.1	69313	ENSG00000283603	MIR4302	microRNA 4302
chr12	25806286	25809312	3027	*	358	263	3027	1.14125	0.941143	0.278124	Intron (ENST00000536949.1/ENST00000536949.1, intron 1 of 2)	12	25874020	25874079	60	2	100422897	ENST00000638058.1	64767	ENSG00000283603	MIR4302	microRNA 4302
chr12	25824735	25825965	1231	*	131	123	1231	1.02688	1.08233	-0.075864	Distal Intergenic	12	25874020	25874079	60	2	100422897	ENST00000638058.1	48114	ENSG00000283603	MIR4302	microRNA 4302
chr12	25829129	25830619	1491	*	161	151	1491	1.04197	1.09701	-0.0742603	Distal Intergenic	12	25874020	25874079	60	2	100422897	ENST00000638058.1	43460	ENSG00000283603	MIR4302	microRNA 4302
chr12	25846333	25847087	755	*	80	80	755	1.02247	1.14777	-0.166772	Distal Intergenic	12	25874020	25874079	60	2	100422897	ENST00000638058.1	26992	ENSG00000283603	MIR4302	microRNA 4302
chr12	25860322	25861964	1643	*	175	150	1643	1.0278	0.98893	0.0556199	Distal Intergenic	12	25874020	25874079	60	2	100422897	ENST00000638058.1	12115	ENSG00000283603	MIR4302	microRNA 4302
chr12	25864034	25865221	1188	*	125	96	1188	1.01532	0.87532	0.214049	Distal Intergenic	12	25874020	25874079	60	2	100422897	ENST00000638058.1	8858	ENSG00000283603	MIR4302	microRNA 4302
chr12	25873107	25873916	810	*	89	81	810	1.06026	1.08321	-0.030889	Promoter (<=1kb)	12	25874020	25874079	60	2	100422897	ENST00000638058.1	163	ENSG00000283603	MIR4302	microRNA 4302
chr12	25874105	25875010	906	*	111	85	906	1.18223	1.01626	0.218252	Promoter (<=1kb)	12	25874020	25874079	60	2	100422897	ENST00000638058.1	-26	ENSG00000283603	MIR4302	microRNA 4302
chr12	25883980	25886166	2187	*	273	244	2187	1.20454	1.20852	-0.00475267	Exon (ENST00000544399.1/ENST00000544399.1, exon 1 of 2)	12	25874020	25874079	60	2	100422897	ENST00000638058.1	-9901	ENSG00000283603	MIR4302	microRNA 4302
chr12	25890278	25891148	871	*	76	73	871	0.841984	0.907856	-0.10867	Distal Intergenic	12	25874020	25874079	60	2	100422897	ENST00000638058.1	-16199	ENSG00000283603	MIR4302	microRNA 4302
chr12	25892793	25893948	1156	*	141	135	1156	1.17698	1.26499	-0.104037	Distal Intergenic	12	25874020	25874079	60	2	100422897	ENST00000638058.1	-18714	ENSG00000283603	MIR4302	microRNA 4302
chr12	25901242	25902087	846	*	86	89	846	0.980927	1.13955	-0.216241	Distal Intergenic	12	25874020	25874079	60	2	100422897	ENST00000638058.1	-27163	ENSG00000283603	MIR4302	microRNA 4302
chr12	25911110	25912873	1764	*	192	149	1764	1.05029	0.914955	0.199022	Distal Intergenic	12	25874020	25874079	60	2	100422897	ENST00000638058.1	-37031	ENSG00000283603	MIR4302	microRNA 4302
chr12	25917116	25918207	1092	*	140	90	1092	1.23713	0.892754	0.470657	Distal Intergenic	12	25945141	25956762	11622	2	100506451	ENST00000663439.1	38555	NA	RASSF8-AS1	RASSF8 antisense RNA 1
chr12	25918706	25919418	713	*	72	72	713	0.974432	1.09384	-0.166772	Distal Intergenic	12	25945141	25956762	11622	2	100506451	ENST00000663439.1	37344	NA	RASSF8-AS1	RASSF8 antisense RNA 1
chr12	25924301	25925593	1293	*	135	136	1293	1.0075	1.13934	-0.17742	Distal Intergenic	12	25945141	25956762	11622	2	100506451	ENST00000663439.1	31169	NA	RASSF8-AS1	RASSF8 antisense RNA 1
chr12	25927004	25928443	1440	*	146	115	1440	0.97836	0.865062	0.177562	Distal Intergenic	12	25945141	25956762	11622	2	100506451	ENST00000663439.1	28319	NA	RASSF8-AS1	RASSF8 antisense RNA 1
chr12	25931807	25932709	903	*	97	92	903	1.03656	1.1036	-0.0904216	Distal Intergenic	12	25945141	25956762	11622	2	100506451	ENST00000663439.1	24053	NA	RASSF8-AS1	RASSF8 antisense RNA 1
chr12	25940559	25941874	1316	*	134	131	1316	0.982556	1.07827	-0.134106	Intron (ENST00000545729.6/100506451, intron 3 of 3)	12	25945141	25956762	11622	2	100506451	ENST00000663439.1	14888	NA	RASSF8-AS1	RASSF8 antisense RNA 1
chr12	25944941	25946032	1092	*	126	138	1092	1.11341	1.36889	-0.298017	Exon (ENST00000500276.6/100506451, exon 7 of 7)	12	25945141	25956762	11622	2	100506451	ENST00000663439.1	10730	NA	RASSF8-AS1	RASSF8 antisense RNA 1
chr12	25948317	25949344	1028	*	113	105	1028	1.0607	1.10639	-0.060839	Intron (ENST00000545729.6/100506451, intron 3 of 3)	12	25945141	25956762	11622	2	100506451	ENST00000663439.1	7418	NA	RASSF8-AS1	RASSF8 antisense RNA 1
chr12	25953754	25956134	2381	*	290	214	2381	1.1753	0.973568	0.27167	Promoter (<=1kb)	12	25945141	25956762	11622	2	100506451	ENST00000663439.1	628	NA	RASSF8-AS1	RASSF8 antisense RNA 1
chr12	25958892	25961095	2204	*	308	245	2204	1.34849	1.20411	0.163376	Promoter (<=1kb)	12	25936683	25959442	22760	2	100506451	ENST00000545729.6	0	NA	RASSF8-AS1	RASSF8 antisense RNA 1
chr12	25961400	25962481	1082	*	104	100	1082	0.927502	1.00112	-0.110189	Promoter (1-2kb)	12	25954808	25959765	4958	2	100506451	ENST00000535436.5	-1635	NA	RASSF8-AS1	RASSF8 antisense RNA 1
chr12	25975896	25976568	673	*	92	91	673	1.31911	1.46467	-0.151005	Promoter (2-3kb)	12	25973755	26069485	95731	1	11228	ENST00000542865.5	2141	ENSG00000123094	RASSF8	Ras association domain family member 8
chr12	25987887	25989424	1538	*	151	128	1538	0.947391	0.9015	0.0716323	Intron (ENST00000381352.7/11228, intron 1 of 5)	12	25995004	26072871	77868	1	11228	ENST00000541490.5	-5580	ENSG00000123094	RASSF8	Ras association domain family member 8
chr12	25992043	25992639	597	*	67	75	597	1.08295	1.36081	-0.329502	Promoter (2-3kb)	12	25995004	26072871	77868	1	11228	ENST00000541490.5	-2365	ENSG00000123094	RASSF8	Ras association domain family member 8
chr12	26007233	26008547	1315	*	140	121	1315	1.02733	0.996717	0.0436473	Intron (ENST00000381352.7/11228, intron 2 of 5)	12	26011736	26065053	53318	1	11228	ENST00000542004.5	-3189	ENSG00000123094	RASSF8	Ras association domain family member 8
chr12	26009796	26010666	871	*	93	72	871	1.03032	0.895419	0.202461	Promoter (1-2kb)	12	26011736	26065053	53318	1	11228	ENST00000542004.5	-1070	ENSG00000123094	RASSF8	Ras association domain family member 8
chr12	26047146	26049517	2372	*	259	189	2372	1.05364	0.863096	0.287793	Intron (ENST00000381352.7/11228, intron 2 of 5)	12	26052564	26055432	2869	1	11228	ENST00000537946.5	-3047	ENSG00000123094	RASSF8	Ras association domain family member 8
chr12	26056117	26057016	900	*	91	64	900	0.97568	0.770282	0.341022	Promoter (<=1kb)	12	26055236	26065140	9905	1	11228	ENST00000611440.1	881	ENSG00000123094	RASSF8	Ras association domain family member 8
chr12	26057732	26059436	1705	*	175	145	1705	0.990426	0.921204	0.10453	Promoter (2-3kb)	12	26055236	26065140	9905	1	11228	ENST00000611440.1	2496	ENSG00000123094	RASSF8	Ras association domain family member 8
chr12	26064184	26066020	1837	*	234	179	1837	1.22918	1.05549	0.219776	Promoter (<=1kb)	12	26065028	26071712	6685	1	11228	ENST00000539545.1	0	ENSG00000123094	RASSF8	Ras association domain family member 8
chr12	26067382	26068242	861	*	92	83	861	1.03108	1.04421	-0.01825	Promoter (2-3kb)	12	26065028	26071712	6685	1	11228	ENST00000539545.1	2354	ENSG00000123094	RASSF8	Ras association domain family member 8
chr12	26078936	26079808	873	*	94	77	873	1.03902	0.955407	0.12103	3' UTR	12	26065028	26071712	6685	1	11228	ENST00000539545.1	13908	ENSG00000123094	RASSF8	Ras association domain family member 8
chr12	26080797	26082717	1921	*	230	224	1921	1.15534	1.26309	-0.128637	Distal Intergenic	12	26065028	26071712	6685	1	11228	ENST00000539545.1	15769	ENSG00000123094	RASSF8	Ras association domain family member 8
chr12	26086138	26087072	935	*	87	107	935	0.897876	1.23961	-0.465296	Distal Intergenic	12	26065028	26071712	6685	1	11228	ENST00000539545.1	21110	ENSG00000123094	RASSF8	Ras association domain family member 8
chr12	26095356	26096782	1427	*	151	101	1427	1.02108	0.766672	0.413421	Distal Intergenic	12	26121991	26231014	109024	1	8082	ENST00000538142.5	-25209	ENSG00000123096	SSPN	sarcospan
chr12	26097906	26099097	1192	*	123	128	1192	0.99572	1.16318	-0.224258	Distal Intergenic	12	26121991	26231014	109024	1	8082	ENST00000538142.5	-22894	ENSG00000123096	SSPN	sarcospan
chr12	26101539	26103216	1678	*	203	161	1678	1.16738	1.03931	0.167647	Distal Intergenic	12	26121991	26231014	109024	1	8082	ENST00000538142.5	-18775	ENSG00000123096	SSPN	sarcospan
chr12	26103823	26106129	2307	*	250	247	2307	1.04569	1.15974	-0.149355	Distal Intergenic	12	26121991	26231014	109024	1	8082	ENST00000538142.5	-15862	ENSG00000123096	SSPN	sarcospan
chr12	26106292	26108333	2042	*	231	240	2042	1.0916	1.27311	-0.221914	Distal Intergenic	12	26121991	26231014	109024	1	8082	ENST00000538142.5	-13658	ENSG00000123096	SSPN	sarcospan
chr12	26108790	26110803	2014	*	244	229	2014	1.16907	1.23165	-0.0752389	Distal Intergenic	12	26121991	26231014	109024	1	8082	ENST00000538142.5	-11188	ENSG00000123096	SSPN	sarcospan
chr12	26110896	26113630	2735	*	317	303	2735	1.11843	1.20004	-0.101607	Distal Intergenic	12	26121991	26231014	109024	1	8082	ENST00000538142.5	-8361	ENSG00000123096	SSPN	sarcospan
chr12	26121101	26122471	1371	*	152	110	1371	1.06983	0.869095	0.299795	Promoter (<=1kb)	12	26121991	26231014	109024	1	8082	ENST00000538142.5	0	ENSG00000123096	SSPN	sarcospan
chr12	26122590	26126750	4161	*	508	335	4161	1.17808	0.872086	0.433895	Promoter (<=1kb)	12	26120030	26125037	5008	2	79365	ENST00000242728.5	0	ENSG00000123095	BHLHE41	basic helix-loop-helix family member e41
chr12	26126931	26128251	1321	*	152	116	1321	1.11032	0.95119	0.223174	Promoter (1-2kb)	12	26120030	26125037	5008	2	79365	ENST00000242728.5	-1894	ENSG00000123095	BHLHE41	basic helix-loop-helix family member e41
chr12	26128569	26129535	967	*	113	122	967	1.12761	1.36661	-0.277331	Intron (ENST00000538142.5/8082, intron 1 of 2)	12	26120030	26125037	5008	2	79365	ENST00000242728.5	-3532	ENSG00000123095	BHLHE41	basic helix-loop-helix family member e41
chr12	26129643	26130637	995	*	109	100	995	1.05709	1.08865	-0.0424443	Intron (ENST00000538142.5/8082, intron 1 of 2)	12	26134967	26231146	96180	1	8082	ENST00000540266.5	-4330	ENSG00000123096	SSPN	sarcospan
chr12	26130780	26132087	1308	*	158	115	1308	1.16562	0.952362	0.291518	Intron (ENST00000538142.5/8082, intron 1 of 2)	12	26134967	26231146	96180	1	8082	ENST00000540266.5	-2880	ENSG00000123096	SSPN	sarcospan
chr12	26132481	26133790	1310	*	149	123	1310	1.09755	1.01706	0.109882	Promoter (1-2kb)	12	26134967	26231146	96180	1	8082	ENST00000540266.5	-1177	ENSG00000123096	SSPN	sarcospan
chr12	26134695	26135681	987	*	126	99	987	1.23186	1.0865	0.181151	Promoter (<=1kb)	12	26134967	26231146	96180	1	8082	ENST00000540266.5	0	ENSG00000123096	SSPN	sarcospan
chr12	26135795	26136916	1122	*	121	126	1122	1.04064	1.21644	-0.225189	Promoter (<=1kb)	12	26134967	26231146	96180	1	8082	ENST00000540266.5	828	ENSG00000123096	SSPN	sarcospan
chr12	26141430	26142629	1200	*	123	109	1200	0.989082	0.983914	0.0075577	Intron (ENST00000538142.5/8082, intron 1 of 2)	12	26134967	26231146	96180	1	8082	ENST00000540266.5	6463	ENSG00000123096	SSPN	sarcospan
chr12	26143033	26144072	1040	*	104	97	1040	0.964958	1.0103	-0.0662456	Intron (ENST00000538142.5/8082, intron 1 of 2)	12	26134967	26231146	96180	1	8082	ENST00000540266.5	8066	ENSG00000123096	SSPN	sarcospan
chr12	26144473	26145500	1028	*	100	114	1028	0.938675	1.20122	-0.355806	Intron (ENST00000538142.5/8082, intron 1 of 2)	12	26134967	26231146	96180	1	8082	ENST00000540266.5	9506	ENSG00000123096	SSPN	sarcospan
chr12	26145640	26146743	1104	*	129	116	1104	1.12753	1.13815	-0.0135262	Intron (ENST00000538142.5/8082, intron 1 of 2)	12	26134967	26231146	96180	1	8082	ENST00000540266.5	10673	ENSG00000123096	SSPN	sarcospan
chr12	26153717	26154639	923	*	100	91	923	1.04546	1.06795	-0.0307109	Intron (ENST00000538142.5/8082, intron 1 of 2)	12	26134967	26231146	96180	1	8082	ENST00000540266.5	18750	ENSG00000123096	SSPN	sarcospan
chr12	26154725	26155902	1178	*	138	109	1178	1.13043	1.00229	0.173568	Intron (ENST00000538142.5/8082, intron 1 of 2)	12	26134967	26231146	96180	1	8082	ENST00000540266.5	19758	ENSG00000123096	SSPN	sarcospan
chr12	26156082	26157029	948	*	100	96	948	1.01789	1.09692	-0.107879	Intron (ENST00000538142.5/8082, intron 1 of 2)	12	26134967	26231146	96180	1	8082	ENST00000540266.5	21115	ENSG00000123096	SSPN	sarcospan
chr12	26158088	26160329	2242	*	284	225	2242	1.22234	1.08707	0.169193	Intron (ENST00000538142.5/8082, intron 1 of 2)	12	26134967	26231146	96180	1	8082	ENST00000540266.5	23121	ENSG00000123096	SSPN	sarcospan
chr12	26174164	26175058	895	*	102	90	895	1.09973	1.08926	0.0137998	Intron (ENST00000538142.5/8082, intron 1 of 2)	12	26195340	26234779	39440	1	8082	ENST00000422622.3	-20282	ENSG00000123096	SSPN	sarcospan
chr12	26175758	26179647	3890	*	420	318	3890	1.04186	0.885502	0.23459	Intron (ENST00000538142.5/8082, intron 1 of 2)	12	26195340	26234779	39440	1	8082	ENST00000422622.3	-15693	ENSG00000123096	SSPN	sarcospan
chr12	26185077	26188403	3327	*	382	336	3327	1.10795	1.09395	0.0183389	Intron (ENST00000538142.5/8082, intron 1 of 2)	12	26195340	26234779	39440	1	8082	ENST00000422622.3	-6937	ENSG00000123096	SSPN	sarcospan
chr12	26189069	26190948	1880	*	196	171	1880	1.00602	0.985259	0.0300849	Intron (ENST00000538142.5/8082, intron 1 of 2)	12	26195340	26234779	39440	1	8082	ENST00000422622.3	-4392	ENSG00000123096	SSPN	sarcospan
chr12	26193337	26194796	1460	*	163	138	1460	1.07732	1.02385	0.0734312	Promoter (<=1kb)	12	26195340	26234779	39440	1	8082	ENST00000422622.3	-544	ENSG00000123096	SSPN	sarcospan
chr12	26195650	26196633	984	*	112	88	984	1.09833	0.968723	0.181151	Promoter (<=1kb)	12	26195673	26252920	57248	1	8082	ENST00000535504.1	0	ENSG00000123096	SSPN	sarcospan
chr12	26202348	26205214	2867	*	323	301	2867	1.08713	1.13724	-0.0650018	Intron (ENST00000538142.5/8082, intron 1 of 2)	12	26195673	26252920	57248	1	8082	ENST00000535504.1	6675	ENSG00000123096	SSPN	sarcospan
chr12	26210363	26211764	1402	*	144	125	1402	0.991113	0.965771	0.0373682	Exon (ENST00000540392.1/ENST00000540392.1, exon 4 of 4)	12	26195673	26252920	57248	1	8082	ENST00000535504.1	14690	ENSG00000123096	SSPN	sarcospan
chr12	26220479	26221618	1140	*	135	96	1140	1.14271	0.912176	0.325081	Intron (ENST00000538142.5/8082, intron 1 of 2)	12	26195673	26252920	57248	1	8082	ENST00000535504.1	24806	ENSG00000123096	SSPN	sarcospan
chr12	26225722	26227454	1733	*	216	172	1733	1.20272	1.07508	0.16185	Intron (ENST00000538142.5/8082, intron 2 of 2)	12	26195673	26252920	57248	1	8082	ENST00000535504.1	30049	ENSG00000123096	SSPN	sarcospan
chr12	26227753	26228863	1111	*	129	118	1111	1.12043	1.15048	-0.0381883	Intron (ENST00000538142.5/8082, intron 2 of 2)	12	26195673	26252920	57248	1	8082	ENST00000535504.1	32080	ENSG00000123096	SSPN	sarcospan
chr12	26233419	26235197	1779	*	188	153	1779	1.01974	0.931596	0.130429	3' UTR	12	26195673	26252920	57248	1	8082	ENST00000535504.1	37746	ENSG00000123096	SSPN	sarcospan
chr12	26237371	26241268	3898	*	489	382	3898	1.21053	1.06153	0.189489	Intron (ENST00000534829.5/ENST00000534829.5, intron 1 of 3)	12	26195673	26252920	57248	1	8082	ENST00000535504.1	41698	ENSG00000123096	SSPN	sarcospan
chr12	26243897	26247055	3159	*	402	311	3159	1.22796	1.06641	0.203508	Intron (ENST00000534829.5/ENST00000534829.5, intron 1 of 3)	12	26195673	26252920	57248	1	8082	ENST00000535504.1	48224	ENSG00000123096	SSPN	sarcospan
chr12	26249459	26251029	1571	*	186	134	1571	1.14247	0.923933	0.306297	Intron (ENST00000534829.5/ENST00000534829.5, intron 1 of 3)	12	26195673	26252920	57248	1	8082	ENST00000535504.1	53786	ENSG00000123096	SSPN	sarcospan
chr12	26251174	26252691	1518	*	187	150	1518	1.18872	1.07036	0.151303	Intron (ENST00000534829.5/ENST00000534829.5, intron 1 of 3)	12	26195673	26252920	57248	1	8082	ENST00000535504.1	55501	ENSG00000123096	SSPN	sarcospan
chr12	26255280	26259954	4675	*	556	462	4675	1.14763	1.07046	0.10042	Intron (ENST00000534829.5/ENST00000534829.5, intron 2 of 3)	12	26195673	26252920	57248	1	8082	ENST00000535504.1	59607	ENSG00000123096	SSPN	sarcospan
chr12	26269622	26271225	1604	*	185	126	1604	1.11295	0.850899	0.387329	Intron (ENST00000534829.5/ENST00000534829.5, intron 2 of 3)	12	26195673	26252920	57248	1	8082	ENST00000535504.1	73949	ENSG00000123096	SSPN	sarcospan
chr12	26271602	26273275	1674	*	211	169	1674	1.21629	1.09356	0.153447	Exon (ENST00000537525.6/ENST00000537525.6, exon 1 of 3)	12	26195673	26252920	57248	1	8082	ENST00000535504.1	75929	ENSG00000123096	SSPN	sarcospan
chr12	26280738	26282103	1366	*	164	139	1366	1.15852	1.10224	0.0718385	Intron (ENST00000534829.5/ENST00000534829.5, intron 2 of 3)	12	26195673	26252920	57248	1	8082	ENST00000535504.1	85065	ENSG00000123096	SSPN	sarcospan
chr12	26283072	26284273	1202	*	132	91	1202	1.05969	0.820066	0.369827	Intron (ENST00000534829.5/ENST00000534829.5, intron 2 of 3)	12	26195673	26252920	57248	1	8082	ENST00000535504.1	87399	ENSG00000123096	SSPN	sarcospan
chr12	26285257	26289860	4604	*	548	448	4604	1.14856	1.05403	0.123905	Exon (ENST00000544231.1/8082, exon 4 of 4)	12	26195673	26252920	57248	1	8082	ENST00000535504.1	89584	ENSG00000123096	SSPN	sarcospan
chr12	26292710	26294572	1863	*	200	191	1863	1.03592	1.11054	-0.100345	Intron (ENST00000534829.5/ENST00000534829.5, intron 2 of 3)	12	26195673	26252920	57248	1	8082	ENST00000535504.1	97037	ENSG00000123096	SSPN	sarcospan
chr12	26294709	26296262	1554	*	178	133	1554	1.10529	0.92707	0.253679	Intron (ENST00000534829.5/ENST00000534829.5, intron 2 of 3)	12	26195673	26252920	57248	1	8082	ENST00000535504.1	99036	ENSG00000123096	SSPN	sarcospan
chr12	26298972	26300189	1218	*	133	108	1218	1.05369	0.96048	0.133622	Exon (ENST00000534829.5/ENST00000534829.5, exon 4 of 4)	12	26195673	26252920	57248	1	8082	ENST00000535504.1	103299	ENSG00000123096	SSPN	sarcospan
chr12	26303048	26304561	1514	*	165	165	1514	1.05164	1.18051	-0.166772	Exon (ENST00000669209.1/ENST00000669209.1, exon 2 of 2)	12	26195673	26252920	57248	1	8082	ENST00000535504.1	107375	ENSG00000123096	SSPN	sarcospan
chr12	26310407	26311100	694	*	75	82	694	1.04282	1.27987	-0.295506	Intron (ENST00000540392.1/ENST00000540392.1, intron 2 of 3)	12	26195673	26252920	57248	1	8082	ENST00000535504.1	114734	ENSG00000123096	SSPN	sarcospan
chr12	26315316	26317037	1722	*	213	159	1722	1.19359	1.00018	0.255054	Exon (ENST00000539552.1/ENST00000539552.1, exon 1 of 2)	12	26411213	26427937	16725	2	3709	ENST00000538984.1	110900	ENSG00000123104	ITPR2	inositol 1,4,5-trisphosphate receptor type 2
chr12	26317190	26320865	3676	*	450	357	3676	1.18126	1.05197	0.167228	Exon (ENST00000539552.1/ENST00000539552.1, exon 2 of 2)	12	26411213	26427937	16725	2	3709	ENST00000538984.1	107072	ENSG00000123104	ITPR2	inositol 1,4,5-trisphosphate receptor type 2
chr12	26322768	26324168	1401	*	167	125	1401	1.15024	0.96646	0.251148	Intron (ENST00000535324.1/ENST00000535324.1, intron 1 of 5)	12	26411213	26427937	16725	2	3709	ENST00000538984.1	103769	ENSG00000123104	ITPR2	inositol 1,4,5-trisphosphate receptor type 2
chr12	26327371	26328835	1465	*	162	145	1465	1.06705	1.07212	-0.00683156	Intron (ENST00000535324.1/ENST00000535324.1, intron 1 of 5)	12	26411213	26427937	16725	2	3709	ENST00000538984.1	99102	ENSG00000123104	ITPR2	inositol 1,4,5-trisphosphate receptor type 2
chr12	26331040	26331861	822	*	83	72	822	0.97435	0.948796	0.038342	Intron (ENST00000535324.1/ENST00000535324.1, intron 1 of 5)	12	26411213	26427937	16725	2	3709	ENST00000538984.1	96076	ENSG00000123104	ITPR2	inositol 1,4,5-trisphosphate receptor type 2
chr12	26333902	26336545	2644	*	310	259	2644	1.13138	1.06109	0.0925436	3' UTR	12	26411213	26427937	16725	2	3709	ENST00000538984.1	91392	ENSG00000123104	ITPR2	inositol 1,4,5-trisphosphate receptor type 2
chr12	26338742	26344833	6092	*	988	641	6092	1.56497	1.13975	0.457414	3' UTR	12	26411213	26427937	16725	2	3709	ENST00000538984.1	83104	ENSG00000123104	ITPR2	inositol 1,4,5-trisphosphate receptor type 2
chr12	26347654	26349097	1444	*	160	115	1444	1.06921	0.862666	0.309666	Intron (ENST00000535324.1/ENST00000535324.1, intron 1 of 5)	12	26411213	26427937	16725	2	3709	ENST00000538984.1	78840	ENSG00000123104	ITPR2	inositol 1,4,5-trisphosphate receptor type 2
chr12	26349463	26354239	4777	*	574	451	4777	1.15949	1.02266	0.181151	Intron (ENST00000535324.1/ENST00000535324.1, intron 1 of 5)	12	26411213	26427937	16725	2	3709	ENST00000538984.1	73698	ENSG00000123104	ITPR2	inositol 1,4,5-trisphosphate receptor type 2
chr12	26356876	26358171	1296	*	130	118	1296	0.967937	0.986255	-0.0270477	Intron (ENST00000535324.1/ENST00000535324.1, intron 1 of 5)	12	26411213	26427937	16725	2	3709	ENST00000538984.1	69766	ENSG00000123104	ITPR2	inositol 1,4,5-trisphosphate receptor type 2
chr12	26358417	26360731	2315	*	262	234	2315	1.09209	1.09491	-0.00371419	Intron (ENST00000535324.1/ENST00000535324.1, intron 1 of 5)	12	26411213	26427937	16725	2	3709	ENST00000538984.1	67206	ENSG00000123104	ITPR2	inositol 1,4,5-trisphosphate receptor type 2
chr12	26364136	26365571	1436	*	134	152	1436	0.900449	1.14657	-0.348611	Intron (ENST00000535324.1/ENST00000535324.1, intron 1 of 5)	12	26411213	26427937	16725	2	3709	ENST00000538984.1	62366	ENSG00000123104	ITPR2	inositol 1,4,5-trisphosphate receptor type 2
chr12	26373652	26375089	1438	*	160	123	1438	1.07367	0.926527	0.212641	Exon (ENST00000391247.1/ENST00000391247.1, exon 1 of 1)	12	26411213	26427937	16725	2	3709	ENST00000538984.1	52848	ENSG00000123104	ITPR2	inositol 1,4,5-trisphosphate receptor type 2
chr12	26375147	26376438	1292	*	144	110	1292	1.0755	0.922236	0.221793	Intron (ENST00000535324.1/ENST00000535324.1, intron 1 of 5)	12	26411213	26427937	16725	2	3709	ENST00000538984.1	51499	ENSG00000123104	ITPR2	inositol 1,4,5-trisphosphate receptor type 2
chr12	26378922	26381513	2592	*	263	249	2592	0.979105	1.04058	-0.0878554	Intron (ENST00000535324.1/ENST00000535324.1, intron 1 of 5)	12	26411213	26427937	16725	2	3709	ENST00000538984.1	46424	ENSG00000123104	ITPR2	inositol 1,4,5-trisphosphate receptor type 2
chr12	26381523	26383589	2067	*	247	176	2067	1.15309	0.922326	0.322163	Intron (ENST00000535324.1/ENST00000535324.1, intron 1 of 5)	12	26411213	26427937	16725	2	3709	ENST00000538984.1	44348	ENSG00000123104	ITPR2	inositol 1,4,5-trisphosphate receptor type 2
chr12	26383800	26385777	1978	*	229	185	1978	1.11717	1.01311	0.14105	Intron (ENST00000535324.1/ENST00000535324.1, intron 1 of 5)	12	26411213	26427937	16725	2	3709	ENST00000538984.1	42160	ENSG00000123104	ITPR2	inositol 1,4,5-trisphosphate receptor type 2
chr12	26397651	26399383	1733	*	218	179	1733	1.21385	1.11884	0.117596	3' UTR	12	26411213	26427937	16725	2	3709	ENST00000538984.1	28554	ENSG00000123104	ITPR2	inositol 1,4,5-trisphosphate receptor type 2
chr12	26401458	26403727	2270	*	276	231	2270	1.17325	1.1023	0.0900029	Intron (ENST00000535324.1/ENST00000535324.1, intron 2 of 5)	12	26411213	26427937	16725	2	3709	ENST00000538984.1	24210	ENSG00000123104	ITPR2	inositol 1,4,5-trisphosphate receptor type 2
chr12	26404550	26405288	739	*	76	73	739	0.992379	1.07002	-0.10867	Intron (ENST00000535324.1/ENST00000535324.1, intron 2 of 5)	12	26411213	26427937	16725	2	3709	ENST00000538984.1	22649	ENSG00000123104	ITPR2	inositol 1,4,5-trisphosphate receptor type 2
chr12	26417138	26418565	1428	*	124	117	1428	0.837919	0.887503	-0.0829409	Intron (ENST00000535324.1/ENST00000535324.1, intron 3 of 5)	12	26411213	26427937	16725	2	3709	ENST00000538984.1	9372	ENSG00000123104	ITPR2	inositol 1,4,5-trisphosphate receptor type 2
chr12	26424497	26426039	1543	*	175	123	1543	1.09441	0.863478	0.341924	Promoter (1-2kb)	12	26411213	26427937	16725	2	3709	ENST00000538984.1	1898	ENSG00000123104	ITPR2	inositol 1,4,5-trisphosphate receptor type 2
chr12	26444956	26446446	1491	*	175	132	1491	1.13258	0.958977	0.240045	Intron (ENST00000381340.8/3709, intron 45 of 56)	12	26411213	26427937	16725	2	3709	ENST00000538984.1	-17019	ENSG00000123104	ITPR2	inositol 1,4,5-trisphosphate receptor type 2
chr12	26462032	26463996	1965	*	206	192	1965	1.01161	1.0584	-0.0652344	Intron (ENST00000381340.8/3709, intron 45 of 56)	12	26387542	26494233	106692	2	3709	ENST00000451599.6	30237	ENSG00000123104	ITPR2	inositol 1,4,5-trisphosphate receptor type 2
chr12	26464259	26465764	1506	*	181	178	1506	1.15974	1.28029	-0.14266	Intron (ENST00000381340.8/3709, intron 45 of 56)	12	26387542	26494233	106692	2	3709	ENST00000451599.6	28469	ENSG00000123104	ITPR2	inositol 1,4,5-trisphosphate receptor type 2
chr12	26470921	26472341	1421	*	170	148	1421	1.15442	1.12818	0.0331651	Intron (ENST00000381340.8/3709, intron 45 of 56)	12	26387542	26494233	106692	2	3709	ENST00000451599.6	21892	ENSG00000123104	ITPR2	inositol 1,4,5-trisphosphate receptor type 2
chr12	26472508	26473948	1441	*	162	149	1441	1.08482	1.12004	-0.046091	Intron (ENST00000381340.8/3709, intron 45 of 56)	12	26387542	26494233	106692	2	3709	ENST00000451599.6	20285	ENSG00000123104	ITPR2	inositol 1,4,5-trisphosphate receptor type 2
chr12	26497463	26498310	848	*	94	79	848	1.06965	1.00912	0.0840356	Promoter (1-2kb)	12	26494206	26495560	1355	2	3709	ENST00000543958.1	-1903	ENSG00000123104	ITPR2	inositol 1,4,5-trisphosphate receptor type 2
chr12	26502040	26503193	1154	*	145	134	1154	1.21247	1.2578	-0.0529526	Intron (ENST00000381340.8/3709, intron 37 of 56)	12	26494206	26495560	1355	2	3709	ENST00000543958.1	-6480	ENSG00000123104	ITPR2	inositol 1,4,5-trisphosphate receptor type 2
chr12	26511204	26513166	1963	*	216	163	1963	1.0618	0.899455	0.239387	Intron (ENST00000381340.8/3709, intron 37 of 56)	12	26494206	26495560	1355	2	3709	ENST00000543958.1	-15644	ENSG00000123104	ITPR2	inositol 1,4,5-trisphosphate receptor type 2
chr12	26520013	26520806	794	*	89	78	794	1.08163	1.06411	0.0235587	Intron (ENST00000381340.8/3709, intron 37 of 56)	12	26494206	26495560	1355	2	3709	ENST00000543958.1	-24453	ENSG00000123104	ITPR2	inositol 1,4,5-trisphosphate receptor type 2
chr12	26521335	26522066	732	*	85	84	732	1.12051	1.24303	-0.149699	Intron (ENST00000381340.8/3709, intron 37 of 56)	12	26494206	26495560	1355	2	3709	ENST00000543958.1	-25775	ENSG00000123104	ITPR2	inositol 1,4,5-trisphosphate receptor type 2
chr12	26523339	26524458	1120	*	191	130	1120	1.6456	1.2573	0.388289	Intron (ENST00000381340.8/3709, intron 37 of 56)	12	26494206	26495560	1355	2	3709	ENST00000543958.1	-27779	ENSG00000123104	ITPR2	inositol 1,4,5-trisphosphate receptor type 2
chr12	26533392	26534390	999	*	132	103	999	1.27502	1.11682	0.191121	Intron (ENST00000381340.8/3709, intron 37 of 56)	12	26494206	26495560	1355	2	3709	ENST00000543958.1	-37832	ENSG00000123104	ITPR2	inositol 1,4,5-trisphosphate receptor type 2
chr12	26535920	26537667	1748	*	196	160	1748	1.08199	0.991495	0.126009	Intron (ENST00000381340.8/3709, intron 37 of 56)	12	26494206	26495560	1355	2	3709	ENST00000543958.1	-40360	ENSG00000123104	ITPR2	inositol 1,4,5-trisphosphate receptor type 2
chr12	26538276	26540031	1756	*	200	164	1756	1.09904	1.01165	0.119532	Intron (ENST00000381340.8/3709, intron 37 of 56)	12	26494206	26495560	1355	2	3709	ENST00000543958.1	-42716	ENSG00000123104	ITPR2	inositol 1,4,5-trisphosphate receptor type 2
chr12	26547979	26549289	1311	*	130	101	1311	0.956862	0.834508	0.197384	Intron (ENST00000381340.8/3709, intron 37 of 56)	12	26494206	26495560	1355	2	3709	ENST00000543958.1	-52419	ENSG00000123104	ITPR2	inositol 1,4,5-trisphosphate receptor type 2
chr12	26555963	26557956	1994	*	236	176	1994	1.14208	0.956092	0.256439	Exon (ENST00000381340.8/3709, exon 36 of 57)	12	26494206	26495560	1355	2	3709	ENST00000543958.1	-60403	ENSG00000123104	ITPR2	inositol 1,4,5-trisphosphate receptor type 2
chr12	26560266	26561640	1375	*	136	116	1375	0.954431	0.913834	0.0627094	Intron (ENST00000381340.8/3709, intron 35 of 56)	12	26494206	26495560	1355	2	3709	ENST00000543958.1	-64706	ENSG00000123104	ITPR2	inositol 1,4,5-trisphosphate receptor type 2
chr12	26562989	26564100	1112	*	117	103	1112	1.01529	1.00333	0.0170917	Intron (ENST00000381340.8/3709, intron 34 of 56)	12	26621182	26630714	9533	2	3709	ENST00000545902.1	66614	ENSG00000123104	ITPR2	inositol 1,4,5-trisphosphate receptor type 2
chr12	26564341	26565103	763	*	82	72	763	1.03705	1.02216	0.0208545	Intron (ENST00000381340.8/3709, intron 34 of 56)	12	26621182	26630714	9533	2	3709	ENST00000545902.1	65611	ENSG00000123104	ITPR2	inositol 1,4,5-trisphosphate receptor type 2
chr12	26570577	26571860	1284	*	137	109	1284	1.02959	0.919546	0.163075	Intron (ENST00000381340.8/3709, intron 34 of 56)	12	26621182	26630714	9533	2	3709	ENST00000545902.1	58854	ENSG00000123104	ITPR2	inositol 1,4,5-trisphosphate receptor type 2
chr12	26576203	26577449	1247	*	165	108	1247	1.27681	0.938144	0.444662	Intron (ENST00000381340.8/3709, intron 34 of 56)	12	26621182	26630714	9533	2	3709	ENST00000545902.1	53265	ENSG00000123104	ITPR2	inositol 1,4,5-trisphosphate receptor type 2
chr12	26587383	26589302	1920	*	199	156	1920	1.00014	0.880107	0.18445	Intron (ENST00000381340.8/3709, intron 32 of 56)	12	26621182	26630714	9533	2	3709	ENST00000545902.1	41412	ENSG00000123104	ITPR2	inositol 1,4,5-trisphosphate receptor type 2
chr12	26612248	26614609	2362	*	278	221	2362	1.13573	1.0135	0.164266	Intron (ENST00000381340.8/3709, intron 26 of 56)	12	26621182	26630714	9533	2	3709	ENST00000545902.1	16105	ENSG00000123104	ITPR2	inositol 1,4,5-trisphosphate receptor type 2
chr12	26621838	26623107	1270	*	137	118	1270	1.04094	1.00645	0.0486166	Exon (ENST00000381340.8/3709, exon 25 of 57)	12	26621182	26630714	9533	2	3709	ENST00000545902.1	7607	ENSG00000123104	ITPR2	inositol 1,4,5-trisphosphate receptor type 2
chr12	26625711	26628151	2441	*	282	237	2441	1.11478	1.0517	0.0840356	Exon (ENST00000414098.2/ENST00000414098.2, exon 2 of 3)	12	26621182	26630714	9533	2	3709	ENST00000545902.1	2563	ENSG00000123104	ITPR2	inositol 1,4,5-trisphosphate receptor type 2
chr12	26628440	26629805	1366	*	158	123	1366	1.11613	0.975363	0.194494	Promoter (<=1kb)	12	26621182	26630714	9533	2	3709	ENST00000545902.1	909	ENSG00000123104	ITPR2	inositol 1,4,5-trisphosphate receptor type 2
chr12	26630184	26631058	875	*	98	94	875	1.08075	1.16368	-0.106651	Promoter (<=1kb)	12	26621182	26630714	9533	2	3709	ENST00000545902.1	0	ENSG00000123104	ITPR2	inositol 1,4,5-trisphosphate receptor type 2
chr12	26633034	26634344	1311	*	173	124	1311	1.27336	1.02455	0.313659	Promoter (2-3kb)	12	26621182	26630714	9533	2	3709	ENST00000545902.1	-2320	ENSG00000123104	ITPR2	inositol 1,4,5-trisphosphate receptor type 2
chr12	26638152	26639332	1181	*	142	134	1181	1.16024	1.22904	-0.0831145	Intron (ENST00000414098.2/ENST00000414098.2, intron 2 of 2)	12	26621182	26630714	9533	2	3709	ENST00000545902.1	-7438	ENSG00000123104	ITPR2	inositol 1,4,5-trisphosphate receptor type 2
chr12	26641652	26646083	4432	*	502	456	4432	1.09298	1.11449	-0.0281189	Intron (ENST00000414098.2/ENST00000414098.2, intron 2 of 2)	12	26621182	26630714	9533	2	3709	ENST00000545902.1	-10938	ENSG00000123104	ITPR2	inositol 1,4,5-trisphosphate receptor type 2
chr12	26647384	26648567	1184	*	156	117	1184	1.2714	1.0704	0.248265	Intron (ENST00000414098.2/ENST00000414098.2, intron 2 of 2)	12	26621182	26630714	9533	2	3709	ENST00000545902.1	-16670	ENSG00000123104	ITPR2	inositol 1,4,5-trisphosphate receptor type 2
chr12	26654386	26655302	917	*	124	100	917	1.30485	1.18125	0.143568	Intron (ENST00000381340.8/3709, intron 20 of 56)	12	26621182	26630714	9533	2	3709	ENST00000545902.1	-23672	ENSG00000123104	ITPR2	inositol 1,4,5-trisphosphate receptor type 2
chr12	26663005	26663830	826	*	102	86	826	1.19159	1.1278	0.0793881	Exon (ENST00000381340.8/3709, exon 15 of 57)	12	26621182	26630714	9533	2	3709	ENST00000545902.1	-32291	ENSG00000123104	ITPR2	inositol 1,4,5-trisphosphate receptor type 2
chr12	26675672	26676525	854	*	85	82	854	0.960439	1.04008	-0.114934	Intron (ENST00000381340.8/3709, intron 13 of 56)	12	26695602	26715728	20127	2	3709	ENST00000540791.1	39203	ENSG00000123104	ITPR2	inositol 1,4,5-trisphosphate receptor type 2
chr12	26683848	26684501	654	*	64	67	654	0.944302	1.10971	-0.232862	Intron (ENST00000381340.8/3709, intron 11 of 56)	12	26695602	26715728	20127	2	3709	ENST00000540791.1	31227	ENSG00000123104	ITPR2	inositol 1,4,5-trisphosphate receptor type 2
chr12	26693642	26695019	1378	*	141	138	1378	0.987367	1.08478	-0.135746	Intron (ENST00000381340.8/3709, intron 10 of 56)	12	26695602	26715728	20127	2	3709	ENST00000540791.1	20709	ENSG00000123104	ITPR2	inositol 1,4,5-trisphosphate receptor type 2
chr12	26696048	26697564	1517	*	186	142	1517	1.18314	1.01395	0.222639	Intron (ENST00000381340.8/3709, intron 9 of 56)	12	26695602	26715728	20127	2	3709	ENST00000540791.1	18164	ENSG00000123104	ITPR2	inositol 1,4,5-trisphosphate receptor type 2
chr12	26697855	26698667	813	*	100	86	813	1.18691	1.14583	0.050819	Intron (ENST00000381340.8/3709, intron 9 of 56)	12	26695602	26715728	20127	2	3709	ENST00000540791.1	17061	ENSG00000123104	ITPR2	inositol 1,4,5-trisphosphate receptor type 2
chr12	26711033	26713539	2507	*	320	295	2507	1.2317	1.27462	-0.0494155	Promoter (2-3kb)	12	26695602	26715728	20127	2	3709	ENST00000540791.1	2189	ENSG00000123104	ITPR2	inositol 1,4,5-trisphosphate receptor type 2
chr12	26713763	26714489	727	*	78	58	727	1.03531	0.864183	0.260649	Promoter (1-2kb)	12	26695602	26715728	20127	2	3709	ENST00000540791.1	1239	ENSG00000123104	ITPR2	inositol 1,4,5-trisphosphate receptor type 2
chr12	26717373	26718435	1063	*	107	113	1063	0.971313	1.15148	-0.245484	Promoter (1-2kb)	12	26695602	26715728	20127	2	3709	ENST00000540791.1	-1645	ENSG00000123104	ITPR2	inositol 1,4,5-trisphosphate receptor type 2
chr12	26720074	26721044	971	*	111	95	971	1.10309	1.05978	0.0577878	Intron (ENST00000381340.8/3709, intron 5 of 56)	12	26695602	26715728	20127	2	3709	ENST00000540791.1	-4346	ENSG00000123104	ITPR2	inositol 1,4,5-trisphosphate receptor type 2
chr12	26726827	26728067	1241	*	123	119	1241	0.956405	1.03869	-0.119076	Promoter (<=1kb)	12	26722438	26726013	3576	2	3709	ENST00000536627.1	-814	ENSG00000123104	ITPR2	inositol 1,4,5-trisphosphate receptor type 2
chr12	26728477	26729899	1423	*	173	136	1423	1.17314	1.03525	0.180393	Promoter (2-3kb)	12	26722438	26726013	3576	2	3709	ENST00000536627.1	-2464	ENSG00000123104	ITPR2	inositol 1,4,5-trisphosphate receptor type 2
chr12	26734852	26735717	866	*	96	65	866	1.0697	0.813032	0.395822	Intron (ENST00000381340.8/3709, intron 2 of 56)	12	26722438	26726013	3576	2	3709	ENST00000536627.1	-8839	ENSG00000123104	ITPR2	inositol 1,4,5-trisphosphate receptor type 2
chr12	26742152	26743290	1139	*	110	71	1139	0.931918	0.675222	0.46484	Intron (ENST00000381340.8/3709, intron 2 of 56)	12	26722438	26726013	3576	2	3709	ENST00000536627.1	-16139	ENSG00000123104	ITPR2	inositol 1,4,5-trisphosphate receptor type 2
chr12	26743567	26744807	1241	*	135	140	1241	1.04971	1.22199	-0.21924	Intron (ENST00000381340.8/3709, intron 2 of 56)	12	26722438	26726013	3576	2	3709	ENST00000536627.1	-17554	ENSG00000123104	ITPR2	inositol 1,4,5-trisphosphate receptor type 2
chr12	26744992	26747044	2053	*	219	209	2053	1.02935	1.10273	-0.0993445	Intron (ENST00000381340.8/3709, intron 2 of 56)	12	26722438	26726013	3576	2	3709	ENST00000536627.1	-18979	ENSG00000123104	ITPR2	inositol 1,4,5-trisphosphate receptor type 2
chr12	26747115	26748002	888	*	106	103	888	1.15186	1.25642	-0.125353	Intron (ENST00000381340.8/3709, intron 2 of 56)	12	26722438	26726013	3576	2	3709	ENST00000536627.1	-21102	ENSG00000123104	ITPR2	inositol 1,4,5-trisphosphate receptor type 2
chr12	26748212	26749181	970	*	101	99	970	1.00475	1.10554	-0.137918	Intron (ENST00000381340.8/3709, intron 2 of 56)	12	26722438	26726013	3576	2	3709	ENST00000536627.1	-22199	ENSG00000123104	ITPR2	inositol 1,4,5-trisphosphate receptor type 2
chr12	26749749	26750566	818	*	100	95	818	1.17966	1.258	-0.0927719	Intron (ENST00000381340.8/3709, intron 2 of 56)	12	26722438	26726013	3576	2	3709	ENST00000536627.1	-23736	ENSG00000123104	ITPR2	inositol 1,4,5-trisphosphate receptor type 2
chr12	26758887	26760175	1289	*	152	115	1289	1.13789	0.9664	0.235665	Intron (ENST00000381340.8/3709, intron 2 of 56)	12	26722438	26726013	3576	2	3709	ENST00000536627.1	-32874	ENSG00000123104	ITPR2	inositol 1,4,5-trisphosphate receptor type 2
chr12	26760547	26762064	1518	*	172	148	1518	1.09337	1.05609	0.0500389	Intron (ENST00000381340.8/3709, intron 2 of 56)	12	26722438	26726013	3576	2	3709	ENST00000536627.1	-34534	ENSG00000123104	ITPR2	inositol 1,4,5-trisphosphate receptor type 2
chr12	26764934	26767714	2781	*	295	252	2781	1.0236	0.981548	0.0605187	Intron (ENST00000381340.8/3709, intron 2 of 56)	12	26722438	26726013	3576	2	3709	ENST00000536627.1	-38921	ENSG00000123104	ITPR2	inositol 1,4,5-trisphosphate receptor type 2
chr12	26768804	26769616	813	*	77	90	813	0.913921	1.19912	-0.391839	Intron (ENST00000381340.8/3709, intron 2 of 56)	12	26722438	26726013	3576	2	3709	ENST00000536627.1	-42791	ENSG00000123104	ITPR2	inositol 1,4,5-trisphosphate receptor type 2
chr12	26772726	26773863	1138	*	117	119	1138	0.992092	1.1327	-0.191226	Intron (ENST00000381340.8/3709, intron 2 of 56)	12	26722438	26726013	3576	2	3709	ENST00000536627.1	-46713	ENSG00000123104	ITPR2	inositol 1,4,5-trisphosphate receptor type 2
chr12	26774428	26775347	920	*	104	81	920	1.09082	0.953694	0.193817	Intron (ENST00000381340.8/3709, intron 2 of 56)	12	26722438	26726013	3576	2	3709	ENST00000536627.1	-48415	ENSG00000123104	ITPR2	inositol 1,4,5-trisphosphate receptor type 2
chr12	26776051	26777358	1308	*	157	146	1308	1.15825	1.20909	-0.0619763	Intron (ENST00000381340.8/3709, intron 2 of 56)	12	26722438	26726013	3576	2	3709	ENST00000536627.1	-50038	ENSG00000123104	ITPR2	inositol 1,4,5-trisphosphate receptor type 2
chr12	26777812	26778925	1114	*	123	137	1114	1.06544	1.33213	-0.32229	Intron (ENST00000381340.8/3709, intron 2 of 56)	12	26722438	26726013	3576	2	3709	ENST00000536627.1	-51799	ENSG00000123104	ITPR2	inositol 1,4,5-trisphosphate receptor type 2
chr12	26779405	26780859	1455	*	161	134	1455	1.06775	0.997594	0.0980552	Intron (ENST00000381340.8/3709, intron 2 of 56)	12	26721287	26832781	111495	2	3709	ENST00000242737.5	51922	ENSG00000123104	ITPR2	inositol 1,4,5-trisphosphate receptor type 2
chr12	26782478	26783969	1492	*	189	162	1492	1.22237	1.17614	0.0556199	Intron (ENST00000381340.8/3709, intron 2 of 56)	12	26721287	26832781	111495	2	3709	ENST00000242737.5	48812	ENSG00000123104	ITPR2	inositol 1,4,5-trisphosphate receptor type 2
chr12	26787892	26789493	1602	*	194	139	1602	1.16855	0.939863	0.314199	Intron (ENST00000381340.8/3709, intron 2 of 56)	12	26721287	26832781	111495	2	3709	ENST00000242737.5	43288	ENSG00000123104	ITPR2	inositol 1,4,5-trisphosphate receptor type 2
chr12	26800609	26801939	1331	*	162	114	1331	1.17448	0.927767	0.340188	Exon (ENST00000541141.1/ENST00000541141.1, exon 1 of 1)	12	26721287	26832781	111495	2	3709	ENST00000242737.5	30842	ENSG00000123104	ITPR2	inositol 1,4,5-trisphosphate receptor type 2
chr12	26807080	26808638	1559	*	164	162	1559	1.01509	1.12559	-0.14907	Intron (ENST00000381340.8/3709, intron 1 of 56)	12	26721287	26832781	111495	2	3709	ENST00000242737.5	24143	ENSG00000123104	ITPR2	inositol 1,4,5-trisphosphate receptor type 2
chr12	26810877	26812232	1356	*	137	93	1356	0.974921	0.742908	0.392101	Intron (ENST00000381340.8/3709, intron 1 of 56)	12	26721287	26832781	111495	2	3709	ENST00000242737.5	20549	ENSG00000123104	ITPR2	inositol 1,4,5-trisphosphate receptor type 2
chr12	26826426	26827846	1421	*	135	133	1421	0.916744	1.01384	-0.145239	Intron (ENST00000381340.8/3709, intron 1 of 56)	12	26721287	26832781	111495	2	3709	ENST00000242737.5	4935	ENSG00000123104	ITPR2	inositol 1,4,5-trisphosphate receptor type 2
chr12	26829188	26830763	1576	*	173	146	1576	1.05925	1.00348	0.0780312	Promoter (2-3kb)	12	26721287	26832781	111495	2	3709	ENST00000242737.5	2018	ENSG00000123104	ITPR2	inositol 1,4,5-trisphosphate receptor type 2
chr12	26831914	26834030	2117	*	249	177	2117	1.13498	0.905659	0.325624	Promoter (<=1kb)	12	26335352	26833194	497843	2	3709	ENST00000381340.8	0	ENSG00000123104	ITPR2	inositol 1,4,5-trisphosphate receptor type 2
chr12	26838673	26839812	1140	*	147	138	1140	1.24429	1.31125	-0.0756246	Distal Intergenic	12	26335352	26833194	497843	2	3709	ENST00000381340.8	-5479	ENSG00000123104	ITPR2	inositol 1,4,5-trisphosphate receptor type 2
chr12	26840045	26843461	3417	*	386	306	3417	1.09006	0.970037	0.168297	Distal Intergenic	12	26335352	26833194	497843	2	3709	ENST00000381340.8	-6851	ENSG00000123104	ITPR2	inositol 1,4,5-trisphosphate receptor type 2
chr12	26845528	26846987	1460	*	153	147	1460	1.01122	1.09063	-0.109057	Distal Intergenic	12	26335352	26833194	497843	2	3709	ENST00000381340.8	-12334	ENSG00000123104	ITPR2	inositol 1,4,5-trisphosphate receptor type 2
chr12	26854414	26856021	1608	*	172	145	1608	1.03217	0.976774	0.0795832	Distal Intergenic	12	26335352	26833194	497843	2	3709	ENST00000381340.8	-21220	ENSG00000123104	ITPR2	inositol 1,4,5-trisphosphate receptor type 2
chr12	26861879	26864610	2732	*	291	281	2732	1.02783	1.11413	-0.116323	Distal Intergenic	12	26335352	26833194	497843	2	3709	ENST00000381340.8	-28685	ENSG00000123104	ITPR2	inositol 1,4,5-trisphosphate receptor type 2
chr12	26870122	26871709	1588	*	199	141	1588	1.20924	0.961791	0.330301	Distal Intergenic	12	26905185	26906484	1300	2	55726	ENST00000538016.1	34775	ENSG00000064102	INTS13	integrator complex subunit 13
chr12	26876169	26877888	1720	*	207	165	1720	1.16132	1.03912	0.160392	Distal Intergenic	12	26905185	26906484	1300	2	55726	ENST00000538016.1	28596	ENSG00000064102	INTS13	integrator complex subunit 13
chr12	26877902	26881322	3421	*	371	377	3421	1.04648	1.19371	-0.189918	Distal Intergenic	12	26905185	26906484	1300	2	55726	ENST00000538016.1	25162	ENSG00000064102	INTS13	integrator complex subunit 13
chr12	26881496	26882399	904	*	106	89	904	1.13148	1.06643	0.0854145	Distal Intergenic	12	26905185	26906484	1300	2	55726	ENST00000538016.1	24085	ENSG00000064102	INTS13	integrator complex subunit 13
chr12	26887074	26888319	1246	*	110	93	1246	0.851889	0.808494	0.0754284	Distal Intergenic	12	26905185	26906484	1300	2	55726	ENST00000538016.1	18165	ENSG00000064102	INTS13	integrator complex subunit 13
chr12	26890600	26892068	1469	*	184	150	1469	1.20866	1.10607	0.127971	Distal Intergenic	12	26905185	26906484	1300	2	55726	ENST00000538016.1	14416	ENSG00000064102	INTS13	integrator complex subunit 13
chr12	26892509	26893659	1151	*	123	136	1151	1.03119	1.2799	-0.311721	Distal Intergenic	12	26905185	26906484	1300	2	55726	ENST00000538016.1	12825	ENSG00000064102	INTS13	integrator complex subunit 13
chr12	26896222	26897561	1340	*	147	121	1340	1.05857	0.978121	0.114037	Distal Intergenic	12	26905185	26906484	1300	2	55726	ENST00000538016.1	8923	ENSG00000064102	INTS13	integrator complex subunit 13
chr12	26899239	26902176	2938	*	315	235	2938	1.03459	0.866419	0.255919	Distal Intergenic	12	26905185	26906484	1300	2	55726	ENST00000538016.1	4308	ENSG00000064102	INTS13	integrator complex subunit 13
chr12	26906330	26907739	1410	*	144	118	1410	0.985489	0.906515	0.120509	Promoter (<=1kb)	12	26905185	26906484	1300	2	55726	ENST00000538016.1	0	ENSG00000064102	INTS13	integrator complex subunit 13
chr12	26908484	26910207	1724	*	177	121	1724	0.990705	0.760257	0.38197	Promoter (1-2kb)	12	26905185	26906484	1300	2	55726	ENST00000538016.1	-2000	ENSG00000064102	INTS13	integrator complex subunit 13
chr12	26911829	26913263	1435	*	139	163	1435	0.934698	1.2304	-0.39656	Intron (ENST00000538155.5/55726, intron 5 of 7)	12	26905181	26917734	12554	2	55726	ENST00000538155.5	4471	ENSG00000064102	INTS13	integrator complex subunit 13
chr12	26921283	26922272	990	*	110	95	990	1.07218	1.03944	0.0447316	Promoter (2-3kb)	12	26914046	26924431	10386	2	55726	ENST00000536232.1	2159	ENSG00000064102	INTS13	integrator complex subunit 13
chr12	26933199	26933992	794	*	77	83	794	0.935791	1.13232	-0.275025	Intron (ENST00000261191.12/55726, intron 3 of 16)	12	26925761	26937972	12212	2	55726	ENST00000538727.5	3980	ENSG00000064102	INTS13	integrator complex subunit 13
chr12	26938178	26939449	1272	*	162	123	1272	1.22896	1.04744	0.230563	Promoter (<=1kb)	12	26938470	26966648	28179	1	26127	ENST00000229395.8	0	ENSG00000111790	FGFR1OP2	FGFR1 oncogene partner 2
chr12	26943293	26944221	929	*	100	89	929	1.03871	1.03773	0.00135028	Intron (ENST00000229395.8/26127, intron 1 of 6)	12	26938500	26966650	28151	1	26127	ENST00000327214.5	4793	ENSG00000111790	FGFR1OP2	FGFR1 oncogene partner 2
chr12	26945941	26947801	1861	*	207	175	1861	1.07333	1.0186	0.0755034	Intron (ENST00000229395.8/26127, intron 1 of 6)	12	26938500	26966650	28151	1	26127	ENST00000327214.5	7441	ENSG00000111790	FGFR1OP2	FGFR1 oncogene partner 2
chr12	26964218	26965207	990	*	117	106	990	1.14041	1.1598	-0.0243282	3' UTR	12	26960996	26965080	4085	1	26127	ENST00000538172.1	3222	ENSG00000111790	FGFR1OP2	FGFR1 oncogene partner 2
chr12	26973073	26974526	1454	*	153	135	1454	1.0154	1.00573	0.0137998	Promoter (1-2kb)	12	26974096	26975775	1680	2	51768	ENST00000544179.1	1249	ENSG00000064115	TM7SF3	transmembrane 7 superfamily member 3
chr12	26976008	26977107	1100	*	118	87	1100	1.03514	0.856719	0.272927	Promoter (<=1kb)	12	26974096	26975775	1680	2	51768	ENST00000544179.1	-233	ENSG00000064115	TM7SF3	transmembrane 7 superfamily member 3
chr12	26977295	26978915	1621	*	176	146	1621	1.0477	0.975623	0.102835	Promoter (1-2kb)	12	26976330	26980271	3942	2	51768	ENST00000541081.1	1356	ENSG00000064115	TM7SF3	transmembrane 7 superfamily member 3
chr12	26979771	26980570	800	*	83	81	800	1.00114	1.09675	-0.131583	Promoter (<=1kb)	12	26976330	26980271	3942	2	51768	ENST00000541081.1	0	ENSG00000064115	TM7SF3	transmembrane 7 superfamily member 3
chr12	26981701	26982901	1201	*	145	110	1201	1.16502	0.992114	0.231777	Promoter (1-2kb)	12	26975556	26980608	5053	2	51768	ENST00000537406.1	-1093	ENSG00000064115	TM7SF3	transmembrane 7 superfamily member 3
chr12	26985852	26987456	1605	*	217	156	1605	1.30465	1.05284	0.309377	Intron (ENST00000343028.9/51768, intron 6 of 11)	12	26974154	26990546	16393	2	51768	ENST00000545344.5	3090	ENSG00000064115	TM7SF3	transmembrane 7 superfamily member 3
chr12	26989006	26990848	1843	*	211	173	1843	1.10475	1.01679	0.119698	Promoter (<=1kb)	12	26974154	26990546	16393	2	51768	ENST00000545344.5	0	ENSG00000064115	TM7SF3	transmembrane 7 superfamily member 3
chr12	26992808	26993847	1040	*	124	95	1040	1.15053	0.989469	0.217568	Promoter (1-2kb)	12	26975496	26995268	19773	2	51768	ENST00000545303.5	1421	ENSG00000064115	TM7SF3	transmembrane 7 superfamily member 3
chr12	26994073	26999473	5401	*	659	483	5401	1.17739	0.96869	0.281483	Promoter (<=1kb)	12	26975496	26995268	19773	2	51768	ENST00000545303.5	0	ENSG00000064115	TM7SF3	transmembrane 7 superfamily member 3
chr12	27003459	27004470	1012	*	112	95	1012	1.06794	1.01685	0.0707268	Promoter (<=1kb)	12	26980566	27003285	22720	2	51768	ENST00000543655.5	-174	ENSG00000064115	TM7SF3	transmembrane 7 superfamily member 3
chr12	27014062	27015776	1715	*	201	205	1715	1.13094	1.2948	-0.195201	Promoter (<=1kb)	12	26971579	27014384	42806	2	51768	ENST00000343028.9	0	ENSG00000064115	TM7SF3	transmembrane 7 superfamily member 3
chr12	27022258	27024946	2689	*	300	283	2689	1.07656	1.14001	-0.082612	Promoter (<=1kb)	12	27022546	27030756	8211	1	9412	ENST00000546323.5	0	ENSG00000152944	MED21	mediator complex subunit 21
chr12	27026909	27027555	647	*	68	89	647	1.01418	1.49004	-0.555043	3' UTR	12	27022577	27066240	43664	1	9412	ENST00000538186.5	4332	ENSG00000152944	MED21	mediator complex subunit 21
chr12	27028924	27029751	828	*	86	67	828	1.00225	0.876509	0.193403	3' UTR	12	27022577	27066240	43664	1	9412	ENST00000538186.5	6347	ENSG00000152944	MED21	mediator complex subunit 21
chr12	27031392	27033508	2117	*	300	229	2117	1.36744	1.17173	0.222842	Intron (ENST00000538186.5/9412, intron 2 of 4)	12	27022577	27066240	43664	1	9412	ENST00000538186.5	8815	ENSG00000152944	MED21	mediator complex subunit 21
chr12	27039050	27040253	1204	*	131	107	1204	1.04991	0.962652	0.125184	Intron (ENST00000538186.5/9412, intron 2 of 4)	12	27022577	27066240	43664	1	9412	ENST00000538186.5	16473	ENSG00000152944	MED21	mediator complex subunit 21
chr12	27052723	27054776	2054	*	224	207	2054	1.05234	1.09165	-0.0529045	Intron (ENST00000538186.5/9412, intron 3 of 4)	12	27081058	27082514	1457	2	728858	ENST00000429849.2	27738	ENSG00000214700	C12orf71	chromosome 12 open reading frame 71
chr12	27054867	27055837	971	*	114	109	971	1.13291	1.21596	-0.102067	Intron (ENST00000538186.5/9412, intron 3 of 4)	12	27081058	27082514	1457	2	728858	ENST00000429849.2	26677	ENSG00000214700	C12orf71	chromosome 12 open reading frame 71
chr12	27055948	27057099	1152	*	129	126	1152	1.08055	1.18476	-0.132825	Intron (ENST00000538186.5/9412, intron 3 of 4)	12	27081058	27082514	1457	2	728858	ENST00000429849.2	25415	ENSG00000214700	C12orf71	chromosome 12 open reading frame 71
chr12	27058941	27059850	910	*	78	74	910	0.827107	0.880851	-0.0908236	Intron (ENST00000538186.5/9412, intron 3 of 4)	12	27081058	27082514	1457	2	728858	ENST00000429849.2	22664	ENSG00000214700	C12orf71	chromosome 12 open reading frame 71
chr12	27061264	27062330	1067	*	108	126	1067	0.976715	1.27914	-0.389165	Intron (ENST00000538186.5/9412, intron 3 of 4)	12	27081058	27082514	1457	2	728858	ENST00000429849.2	20184	ENSG00000214700	C12orf71	chromosome 12 open reading frame 71
chr12	27063611	27064673	1063	*	113	114	1063	1.02578	1.16167	-0.179484	Exon (ENST00000538186.5/9412, exon 4 of 5)	12	27081058	27082514	1457	2	728858	ENST00000429849.2	17841	ENSG00000214700	C12orf71	chromosome 12 open reading frame 71
chr12	27066687	27067454	768	*	76	82	768	0.954907	1.15655	-0.276397	Distal Intergenic	12	27081058	27082514	1457	2	728858	ENST00000429849.2	15060	ENSG00000214700	C12orf71	chromosome 12 open reading frame 71
chr12	27072422	27075248	2827	*	342	273	2827	1.16737	1.04604	0.158323	Distal Intergenic	12	27081058	27082514	1457	2	728858	ENST00000429849.2	7266	ENSG00000214700	C12orf71	chromosome 12 open reading frame 71
chr12	27078144	27079416	1273	*	130	128	1273	0.985425	1.08916	-0.144405	Downstream (1-2kb)	12	27081058	27082514	1457	2	728858	ENST00000429849.2	3098	ENSG00000214700	C12orf71	chromosome 12 open reading frame 71
chr12	27083598	27084383	786	*	86	86	786	1.05581	1.18519	-0.166772	Promoter (1-2kb)	12	27081058	27082514	1457	2	728858	ENST00000429849.2	-1084	ENSG00000214700	C12orf71	chromosome 12 open reading frame 71
chr12	27086059	27086916	858	*	88	71	858	0.989701	0.896361	0.142912	Distal Intergenic	12	27081058	27082514	1457	2	728858	ENST00000429849.2	-3545	ENSG00000214700	C12orf71	chromosome 12 open reading frame 71
chr12	27090371	27091908	1538	*	180	152	1538	1.12934	1.07053	0.0771531	Distal Intergenic	12	27081058	27082514	1457	2	728858	ENST00000429849.2	-7857	ENSG00000214700	C12orf71	chromosome 12 open reading frame 71
chr12	27094790	27095492	703	*	74	77	703	1.01575	1.18644	-0.224106	Distal Intergenic	12	27081058	27082514	1457	2	728858	ENST00000429849.2	-12276	ENSG00000214700	C12orf71	chromosome 12 open reading frame 71
chr12	27096326	27099133	2808	*	351	262	2808	1.2062	1.01069	0.255132	Distal Intergenic	12	27081058	27082514	1457	2	728858	ENST00000429849.2	-13812	ENSG00000214700	C12orf71	chromosome 12 open reading frame 71
chr12	27105134	27107268	2135	*	226	192	2135	1.02145	0.974127	0.068444	Exon (ENST00000538920.1/ENST00000538920.1, exon 2 of 2)	12	27081058	27082514	1457	2	728858	ENST00000429849.2	-22620	ENSG00000214700	C12orf71	chromosome 12 open reading frame 71
chr12	27107637	27109337	1701	*	172	126	1701	0.975737	0.802377	0.282212	Intron (ENST00000538920.1/ENST00000538920.1, intron 1 of 1)	12	27081058	27082514	1457	2	728858	ENST00000429849.2	-25123	ENSG00000214700	C12orf71	chromosome 12 open reading frame 71
chr12	27110053	27111109	1057	*	111	73	1057	1.01334	0.7481	0.437819	Intron (ENST00000538920.1/ENST00000538920.1, intron 1 of 1)	12	27081058	27082514	1457	2	728858	ENST00000429849.2	-27539	ENSG00000214700	C12orf71	chromosome 12 open reading frame 71
chr12	27116054	27116855	802	*	80	78	802	0.962552	1.05349	-0.130247	Intron (ENST00000538920.1/ENST00000538920.1, intron 1 of 1)	12	27081058	27082514	1457	2	728858	ENST00000429849.2	-33540	ENSG00000214700	C12orf71	chromosome 12 open reading frame 71
chr12	27119281	27120476	1196	*	134	143	1196	1.08114	1.29514	-0.260555	Intron (ENST00000538920.1/ENST00000538920.1, intron 1 of 1)	12	27081058	27082514	1457	2	728858	ENST00000429849.2	-36767	ENSG00000214700	C12orf71	chromosome 12 open reading frame 71
chr12	27121994	27123143	1150	*	123	116	1150	1.03209	1.09263	-0.082239	Exon (ENST00000545069.1/ENST00000545069.1, exon 1 of 8)	12	27081058	27082514	1457	2	728858	ENST00000429849.2	-39480	ENSG00000214700	C12orf71	chromosome 12 open reading frame 71
chr12	27132648	27133730	1083	*	116	104	1083	1.03357	1.0402	-0.0092312	Exon (ENST00000545069.1/ENST00000545069.1, exon 3 of 8)	12	27081058	27082514	1457	2	728858	ENST00000429849.2	-50134	ENSG00000214700	C12orf71	chromosome 12 open reading frame 71
chr12	27135194	27136109	916	*	100	105	916	1.05345	1.24167	-0.237162	Intron (ENST00000545069.1/ENST00000545069.1, intron 4 of 7)	12	27081058	27082514	1457	2	728858	ENST00000429849.2	-52680	ENSG00000214700	C12orf71	chromosome 12 open reading frame 71
chr12	27146695	27147606	912	*	97	87	912	1.02633	1.03332	-0.00980313	Exon (ENST00000545069.1/ENST00000545069.1, exon 8 of 8)	12	27081058	27082514	1457	2	728858	ENST00000429849.2	-64181	ENSG00000214700	C12orf71	chromosome 12 open reading frame 71
chr12	27148904	27150133	1230	*	125	118	1230	0.980649	1.03918	-0.0836312	Intron (ENST00000538920.1/ENST00000538920.1, intron 1 of 1)	12	27081058	27082514	1457	2	728858	ENST00000429849.2	-66390	ENSG00000214700	C12orf71	chromosome 12 open reading frame 71
chr12	27151341	27152643	1303	*	128	159	1303	0.947925	1.3218	-0.479655	Intron (ENST00000538920.1/ENST00000538920.1, intron 1 of 1)	12	27081058	27082514	1457	2	728858	ENST00000429849.2	-68827	ENSG00000214700	C12orf71	chromosome 12 open reading frame 71
chr12	27159855	27160663	809	*	83	81	809	0.990007	1.08455	-0.131583	Intron (ENST00000538920.1/ENST00000538920.1, intron 1 of 1)	12	27081058	27082514	1457	2	728858	ENST00000429849.2	-77341	ENSG00000214700	C12orf71	chromosome 12 open reading frame 71
chr12	27161160	27163913	2754	*	347	278	2754	1.21583	1.09343	0.153078	Exon (ENST00000538920.1/ENST00000538920.1, exon 1 of 2)	12	27081058	27082514	1457	2	728858	ENST00000429849.2	-78646	ENSG00000214700	C12orf71	chromosome 12 open reading frame 71
chr12	27170739	27171990	1252	*	148	149	1252	1.14069	1.28912	-0.176488	Distal Intergenic	12	27243968	27309197	65230	1	23012	ENST00000541191.5	-71978	ENSG00000211455	STK38L	serine/threonine kinase 38 like
chr12	27172151	27173808	1658	*	201	181	1658	1.16982	1.18251	-0.0155667	Distal Intergenic	12	27243968	27309197	65230	1	23012	ENST00000541191.5	-70160	ENSG00000211455	STK38L	serine/threonine kinase 38 like
chr12	27182814	27184898	2085	*	211	178	2085	0.976529	0.924754	0.0785933	Distal Intergenic	12	27243968	27309197	65230	1	23012	ENST00000541191.5	-59070	ENSG00000211455	STK38L	serine/threonine kinase 38 like
chr12	27185082	27187795	2714	*	292	232	2714	1.0382	0.925956	0.165071	Distal Intergenic	12	27243968	27309197	65230	1	23012	ENST00000541191.5	-56173	ENSG00000211455	STK38L	serine/threonine kinase 38 like
chr12	27188175	27189240	1066	*	111	137	1066	1.00479	1.39212	-0.470389	Distal Intergenic	12	27243968	27309197	65230	1	23012	ENST00000541191.5	-54728	ENSG00000211455	STK38L	serine/threonine kinase 38 like
chr12	27189550	27190397	848	*	83	66	848	0.944476	0.843063	0.163873	Distal Intergenic	12	27243968	27309197	65230	1	23012	ENST00000541191.5	-53571	ENSG00000211455	STK38L	serine/threonine kinase 38 like
chr12	27191331	27193178	1848	*	193	179	1848	1.00778	1.04921	-0.0581312	Distal Intergenic	12	27243968	27309197	65230	1	23012	ENST00000541191.5	-50790	ENSG00000211455	STK38L	serine/threonine kinase 38 like
chr12	27193579	27194577	999	*	101	88	999	0.975583	0.954178	0.0320074	Distal Intergenic	12	27243968	27309197	65230	1	23012	ENST00000541191.5	-49391	ENSG00000211455	STK38L	serine/threonine kinase 38 like
chr12	27197870	27202821	4952	*	592	433	4952	1.15359	0.947151	0.284458	Distal Intergenic	12	27243968	27309197	65230	1	23012	ENST00000541191.5	-41147	ENSG00000211455	STK38L	serine/threonine kinase 38 like
chr12	27205860	27206879	1020	*	103	87	1020	0.974419	0.923913	0.0767846	Distal Intergenic	12	27243968	27309197	65230	1	23012	ENST00000541191.5	-37089	ENSG00000211455	STK38L	serine/threonine kinase 38 like
chr12	27207479	27209906	2428	*	294	240	2428	1.16844	1.07072	0.126009	Distal Intergenic	12	27243968	27309197	65230	1	23012	ENST00000541191.5	-34062	ENSG00000211455	STK38L	serine/threonine kinase 38 like
chr12	27218842	27220995	2154	*	224	241	2154	1.00348	1.21195	-0.272307	Distal Intergenic	12	27243968	27309197	65230	1	23012	ENST00000541191.5	-22973	ENSG00000211455	STK38L	serine/threonine kinase 38 like
chr12	27224087	27225277	1191	*	144	121	1191	1.1667	1.10049	0.0842893	Distal Intergenic	12	27243968	27309197	65230	1	23012	ENST00000541191.5	-18691	ENSG00000211455	STK38L	serine/threonine kinase 38 like
chr12	27241815	27245355	3541	*	411	320	3541	1.12002	0.978895	0.194294	Promoter (<=1kb)	12	27243968	27309197	65230	1	23012	ENST00000541191.5	0	ENSG00000211455	STK38L	serine/threonine kinase 38 like
chr12	27252731	27254385	1655	*	150	153	1655	0.874585	1.0014	-0.195342	Intron (ENST00000541191.5/23012, intron 1 of 4)	12	27245657	27309197	63541	1	23012	ENST00000543246.5	7074	ENSG00000211455	STK38L	serine/threonine kinase 38 like
chr12	27257923	27261512	3590	*	407	283	3590	1.09398	0.853894	0.357454	Intron (ENST00000541191.5/23012, intron 1 of 4)	12	27245657	27309197	63541	1	23012	ENST00000543246.5	12266	ENSG00000211455	STK38L	serine/threonine kinase 38 like
chr12	27283648	27286090	2443	*	249	212	2443	0.983523	0.939993	0.065309	Intron (ENST00000541191.5/23012, intron 1 of 4)	12	27293628	27309197	15570	1	23012	ENST00000544969.5	-7538	ENSG00000211455	STK38L	serine/threonine kinase 38 like
chr12	27292757	27294567	1811	*	207	157	1811	1.10296	0.93906	0.232094	Promoter (<=1kb)	12	27293628	27309197	15570	1	23012	ENST00000544969.5	0	ENSG00000211455	STK38L	serine/threonine kinase 38 like
chr12	27297823	27299134	1312	*	140	110	1312	1.02968	0.908178	0.181151	Exon (ENST00000541191.5/23012, exon 2 of 5)	12	27302136	27315350	13215	1	23012	ENST00000407753.2	-3002	ENSG00000211455	STK38L	serine/threonine kinase 38 like
chr12	27329264	27330267	1004	*	108	87	1004	1.038	0.938637	0.145172	Distal Intergenic	12	27332854	27425289	92436	1	56938	ENST00000544915.5	-2587	ENSG00000029153	ARNTL2	aryl hydrocarbon receptor nuclear translocator like 2
chr12	27338985	27340184	1200	*	141	143	1200	1.13383	1.29082	-0.187092	Intron (ENST00000544915.5/56938, intron 1 of 15)	12	27333055	27420894	87840	1	56938	ENST00000266503.9	5930	ENSG00000029153	ARNTL2	aryl hydrocarbon receptor nuclear translocator like 2
chr12	27346561	27348026	1466	*	150	152	1466	0.987338	1.12311	-0.185881	Intron (ENST00000544915.5/56938, intron 1 of 15)	12	27333055	27420894	87840	1	56938	ENST00000266503.9	13506	ENSG00000029153	ARNTL2	aryl hydrocarbon receptor nuclear translocator like 2
chr12	27352078	27353318	1241	*	129	131	1241	1.00306	1.14344	-0.188968	Intron (ENST00000544915.5/56938, intron 1 of 15)	12	27368295	27420725	52431	1	56938	ENST00000457040.6	-14977	ENSG00000029153	ARNTL2	aryl hydrocarbon receptor nuclear translocator like 2
chr12	27353707	27354364	658	*	69	51	658	1.01189	0.839569	0.269327	Intron (ENST00000544915.5/56938, intron 1 of 15)	12	27368295	27420725	52431	1	56938	ENST00000457040.6	-13931	ENSG00000029153	ARNTL2	aryl hydrocarbon receptor nuclear translocator like 2
chr12	27356714	27357982	1269	*	117	128	1269	0.889678	1.0926	-0.296408	Intron (ENST00000544915.5/56938, intron 1 of 15)	12	27368295	27420725	52431	1	56938	ENST00000457040.6	-10313	ENSG00000029153	ARNTL2	aryl hydrocarbon receptor nuclear translocator like 2
chr12	27367790	27369257	1468	*	150	132	1468	0.985993	0.974002	0.0176521	Promoter (<=1kb)	12	27368295	27420725	52431	1	56938	ENST00000457040.6	0	ENSG00000029153	ARNTL2	aryl hydrocarbon receptor nuclear translocator like 2
chr12	27369547	27371534	1988	*	226	181	1988	1.09698	0.986221	0.153561	Promoter (1-2kb)	12	27368336	27420590	52255	1	56938	ENST00000542388.1	1211	ENSG00000029153	ARNTL2	aryl hydrocarbon receptor nuclear translocator like 2
chr12	27379838	27381008	1171	*	131	85	1171	1.0795	0.786274	0.45726	Exon (ENST00000544915.5/56938, exon 4 of 16)	12	27368336	27420590	52255	1	56938	ENST00000542388.1	11502	ENSG00000029153	ARNTL2	aryl hydrocarbon receptor nuclear translocator like 2
chr12	27381058	27382239	1182	*	120	117	1182	0.979653	1.07221	-0.130247	Intron (ENST00000544915.5/56938, intron 4 of 15)	12	27368336	27420590	52255	1	56938	ENST00000542388.1	12722	ENSG00000029153	ARNTL2	aryl hydrocarbon receptor nuclear translocator like 2
chr12	27382469	27384324	1856	*	193	190	1856	1.00343	1.10889	-0.144171	Intron (ENST00000544915.5/56938, intron 4 of 15)	12	27368336	27420590	52255	1	56938	ENST00000542388.1	14133	ENSG00000029153	ARNTL2	aryl hydrocarbon receptor nuclear translocator like 2
chr12	27386342	27387353	1012	*	112	94	1012	1.06794	1.00614	0.0859936	Exon (ENST00000544915.5/56938, exon 6 of 16)	12	27368336	27420590	52255	1	56938	ENST00000542388.1	18006	ENSG00000029153	ARNTL2	aryl hydrocarbon receptor nuclear translocator like 2
chr12	27395682	27397593	1912	*	224	162	1912	1.1305	0.917781	0.300732	Intron (ENST00000544915.5/56938, intron 8 of 15)	12	27368336	27420590	52255	1	56938	ENST00000542388.1	27346	ENSG00000029153	ARNTL2	aryl hydrocarbon receptor nuclear translocator like 2
chr12	27397788	27398679	892	*	87	95	892	0.941159	1.15364	-0.293685	Intron (ENST00000544915.5/56938, intron 8 of 15)	12	27368336	27420590	52255	1	56938	ENST00000542388.1	29452	ENSG00000029153	ARNTL2	aryl hydrocarbon receptor nuclear translocator like 2
chr12	27398731	27399402	672	*	67	80	672	0.962086	1.28953	-0.422611	Intron (ENST00000544915.5/56938, intron 8 of 15)	12	27368336	27420590	52255	1	56938	ENST00000542388.1	30395	ENSG00000029153	ARNTL2	aryl hydrocarbon receptor nuclear translocator like 2
chr12	27400748	27401626	879	*	93	99	879	1.02095	1.22	-0.25697	Exon (ENST00000544915.5/56938, exon 9 of 16)	12	27368336	27420590	52255	1	56938	ENST00000542388.1	32412	ENSG00000029153	ARNTL2	aryl hydrocarbon receptor nuclear translocator like 2
chr12	27427733	27428621	889	*	100	95	889	1.08544	1.15753	-0.0927719	Intron (ENST00000500498.2/101928646, intron 1 of 3)	12	27389789	27446625	56837	2	101928646	ENST00000500498.2	18004	ENSG00000245311	ARNTL2-AS1	ARNTL2 antisense RNA 1
chr12	27435404	27436977	1574	*	146	149	1574	0.895069	1.0254	-0.196116	Intron (ENST00000500498.2/101928646, intron 1 of 3)	12	27389789	27446625	56837	2	101928646	ENST00000500498.2	9648	ENSG00000245311	ARNTL2-AS1	ARNTL2 antisense RNA 1
chr12	27437640	27439386	1747	*	169	151	1747	0.933474	0.936259	-0.00429778	Intron (ENST00000500498.2/101928646, intron 1 of 3)	12	27389789	27446625	56837	2	101928646	ENST00000500498.2	7239	ENSG00000245311	ARNTL2-AS1	ARNTL2 antisense RNA 1
chr12	27445947	27448219	2273	*	254	231	2273	1.07831	1.10084	-0.0298368	Promoter (<=1kb)	12	27389789	27446625	56837	2	101928646	ENST00000500498.2	0	ENSG00000245311	ARNTL2-AS1	ARNTL2 antisense RNA 1
chr12	27448788	27450055	1268	*	146	126	1268	1.11107	1.07637	0.0457722	Promoter (2-3kb)	12	27389789	27446625	56837	2	101928646	ENST00000500498.2	-2163	ENSG00000245311	ARNTL2-AS1	ARNTL2 antisense RNA 1
chr12	27451167	27452186	1020	*	100	106	1020	0.946038	1.12569	-0.250837	Distal Intergenic	12	27389789	27446625	56837	2	101928646	ENST00000500498.2	-4542	ENSG00000245311	ARNTL2-AS1	ARNTL2 antisense RNA 1
chr12	27452219	27453168	950	*	111	127	950	1.12748	1.44808	-0.361041	Distal Intergenic	12	27389789	27446625	56837	2	101928646	ENST00000500498.2	-5594	ENSG00000245311	ARNTL2-AS1	ARNTL2 antisense RNA 1
chr12	27461367	27462916	1550	*	149	113	1550	0.927605	0.789694	0.232217	Distal Intergenic	12	27466810	27502185	35376	1	341346	ENST00000298876.8	-3894	ENSG00000165935	SMCO2	single-pass membrane protein with coiled-coil domains 2
chr12	27463281	27464646	1366	*	139	133	1366	0.981912	1.05466	-0.103114	Promoter (2-3kb)	12	27466810	27502185	35376	1	341346	ENST00000298876.8	-2164	ENSG00000165935	SMCO2	single-pass membrane protein with coiled-coil domains 2
chr12	27465749	27467134	1386	*	147	148	1386	1.02344	1.15667	-0.176553	Promoter (<=1kb)	12	27466810	27502185	35376	1	341346	ENST00000298876.8	0	ENSG00000165935	SMCO2	single-pass membrane protein with coiled-coil domains 2
chr12	27469244	27470106	863	*	81	64	863	0.905697	0.803306	0.173078	Promoter (<=1kb)	12	27470622	27473117	2496	1	341346	ENST00000543991.1	-516	ENSG00000165935	SMCO2	single-pass membrane protein with coiled-coil domains 2
chr12	27476892	27477564	673	*	68	63	673	0.974995	1.014	-0.0565896	Promoter (1-2kb)	12	27474896	27495798	20903	1	341346	ENST00000538647.1	1996	ENSG00000165935	SMCO2	single-pass membrane protein with coiled-coil domains 2
chr12	27477921	27481196	3276	*	428	334	3276	1.26069	1.10437	0.19099	Intron (ENST00000298876.8/341346, intron 4 of 7)	12	27474896	27495798	20903	1	341346	ENST00000538647.1	3025	ENSG00000165935	SMCO2	single-pass membrane protein with coiled-coil domains 2
chr12	27482715	27484127	1413	*	142	157	1413	0.969739	1.20357	-0.311646	Intron (ENST00000298876.8/341346, intron 4 of 7)	12	27474896	27495798	20903	1	341346	ENST00000538647.1	7819	ENSG00000165935	SMCO2	single-pass membrane protein with coiled-coil domains 2
chr12	27486907	27487689	783	*	83	78	783	1.02288	1.07906	-0.0771353	Intron (ENST00000298876.8/341346, intron 4 of 7)	12	27493836	27502147	8312	1	341346	ENST00000541168.1	-6147	ENSG00000165935	SMCO2	single-pass membrane protein with coiled-coil domains 2
chr12	27488589	27489615	1027	*	116	98	1027	1.08992	1.03364	0.0764987	Intron (ENST00000298876.8/341346, intron 5 of 7)	12	27493836	27502147	8312	1	341346	ENST00000541168.1	-4221	ENSG00000165935	SMCO2	single-pass membrane protein with coiled-coil domains 2
chr12	27494540	27496078	1539	*	187	162	1539	1.1725	1.14022	0.040272	Promoter (<=1kb)	12	27493836	27502147	8312	1	341346	ENST00000541168.1	704	ENSG00000165935	SMCO2	single-pass membrane protein with coiled-coil domains 2
chr12	27496458	27499852	3395	*	405	287	3395	1.15113	0.915702	0.330099	Exon (ENST00000542842.1/ENST00000542842.1, exon 1 of 2)	12	27493836	27502147	8312	1	341346	ENST00000541168.1	2622	ENSG00000165935	SMCO2	single-pass membrane protein with coiled-coil domains 2
chr12	27504939	27506975	2037	*	232	185	2037	1.09902	0.983768	0.159827	Distal Intergenic	12	27493836	27502147	8312	1	341346	ENST00000541168.1	11103	ENSG00000165935	SMCO2	single-pass membrane protein with coiled-coil domains 2
chr12	27511090	27512061	972	*	112	87	972	1.11189	0.969538	0.197639	Distal Intergenic	12	27523431	27650052	126622	1	8496	ENST00000538433.5	-11370	ENSG00000110841	PPFIBP1	PPFIA binding protein 1
chr12	27515580	27516954	1375	*	148	142	1375	1.03865	1.11866	-0.107066	Distal Intergenic	12	27523431	27650052	126622	1	8496	ENST00000538433.5	-6477	ENSG00000110841	PPFIBP1	PPFIA binding protein 1
chr12	27516987	27518618	1632	*	182	145	1632	1.07612	0.96241	0.161113	Distal Intergenic	12	27523431	27650052	126622	1	8496	ENST00000538433.5	-4813	ENSG00000110841	PPFIBP1	PPFIA binding protein 1
chr12	27520468	27521597	1130	*	123	113	1130	1.05035	1.08321	-0.0444369	Promoter (1-2kb)	12	27523431	27650052	126622	1	8496	ENST00000538433.5	-1834	ENSG00000110841	PPFIBP1	PPFIA binding protein 1
chr12	27521859	27523245	1387	*	146	151	1387	1.01575	1.17927	-0.215353	Promoter (<=1kb)	12	27523431	27650052	126622	1	8496	ENST00000538433.5	-186	ENSG00000110841	PPFIBP1	PPFIA binding protein 1
chr12	27535302	27536753	1452	*	159	132	1452	1.05667	0.984735	0.101716	Promoter (1-2kb)	12	27538123	27635104	96982	1	8496	ENST00000535575.1	-1370	ENSG00000110841	PPFIBP1	PPFIA binding protein 1
chr12	27536857	27539332	2476	*	283	238	2476	1.10292	1.04121	0.083068	Promoter (<=1kb)	12	27538123	27635104	96982	1	8496	ENST00000535575.1	0	ENSG00000110841	PPFIBP1	PPFIA binding protein 1
chr12	27549081	27550669	1589	*	248	160	1589	1.50604	1.09071	0.465496	Exon (ENST00000506925.2/ENST00000506925.2, exon 2 of 2)	12	27538123	27635104	96982	1	8496	ENST00000535575.1	10958	ENSG00000110841	PPFIBP1	PPFIA binding protein 1
chr12	27552282	27553382	1101	*	115	99	1101	1.0079	0.974002	0.049361	Exon (ENST00000506925.2/ENST00000506925.2, exon 1 of 2)	12	27538123	27635104	96982	1	8496	ENST00000535575.1	14159	ENSG00000110841	PPFIBP1	PPFIA binding protein 1
chr12	27554762	27555540	779	*	76	65	779	0.941423	0.903833	0.0587872	Intron (ENST00000538433.5/8496, intron 1 of 4)	12	27538123	27635104	96982	1	8496	ENST00000535575.1	16639	ENSG00000110841	PPFIBP1	PPFIA binding protein 1
chr12	27555617	27556950	1334	*	145	140	1334	1.04887	1.1368	-0.116146	Intron (ENST00000538433.5/8496, intron 1 of 4)	12	27538123	27635104	96982	1	8496	ENST00000535575.1	17494	ENSG00000110841	PPFIBP1	PPFIA binding protein 1
chr12	27561146	27562477	1332	*	130	117	1332	0.941776	0.951467	-0.0147694	Intron (ENST00000538433.5/8496, intron 1 of 4)	12	27538123	27635104	96982	1	8496	ENST00000535575.1	23023	ENSG00000110841	PPFIBP1	PPFIA binding protein 1
chr12	27584924	27585978	1055	*	121	113	1055	1.10673	1.16021	-0.0680882	Intron (ENST00000538433.5/8496, intron 2 of 4)	12	27599348	27647789	48442	1	8496	ENST00000542187.1	-13370	ENSG00000110841	PPFIBP1	PPFIA binding protein 1
chr12	27591640	27593048	1409	*	141	147	1409	0.965643	1.1301	-0.226893	Exon (ENST00000538759.1/ENST00000538759.1, exon 2 of 2)	12	27599348	27647789	48442	1	8496	ENST00000542187.1	-6300	ENSG00000110841	PPFIBP1	PPFIA binding protein 1
chr12	27593173	27594247	1075	*	115	111	1075	1.03228	1.11848	-0.115698	Exon (ENST00000538759.1/ENST00000538759.1, exon 1 of 2)	12	27599348	27647789	48442	1	8496	ENST00000542187.1	-5101	ENSG00000110841	PPFIBP1	PPFIA binding protein 1
chr12	27602576	27603836	1261	*	120	109	1261	0.918279	0.936318	-0.0280662	Intron (ENST00000538433.5/8496, intron 2 of 4)	12	27599348	27647789	48442	1	8496	ENST00000542187.1	3228	ENSG00000110841	PPFIBP1	PPFIA binding protein 1
chr12	27621701	27622547	847	*	89	80	847	1.01395	1.0231	-0.0129671	Intron (ENST00000538433.5/8496, intron 2 of 4)	12	27599348	27647789	48442	1	8496	ENST00000542187.1	22353	ENSG00000110841	PPFIBP1	PPFIA binding protein 1
chr12	27664595	27665649	1055	*	117	102	1055	1.07014	1.04727	0.0311669	Intron (ENST00000540114.5/8496, intron 9 of 23)	12	27660934	27676557	15624	1	8496	ENST00000537261.1	3661	ENSG00000110841	PPFIBP1	PPFIA binding protein 1
chr12	27667289	27668519	1231	*	137	129	1231	1.07392	1.13513	-0.0799676	Exon (ENST00000540114.5/8496, exon 10 of 24)	12	27660934	27676557	15624	1	8496	ENST00000537261.1	6355	ENSG00000110841	PPFIBP1	PPFIA binding protein 1
chr12	27690253	27691029	777	*	84	95	777	1.0432	1.32439	-0.344311	Promoter (2-3kb)	12	27688189	27689203	1015	1	8496	ENST00000540256.1	2064	ENSG00000110841	PPFIBP1	PPFIA binding protein 1
chr12	27691441	27692290	850	*	91	69	850	1.03307	0.87931	0.232498	Exon (ENST00000540114.5/8496, exon 24 of 24)	12	27688189	27689203	1015	1	8496	ENST00000540256.1	3252	ENSG00000110841	PPFIBP1	PPFIA binding protein 1
chr12	27700641	27702372	1732	*	185	170	1732	1.0307	1.0632	-0.044782	Exon (ENST00000418882.2/ENST00000418882.2, exon 1 of 1)	12	27696447	27697596	1150	1	387849	ENST00000310791.4	4194	ENSG00000174236	REP15	RAB15 effector protein
chr12	27740117	27741086	970	*	106	109	970	1.05449	1.21721	-0.207036	Intron (ENST00000081029.8/60488, intron 7 of 7)	12	27710887	27737608	26722	1	60488	ENST00000542199.1	29230	ENSG00000061794	MRPS35	mitochondrial ribosomal protein S35
chr12	27757008	27757999	992	*	90	85	992	0.875466	0.928152	-0.0843103	Distal Intergenic	12	27762738	27771276	8539	2	100287284	ENST00000381273.3	13277	ENSG00000205693	MANSC4	MANSC domain containing 4
chr12	27778757	27779912	1156	*	112	107	1156	0.934908	1.00262	-0.100885	Promoter (<=1kb)	12	27780048	27798156	18109	1	57542	ENST00000539176.1	-136	ENSG00000087448	KLHL42	kelch like family member 42
chr12	27797553	27798269	717	*	77	62	717	1.03629	0.936666	0.145818	3' UTR	12	27787635	27791926	4292	1	57542	ENST00000540301.1	9918	ENSG00000087448	KLHL42	kelch like family member 42
chr12	27809118	27809986	869	*	81	79	869	0.899443	0.984735	-0.130703	Distal Intergenic	12	27787635	27791926	4292	1	57542	ENST00000540301.1	21483	ENSG00000087448	KLHL42	kelch like family member 42
chr12	27810189	27811146	958	*	126	84	958	1.26915	0.949786	0.41819	Distal Intergenic	12	27787635	27791926	4292	1	57542	ENST00000540301.1	22554	ENSG00000087448	KLHL42	kelch like family member 42
chr12	27812873	27813898	1026	*	104	80	1026	0.978125	0.844607	0.211739	Distal Intergenic	12	27787635	27791926	4292	1	57542	ENST00000540301.1	25238	ENSG00000087448	KLHL42	kelch like family member 42
chr12	27814827	27816651	1825	*	218	148	1825	1.15266	0.878438	0.391958	Distal Intergenic	12	27787635	27791926	4292	1	57542	ENST00000540301.1	27192	ENSG00000087448	KLHL42	kelch like family member 42
chr12	27828592	27829751	1160	*	140	136	1160	1.1646	1.26997	-0.124952	Distal Intergenic	12	27787635	27791926	4292	1	57542	ENST00000540301.1	40957	ENSG00000087448	KLHL42	kelch like family member 42
chr12	27844275	27845562	1288	*	143	140	1288	1.07134	1.1774	-0.136184	Distal Intergenic	12	27787635	27791926	4292	1	57542	ENST00000540301.1	56640	ENSG00000087448	KLHL42	kelch like family member 42
chr12	27850771	27852198	1428	*	168	123	1428	1.13525	0.933016	0.28303	Distal Intergenic	12	27787635	27791926	4292	1	57542	ENST00000540301.1	63136	ENSG00000087448	KLHL42	kelch like family member 42
chr12	27863377	27864414	1038	*	120	116	1038	1.11556	1.21052	-0.117863	Distal Intergenic	12	27787635	27791926	4292	1	57542	ENST00000540301.1	75742	ENSG00000087448	KLHL42	kelch like family member 42
chr12	27910659	27911631	973	*	115	118	973	1.1405	1.31365	-0.203925	Distal Intergenic	12	27961668	27969494	7827	2	5744	ENST00000538310.1	57863	ENSG00000087494	PTHLH	parathyroid hormone like hormone
chr12	27922539	27924040	1502	*	139	118	1502	0.893004	0.850989	0.0695255	Distal Intergenic	12	27961668	27969494	7827	2	5744	ENST00000538310.1	45454	ENSG00000087494	PTHLH	parathyroid hormone like hormone
chr12	27962884	27963856	973	*	105	106	973	1.04132	1.18006	-0.180447	3' UTR	12	27961668	27969494	7827	2	5744	ENST00000538310.1	5638	ENSG00000087494	PTHLH	parathyroid hormone like hormone
chr12	27971378	27972127	750	*	80	59	750	1.02929	0.852124	0.272513	Promoter (<=1kb)	12	27958084	27971970	13887	2	5744	ENST00000395872.5	0	ENSG00000087494	PTHLH	parathyroid hormone like hormone
chr12	27989114	27989964	851	*	88	88	851	0.997842	1.12012	-0.166772	Distal Intergenic	12	27958084	27972733	14650	2	5744	ENST00000545234.6	-16381	ENSG00000087494	PTHLH	parathyroid hormone like hormone
chr12	28025586	28026495	910	*	97	76	910	1.02858	0.904658	0.185213	Distal Intergenic	12	27958084	27972733	14650	2	5744	ENST00000545234.6	-52853	ENSG00000087494	PTHLH	parathyroid hormone like hormone
chr12	28047840	28048659	820	*	70	64	820	0.823745	0.845431	-0.0374895	Distal Intergenic	12	27958084	27972733	14650	2	5744	ENST00000545234.6	-75107	ENSG00000087494	PTHLH	parathyroid hormone like hormone
chr12	28060619	28061884	1266	*	126	117	1266	0.960385	1.00107	-0.0598573	Distal Intergenic	12	28133249	28452527	319279	1	55297	ENST00000540794.5	-71365	ENSG00000123106	CCDC91	coiled-coil domain containing 91
chr12	28067071	28067996	926	*	100	97	926	1.04207	1.13468	-0.122829	Distal Intergenic	12	28133249	28452527	319279	1	55297	ENST00000540794.5	-65253	ENSG00000123106	CCDC91	coiled-coil domain containing 91
chr12	28084414	28086195	1782	*	194	167	1782	1.05052	1.01513	0.0494361	Distal Intergenic	12	28133249	28452527	319279	1	55297	ENST00000540794.5	-47054	ENSG00000123106	CCDC91	coiled-coil domain containing 91
chr12	28134682	28135665	984	*	94	70	984	0.92181	0.770575	0.258533	Promoter (1-2kb)	12	28133249	28452527	319279	1	55297	ENST00000540794.5	1433	ENSG00000123106	CCDC91	coiled-coil domain containing 91
chr12	28139515	28140226	712	*	76	95	712	1.03001	1.44529	-0.488701	Intron (ENST00000540794.5/55297, intron 1 of 5)	12	28146083	28305794	159712	1	55297	ENST00000538586.5	-5857	ENSG00000123106	CCDC91	coiled-coil domain containing 91
chr12	28149721	28150500	780	*	83	75	780	1.02681	1.04155	-0.0205517	Intron (ENST00000540794.5/55297, intron 1 of 5)	12	28146087	28484110	338024	1	55297	ENST00000536154.5	3634	ENSG00000123106	CCDC91	coiled-coil domain containing 91
chr12	28172379	28173471	1093	*	113	95	1093	0.997624	0.94149	0.0835509	Intron (ENST00000540794.5/55297, intron 1 of 5)	12	28179277	28549191	369915	1	55297	ENST00000535520.5	-5806	ENSG00000123106	CCDC91	coiled-coil domain containing 91
chr12	28175978	28177068	1091	*	130	121	1091	1.14981	1.20136	-0.0632679	Promoter (2-3kb)	12	28179277	28549191	369915	1	55297	ENST00000535520.5	-2209	ENSG00000123106	CCDC91	coiled-coil domain containing 91
chr12	28178195	28179449	1255	*	143	114	1255	1.09951	0.98395	0.160209	Promoter (<=1kb)	12	28179277	28549191	369915	1	55297	ENST00000535520.5	0	ENSG00000123106	CCDC91	coiled-coil domain containing 91
chr12	28189666	28191007	1342	*	136	134	1342	0.977901	1.08159	-0.145399	Promoter (<=1kb)	12	28190427	28550166	359740	1	55297	ENST00000539107.5	0	ENSG00000123106	CCDC91	coiled-coil domain containing 91
chr12	28579920	28580937	1018	*	111	78	1018	1.05216	0.829963	0.342241	3' UTR	12	28452542	28573446	120905	1	55297	ENST00000542801.5	127378	ENSG00000123106	CCDC91	coiled-coil domain containing 91
chr12	28582613	28584647	2035	*	293	205	2035	1.38935	1.09119	0.348504	Distal Intergenic	12	28452542	28573446	120905	1	55297	ENST00000542801.5	130071	ENSG00000123106	CCDC91	coiled-coil domain containing 91
chr12	28602099	28603935	1837	*	212	154	1837	1.11362	0.908079	0.294361	Distal Intergenic	12	28452542	28573446	120905	1	55297	ENST00000542801.5	149557	ENSG00000123106	CCDC91	coiled-coil domain containing 91
chr12	28606536	28607398	863	*	82	81	863	0.916878	1.01668	-0.14907	Distal Intergenic	12	28452542	28573446	120905	1	55297	ENST00000542801.5	153994	ENSG00000123106	CCDC91	coiled-coil domain containing 91
chr12	28629431	28630372	942	*	105	113	942	1.07559	1.29939	-0.272706	Distal Intergenic	12	28452542	28573446	120905	1	55297	ENST00000542801.5	176889	ENSG00000123106	CCDC91	coiled-coil domain containing 91
chr12	28645027	28646447	1421	*	169	149	1421	1.14763	1.13581	0.0149384	Distal Intergenic	12	28452542	28573446	120905	1	55297	ENST00000542801.5	192485	ENSG00000123106	CCDC91	coiled-coil domain containing 91
chr12	28746250	28748607	2358	*	260	220	2358	1.06399	1.01063	0.0742356	Distal Intergenic	12	28452542	28573446	120905	1	55297	ENST00000542801.5	293708	ENSG00000123106	CCDC91	coiled-coil domain containing 91
chr12	28808388	28809450	1063	*	121	91	1063	1.0984	0.9273	0.244296	Distal Intergenic	12	29149103	29297078	147976	1	55711	ENST00000551451.5	-339653	ENSG00000064763	FAR2	fatty acyl-CoA reductase 2
chr12	28813217	28817899	4683	*	526	428	4683	1.08385	0.989992	0.13068	Distal Intergenic	12	29149103	29297078	147976	1	55711	ENST00000551451.5	-331204	ENSG00000064763	FAR2	fatty acyl-CoA reductase 2
chr12	28860776	28861516	741	*	70	73	741	0.911567	1.06713	-0.227314	Distal Intergenic	12	29149103	29297078	147976	1	55711	ENST00000551451.5	-287587	ENSG00000064763	FAR2	fatty acyl-CoA reductase 2
chr12	28891645	28892596	952	*	101	84	952	1.02375	0.955772	0.0991216	Distal Intergenic	12	29149103	29297078	147976	1	55711	ENST00000551451.5	-256507	ENSG00000064763	FAR2	fatty acyl-CoA reductase 2
chr12	28897830	28899722	1893	*	202	147	1893	1.0297	0.84116	0.291767	Distal Intergenic	12	29149103	29297078	147976	1	55711	ENST00000551451.5	-249381	ENSG00000064763	FAR2	fatty acyl-CoA reductase 2
chr12	28914718	28915892	1175	*	124	100	1175	1.01834	0.92188	0.143568	Distal Intergenic	12	29149103	29297078	147976	1	55711	ENST00000551451.5	-233211	ENSG00000064763	FAR2	fatty acyl-CoA reductase 2
chr12	28925178	28927253	2076	*	215	199	2076	0.999355	1.03834	-0.0552042	Distal Intergenic	12	29149103	29297078	147976	1	55711	ENST00000551451.5	-221850	ENSG00000064763	FAR2	fatty acyl-CoA reductase 2
chr12	28946458	28947303	846	*	75	78	846	0.855459	0.998703	-0.223356	Distal Intergenic	12	29149103	29297078	147976	1	55711	ENST00000551451.5	-201800	ENSG00000064763	FAR2	fatty acyl-CoA reductase 2
chr12	28949220	28950086	867	*	89	85	867	0.990557	1.06197	-0.10043	Distal Intergenic	12	29149103	29297078	147976	1	55711	ENST00000551451.5	-199017	ENSG00000064763	FAR2	fatty acyl-CoA reductase 2
chr12	28976125	28977260	1136	*	119	110	1136	1.01083	1.04888	-0.0533144	Distal Intergenic	12	29149103	29297078	147976	1	55711	ENST00000551451.5	-171843	ENSG00000064763	FAR2	fatty acyl-CoA reductase 2
chr12	29035646	29037017	1372	*	137	129	1372	0.963552	1.01847	-0.0799676	Distal Intergenic	12	29149103	29297078	147976	1	55711	ENST00000551451.5	-112086	ENSG00000064763	FAR2	fatty acyl-CoA reductase 2
chr12	29041282	29042412	1131	*	123	102	1131	1.04942	0.976899	0.103317	Distal Intergenic	12	29149103	29297078	147976	1	55711	ENST00000551451.5	-106691	ENSG00000064763	FAR2	fatty acyl-CoA reductase 2
chr12	29054634	29055770	1137	*	114	93	1137	0.967504	0.886002	0.126959	Distal Intergenic	12	29149103	29297078	147976	1	55711	ENST00000551451.5	-93333	ENSG00000064763	FAR2	fatty acyl-CoA reductase 2
chr12	29092139	29094022	1884	*	209	175	1884	1.07047	1.00617	0.0893755	Distal Intergenic	12	29149103	29297078	147976	1	55711	ENST00000551451.5	-55081	ENSG00000064763	FAR2	fatty acyl-CoA reductase 2
chr12	29123431	29124696	1266	*	133	106	1266	1.01374	0.906952	0.16059	Distal Intergenic	12	29149103	29297078	147976	1	55711	ENST00000551451.5	-24407	ENSG00000064763	FAR2	fatty acyl-CoA reductase 2
chr12	29144218	29146079	1862	*	222	151	1862	1.15049	0.878434	0.389239	Intron (ENST00000662829.1/ENST00000662829.1, intron 2 of 2)	12	29149103	29297078	147976	1	55711	ENST00000551451.5	-3024	ENSG00000064763	FAR2	fatty acyl-CoA reductase 2
chr12	29149187	29150627	1441	*	162	145	1441	1.08482	1.08997	-0.00683156	Promoter (<=1kb)	12	29149210	29172050	22841	1	55711	ENST00000549080.1	0	ENSG00000064763	FAR2	fatty acyl-CoA reductase 2
chr12	29163986	29165409	1424	*	195	144	1424	1.3214	1.09538	0.270633	Intron (ENST00000551451.5/55711, intron 1 of 2)	12	29149320	29151874	2555	1	55711	ENST00000550541.1	14666	ENSG00000064763	FAR2	fatty acyl-CoA reductase 2
chr12	29166635	29167408	774	*	76	89	774	0.947504	1.24555	-0.394578	Intron (ENST00000551451.5/55711, intron 1 of 2)	12	29149320	29151874	2555	1	55711	ENST00000550541.1	17315	ENSG00000064763	FAR2	fatty acyl-CoA reductase 2
chr12	29167975	29172153	4179	*	490	389	4179	1.13144	1.0083	0.166239	Exon (ENST00000549080.1/55711, exon 2 of 2)	12	29149320	29151874	2555	1	55711	ENST00000550541.1	18655	ENSG00000064763	FAR2	fatty acyl-CoA reductase 2
chr12	29193324	29194571	1248	*	145	106	1248	1.12115	0.920033	0.285216	Intron (ENST00000551451.5/55711, intron 1 of 2)	12	29223665	29334073	110409	1	55711	ENST00000182377.8	-29094	ENSG00000064763	FAR2	fatty acyl-CoA reductase 2
chr12	29204006	29205130	1125	*	118	117	1125	1.01213	1.12654	-0.154494	Intron (ENST00000551451.5/55711, intron 1 of 2)	12	29223665	29334073	110409	1	55711	ENST00000182377.8	-18535	ENSG00000064763	FAR2	fatty acyl-CoA reductase 2
chr12	29256155	29257268	1114	*	110	104	1114	0.952831	1.01125	-0.0858525	Intron (ENST00000551451.5/55711, intron 1 of 2)	12	29270449	29307835	37387	1	55711	ENST00000552137.1	-13181	ENSG00000064763	FAR2	fatty acyl-CoA reductase 2
chr12	29267930	29268820	891	*	89	81	891	0.963875	0.984735	-0.030889	Promoter (1-2kb)	12	29270449	29307835	37387	1	55711	ENST00000552137.1	-1629	ENSG00000064763	FAR2	fatty acyl-CoA reductase 2
chr12	29272550	29274003	1454	*	163	158	1454	1.08176	1.17708	-0.121825	Promoter (2-3kb)	12	29270449	29307835	37387	1	55711	ENST00000552137.1	2101	ENSG00000064763	FAR2	fatty acyl-CoA reductase 2
chr12	29332883	29333892	1010	*	119	88	1010	1.13693	0.943786	0.268614	Promoter (<=1kb)	12	29332688	29334072	1385	1	55711	ENST00000547759.1	195	ENSG00000064763	FAR2	fatty acyl-CoA reductase 2
chr12	29403439	29404767	1329	*	134	144	1329	0.972945	1.17368	-0.270608	Intron (ENST00000551108.1/101055625, intron 1 of 1)	12	29389637	29464930	75294	1	101055625	ENST00000550906.2	13802	ENSG00000257599	OVCH1-AS1	OVCH1 antisense RNA 1
chr12	29487600	29489540	1941	*	196	149	1941	0.974404	0.83152	0.228769	Exon (ENST00000318184.9/341350, exon 7 of 28)	12	29427571	29497686	70116	2	341350	ENST00000318184.9	8146	ENSG00000187950	OVCH1	ovochymase 1
chr12	29496355	29497953	1599	*	194	147	1599	1.17074	0.99582	0.233468	Promoter (<=1kb)	12	29427571	29497686	70116	2	341350	ENST00000318184.9	0	ENSG00000187950	OVCH1	ovochymase 1
chr12	29498851	29499861	1011	*	102	80	1011	0.973548	0.857138	0.183725	Promoter (1-2kb)	12	29427571	29497686	70116	2	341350	ENST00000318184.9	-1165	ENSG00000187950	OVCH1	ovochymase 1
chr12	29563795	29564677	883	*	91	97	883	0.994464	1.18993	-0.258891	Intron (ENST00000539277.6/83857, intron 9 of 17)	12	29568721	29604224	35504	2	83857	ENST00000550354.1	39547	ENSG00000133687	TMTC1	transmembrane O-mannosyltransferase targeting cadherins 1
chr12	29590403	29591316	914	*	93	67	914	0.98185	0.794037	0.306297	Intron (ENST00000539277.6/83857, intron 7 of 17)	12	29568721	29604224	35504	2	83857	ENST00000550354.1	12908	ENSG00000133687	TMTC1	transmembrane O-mannosyltransferase targeting cadherins 1
chr12	29594189	29596031	1843	*	218	158	1843	1.1414	0.928632	0.297631	Intron (ENST00000539277.6/83857, intron 7 of 17)	12	29568721	29604224	35504	2	83857	ENST00000550354.1	8193	ENSG00000133687	TMTC1	transmembrane O-mannosyltransferase targeting cadherins 1
chr12	31589727	31590795	1069	*	126	98	1069	1.13737	0.993026	0.195798	Promoter (<=1kb)	12	31589923	31615351	25429	1	100874249	ENST00000536397.1	0	ENSG00000255867	DENND5B-AS1	DENND5B antisense RNA 1
chr12	31896375	31897857	1483	*	191	124	1483	1.2428	0.905717	0.45646	Exon (ENST00000498198.2/ENST00000498198.2, exon 1 of 1)	12	31877079	31887203	10125	2	105369723	ENST00000535163.1	-9172	ENSG00000255760	LINC02422	long intergenic non-protein coding RNA 2422
chr12	42697937	42698882	946	*	129	82	946	1.31585	0.938933	0.486903	Intron (ENST00000660815.1/105369739, intron 3 of 4)	12	42693824	42717117	23294	1	105369739	ENST00000655248.1	4113	ENSG00000257114	LINC02450	long intergenic non-protein coding RNA 2450
chr12	46219403	46220502	1100	*	124	90	1100	1.08777	0.886262	0.295571	Intron (ENST00000398637.10/81539, intron 5 of 16)	12	46196127	46239895	43769	2	81539	ENST00000612161.4	19393	ENSG00000111371	SLC38A1	solute carrier family 38 member 1
chr12	47206824	47208409	1586	*	353	236	1586	2.14773	1.61184	0.414109	Intron (ENST00000432328.2/91523, intron 2 of 2)	12	47205898	47216200	10303	2	100233209	ENST00000550426.5	7791	ENSG00000247774	PCED1B-AS1	PCED1B antisense RNA 1
chr12	47721205	47722236	1032	*	120	94	1032	1.12204	0.986643	0.185529	Intron (ENST00000653286.1/ENST00000653286.1, intron 2 of 3)	12	47709734	47725490	15757	2	8909	ENST00000422538.8	3254	ENSG00000111405	ENDOU	endonuclease, poly(U) specific
chr12	48972232	48973282	1051	*	173	109	1051	1.58837	1.1234	0.499671	Promoter (<=1kb)	12	48965340	48971735	6396	2	7480	ENST00000301061.9	-497	ENSG00000169884	WNT10B	Wnt family member 10B
chr12	49698619	49699840	1222	*	279	187	1222	2.20314	1.65761	0.410454	Intron (ENST00000335154.10/91010, intron 1 of 25)	12	49644931	49707220	62290	2	91010	ENST00000550488.5	7380	ENSG00000161791	FMNL3	formin like 3
chr12	51900847	51902179	1333	*	235	153	1333	1.70116	1.24329	0.452357	Exon (ENST00000552112.1/ENST00000552112.1, exon 1 of 1)	12	51906908	51913304	6397	1	94	ENST00000551576.5	-4729	ENSG00000139567	ACVRL1	activin A receptor like type 1
chr12	52234122	52235995	1874	*	224	149	1874	1.15342	0.861249	0.421414	Promoter (<=1kb)	12	52233592	52241508	7917	1	3855	ENST00000547613.1	530	ENSG00000135480	KRT7	keratin 7
chr12	52789782	52790651	870	*	99	111	870	1.09806	1.38202	-0.331832	3' UTR	12	52789685	52796117	6433	2	3850	ENST00000417996.2	5466	ENSG00000186442	KRT3	keratin 3
chr12	52835639	52836697	1059	*	134	96	1059	1.221	0.981945	0.314354	Promoter (1-2kb)	12	52821408	52834311	12904	2	338785	ENST00000330553.6	-1328	ENSG00000185640	KRT79	keratin 79
chr12	52838411	52839458	1048	*	115	97	1048	1.05888	1.00259	0.0788047	Promoter (<=1kb)	12	52838966	52839814	849	2	196374	ENST00000547920.1	356	ENSG00000170423	KRT78	keratin 78
chr12	54303758	54305154	1397	*	780	528	1397	5.38774	4.09402	0.396164	Intron (ENST00000553061.1/ENST00000553061.1, intron 1 of 1)	12	54301220	54343279	42060	1	22818	ENST00000548076.5	2538	ENSG00000111481	COPZ1	coatomer protein complex subunit zeta 1
chr12	54448143	54449068	926	*	131	97	926	1.36511	1.13468	0.266738	Intron (ENST00000550474.5/102724050, intron 3 of 3)	12	54455961	54459602	3642	2	121355	ENST00000552336.5	10534	ENSG00000170627	GTSF1	gametocyte specific factor 1
chr12	56128843	56129893	1051	*	147	101	1051	1.34966	1.04095	0.374688	Promoter (<=1kb)	12	56130333	56131286	954	1	23344	ENST00000550986.1	-440	ENSG00000139641	ESYT1	extended synaptotagmin 1
chr12	82965907	82966870	964	*	122	88	964	1.22121	0.988821	0.304533	3' UTR	12	82758555	83134302	375748	1	160335	ENST00000549919.1	207352	ENSG00000179104	TMTC2	transmembrane O-mannosyltransferase targeting cadherins 2
chr12	89339119	89340020	902	*	89	87	902	0.952121	1.04478	-0.133983	Distal Intergenic	12	89349072	89351171	2100	2	1848	ENST00000547291.1	11151	ENSG00000139318	DUSP6	dual specificity phosphatase 6
chr12	89345803	89347335	1533	*	278	180	1533	1.74989	1.27187	0.460316	3' UTR	12	89349072	89351171	2100	2	1848	ENST00000547291.1	3836	ENSG00000139318	DUSP6	dual specificity phosphatase 6
chr12	89375264	89377041	1778	*	259	164	1778	1.40565	0.999135	0.492484	Intron (ENST00000657284.1/ENST00000657284.1, intron 1 of 2)	12	89347235	89352501	5267	2	1848	ENST00000279488.8	-22763	ENSG00000139318	DUSP6	dual specificity phosphatase 6
chr12	92070783	92071694	912	*	141	107	912	1.49188	1.27087	0.231312	Intron (ENST00000551843.5/256021, intron 1 of 5)	12	91993085	92028257	35173	2	256021	ENST00000551306.1	-42526	ENSG00000257242	LINC01619	long intergenic non-protein coding RNA 1619
chr12	93243793	93244835	1043	*	146	106	1043	1.35076	1.10086	0.295132	Distal Intergenic	12	93003758	93215679	211922	2	643339	ENST00000549930.1	-28114	NA	LOC643339	uncharacterized LOC643339
chr12	93573094	93573871	778	*	74	71	778	0.917827	0.988532	-0.107066	Promoter (<=1kb)	12	93572675	93576745	4071	1	8835	ENST00000551556.2	419	ENSG00000120833	SOCS2	suppressor of cytokine signaling 2
chr12	96204622	96205875	1254	*	124	110	1254	0.954185	0.950183	0.00606412	Intron (ENST00000228741.8/2004, intron 1 of 4)	12	96194614	96247211	52598	1	2004	ENST00000547860.1	10008	ENSG00000111145	ELK3	ETS transcription factor ELK3
chr12	98500775	98501638	864	*	99	98	864	1.10568	1.22864	-0.152126	Promoter (2-3kb)	12	98485544	98503855	18312	2	643770	ENST00000501499.1	2217	ENSG00000245017	LINC02453	long intergenic non-protein coding RNA 2453
chr12	101696325	101697838	1514	*	213	141	1514	1.35757	1.0088	0.428386	Promoter (<=1kb)	12	101696947	101720226	23280	1	56994	ENST00000550385.1	0	ENSG00000111666	CHPT1	choline phosphotransferase 1
chr12	101854424	101856522	2099	*	260	200	2099	1.19528	1.03212	0.211739	Distal Intergenic	12	101877580	101923612	46033	1	55332	ENST00000258534.13	-21058	ENSG00000136048	DRAM1	DNA damage regulated autophagy modulator 1
chr12	102021279	102022235	957	*	121	81	957	1.22006	0.916822	0.412241	Intron (ENST00000240079.11/51019, intron 6 of 6)	12	102012946	102040434	27489	2	51019	ENST00000536197.5	18199	ENSG00000120860	WASHC3	WASH complex subunit 3
chr12	104177193	104178589	1397	*	200	142	1397	1.38147	1.10104	0.327337	Exon (ENST00000547554.1/ENST00000547554.1, exon 3 of 3)	12	104215779	104350305	134527	1	7296	ENST00000429002.6	-37190	ENSG00000198431	TXNRD1	thioredoxin reductase 1
chr12	104467294	104468165	872	*	98	79	872	1.08447	0.981347	0.144157	Intron (ENST00000303694.6/50515, intron 1 of 2)	12	104457001	104602147	145147	1	50515	ENST00000546689.1	10293	ENSG00000171310	CHST11	carbohydrate sulfotransferase 11
chr12	104488051	104489085	1035	*	106	97	1035	0.988266	1.01518	-0.0387649	Intron (ENST00000303694.6/50515, intron 1 of 2)	12	104457001	104602147	145147	1	50515	ENST00000546689.1	31050	ENSG00000171310	CHST11	carbohydrate sulfotransferase 11
chr12	104779848	104780938	1091	*	106	101	1091	0.93754	1.00279	-0.0970635	Distal Intergenic	12	104804975	104834179	29205	2	84102	ENST00000549713.1	53241	ENSG00000136052	SLC41A2	solute carrier family 41 member 2
chr12	105324211	105324874	664	*	62	41	664	0.901015	0.668849	0.429872	Promoter (2-3kb)	12	105304867	105327017	22151	2	105369954	ENST00000549251.1	2143	ENSG00000257642	KCCAT198	renal clear cell carcinoma-associated transcript 198
chr12	106112159	106113740	1582	*	174	171	1582	1.06133	1.17085	-0.141681	Intron (ENST00000261402.6/9891, intron 1 of 6)	12	106067938	106086956	19019	2	9891	ENST00000548902.1	-25203	ENSG00000074590	NUAK1	NUAK family kinase 1
chr12	107328421	107329425	1005	*	124	87	1005	1.1906	0.937703	0.34448	Intron (ENST00000420571.6/121551, intron 1 of 14)	12	107320588	107610356	289769	1	121551	ENST00000415943.6	7833	ENSG00000151136	BTBD11	BTB domain containing 11
chr12	107519576	107520945	1370	*	168	117	1370	1.18331	0.925076	0.35518	Exon (ENST00000420571.6/121551, exon 2 of 15)	12	107580650	107659642	78993	1	121551	ENST00000357167.8	-59705	ENSG00000151136	BTBD11	BTB domain containing 11
chr12	108333684	108334823	1140	*	136	115	1140	1.15118	1.09271	0.0752003	Intron (ENST00000312143.11/1240, intron 1 of 2)	12	108288046	108339311	51266	2	1240	ENST00000550402.6	4488	ENSG00000174600	CMKLR1	chemerin chemokine-like receptor 1
chr12	108367164	108368914	1751	*	352	230	1751	1.93984	1.42283	0.447169	Distal Intergenic	12	108288044	108339317	51274	2	1240	ENST00000312143.11	-27847	ENSG00000174600	CMKLR1	chemerin chemokine-like receptor 1
chr12	108616393	108618059	1667	*	190	144	1667	1.09983	0.935705	0.233158	Distal Intergenic	12	108622829	108632078	9250	2	6404	ENST00000228463.6	14019	ENSG00000110876	SELPLG	selectin P ligand
chr12	108632829	108636327	3499	*	573	390	3499	1.58023	1.20735	0.388289	Promoter (<=1kb)	12	108635810	108635870	61	1	100616240	ENST00000635896.1	0	ENSG00000284388	MIR4496	microRNA 4496
chr12	108750257	108751507	1251	*	123	116	1251	0.94876	1.00441	-0.082239	Distal Intergenic	12	108645109	108731596	86488	2	23603	ENST00000261401.7	-18661	ENSG00000110880	CORO1C	coronin 1C
chr12	109467192	109468008	817	*	82	71	817	0.968502	0.941344	0.0410324	Promoter (1-2kb)	12	109451595	109469724	18130	2	83892	ENST00000540411.5	1716	ENSG00000110906	KCTD10	potassium channel tetramerization domain containing 10
chr12	109647875	109648970	1096	*	127	92	1096	1.11815	0.909263	0.29835	Distal Intergenic	12	109587861	109597262	9402	1	4598	ENST00000540353.1	60014	ENSG00000110921	MVK	mevalonate kinase
chr12	109797820	109798784	965	*	107	91	965	1.06995	1.02147	0.0668999	Exon (ENST00000418703.6/59341, exon 5 of 15)	12	109783621	109814796	31176	2	59341	ENST00000536838.1	16012	ENSG00000111199	TRPV4	transient receptor potential cation channel subfamily V member 4
chr12	109994870	109996416	1547	*	147	103	1547	0.916929	0.721205	0.346399	Promoter (<=1kb)	12	109929802	109996389	66588	2	9815	ENST00000354574.8	0	ENSG00000139436	GIT2	GIT ArfGAP 2
chr12	110468765	110469728	964	*	101	87	964	1.011	0.977584	0.0484955	Promoter (<=1kb)	12	110468781	110487053	18273	1	29902	ENST00000548449.1	0	ENSG00000204856	FAM216A	family with sequence similarity 216 member A
chr12	110687115	110689085	1971	*	306	196	1971	1.49811	1.07716	0.475906	Promoter (<=1kb)	12	110648797	110688709	39913	2	84329	ENST00000356742.9	0	ENSG00000122986	HVCN1	hydrogen voltage gated channel 1
chr12	110726242	110727612	1371	*	129	111	1371	0.907948	0.876996	0.0500389	Promoter (<=1kb)	12	110720748	110726679	5932	2	5501	ENST00000553024.1	0	ENSG00000186298	PPP1CC	protein phosphatase 1 catalytic subunit gamma
chr12	110824709	110825932	1224	*	120	99	1224	0.946038	0.876125	0.110761	Distal Intergenic	12	110846769	110881272	34504	1	160762	ENST00000550317.1	-20837	ENSG00000173093	CCDC63	coiled-coil domain containing 63
chr12	110894904	110896029	1126	*	165	108	1126	1.41402	1.03896	0.444662	Intron (ENST00000545036.5/160762, intron 8 of 10)	12	110913133	110914290	1158	2	4633	ENST00000549029.1	18261	ENSG00000111245	MYL2	myosin light chain 2
chr12	110907855	110908855	1001	*	115	88	1001	1.10859	0.952271	0.219286	Downstream (1-2kb)	12	110913133	110914290	1158	2	4633	ENST00000549029.1	5435	ENSG00000111245	MYL2	myosin light chain 2
chr12	110982185	110983530	1346	*	132	114	1346	0.946319	0.917428	0.0447316	Distal Intergenic	12	110956984	110957820	837	2	105369980	ENST00000666565.1	-24365	ENSG00000258240	LOC105369980	uncharacterized LOC105369980
chr12	111023977	111025264	1288	*	127	111	1288	0.951473	0.93351	0.0274963	Distal Intergenic	12	111034165	111350554	316390	1	23316	ENST00000261726.11	-8901	ENSG00000111249	CUX2	cut like homeobox 2
chr12	111056207	111057388	1182	*	125	114	1182	1.02047	1.04472	-0.0338782	Intron (ENST00000261726.11/23316, intron 1 of 21)	12	111034165	111350554	316390	1	23316	ENST00000261726.11	22042	ENSG00000111249	CUX2	cut like homeobox 2
chr12	111404641	111405673	1033	*	150	123	1033	1.4012	1.28978	0.119532	Promoter (<=1kb)	12	111405948	111451623	45676	1	10019	ENST00000341259.6	-275	ENSG00000111252	SH2B3	SH2B adaptor protein 3
chr12	111406073	111407792	1720	*	233	152	1720	1.30718	0.957254	0.449486	Promoter (<=1kb)	12	111405948	111451623	45676	1	10019	ENST00000341259.6	125	ENSG00000111252	SH2B3	SH2B adaptor protein 3
chr12	111428072	111429549	1478	*	193	135	1478	1.26006	0.989399	0.348869	Intron (ENST00000341259.6/10019, intron 2 of 7)	12	111434862	111449202	14341	1	10019	ENST00000538307.1	-5313	ENSG00000111252	SH2B3	SH2B adaptor protein 3
chr12	111442496	111443333	838	*	86	90	838	0.990291	1.16335	-0.232361	Intron (ENST00000341259.6/10019, intron 2 of 7)	12	111434862	111449202	14341	1	10019	ENST00000538307.1	7634	ENSG00000111252	SH2B3	SH2B adaptor protein 3
chr12	111777431	111779931	2501	*	272	213	2501	1.04945	0.922525	0.185981	Intron (ENST00000546840.3/217, intron 2 of 7)	12	111766948	111809630	42683	1	217	ENST00000548536.1	10483	ENSG00000111275	ALDH2	aldehyde dehydrogenase 2 family member
chr12	112179901	112180849	949	*	95	86	949	0.965975	0.981622	-0.0231816	Intron (ENST00000550722.5/283450, intron 62 of 75)	12	112170740	112176702	5963	2	283450	ENST00000548588.2	-3199	ENSG00000173064	HECTD4	HECT domain E3 ubiquitin protein ligase 4
chr12	112214998	112216272	1275	*	142	92	1275	1.0747	0.781609	0.459413	Intron (ENST00000550722.5/283450, intron 48 of 75)	12	112160208	112219485	59278	2	283450	ENST00000651701.1	3213	ENSG00000173064	HECTD4	HECT domain E3 ubiquitin protein ligase 4
chr12	113183007	113184042	1036	*	117	98	1036	1.08977	1.02466	0.0888824	Promoter (<=1kb)	12	113175036	113183802	8767	2	79039	ENST00000552375.1	0	ENSG00000123064	DDX54	DEAD-box helicase 54
chr12	113197523	113198255	733	*	73	71	733	0.961009	1.04922	-0.126695	Exon (ENST00000416617.3/115811, exon 4 of 5)	12	113185721	113192368	6648	1	84934	ENST00000548278.2	11802	ENSG00000139405	RITA1	RBPJ interacting and tubulin associated 1
chr12	113199925	113201657	1733	*	183	137	1733	1.01897	0.856316	0.250895	3' UTR	12	113185721	113192368	6648	1	84934	ENST00000548278.2	14204	ENSG00000139405	RITA1	RBPJ interacting and tubulin associated 1
chr12	113272025	113273846	1822	*	195	161	1822	1.03275	0.957171	0.109641	Exon (ENST00000335509.10/53373, exon 8 of 28)	12	113276918	113287065	10148	1	53373	ENST00000546781.5	-3072	ENSG00000186815	TPCN1	two pore segment channel 1
chr12	113310716	113311680	965	*	91	86	965	0.909961	0.965346	-0.0852426	Promoter (1-2kb)	12	113298781	113308843	10063	2	80024	ENST00000550047.5	-1873	ENSG00000089060	SLC8B1	solute carrier family 8 member B1
chr12	113329716	113330629	914	*	112	81	914	1.18244	0.959955	0.300732	Promoter (2-3kb)	12	113299777	113332947	33171	2	80024	ENST00000546737.5	2318	ENSG00000089060	SLC8B1	solute carrier family 8 member B1
chr12	113473456	113474236	781	*	78	57	781	0.963723	0.790562	0.28574	Promoter (1-2kb)	12	113472003	113480624	8622	1	104355219	ENST00000551357.2	1453	NA	LHX5-AS1	LHX5 antisense RNA 1
chr12	113629025	113629793	769	*	77	91	769	0.966213	1.28182	-0.407781	Intron (ENST00000661760.1/100506465, intron 3 of 3)	12	113744731	113757565	12835	2	100506465	ENST00000653736.1	127772	ENSG00000249550	LINC01234	long intergenic non-protein coding RNA 1234
chr12	113846434	113847593	1160	*	171	108	1160	1.42248	1.0085	0.496193	Intron (ENST00000545145.6/9904, intron 22 of 24)	12	113822687	113858904	36218	2	9904	ENST00000552384.1	11311	ENSG00000122965	RBM19	RNA binding motif protein 19
chr12	116283641	116285296	1656	*	228	144	1656	1.32857	0.94192	0.496193	Distal Intergenic	12	115953872	116277719	323848	2	23389	ENST00000281928.8	-5922	ENSG00000123066	MED13L	mediator complex subunit 13L
chr12	116344285	116345141	857	*	89	86	857	1.00212	1.087	-0.117304	Distal Intergenic	12	115953872	116277719	323848	2	23389	ENST00000281928.8	-66566	ENSG00000123066	MED13L	mediator complex subunit 13L
chr12	116360856	116361861	1006	*	118	98	1006	1.13186	1.05521	0.101161	Distal Intergenic	12	116428252	116428318	67	2	100616309	ENST00000582069.1	66457	ENSG00000264037	MIR4472-2	microRNA 4472-2
chr12	116382463	116383121	659	*	66	70	659	0.966423	1.1506	-0.251661	Intron (ENST00000548506.1/ENST00000548506.1, intron 2 of 4)	12	116428252	116428318	67	2	100616309	ENST00000582069.1	45197	ENSG00000264037	MIR4472-2	microRNA 4472-2
chr12	116385348	116386536	1189	*	164	127	1189	1.33098	1.157	0.202095	Exon (ENST00000548506.1/ENST00000548506.1, exon 4 of 5)	12	116428252	116428318	67	2	100616309	ENST00000582069.1	41782	ENSG00000264037	MIR4472-2	microRNA 4472-2
chr12	116916318	116917301	984	*	111	81	984	1.08852	0.891666	0.287793	Promoter (1-2kb)	12	116918693	117029111	110419	1	26259	ENST00000309909.10	-1392	ENSG00000174989	FBXW8	F-box and WD repeat domain containing 8
chr12	117041794	117043027	1234	*	166	122	1234	1.29808	1.07092	0.27753	3' UTR	12	117038957	117046831	7875	2	54997	ENST00000549210.1	3804	ENSG00000088992	TESC	tescalcin
chr12	117053380	117054762	1383	*	143	107	1383	0.997752	0.838057	0.251632	Promoter (<=1kb)	12	117046569	117053995	7427	2	54997	ENST00000535198.1	0	ENSG00000088992	TESC	tescalcin
chr12	117069436	117070937	1502	*	207	155	1502	1.32987	1.11783	0.25059	Intron (ENST00000335209.12/54997, intron 2 of 7)	12	117046569	117053995	7427	2	54997	ENST00000535198.1	-15441	ENSG00000088992	TESC	tescalcin
chr12	117125067	117126565	1499	*	165	150	1499	1.06216	1.08393	-0.029269	Intron (ENST00000547006.1/101928244, intron 2 of 2)	12	117099481	117142091	42611	1	101928244	ENST00000547006.1	25586	NA	TESC-AS1	TESC antisense RNA 1 (head to head)
chr12	117126635	117129073	2439	*	295	304	2439	1.16713	1.35012	-0.210129	Intron (ENST00000547006.1/101928244, intron 2 of 2)	12	117099481	117142091	42611	1	101928244	ENST00000547006.1	27154	NA	TESC-AS1	TESC antisense RNA 1 (head to head)
chr12	117520935	117522054	1120	*	182	190	1120	1.56806	1.83759	-0.228833	Intron (ENST00000425217.5/283455, intron 14 of 19)	12	117539472	117555229	15758	2	283455	ENST00000543793.1	33175	ENSG00000171435	KSR2	kinase suppressor of ras 2
chr12	117855140	117856212	1073	*	106	122	1073	0.953267	1.23161	-0.369589	Exon (ENST00000425217.5/283455, exon 3 of 20)	12	117453012	117968223	515212	2	283455	ENST00000425217.5	112011	ENSG00000171435	KSR2	kinase suppressor of ras 2
chr12	120137609	120138889	1281	*	135	117	1281	1.01693	0.989347	0.0396784	Promoter (<=1kb)	12	120138016	120138938	923	2	10985	ENST00000547263.1	49	ENSG00000089154	GCN1	GCN1 activator of EIF2AK4
chr12	120157499	120158433	935	*	89	86	935	0.918516	0.99632	-0.117304	Promoter (<=1kb)	12	120155348	120157114	1767	2	10985	ENST00000551920.1	-385	ENSG00000089154	GCN1	GCN1 activator of EIF2AK4
chr12	120250027	120251176	1150	*	177	181	1150	1.4852	1.70488	-0.199013	Promoter (<=1kb)	12	120210447	120250161	39715	2	5829	ENST00000458477.6	0	ENSG00000089159	PXN	paxillin
chr12	120251331	120252990	1660	*	231	154	1660	1.3428	1.0049	0.41819	Promoter (1-2kb)	12	120210447	120250161	39715	2	5829	ENST00000458477.6	-1170	ENSG00000089159	PXN	paxillin
chr12	120355851	120356512	662	*	73	69	662	1.06408	1.12902	-0.0854724	Intron (ENST00000257552.7/4440, intron 9 of 14)	12	120353323	120361508	8186	2	4440	ENST00000546622.1	4996	ENSG00000135097	MSI1	musashi RNA binding protein 1
chr12	120684688	120685502	815	*	92	70	815	1.08928	0.930363	0.227506	Promoter (1-2kb)	12	120687149	120701859	14711	1	9761	ENST00000228506.8	-1647	ENSG00000110917	MLEC	malectin
chr12	120740933	120741592	660	*	60	77	660	0.877235	1.26374	-0.526668	Exon (ENST00000542620.1/ENST00000542620.1, exon 2 of 3)	12	120725861	120739594	13734	1	35	ENST00000411593.2	15072	ENSG00000122971	ACADS	acyl-CoA dehydrogenase short chain
chr12	121141043	121142371	1329	*	128	111	1329	0.92938	0.904711	0.0388117	Intron (ENST00000537312.5/5027, intron 1 of 10)	12	121132971	121184802	51832	1	5027	ENST00000541716.5	8072	ENSG00000089041	P2RX7	purinergic receptor P2X 7
chr12	121211057	121212700	1644	*	155	107	1644	0.909784	0.705008	0.367885	Promoter (<=1kb)	12	121212866	121223043	10178	1	5025	ENST00000314442.7	-166	ENSG00000135124	P2RX4	purinergic receptor P2X 4
chr12	121240367	121241130	764	*	81	69	764	1.02306	0.97829	0.0645531	3' UTR	12	121222332	121228811	6480	1	5025	ENST00000397924.2	18035	ENSG00000135124	P2RX4	purinergic receptor P2X 4
chr12	121285115	121285829	715	*	81	54	715	1.09317	0.818088	0.41819	Intron (ENST00000652382.1/10645, intron 1 of 18)	12	121237691	121274531	36841	2	10645	ENST00000392474.6	-10584	ENSG00000110931	CAMKK2	calcium/calmodulin dependent protein kinase kinase 2
chr12	121424833	121426002	1170	*	147	100	1170	1.21238	0.925819	0.389044	Intron (ENST00000392464.3/80196, intron 6 of 6)	12	121419898	121424349	4452	1	80196	ENST00000554484.1	4935	ENSG00000170633	RNF34	ring finger protein 34
chr12	121597872	121599105	1234	*	152	114	1234	1.1886	1.0007	0.248265	Distal Intergenic	12	121429096	121581023	151928	2	84678	ENST00000377071.9	-16849	ENSG00000089094	KDM2B	lysine demethylase 2B
chr12	121632104	121632867	764	*	87	55	764	1.09884	0.779797	0.494811	Intron (ENST00000617316.2/84876, intron 2 of 2)	12	121626816	121641533	14718	1	84876	ENST00000611718.1	5288	ENSG00000276045	ORAI1	ORAI calcium release-activated calcium modulator 1
chr12	121661155	121662884	1730	*	191	125	1730	1.06536	0.782665	0.444872	Intron (ENST00000355329.7/283385, intron 1 of 5)	12	121651392	121669650	18259	2	283385	ENST00000392462.6	6766	ENSG00000139714	MORN3	MORN repeat containing 3
chr12	121688108	121690027	1920	*	185	167	1920	0.929778	0.942166	-0.0190953	Exon (ENST00000661592.1/ENST00000661592.1, exon 2 of 2)	12	121651392	121672631	21240	2	283385	ENST00000542364.1	-15477	ENSG00000139714	MORN3	MORN repeat containing 3
chr12	121810869	121812810	1942	*	237	167	1942	1.17763	0.931492	0.338266	Intron (ENST00000604567.5/23067, intron 6 of 16)	12	121804738	121830239	25502	1	23067	ENST00000619791.1	6131	ENSG00000139718	SETD1B	SET domain containing 1B, histone lysine methyltransferase
chr12	121899556	121900334	779	*	77	82	779	0.95381	1.14022	-0.257538	Promoter (1-2kb)	12	121902048	121916615	14568	1	5715	ENST00000544254.1	-1714	ENSG00000110801	PSMD9	proteasome 26S subunit, non-ATPase 9
chr12	122003124	122005337	2214	*	238	180	2214	1.03731	0.880657	0.236192	Promoter (1-2kb)	12	122001704	122003927	2224	1	144406	ENST00000545988.1	1420	ENSG00000158023	WDR66	WD repeat domain 66
chr12	122012404	122015275	2872	*	370	291	2872	1.24316	1.09754	0.179734	Intron (ENST00000538710.1/ENST00000538710.1, intron 1 of 1)	12	122019422	122062044	42623	1	605	ENST00000538010.5	-4147	ENSG00000110987	BCL7A	BAF chromatin remodeling complex subunit BCL7A
chr12	122020677	122021490	814	*	94	85	814	1.11433	1.13111	-0.0215746	Promoter (<=1kb)	12	122021886	122060905	39020	1	605	ENST00000261822.4	-396	ENSG00000110987	BCL7A	BAF chromatin remodeling complex subunit BCL7A
chr12	122029242	122031679	2438	*	259	195	2438	1.02512	0.866389	0.242705	Exon (ENST00000538010.5/605, exon 2 of 6)	12	122021978	122044371	22394	1	605	ENST00000432926.2	7264	ENSG00000110987	BCL7A	BAF chromatin remodeling complex subunit BCL7A
chr12	122040928	122041912	985	*	107	87	985	1.04823	0.956743	0.131751	Intron (ENST00000538010.5/605, intron 3 of 5)	12	122021978	122044371	22394	1	605	ENST00000432926.2	18950	ENSG00000110987	BCL7A	BAF chromatin remodeling complex subunit BCL7A
chr12	122107312	122107956	645	*	69	76	645	1.03228	1.27634	-0.306176	Intron (ENST00000319080.12/22877, intron 1 of 16)	12	122127880	122130901	3022	1	22877	ENST00000535430.5	-19924	ENSG00000175727	MLXIP	MLX interacting protein
chr12	122250867	122251531	665	*	74	52	665	1.07379	0.84702	0.342241	Promoter (<=1kb)	12	122242496	122251036	8541	2	65082	ENST00000536212.2	0	ENSG00000139719	VPS33A	VPS33A core subunit of CORVET and HOPS complexes
chr12	122681034	122682334	1301	*	152	110	1301	1.12739	0.915857	0.299795	Distal Intergenic	12	122701293	122703357	2065	2	338442	ENST00000328880.6	21023	ENSG00000182782	HCAR2	hydroxycarboxylic acid receptor 2
chr12	122951882	122953415	1534	*	149	126	1534	0.93728	0.889728	0.0751161	Promoter (<=1kb)	12	122946176	122953084	6909	2	23457	ENST00000541424.1	0	ENSG00000150967	ABCB9	ATP binding cassette subfamily B member 9
chr12	122979973	122981024	1052	*	105	74	1052	0.963124	0.761953	0.33802	Promoter (<=1kb)	12	122980060	122982909	2850	1	51329	ENST00000315580.9	0	ENSG00000182196	ARL6IP4	ADP ribosylation factor like GTPase 6 interacting protein 4
chr12	122981250	122985065	3816	*	389	331	3816	0.983671	0.939576	0.0661665	Promoter (<=1kb)	12	122929000	122981649	52650	2	23457	ENST00000542678.5	0	ENSG00000150967	ABCB9	ATP binding cassette subfamily B member 9
chr12	122996396	122998034	1639	*	189	120	1639	1.11273	0.793075	0.488579	Exon (ENST00000320201.8/57605, exon 10 of 25)	12	122997438	123006120	8683	2	57605	ENST00000436074.6	8086	ENSG00000090975	PITPNM2	phosphatidylinositol transfer protein membrane associated 2
chr12	123088555	123090600	2046	*	222	170	2046	1.04702	0.900027	0.218252	Exon (ENST00000624878.1/ENST00000624878.1, exon 1 of 1)	12	123082790	123084129	1340	1	100507091	ENST00000537292.1	5765	ENSG00000251497	PITPNM2-AS1	PITPNM2 antisense RNA 1
chr12	123106699	123107796	1098	*	187	162	1098	1.64342	1.59818	0.040272	Promoter (1-2kb)	12	123000304	123105499	105196	2	57605	ENST00000451868.2	-1200	ENSG00000090975	PITPNM2	phosphatidylinositol transfer protein membrane associated 2
chr12	123131745	123132801	1057	*	102	92	1057	0.93118	0.942812	-0.0179091	Intron (ENST00000542210.1/57605, intron 1 of 3)	12	123013996	123150015	136020	2	57605	ENST00000542210.1	17214	ENSG00000090975	PITPNM2	phosphatidylinositol transfer protein membrane associated 2
chr12	123258070	123258943	874	*	87	64	874	0.960542	0.793196	0.276171	Exon (ENST00000542427.6/ENST00000542427.6, exon 3 of 3)	12	123253390	123257571	4182	1	91574	ENST00000429587.2	4680	ENSG00000130921	C12orf65	chromosome 12 open reading frame 65
chr12	123298911	123300033	1123	*	122	91	1123	1.04831	0.877756	0.25617	Intron (ENST00000420886.6/55206, intron 29 of 30)	12	123261276	123272334	11059	2	8099	ENST00000544658.5	-26577	ENSG00000111328	CDK2AP1	cyclin dependent kinase 2 associated protein 1
chr12	123547799	123548731	933	*	98	70	933	1.01357	0.812697	0.318654	Distal Intergenic	12	123536409	123536534	126	1	100500909	ENST00000579798.1	11390	ENSG00000266655	MIR3908	microRNA 3908
[truncated: 3,634 more rows]

## Sheet: Spreadsheet 2
Table S5: Regions bound by GSE1 only in DMSO condition
[truncated: 2,660 more rows]

[truncated: 2 more sheets: Spreadsheet 3, Spreadsheet 4]
