# Supplementary material for: Pharmacological inhibition of LSD1 triggers myeloid differentiation by targeting GSE1 oncogenic functions in AML
Source: Oncogene. 2021 Dec 3;41(6):878–94. doi: 10.1038/s41388-021-02123-7 (PMC8830420; doi:10.1038/s41388-021-02123-7)
Supplement: Supplementary file 7 — Table S6 [file 41388_2021_2123_MOESM7_ESM.xlsx]

## Sheet: Spreadsheet 1
Table S6: Genes negative correlated with GSE1 expression levels in Tyner et al. dataset (FDR < 0.05)
Correlated Gene	Cytoband	Spearman's Correlation	p-Value	q-Value
CCT6B	17q12	-0.100244	0.0357597	0.0498447
PPP3CB	10q22.2	-0.100259	0.0357326	0.0498146
ZC3H3	8q24.3	-0.10032	0.0356196	0.0496647
LHFPL2	5q14.1	-0.100385	0.0355001	0.0495058
PRMT9	4q31.23	-0.100405	0.0354626	0.0494649
LCP2	5q35.1	-0.100444	0.0353902	0.0493715
CSF1R	5q32	-0.100456	0.0353694	0.0493463
PER3	1p36.23	-0.100485	0.0353161	0.0492758
RPL24P2	20p11.23	-0.100522	0.0352484	0.0491889
FCRL5	1q23.1	-0.100552	0.0351927	0.0491151
LRRC66	4q12	-0.100667	0.0349827	0.0488295
TTYH2	17q25.1	-0.100671	0.0349758	0.0488237
DDX43	6q13	-0.100758	0.0348188	0.0486121
SIRPG	20p13	-0.100829	0.0346901	0.0484437
FBXL14	12p13.33	-0.100832	0.0346838	0.0484386
HMGN2P6	14q12	-0.100908	0.0345474	0.0482667
DCP1A	3p21.1	-0.100955	0.0344632	0.0481604
ACSS3	12q21.31	-0.10098	0.034417	0.0481033
KANSL2	12q13.11	-0.101016	0.0343541	0.048019
FAM53C	5q31.2	-0.101026	0.0343362	0.0479977
RUNDC3B	7q21.12	-0.101063	0.0342687	0.0479108
ZNF778	16q24.3	-0.101076	0.0342452	0.0478816
FSD1	19p13.3	-0.101091	0.0342184	0.0478479
ARID5B	10q21.2	-0.101103	0.0341975	0.0478223
SPTLC1P1	10p11.22	-0.101319	0.0338135	0.0473001
DGKQ	4p16.3	-0.101355	0.03375	0.0472186
SEMA3C	7q21.11	-0.101404	0.0336651	0.0471034
ZMPSTE24	1p34.2	-0.101423	0.0336314	0.0470608
LARGE1	22q12.3	-0.101481	0.0335294	0.0469355
RNA28S5	22p12	-0.101499	0.0334976	0.0468945
NUP54	4q21.1	-0.101552	0.0334038	0.0467676
KCNG2	18q23	-0.101581	0.0333539	0.0467043
RNF168	3q29	-0.101608	0.033307	0.0466459
1 NPR	1q21.3	-0.101608	0.0333069	0.0466459
AFF3	2q11.2	-0.101626	0.0332759	0.0466095
CASC4P1	13q12.11	-0.101634	0.0332608	0.0465956
CPT1C	19q13.33	-0.101639	0.0332521	0.046587
INPP4A	2q11.2	-0.101717	0.0331165	0.0464079
PMF1	1q22	-0.10173	0.0330941	0.0463837
TTK	6q14.1	-0.101777	0.0330139	0.0462821
RBM15	1p13.3	-0.101781	0.0330063	0.046275
IER3IP1	18q21.1	-0.101815	0.0329481	0.046197
SHISA4	1q32.1	-0.10194	0.0327327	0.0459075
PPP2R5E	14q23.2	-0.102005	0.03262	0.045769
TPD52L1	6q22-q23	-0.102014	0.0326046	0.045751
PRTG	15q21.3	-0.102045	0.0325518	0.0456841
TMEM266	15q24.2	-0.10214	0.0323904	0.0454717
ARHGAP1	11p11.2	-0.102162	0.0323515	0.0454206
RBMS3	3p24.1	-0.102234	0.0322298	0.0452568
IGLV10-54	22q11.22	-0.102262	0.0321831	0.0451983
FAM172BP	3q12.3	-0.102269	0.0321708	0.0451845
IFIT3	10q23.31	-0.102298	0.0321216	0.0451189
SDE2	1q42.12	-0.10231	0.0321021	0.045095
TIMP2	17q25.3	-0.102334	0.0320607	0.0450404
ASMT	Xp22.3 and Yp11.3	-0.102373	0.0319945	0.0449509
IFI35	17q21.31	-0.102471	0.0318301	0.0447338
VMP1	17q23.1	-0.102485	0.031806	0.0447035
GABRA4	4p12	-0.102504	0.0317744	0.0446626
C1QTNF12	1p36.33	-0.102555	0.0316886	0.0445524
ADCK5	8q24.3	-0.102567	0.0316686	0.0445277
ARAF	Xp11.3	-0.102609	0.031599	0.0444334
HTR3A	11q23.2	-0.102681	0.0314787	0.0442677
ADAT3	19p13.3	-0.102719	0.0314161	0.0441865
NDRG1	8q24.22	-0.102881	0.031149	0.0438313
RASGEF1A	10q11.21	-0.102945	0.0310435	0.043693
ARRDC4	15q26.2	-0.103018	0.0309229	0.0435336
PRPF3	1q21.2	-0.103034	0.0308973	0.0435009
DEFA4	8p23.1	-0.103038	0.0308905	0.0434947
ASF1B	19p13.12	-0.103054	0.0308649	0.043462
AK5	1p31.1	-0.10306	0.0308553	0.0434554
LINC00528	22q11.21	-0.103221	0.0305923	0.0430916
HSP90B1	12q23.3	-0.103313	0.0304432	0.0428951
DLG3	Xq13.1	-0.103317	0.030437	0.0428897
MRPL33	2p23.2	-0.103321	0.0304306	0.0428841
TMEM144	4q32.1	-0.103344	0.0303933	0.0428382
SH3BP1	22q13.1	-0.103352	0.0303802	0.0428231
NRSN2	20p13	-0.103394	0.0303136	0.0427426
CDC42BPA	1q42.13	-0.103454	0.0302172	0.0426133
TRAV8-6	14q11.2	-0.103483	0.0301703	0.0425537
ADSS1	14q32.33	-0.103501	0.0301413	0.0425162
EZH1	17q21.2	-0.103542	0.0300752	0.0424263
MARCHF3	5q23.2	-0.103552	0.0300597	0.0424078
NCS1	9q34.11	-0.103605	0.0299747	0.0422945
KIAA2013	1p36.22	-0.103629	0.0299363	0.0422436
LINC00299	2p25.1	-0.103632	0.0299323	0.0422413
AMY2B	1p21.1	-0.10368	0.0298563	0.0421438
CDCA4	14q32.33	-0.103765	0.0297203	0.0419617
SPEG	2q35	-0.103808	0.0296523	0.0418756
NMD3P1	7q11.21	-0.103834	0.0296121	0.0418222
STK24-AS1	13q32.2	-0.103933	0.0294558	0.0416177
CFL2	14q13.1	-0.103945	0.0294376	0.0415952
FAM171B	2q32.1	-0.103977	0.0293868	0.0415299
PANX2	22q13.33	-0.104072	0.0292376	0.0413289
GGH	8q12.3	-0.104251	0.0289598	0.0409458
CD180	5q12.3	-0.104308	0.0288728	0.0408291
KIF2C	1p34.1	-0.104322	0.0288504	0.0408007
USF2	19q13.12	-0.104402	0.0287276	0.0406462
CENPBD1P1	19q13.43	-0.104415	0.0287075	0.040624
HIPK1	1p13.2	-0.104517	0.0285517	0.0404195
LAIR2	19q13.42	-0.104561	0.0284845	0.0403307
HNRNPH2	Xq22.1	-0.104664	0.0283263	0.0401193
MRTFA	22q13.1-q13.2	-0.10477	0.028167	0.0399094
LTBR	12p13.31	-0.104868	0.0280187	0.0397179
NCAPH2	22q13.33	-0.10492	0.0279407	0.0396105
IGHA1	14q32.33	-0.104937	0.027915	0.0395771
USP7	16p13.2	-0.104986	0.0278418	0.0394821
MAFG	17q25.3	-0.105018	0.0277932	0.03942
NGDN	14q11.2	-0.105045	0.0277528	0.0393689
EIF4BP8	3q21.1	-0.105087	0.0276912	0.0392846
NIPSNAP2	7p11.2	-0.105176	0.0275579	0.0391046
TRBJ2-6	7q34	-0.105241	0.0274617	0.0389744
MRPS6	21q22.11	-0.105244	0.0274572	0.038971
ZHX1-C8ORF76	8q24.13	-0.10526	0.0274337	0.0389468
PEG3	19q13.43	-0.105267	0.0274235	0.0389355
APOBEC3H	22q13.1	-0.105285	0.0273974	0.0389014
HNRNPA1P52	19q13.2	-0.105337	0.0273207	0.0387987
CSPG4	15q24.2	-0.105355	0.0272936	0.0387662
XIRP1	3p22.2	-0.105423	0.027195	0.0386354
RGPD1	2p11.2	-0.105531	0.0270365	0.0384284
ALDOA	16p11.2	-0.105643	0.026873	0.038208
STIL	1p33	-0.105658	0.0268514	0.0381803
FASTKD3	5p15.31	-0.105667	0.0268389	0.0381675
COIL	17q22	-0.105695	0.0267979	0.0381162
ODF3L1	15q24.2	-0.105719	0.0267638	0.0380737
GTSE1	22q13.31	-0.10574	0.0267335	0.0380367
IFITM2	11p15.5	-0.105789	0.0266614	0.0379431
SCARNA6	2q37.1	-0.105869	0.0265475	0.03779
UVSSA	4p16.3	-0.105927	0.0264635	0.0376793
N4BP3	5q35.3	-0.105936	0.0264503	0.0376634
LINC00926	15q21.3	-0.105951	0.0264301	0.0376406
CETP	16q13	-0.105962	0.0264141	0.0376208
PLEKHA3P1	19q13.2	-0.106057	0.0262777	0.0374354
SULT1A2	16p11.2	-0.106119	0.0261898	0.037325
ZNF354A	5q35.3	-0.1062	0.0260752	0.0371705
FAM3C	7q31.31	-0.106229	0.0260336	0.0371141
IFI6	1p35.3	-0.106302	0.0259313	0.036974
OLFML2A	9q33.3	-0.106424	0.0257602	0.0367476
ATP5MGP3	4p15.2	-0.106499	0.0256548	0.036606
IGHV2-5	14q32.33	-0.106527	0.0256163	0.0365538
PHKG2	16p11.2	-0.106548	0.0255867	0.0365174
EFCAB10	7q22.3	-0.106626	0.0254784	0.0363686
PRDM4	12q23.3	-0.106716	0.0253536	0.036199
SNORD109A	15q11.2	-0.106719	0.0253497	0.0361964
INO80	15q15.1	-0.106753	0.0253036	0.0361419
AURKB	17p13.1	-0.106798	0.0252416	0.0360649
IGHJ3P	14q32.33	-0.10683	0.0251971	0.0360041
MYEOV	11q13.3	-0.106844	0.0251775	0.0359789
PIGHP1	15q22.2	-0.106845	0.025177	0.0359789
TNFSF13	17p13.1	-0.106865	0.0251492	0.0359443
MTATP8P2	2p11.2	-0.106884	0.0251227	0.035912
OS9	12q13.3-q14.1	-0.106925	0.025067	0.0358381
FAM83H	8q24.3	-0.106956	0.0250244	0.0357885
PSCA	8q24.3	-0.107015	0.024945	0.035692
E2F8	11p15.1	-0.107045	0.0249039	0.0356389
ULK1	12q24.33	-0.107099	0.0248299	0.0355414
IGHV3-65	14q32.33	-0.107147	0.0247655	0.0354577
TVP23C	17p12	-0.107162	0.0247453	0.0354316
HEATR3	16q12.1	-0.107207	0.0246837	0.0353461
HMGN2P4	5q13.3	-0.107247	0.0246303	0.0352754
RFC1	4p14	-0.107253	0.0246228	0.0352673
IQCA1	2q37.2-q37.3	-0.10727	0.0245993	0.0352365
SCML4	6q21	-0.107294	0.0245673	0.0351935
GCC1	7q32.1	-0.107362	0.0244764	0.0350688
PHF8	Xp11.22	-0.10743	0.0243853	0.0349411
IGLV5-45	22q11.22	-0.107511	0.0242773	0.0347946
ENPP1	6q23.2	-0.107589	0.0241732	0.0346538
H1-0	22q13.1	-0.107616	0.0241374	0.0346052
RNF217	6q22.31	-0.107653	0.0240883	0.0345375
LASP1	17q12	-0.107719	0.0240016	0.0344187
SERGEF	11p15.1	-0.107742	0.0239716	0.0343811
SPOCK1	5q31.2	-0.107762	0.0239455	0.0343546
ANO9	11p15.5	-0.107813	0.0238786	0.0342613
ATP5MGP4	4q31.23	-0.107852	0.0238268	0.0341925
ADGRL4	1p31.1	-0.107869	0.0238055	0.0341684
BPGM	7q33	-0.108152	0.0234376	0.0336554
TRBV7-3	7q34	-0.108154	0.0234348	0.0336554
TRPC6	11q22.1	-0.10817	0.0234149	0.0336308
ANP32BP1	15q24.2	-0.108175	0.0234076	0.033623
TLE6	19p13.3	-0.10819	0.0233879	0.0335974
LRP8	1p32.3	-0.108231	0.0233355	0.0335275
LINC00278	Yp11.31	-0.108259	0.0233004	0.0334798
STAB2	12q23.3	-0.108367	0.0231622	0.0332891
NLRP2	19q13.42	-0.108407	0.0231101	0.0332221
PPP1R17	7p14.3	-0.108429	0.0230829	0.0331857
GATA6	18q11.2	-0.10844	0.0230689	0.0331682
CLEC4C	12p13.31	-0.10854	0.0229422	0.0329887
LGALS8	1q43	-0.108545	0.0229357	0.032982
PGBD3	10q11	-0.108604	0.0228613	0.0328854
ANKHD1-EIF4EBP3	5q31.3	-0.108605	0.0228593	0.0328852
MEG3	14q32.2	-0.108627	0.0228323	0.0328543
IPP	1p34.1	-0.108675	0.0227707	0.0327735
FBRS	16p11.2	-0.108724	0.0227099	0.0327015
TXNDC12	1p32.3	-0.108753	0.0226728	0.0326534
UBE2L4	19p13.2	-0.108776	0.0226439	0.0326144
GEN1	2p24.2	-0.108808	0.0226047	0.0325631
MAST2	1p34.1	-0.108838	0.0225672	0.0325116
BMERB1	16p13.11	-0.108873	0.0225234	0.0324513
TGM2	20q11.23	-0.108885	0.0225083	0.032432
IGKV1-8	2p11.2	-0.108937	0.0224442	0.0323449
MUC16	19p13.2	-0.108949	0.0224286	0.0323249
OTUD7B	1q21.2	-0.10899	0.0223779	0.0322545
RNF169	11q13.4	-0.109013	0.0223498	0.0322165
RALGAPA1	14q13.2	-0.109083	0.0222625	0.0320958
GALNTL6	4q34.1	-0.109088	0.0222564	0.0320896
SPRED2	2p14	-0.10914	0.0221929	0.0320032
NAT1	8p22	-0.1092	0.0221196	0.0319051
SPC24	19p13.2	-0.109208	0.0221093	0.0318954
PINLYP	19q13.31	-0.109253	0.0220542	0.031821
BNC2	9p22.3-p22.2	-0.109284	0.0220165	0.0317691
TRIP4	15q22.31	-0.109339	0.021949	0.0316793
UBA52P6	9p21.3	-0.109354	0.0219312	0.0316562
SLC27A1	19p13.11	-0.109363	0.0219203	0.0316429
VASN	16p13.3	-0.109376	0.0219037	0.0316215
TRAM1	8q13.3	-0.109393	0.0218833	0.0315971
GPD1L	3p22.3	-0.109397	0.0218782	0.0315923
COL5A3	19p13.2	-0.109503	0.0217502	0.0314201
TBC1D14	4p16.1	-0.109507	0.0217455	0.0314159
MFSD14B	9q22.32	-0.109514	0.0217361	0.0314048
ELANE	19p13.3	-0.109553	0.0216901	0.0313433
LRCH2	Xq23	-0.109555	0.0216868	0.031341
RPA4	Xq21.33	-0.10956	0.0216816	0.0313361
PLEKHD1	14q24.1	-0.109606	0.0216257	0.0312603
FOXM1	12p13.33	-0.109654	0.0215684	0.031185
NAALADL1	11q13.1	-0.109685	0.0215308	0.0311406
CLDN7	17p13.1	-0.109688	0.0215274	0.0311381
IGHV4-31	14q32.33	-0.109791	0.0214045	0.0309703
INSC	11p15.2	-0.109832	0.021356	0.030905
ELOVL4	6q14.1	-0.10989	0.0212866	0.0308104
RNF111	15q22.1-q22.2	-0.110039	0.0211107	0.0305722
RPH3AL	17p13.3	-0.110056	0.0210905	0.0305478
KIF23	15q23	-0.110063	0.0210823	0.0305385
CEMIP	15q25.1	-0.110072	0.0210718	0.0305257
CACNA2D4	12p13.33	-0.110077	0.0210658	0.0305219
CEP170B	14q32.33	-0.110157	0.020972	0.0303933
RNU6-32P	4p14	-0.110199	0.0209227	0.0303243
ZFP69	1p34.2	-0.110209	0.0209113	0.0303127
EOGT	3p14.1	-0.110209	0.0209111	0.0303127
GRIN2D	19q13.33	-0.110277	0.0208317	0.0302045
METTL4	18p11.32	-0.110294	0.0208122	0.0301787
CXCL6	4q13.3	-0.110325	0.0207759	0.0301309
CACFD1	9q34.2	-0.110403	0.0206858	0.0300026
AMZ1	7p22.3	-0.110481	0.0205951	0.0298735
ATP1A4	1q23.2	-0.110513	0.0205578	0.0298217
ATL3	11q13.1	-0.110522	0.0205484	0.0298106
FHL1	Xq26.3	-0.110526	0.0205428	0.0298049
GZMH	14q12	-0.110528	0.0205405	0.029804
TFCP2L1	2q14.2	-0.110542	0.020525	0.0297838
EPB41L4A	5q22.1-q22.2	-0.110546	0.0205202	0.0297793
CCR3	3p21.31	-0.110548	0.0205177	0.029778
EAPP	14q13.1	-0.110598	0.0204611	0.0297007
ALG5	13q13.3	-0.110635	0.0204185	0.0296411
PRKCB	16p12.2-p12.1	-0.110793	0.0202382	0.0293913
PWAR6	15q11.2	-0.110806	0.0202232	0.0293742
IGLV7-46	22q11.22	-0.110839	0.0201856	0.029322
AGPAT2	9q34.3	-0.110975	0.0200319	0.0291081
TRIM21	11p15.4	-0.110985	0.0200215	0.0290953
GNMT	6p21.1	-0.111012	0.0199907	0.0290553
MYBL2	20q13.12	-0.111103	0.0198881	0.0289201
ARL5C	17q12	-0.111163	0.0198216	0.0288327
PAX5	9p13.2	-0.111219	0.0197595	0.0287471
RP9P	7p14.3	-0.111303	0.0196656	0.0286151
GRIN3A	9q31.1	-0.111512	0.0194355	0.0282985
C3ORF35	3p22.2	-0.111531	0.0194144	0.0282723
MIGA1	1p31.1	-0.111565	0.0193778	0.0282214
CRLS1	20p12.3	-0.111575	0.0193669	0.0282077
FOXP3	Xp11.23	-0.111642	0.0192931	0.0281048
CSNK1A1L	13q13.3	-0.111663	0.0192703	0.0280762
COG3	13q14.13	-0.111726	0.0192019	0.0279855
ZNF513	2p23.3	-0.111793	0.01913	0.0278897
IGLV2-18	22q11.22	-0.111804	0.0191181	0.0278746
NHSL2	Xq13.1	-0.111807	0.0191145	0.0278716
NEK7	1q31.3	-0.111884	0.0190311	0.0277523
IGBP1P1	14q13.2	-0.111887	0.0190279	0.0277498
IGHV3-23	14q32.33	-0.111911	0.0190026	0.0277175
BCAS1	20q13.2	-0.111917	0.0189957	0.0277097
TNIP1	5q33.1	-0.111994	0.0189135	0.0275964
SEPTIN7	7p14.2	-0.112025	0.0188799	0.0275518
DDR2	1q23.3	-0.112091	0.0188103	0.0274569
PTPRN2	7q36.3	-0.112125	0.0187738	0.0274058
ROBO1	3p12.3	-0.11213	0.018768	0.0274019
EVI5L	19p13.2	-0.112166	0.01873	0.0273486
CASS4	20q13.31	-0.112174	0.018721	0.0273377
LPAR1	9q31.3	-0.112205	0.0186889	0.0272974
ZNF746	7q36.1	-0.112208	0.0186858	0.0272951
RN7SKP127	16p11.2	-0.112275	0.0186143	0.0272017
COL4A3	2q36.3	-0.112283	0.0186066	0.0271927
HYAL2	3p21.31	-0.112365	0.0185193	0.0270694
MTRNR2L12	3q11.2	-0.112375	0.0185094	0.0270572
PNRC1	6q15	-0.112431	0.01845	0.0269726
GSG1L	16p12.1	-0.112433	0.0184486	0.0269726
ATP6V1H	8q11.23	-0.112557	0.0183187	0.0267937
HAVCR1	5q33.3	-0.112634	0.0182391	0.0266794
KCTD18	2q33.1	-0.112653	0.0182193	0.0266548
ZFY-AS1	Yp11.2	-0.112656	0.0182166	0.0266529
EGR4	2p13.2	-0.112741	0.0181277	0.0265315
TRAV8-2	14q11.2	-0.112783	0.0180846	0.0264749
ARG2	14q24.1	-0.112811	0.0180563	0.0264356
C19ORF84	19q13.41	-0.112846	0.0180201	0.0263848
SMTN	22q12.2	-0.112882	0.0179829	0.0263366
RAB6A	11q13.4	-0.112919	0.0179455	0.026284
PANK4	1p36.32	-0.112925	0.017939	0.0262766
STAT3	17q21.2	-0.112928	0.0179359	0.0262742
AMMECR1	Xq23	-0.11301	0.017852	0.0261577
CAPN6	Xq23	-0.113091	0.0177699	0.0260416
PAK3	Xq23	-0.113254	0.0176058	0.0258221
TUSC1	9p21.2	-0.113373	0.017486	0.0256506
FAM217B	20q13.33	-0.113447	0.0174127	0.0255472
THAP12P2	3p12.1	-0.11347	0.0173895	0.0255153
EPC2	2q23.1	-0.113554	0.0173056	0.0253979
RNU6-757P	5q31.1	-0.113557	0.0173035	0.0253974
IGHA2	14q32.33	-0.113652	0.0172093	0.0252632
UBE2L2	12p12.2	-0.113655	0.0172059	0.0252603
NXPH4	12q13.3	-0.113719	0.0171434	0.0251706
SHC2	19p13.3	-0.113783	0.0170807	0.0250826
IGHG1	14q32.33	-0.113861	0.0170046	0.024975
MELK	9p13.2	-0.11393	0.0169365	0.024877
ADGRE5	19p13.12	-0.113933	0.0169338	0.0248749
NPHP3-AS1	3q22.1	-0.113948	0.0169199	0.0248566
LATS2	13q12.11	-0.113963	0.0169045	0.024836
OAS1	12q24.13	-0.114134	0.0167397	0.0246039
IGLV7-43	22q11.22	-0.114151	0.0167228	0.0245811
LCN8	9q34.3	-0.114162	0.0167124	0.0245677
DEPDC1	1p31.3	-0.114182	0.0166938	0.0245424
ATP5F1EP2	13q12.2	-0.114221	0.0166564	0.0244914
RPL36AP21	5p15.1	-0.114245	0.0166329	0.0244609
ECHDC2	1p32.3	-0.114393	0.0164924	0.0242581
NDUFA5	7q31.32	-0.114427	0.0164592	0.0242114
ACOXL	2q13	-0.114437	0.0164505	0.0242006
IGKV1D-8	2p11.2	-0.114457	0.0164312	0.0241761
GMNN	6p22.3	-0.114568	0.0163262	0.0240274
RPS6KB1	17q23.1	-0.114592	0.0163035	0.0240019
RNASEH1P2	17p11.2	-0.114606	0.0162906	0.0239848
COQ2	4q21.23	-0.114648	0.0162518	0.0239335
GLULP4	9p13.3	-0.114713	0.0161904	0.0238509
RPL21P39	3q24	-0.114716	0.0161877	0.023849
ITFG1	16q12.1	-0.114718	0.0161859	0.0238482
XXYLT1	3q29	-0.114779	0.0161289	0.0237682
LTB	6p21.33	-0.114847	0.0160652	0.0236781
POTEKP	2q21.1	-0.114969	0.0159527	0.0235258
CDCA8	1p34.3	-0.114978	0.0159447	0.0235159
SLC25A30	13q14.13	-0.114989	0.0159342	0.0235024
TTN-AS1	2q31.2	-0.115012	0.015913	0.0234749
ACOT8	20q13.12	-0.115057	0.0158718	0.02342
DGKG	3q27.2-q27.3	-0.115058	0.0158706	0.02342
TMEM208	16q22.1	-0.115222	0.0157206	0.0232083
AP1M1	19p13.11	-0.115248	0.0156975	0.023176
ZNF205	16p13.3	-0.115271	0.0156764	0.0231487
EFHD1	2q37.1	-0.115315	0.015636	0.0230946
FOS	14q24.3	-0.115321	0.0156309	0.023089
IGLC3	22q11.22	-0.115339	0.0156142	0.0230681
IGKV5-2	2p11.2	-0.115465	0.0155003	0.0229036
ATP1A1	1p13.1	-0.11553	0.0154419	0.022823
ZC3H15	2q32.1	-0.115607	0.0153736	0.0227276
IGHV3OR16-9	16p11.2	-0.115635	0.0153486	0.0226925
CEACAMP3	19q13.2	-0.115665	0.0153214	0.0226541
JCHAIN	4q13.3	-0.115669	0.0153181	0.0226511
BAG1	9p13.3	-0.115676	0.0153119	0.0226438
GLB1L	2q35	-0.115715	0.0152768	0.0225956
LGI4	19q13.12	-0.115794	0.0152076	0.0224987
PPCDC	15q24.2	-0.115797	0.0152043	0.0224957
RNF180	5q12.3	-0.115836	0.0151698	0.0224465
LARP7	4q25	-0.115929	0.0150884	0.0223335
TMEM41A	3q27.2	-0.115948	0.0150712	0.0223116
TLCD4	1p21.3	-0.115965	0.0150563	0.0222951
BMX	Xp22.2	-0.116078	0.0149574	0.022154
IGHV3-9	14q32.33	-0.116163	0.0148838	0.0220505
IFNAR1	21q22.11	-0.116215	0.014839	0.0219895
CXCR6	3p21.31	-0.116251	0.0148078	0.0219487
CCDC167	6p21.2	-0.116342	0.0147287	0.0218351
IZUMO4	19p13.3	-0.116367	0.0147079	0.0218097
CLEC4F	2p13.3	-0.116484	0.014607	0.0216635
HES4	1p36.33	-0.116501	0.0145928	0.0216443
ESCO1	18q11.2	-0.116552	0.0145495	0.0215854
HEY1	8q21.13	-0.116672	0.0144475	0.0214428
DTNB	2p23.3	-0.116689	0.0144334	0.0214255
SNORA2B	12q13.11	-0.116717	0.0144092	0.0213918
NSG1	4p16.3	-0.116747	0.0143844	0.0213615
UBE2V1P1	20p13	-0.116789	0.0143488	0.0213105
UBE2C	20q13.12	-0.116868	0.0142825	0.0212137
MAP3K20	2q31.1	-0.116902	0.0142543	0.0211752
ACTR3P2	Xq13.1	-0.116921	0.0142382	0.0211532
FNIP1	5q31.1	-0.11693	0.0142311	0.0211461
EIF4A1P7	13q12.3	-0.117101	0.0140887	0.0209397
ETS1	11q24.3	-0.117193	0.014013	0.0208306
ABCA13	7p12.3	-0.117221	0.0139895	0.0207973
ANK2	4q25-q26	-0.117332	0.013899	0.0206645
SEMA4D	9q22.2	-0.117353	0.0138819	0.0206441
PRTN3	19p13.3	-0.117379	0.0138604	0.020614
EFCC1	3q21.3	-0.117515	0.0137499	0.0204581
CRLF3	17q11.2	-0.117573	0.0137026	0.0203894
PSMC1P9	12p12.3	-0.117633	0.0136549	0.02032
IGKV2-28	2p11.2	-0.117724	0.0135816	0.020216
TMIE	3p21.31	-0.117758	0.0135538	0.020178
FAM110C	2p25.3	-0.117801	0.0135196	0.0201304
CLK4	5q35.3	-0.117826	0.0135001	0.0201046
ZNF462	9q31.2	-0.117889	0.0134499	0.0200315
SPAG17	1p12	-0.117914	0.0134302	0.0200061
MYO6	6q14.1	-0.118017	0.0133486	0.0198888
POLD3	11q13.4	-0.118021	0.013345	0.0198851
RPP21	6p22.1	-0.11808	0.0132991	0.0198217
GNL1	6p21.33	-0.118128	0.0132611	0.0197683
IGKV1D-27	2p11.2	-0.118232	0.0131796	0.019655
SENCR	11q24.3	-0.118233	0.0131793	0.019655
PALS2	7p15.3	-0.118284	0.0131397	0.0195986
ARL4D	17q21.31	-0.118313	0.0131169	0.0195678
TP53INP1	8q22.1	-0.118326	0.0131069	0.0195546
CCNA2	4q27	-0.118332	0.013102	0.0195506
APTR	7q11.23	-0.118336	0.0130987	0.0195472
BZW1P2	3q13.31	-0.118338	0.0130971	0.0195464
AKT3-IT1	1q44	-0.118356	0.0130834	0.0195276
RPA3	7p21.3	-0.118366	0.0130757	0.0195177
ABT1	6p22.2	-0.11838	0.0130648	0.0195031
NEFL	8p21.2	-0.118382	0.0130633	0.0195025
IGKV1OR10-1	10q11.21	-0.118494	0.0129772	0.0193787
3 LSM	3p25.1	-0.118515	0.0129609	0.0193576
PCBP2	12q13.13	-0.118585	0.0129072	0.0192805
VSIG1	Xq22.3	-0.118666	0.0128452	0.0191912
HPN	19q13.11	-0.118689	0.0128274	0.0191677
CAMSAP1	9q34.3	-0.118795	0.0127472	0.0190542
SCARNA5	2q37.1	-0.118823	0.0127258	0.0190239
TWIST2	2q37.3	-0.118828	0.012722	0.0190198
TGFBR3L	19p13.2	-0.11889	0.0126751	0.0189527
MST1P2	1p36.13	-0.118911	0.012659	0.0189318
TNFRSF17	16p13.13	-0.118942	0.0126359	0.0188988
WASH3P	15q26.3	-0.119032	0.0125685	0.0187999
SLK	10q24.33-q25.1	-0.119065	0.0125442	0.018768
CDK17	12q23.1	-0.119065	0.012544	0.018768
SELENOWP1	1p35.2	-0.119073	0.0125378	0.018763
SLC19A1	21q22.3	-0.119108	0.0125117	0.0187271
NACAP8	12q22	-0.119124	0.0125002	0.0187129
UCHL3	13q22.2	-0.119127	0.0124977	0.0187108
KIF26B	1q44	-0.119154	0.0124776	0.0186822
FCHO1	19p13.11	-0.119168	0.0124674	0.0186684
TMEM256-PLSCR3	17p13.1	-0.1192	0.0124431	0.0186352
SARNP	12q13.2	-0.119272	0.0123903	0.0185608
ZNF204P	6p22.1	-0.1193	0.0123692	0.0185337
HERPUD2	7p14.2	-0.119352	0.0123311	0.0184798
CREBL2	12p13.1	-0.11938	0.0123104	0.0184518
ACOX1	17q25.1	-0.119389	0.0123037	0.0184433
LLGL2	17q25.1	-0.119437	0.012269	0.0183943
KCNJ11	11p15.1	-0.11951	0.0122151	0.018318
EPC1	10p11.22	-0.119522	0.0122069	0.0183074
FAM104A	17q25.1	-0.119527	0.0122029	0.0183028
BTN2A1	6p22.2	-0.119557	0.0121809	0.0182714
C12ORF42	12q23.2	-0.11971	0.0120705	0.0181117
DZIP1L	3q22.3	-0.119725	0.0120593	0.0180968
GPR156	3q13.33	-0.119765	0.0120303	0.0180574
DACH1	13q21.33	-0.119777	0.0120219	0.0180464
ELOVL5	6p12.1	-0.119782	0.0120184	0.0180427
LAX1	1q32.1	-0.119842	0.0119755	0.0179811
FBXO31	16q24.2	-0.119924	0.0119168	0.0179028
SLC25A40	7q21.12	-0.12002	0.0118481	0.0178093
RND3	2q23.3	-0.120023	0.0118459	0.0178073
TPPP3	16q22.1	-0.120052	0.0118254	0.017781
ZNF211	19q13.4	-0.120105	0.0117883	0.0177297
CARD17	11q22.3	-0.120185	0.0117316	0.0176503
FAM72C	1q21.1	-0.120187	0.0117304	0.0176503
ADAM32	8p11.22	-0.120196	0.0117236	0.0176442
MARK4	19q13.32	-0.120317	0.0116387	0.0175221
TOR1B	9q34.11	-0.120325	0.0116335	0.0175159
IGHG2	14q32.33	-0.120419	0.0115677	0.0174222
RARS2	6q15	-0.120482	0.0115241	0.0173656
MBOAT2	2p25.1	-0.120488	0.01152	0.0173608
BRD7P5	13q32.1	-0.120513	0.0115028	0.0173364
PEF1	1p35.2	-0.120527	0.0114933	0.0173235
ZNF90	19p12	-0.120643	0.0114129	0.0172082
MKI67	10q26.2	-0.120659	0.0114023	0.0171936
GRAP2	22q13.1	-0.120661	0.0114008	0.0171928
CD44-AS1	11p13	-0.120677	0.0113896	0.0171774
EIF1B	3p22.1	-0.120677	0.0113895	0.0171774
SCARA5	8p21.1	-0.120755	0.0113363	0.0170997
SLC16A11	17p13.1	-0.120766	0.0113288	0.0170899
NF2	22q12.2	-0.12083	0.0112852	0.0170285
AJAP1	1p36.32	-0.120942	0.0112093	0.0169209
FAM225A	9q32	-0.120965	0.0111934	0.0168984
MAP3K13	3q27.2	-0.121018	0.0111578	0.0168461
NAP1L2	Xq13.2	-0.121029	0.0111505	0.0168364
FZR1	19p13.3	-0.121127	0.0110847	0.0167385
OLIG1	21q22.11	-0.12115	0.0110696	0.0167171
LYPLA1	8q11.23	-0.12117	0.0110563	0.0166983
THRB	3p24.2	-0.121187	0.0110445	0.016682
GRK1	13q34	-0.121195	0.0110395	0.0166757
LINC00565	13q34	-0.121253	0.0110007	0.0166186
CCNT1	12q13.11-q13.12	-0.121324	0.0109538	0.0165495
USP9X	Xp11.4	-0.121325	0.010953	0.0165495
SBDSP1	7q11.23	-0.121427	0.0108853	0.0164525
CENPL	1q25.1	-0.121445	0.0108734	0.016436
AQR	15q14	-0.121462	0.0108625	0.0164222
ZHX3	20q12	-0.121495	0.010841	0.0163938
FAM184A	6q22.31	-0.121505	0.0108343	0.016385
TIAM2	6q25.2-q25.3	-0.121562	0.0107967	0.0163295
FBXL16	16p13.3	-0.121578	0.0107861	0.0163163
CHORDC1	11q14.3	-0.121606	0.0107678	0.0162914
MCPH1	8p23.1	-0.12162	0.0107588	0.0162791
XKR6	8p23.1	-0.121623	0.0107568	0.0162788
KIAA0825	5q15	-0.121795	0.0106454	0.0161157
SEMA3F	3p21.31	-0.121883	0.0105887	0.0160324
ZNF622	5p15.1	-0.121929	0.0105593	0.015992
TLK1P1	9q33.2	-0.121992	0.0105191	0.0159324
RABAC1	19q13.2	-0.122073	0.0104673	0.015858
MEIS3P2	17p11.2	-0.122112	0.0104423	0.0158242
TNFRSF11A	18q21.33	-0.122205	0.0103832	0.0157385
ZNF831	20q13.32	-0.122264	0.0103462	0.0156863
IGHV1-24	14q32.33	-0.122319	0.0103114	0.0156375
CD44	11p13	-0.122325	0.0103081	0.0156339
CD52	1p36.11	-0.122325	0.0103076	0.0156339
GCSAML-AS1	1q44	-0.122372	0.0102785	0.0155929
RSRC2	12q24.31	-0.12238	0.0102736	0.0155868
TSPYL5	8q22.1	-0.122413	0.0102527	0.0155563
ADGRL1	19p13.12	-0.122423	0.0102466	0.0155485
KIR2DL3	19q13.42	-0.122441	0.0102356	0.0155346
ACSL6	5q31.1	-0.12246	0.0102231	0.0155181
AFAP1-AS1	4p16.1	-0.12248	0.0102108	0.0155007
ABAT	16p13.2	-0.122537	0.0101753	0.0154481
VPS11	11q23.3	-0.122638	0.010113	0.0153561
RUNX3	1p36.11	-0.122664	0.0100973	0.0153334
IL2RA	10p15.1	-0.122672	0.0100921	0.0153269
PDIA3P2	15q15.3	-0.122683	0.0100851	0.0153176
MTMR1	Xq28	-0.122684	0.0100848	0.0153176
C15ORF62	15q15.1	-0.122686	0.0100836	0.0153176
MCM9	6q22.31	-0.122753	0.010042	0.0152598
MTPAP	10p11.23	-0.122777	0.0100273	0.0152387
SPOCD1	1p35.2	-0.122792	0.0100185	0.0152266
IGHV1-8	14q32.33	-0.122832	0.00999393	0.0151932
BRD9	5p15.33	-0.122836	0.00999131	0.0151905
TCEA1	8q11.23	-0.122853	0.00998109	0.0151762
CLUHP3	16p11.2	-0.122856	0.009979	0.0151743
RNF10	12q24.31	-0.122931	0.00993378	0.0151087
ESPL1	12q13.13	-0.122945	0.00992503	0.0150984
PCNX2	1q42.2	-0.122961	0.0099154	0.0150852
CMIP	16q23.2-q23.3	-0.123078	0.00984436	0.0149822
IGHV3-66	14q32.33	-0.123092	0.00983651	0.0149715
ANKRD36BP2	2p11.2	-0.123131	0.0098126	0.0149364
FIGN	2q24.3	-0.123145	0.00980432	0.0149251
NGFR	17q21.33	-0.123151	0.00980055	0.0149206
MED9	17p11.2	-0.123153	0.00979957	0.0149203
RGS1	1q31.2	-0.123153	0.00979927	0.0149203
MTND4P14	9p24.1	-0.123167	0.00979138	0.0149104
SAPCD2	9q34.3	-0.1232	0.00977141	0.0148825
PATL2	15q21.1	-0.123217	0.00976114	0.0148694
ZNF674-AS1	Xp11.3	-0.12329	0.0097178	0.0148046
COPS4	4q21.22	-0.123318	0.00970077	0.0147811
TRBV3-1	7q34	-0.123363	0.00967414	0.0147443
IGHG3	14q32.33	-0.1234	0.00965238	0.0147136
KBTBD4	11p11.2	-0.123479	0.00960564	0.0146449
SLC16A5	17q25.1	-0.123568	0.00955336	0.0145738
SGCB	4q12	-0.123595	0.00953735	0.0145518
SPNS1	16p11.2	-0.123693	0.00948037	0.0144698
RNF175	4q31.3	-0.123698	0.00947697	0.0144658
SPATS2L	2q33.1	-0.123716	0.00946662	0.0144512
PRC1	15q26.1	-0.123716	0.00946654	0.0144512
MDS2	1p36	-0.123735	0.00945596	0.0144374
TRGV3	7p14.1	-0.123777	0.00943152	0.0144038
MAPK6P4	8q11.1	-0.123824	0.00940376	0.014365
PLP2	Xp11.23	-0.123837	0.00939652	0.0143552
MAP7D2	Xp22.12	-0.123863	0.00938152	0.0143335
DLK1	14q32.2	-0.123917	0.00935025	0.0142869
SMCR8	17p11.2	-0.123955	0.0093286	0.0142575
NR1D2	3p24.2	-0.123978	0.00931534	0.0142384
MSRB1P1	19q13.2	-0.123995	0.00930529	0.0142242
MT-TF	mitochondria	-0.124084	0.00925465	0.0141504
HSPA12B	20p13	-0.124084	0.00925455	0.0141504
TRBV19	7q34	-0.124094	0.00924914	0.0141444
FAR2P2	2q21.1	-0.124117	0.00923597	0.0141255
CAPN12	19q13.2	-0.124119	0.00923497	0.0141251
KIAA0754	1p34.2	-0.124187	0.00919623	0.0140706
RAB3GAP2	1q41	-0.124193	0.00919285	0.0140667
RRP36	6p21.1	-0.124241	0.00916526	0.0140257
MTND5P14	9p24.1	-0.124288	0.00913918	0.0139869
NCAPH	2q11.2	-0.124296	0.00913421	0.0139805
BRAFP1	Xq13.3	-0.124297	0.00913361	0.0139805
ADAMTS10	19p13.2	-0.124333	0.00911341	0.0139522
IGKV3D-7	2p11.2	-0.124387	0.00908322	0.0139072
LSM14A	19q13.11	-0.124392	0.00908019	0.0139037
ANXA8	10q11.22	-0.124409	0.00907082	0.0138906
ISG15	1p36.33	-0.124425	0.00906193	0.0138781
ANGPTL4	19p13.2	-0.124452	0.00904656	0.0138569
EFCAB1	8q11.21	-0.124467	0.00903832	0.0138455
ZNF14	19p13.11	-0.124564	0.00898431	0.0137651
GADD45G	9q22.2	-0.124601	0.00896393	0.013735
SIGLEC22P	19q13.41	-0.124607	0.00896045	0.013732
DUSP1	5q35.1	-0.124621	0.00895305	0.0137219
KLRF1	12p13.31	-0.124648	0.00893802	0.0137
VAMP7	Xq28 and Yq12	-0.124669	0.00892613	0.0136853
TEPSIN	17q25.3	-0.124714	0.00890144	0.0136497
FFAR4	10q23.33	-0.124745	0.00888449	0.0136261
IQGAP3	1q22	-0.124858	0.0088223	0.0135341
RIOK2	5q15	-0.124905	0.00879662	0.0134982
ASAH2	10q11.23	-0.124906	0.00879603	0.0134982
SNRPGP2	18q21.2	-0.124937	0.00877925	0.013475
P2RY14	3q25.1	-0.124971	0.00876081	0.0134478
SH3PXD2B	5q35.1	-0.125052	0.00871702	0.0133829
FOXJ2	12p13.31	-0.125198	0.00863818	0.0132652
C4ORF47	4q35.1	-0.12522	0.00862638	0.0132505
IGKV3-11	2p11.2	-0.125233	0.0086197	0.0132414
EBLN2	3p13	-0.125331	0.00856713	0.013164
MALINC1	5q31.2	-0.125354	0.00855501	0.0131465
IFFO2	1p36.13	-0.125355	0.00855456	0.0131465
CFAP410	21q22.3	-0.125389	0.00853602	0.0131195
RNF213	17q25.3	-0.125449	0.0085043	0.0130719
CD1E	1q23.1	-0.125458	0.00849975	0.013066
ZNF136	19p13.2	-0.125472	0.00849217	0.0130555
GALNT6	12q13.13	-0.125537	0.00845808	0.0130064
ICOSLG	21q22.3	-0.125541	0.00845597	0.0130042
IGKV1-13	2p11.2	-0.125582	0.00843409	0.0129717
MPP2	17q21.31	-0.125588	0.00843119	0.0129684
HCG4B	6p22.1	-0.125588	0.00843102	0.0129684
CKLF	16q21	-0.12571	0.00836745	0.0128758
GLB1L3	11q25	-0.125716	0.0083641	0.0128718
TUBB3	16q24.3	-0.125734	0.00835498	0.0128588
PELO	5q11.2	-0.125949	0.00824374	0.0126974
SDHAF3	7q21.3	-0.126051	0.00819113	0.0126239
CCNB2	15q22.2	-0.12609	0.00817149	0.0125958
LSM3P3	2p11.2	-0.126141	0.00814512	0.0125564
IGLV3-10	22q11.22	-0.126181	0.00812476	0.012527
ARNT2	15q25.1	-0.126192	0.00811938	0.0125197
ZNF511	10q26.3	-0.126199	0.00811578	0.0125152
MTRR	5p15.31	-0.126257	0.0080862	0.0124718
WAC-AS1	10p12.1	-0.126309	0.00806032	0.0124329
PIK3C2A	11p15.1	-0.126332	0.00804855	0.0124158
PRKD2	19q13.32	-0.12637	0.00802922	0.0123892
CRYBG3	3q11.2	-0.12641	0.00800929	0.0123595
PLA2G15	16q22.1	-0.126457	0.00798601	0.0123257
RAB5B	12q13.2	-0.126471	0.00797875	0.0123166
DHX29	5q11.2	-0.126526	0.00795116	0.0122761
ATP6V1C2	2p25.1	-0.12655	0.00793925	0.0122598
LCK	1p35.2	-0.126553	0.0079378	0.0122586
UTRN	6q24.2	-0.126567	0.00793075	0.0122488
IFIT5	10q23.31	-0.126578	0.00792556	0.0122418
EIF4E	4q23	-0.126602	0.00791342	0.0122262
MIA2	14q13.2	-0.126621	0.00790431	0.0122142
SPP1	4q22.1	-0.126623	0.00790312	0.0122134
CA6	1p36.23	-0.12663	0.0078997	0.0122092
IFIH1	2q24.2	-0.126698	0.00786605	0.0121582
IGHV6-1	14q32.33	-0.126752	0.0078392	0.0121177
TRHDE-AS1	12q21.1	-0.126824	0.00780419	0.0120667
TMSB10P2	Xp22.13	-0.12683	0.00780098	0.0120628
GLRX3	10q26.3	-0.126839	0.00779654	0.012057
IKZF4	12q13.2	-0.126871	0.00778113	0.012036
THEMIS	6q22.33	-0.126915	0.00775966	0.0120061
HSF1	8q24.3	-0.12694	0.0077473	0.0119889
BRF2	8p11.23	-0.127007	0.00771489	0.011942
JPT1	17q25.1	-0.127044	0.00769683	0.0119171
PXDN	2p25.3	-0.127048	0.00769502	0.0119153
CSAD	12q13.13	-0.127078	0.00768052	0.0118959
PRNCR1	8q24.21	-0.127098	0.00767075	0.0118818
TXNL4A	18q23	-0.127139	0.00765092	0.0118552
AMZ2P1	17q24.1	-0.127171	0.0076357	0.0118326
TOMM7	7p15.3	-0.127189	0.00762704	0.0118202
STOX2	4q35.1	-0.127208	0.00761767	0.0118077
LDHA	11p15.1	-0.12723	0.00760735	0.0117948
TEX14	17q22	-0.12728	0.00758354	0.0117589
DPP4	2q24.2	-0.127373	0.00753905	0.0116949
BTG2	1q32.1	-0.127473	0.00749162	0.0116223
SASH3	Xq26.1	-0.127474	0.00749129	0.0116223
IGKV1-27	2p11.2	-0.127475	0.00749073	0.0116223
SH2D1B	1q23.3	-0.127508	0.00747531	0.011601
IGKV1D-12	2p11.2	-0.127526	0.00746683	0.0115919
FCRLA	1q23.3	-0.127544	0.00745833	0.0115796
IGHV3-74	14q32.33	-0.127551	0.00745472	0.011575
INO80D	2q33.3	-0.127729	0.00737162	0.0114529
PRELID2P1	12q15	-0.127759	0.00735769	0.0114342
VIT	2p22.2	-0.127792	0.0073423	0.0114123
IL16	15q25.1	-0.127905	0.00729007	0.011334
SNRPA1	15q26.3	-0.128011	0.00724127	0.011262
KNDC1	10q26.3	-0.128066	0.00721626	0.011228
SHISA2	13q12.13	-0.128067	0.00721548	0.0112277
TRBV11-2	7q34	-0.128077	0.00721125	0.0112221
MED14	Xp11.4	-0.128146	0.00717966	0.0111768
TCEANC	Xp22.2	-0.128183	0.00716295	0.0111518
CLOCK	4q12	-0.128236	0.00713883	0.0111171
CHCHD7	8q12.1	-0.128313	0.00710422	0.0110651
RNVU1-15	1q21.2	-0.128391	0.00706894	0.011013
CERS4	19p13.2	-0.128395	0.0070671	0.0110121
WRAP73	1p36.32	-0.128432	0.00705075	0.0109875
KLF10	8q22.3	-0.128432	0.00705066	0.0109875
PBX2P1	3q24	-0.128456	0.00703975	0.0109733
TTPAL	20q13.12	-0.128489	0.00702534	0.0109527
GPR171	3q25.1	-0.128557	0.00699482	0.010907
PTGER4	5p13.1	-0.128701	0.0069312	0.0108115
MKLN1-AS	7q32.3	-0.12871	0.00692708	0.010806
SLC9A3R2	16p13.3	-0.128733	0.006917	0.0107922
NT5E	6q14.3	-0.128961	0.00681753	0.0106416
POU5F1B	8q24.21	-0.128988	0.00680561	0.0106239
RNU6-195P	19q13.2	-0.12905	0.00677868	0.0105855
HOXA-AS2	7p15.2	-0.129073	0.00676891	0.0105712
UBOX5	20p13	-0.129301	0.00667097	0.0104227
MT-TA	mitochondria	-0.129301	0.00667093	0.0104227
MAP2K4P1	Xq13.2	-0.129347	0.00665148	0.0103941
DVL1	1p36.33	-0.129614	0.00653901	0.0102228
IGKV2D-28	2p11.2	-0.129679	0.00651191	0.0101822
HAMP	19q13.12	-0.129695	0.00650502	0.0101732
TLDC2	20q11.23	-0.129698	0.00650405	0.0101725
HMGN2P46	15q21.1	-0.129764	0.00647669	0.0101306
IGLV4-69	22q11.22	-0.129822	0.00645232	0.0100934
SPRYD3	12q13.13	-0.129833	0.0064479	0.0100873
DERL1	8q24.13	-0.12984	0.00644518	0.010084
IGLV3-21	22q11.22	-0.13001	0.00637535	0.00997729
RPL7P18	5q15	-0.130021	0.00637062	0.00997075
RIPK4	21q22.3	-0.130061	0.00635434	0.009947
LINC00920	16q21	-0.130091	0.00634206	0.00992951
MTND5P11	5q31.1	-0.130097	0.00633955	0.00992643
SATB2-AS1	2q33.1	-0.130133	0.00632497	0.00990705
DLEC1	3p22.2	-0.130358	0.00623421	0.00977338
FAM156B	Xp11.22	-0.130394	0.00621983	0.00975253
NOTCH3	19p13.12	-0.130404	0.00621574	0.00974697
IRF7	11p15.5	-0.130421	0.00620908	0.00973737
RFPL3S	22q12.3	-0.130485	0.00618365	0.00969918
UTF1	10q26.3	-0.130504	0.00617598	0.00968799
CD151	11p15.5	-0.130534	0.00616412	0.00967192
TINAGL1	1p35.2	-0.13056	0.00615371	0.00965725
OCLM	1q31.1	-0.130576	0.00614765	0.00964944
LRRC3	21q22.3	-0.130582	0.0061449	0.00964679
CNTNAP3B	9p11.2	-0.130616	0.00613167	0.00962686
SPOCK3	4q32.3	-0.130781	0.00606671	0.00952902
SNORD116-20	15q11.2	-0.130815	0.00605351	0.00950994
TSPEAR-AS1	21q22.3	-0.130925	0.00601079	0.0094486
MSMO1	4q32.3	-0.130928	0.00600965	0.00944762
SLC25A32	8q22.3	-0.130965	0.00599516	0.00942731
PKP2	12p11.21	-0.130985	0.00598745	0.00941684
ACTG1P9	6p12.3	-0.13099	0.00598546	0.00941535
COL4A4	2q36.3	-0.131012	0.00597702	0.00940372
SHISA5	3p21.31	-0.131019	0.00597416	0.00940085
TADA3	3p25.3	-0.131047	0.00596355	0.00938497
C11ORF24	11q13.2	-0.131049	0.0059629	0.00938478
TNFRSF8	1p36.22	-0.13105	0.00596241	0.00938478
YTHDF1	20q13.33	-0.131077	0.00595195	0.00937
FAM32BP	22q11.1	-0.131129	0.00593209	0.00934037
AUNIP	1p36.11	-0.131133	0.00593039	0.0093385
ACSL4	Xq23	-0.13118	0.00591261	0.00931457
BIN2P2	5q13.3	-0.131247	0.00588692	0.00927735
EIF4BP5	16q12.1	-0.131286	0.00587207	0.00925556
RIPOR2	6p22.3	-0.131349	0.00584813	0.00922025
OR7E38P	7q21.3	-0.131354	0.00584648	0.00921845
AFF4	5q31.1	-0.131397	0.00583013	0.00919347
L1TD1	1p31.3	-0.131426	0.00581912	0.0091769
CDC42SE2	5q31.1	-0.131497	0.00579257	0.00913663
VASH1	14q24.3	-0.131567	0.0057664	0.00909854
UBA6	4q13.2	-0.131722	0.00570856	0.00900965
ARHGAP10	4q31.23	-0.131724	0.00570798	0.00900953
IGKV1-16	2p11.2	-0.131734	0.005704	0.00900481
GIPC1	19p13.12	-0.131783	0.00568614	0.0089782
ARHGAP21	10p12.1	-0.131787	0.00568456	0.00897648
CLDN5	22q11.21	-0.131827	0.00566977	0.00895549
SPARC	5q33.1	-0.131868	0.00565479	0.00893339
CHSY1	15q26.3	-0.131883	0.00564916	0.00892605
DHX57	2p22.1	-0.131896	0.00564456	0.00891957
INIP	9q32	-0.131915	0.00563741	0.00890906
SP110	2q37.1	-0.131923	0.00563464	0.00890546
SLC11A2	12q13.12	-0.131949	0.00562505	0.00889108
LEF1	4q25	-0.131963	0.00561998	0.00888385
KIR3DL1	19q13.42	-0.131972	0.00561677	0.00887954
NCAPG	4p15.31	-0.132206	0.00553174	0.00874744
C8ORF58	8p21.3	-0.132231	0.00552293	0.00873503
IGHV3-49	14q32.33	-0.132311	0.00549428	0.00869353
FMR1-IT1	Xq27.3	-0.132325	0.00548908	0.00868682
KIR2DS4	19q13.42	-0.132337	0.0054848	0.00868235
LINC01436	21q22.12	-0.13241	0.00545887	0.00864281
PPM1D	17q23.3	-0.132575	0.00540055	0.00855573
ANTXRLP1	10q11.22	-0.132684	0.0053621	0.00849781
UQCR11	19p13.3	-0.132691	0.00535963	0.00849465
LRR1	14q21.3	-0.132724	0.00534808	0.00847708
STOM	9q33.2	-0.132734	0.00534481	0.00847265
TSPAN4	11p15.5	-0.132773	0.00533109	0.00845163
ALPK3	15q25.3	-0.132844	0.00530632	0.00841385
MICU2	13q12.11	-0.132853	0.00530334	0.00840986
IDSP1	Xq28	-0.132868	0.00529799	0.00840212
IGHG4	14q32.33	-0.132941	0.00527282	0.00836441
GOLGA5	14q32.12	-0.132946	0.005271	0.00836226
NEK2	1q32.3	-0.132974	0.00526156	0.00834874
GPC1	2q37.3	-0.133022	0.00524509	0.00832335
RAP1B	12q15	-0.133024	0.00524415	0.00832259
INPP5F	10q26.11	-0.133056	0.00523348	0.00830785
PCBP4	3p21.2	-0.133056	0.00523347	0.00830785
C8ORF88	8q21.3	-0.133063	0.00523104	0.00830544
PPP1R14C	6q25.1	-0.133148	0.00520179	0.00825972
CKAP2L	2q14.1	-0.133236	0.00517196	0.00821742
TGOLN2	2p11.2	-0.133256	0.00516539	0.00820916
TMEM116	12q24.13	-0.13328	0.00515722	0.00819788
CD24P4	Yq11.222	-0.133407	0.0051144	0.00813315
PSMA6P2	Xp22.2	-0.133407	0.00511424	0.00813315
CACNG6	19q13.42	-0.133447	0.00510078	0.00811506
SRRM1P3	Xq26.3	-0.133489	0.00508702	0.0080946
CCN3	8q24.12	-0.133594	0.00505192	0.00804016
ZNF367	9q22.32	-0.133657	0.00503122	0.00800863
CASP8	2q33.1	-0.133676	0.00502496	0.00799937
DIAPH1	5q31.3	-0.13369	0.00502035	0.00799274
KCP	7q32.1	-0.133694	0.00501896	0.00799123
MACROD2	20p12.1	-0.133725	0.00500881	0.00797649
TSC22D3	Xq22.3	-0.13374	0.00500359	0.00796888
PLBD2	12q24.13	-0.133753	0.00499952	0.0079631
ANXA1	9q21.13	-0.13378	0.00499045	0.00794936
LINC01550	14q32.2	-0.13384	0.00497103	0.00792027
VTI1BP1	3q12.1	-0.133886	0.00495604	0.00789942
PSMD5	9q33.2	-0.133889	0.00495491	0.00789832
NCR1	19q13.42	-0.133924	0.00494368	0.00788112
TMEM50B	21q22.11	-0.13398	0.00492521	0.00785306
LINC01003	7q36.1	-0.13405	0.00490282	0.00781944
NFIA	1p31.3	-0.134089	0.00489005	0.00779976
IGHGP	14q32.33	-0.134106	0.00488467	0.00779256
BLNK	10q24.1	-0.134196	0.00485581	0.00774927
IGLV3-1	22q11.22	-0.13422	0.00484814	0.0077384
ZNF641	12q13.11	-0.134223	0.00484713	0.00773816
WHAMMP2	15q13.1	-0.13427	0.00483199	0.00771466
SCD	10q24.31	-0.134303	0.00482154	0.00769867
GAPDHP67	Xq26.3	-0.134359	0.00480369	0.00767152
CHD2	15q26.1	-0.134409	0.0047879	0.00764833
STX8	17p13.1	-0.134539	0.00474702	0.00758572
SNAP29	22q11.21	-0.13463	0.00471856	0.00754291
SPTBN4	19q13.2	-0.134659	0.00470948	0.00752906
UNC93B2	7p22.1	-0.134661	0.00470899	0.00752895
BEND2	Xp22.13	-0.134677	0.00470386	0.00752142
APOBR	16p12.1	-0.134765	0.00467656	0.00747976
TAF2	8q24.12	-0.134776	0.00467313	0.0074756
SVIP	11p14.3	-0.134807	0.00466349	0.00746283
IGLV3-25	22q11.22	-0.134811	0.00466237	0.0074617
CCR12P	13q32.3	-0.134867	0.00464518	0.00743551
IGSF3	1p13.1	-0.135014	0.00460003	0.0073665
FAM153CP	5q35.3	-0.135024	0.00459695	0.00736288
PARVA	11p15.3	-0.135098	0.00457462	0.00733036
NEK3	13q14.3	-0.135116	0.00456898	0.00732199
FUOM	10q26.3	-0.13512	0.00456791	0.00732158
IGKV1D-17	2p11.2	-0.135219	0.00453802	0.00727495
DDX6P2	13q31.1	-0.135229	0.00453493	0.00727066
WNT1	12q13.12	-0.135236	0.00453278	0.00726785
CPLX1	4p16.3	-0.135259	0.00452611	0.00725974
PDCD1LG2	9p24.1	-0.135302	0.00451303	0.0072394
CTDSP1	2q35	-0.135361	0.00449541	0.00721178
ZFR2	19p13.3	-0.135459	0.0044663	0.00716763
RGS12	4p16.3	-0.135484	0.00445882	0.00715691
KCTD21	11q14.1	-0.135504	0.00445295	0.00714875
KPNA3	13q14.2	-0.135529	0.00444554	0.0071375
PRKD3	2p22.2	-0.135546	0.00444036	0.0071298
USP12PY	Yp11.2	-0.135556	0.00443764	0.00712608
SORCS3	10q25.1	-0.135613	0.00442071	0.00710079
COMMD1	2p15	-0.135712	0.00439164	0.0070566
HR	8p21.3	-0.135763	0.00437679	0.00703338
PIGX	3q29	-0.135842	0.00435376	0.00699887
LGR6	1q32.1	-0.135886	0.00434119	0.00698051
TAB2	6q25.1	-0.135924	0.00433013	0.00696337
TC2N	14q32.12	-0.135939	0.00432579	0.00695806
NT5DC4	2q14.1	-0.135939	0.00432568	0.00695806
KLHL26	19p13.11	-0.135981	0.0043137	0.00694064
BRAF	7q34	-0.136003	0.00430724	0.00693149
LINC01554	5q15	-0.136017	0.00430327	0.00692573
CTNNB1	3p22.1	-0.136038	0.00429736	0.00691683
TEX2	17q23.3	-0.136079	0.00428568	0.00690001
IST1	16q22.2	-0.136135	0.00426959	0.00687582
DDIT4	10q22.1	-0.136137	0.00426896	0.00687541
LDHAP1	4p16.2	-0.136152	0.00426483	0.00687
CD22	19q13.12	-0.136183	0.00425588	0.0068568
RBM17	10p15.1	-0.13619	0.00425394	0.00685429
REC8	14q12	-0.136193	0.00425311	0.00685356
RNF4	4p16.3	-0.136328	0.00421498	0.00679273
DLST	14q24.3	-0.136441	0.00418314	0.00674383
COA1	7p13	-0.136494	0.00416825	0.00672042
RAB11A	15q22.31	-0.136538	0.00415614	0.0067021
SKP1	5q31.1	-0.136608	0.00413667	0.0066719
SFXN5	2p13.2	-0.136661	0.00412195	0.00665113
H3P16	4q31.1	-0.136742	0.00409977	0.00661712
LY86-AS1	6p25.1	-0.136743	0.00409939	0.00661709
HLA-DPB1	6p21.32	-0.13676	0.00409476	0.00661081
IGKV4-1	2p11.2	-0.136844	0.00407161	0.00657461
KCNJ5	11q24.3	-0.136961	0.0040398	0.00652499
HES1	3q29	-0.137081	0.00400759	0.00647414
CRY1	12q23.3	-0.13711	0.00399966	0.00646248
R3HDM4	19p13.3	-0.137158	0.00398678	0.00644341
WWC3	Xp22.2	-0.137184	0.00397976	0.00643321
TRIQK	8q22.1	-0.137205	0.00397424	0.00642601
UBXN6	19p13	-0.137236	0.00396585	0.00641302
PLAC8	4q21.22	-0.137241	0.00396462	0.00641161
PHKG1	7p11.2	-0.137252	0.00396168	0.006408
MAP2K7	19p13.2	-0.137257	0.00396035	0.00640643
MYO1A	12q13.3	-0.137276	0.00395531	0.00639942
NFASC	1q32.1	-0.137337	0.00393898	0.00637358
AEN	15q26.1	-0.137353	0.00393473	0.00636784
POLB	8p11.21	-0.137407	0.0039206	0.00634669
SESTD1	2q31.2	-0.13741	0.00391992	0.00634616
SPATA1	1p22.3	-0.137416	0.00391809	0.00634375
NDST1	5q33.1	-0.137452	0.00390868	0.0063291
WDR25	14q32.2	-0.137465	0.0039052	0.00632402
PPP1R1B	17q12	-0.137466	0.00390507	0.00632402
FABP4	8q21.13	-0.137479	0.00390166	0.00632
P2RX7	12q24.31	-0.137504	0.00389508	0.0063099
CXCR3	Xq13.1	-0.137508	0.00389406	0.00630882
MYDGF	19p13.3	-0.137622	0.00386418	0.0062621
ITGB7	12q13.13	-0.137649	0.00385728	0.00625147
MIF4GD	17q25.1	-0.137704	0.00384279	0.00622912
LINC01857	2q33.3	-0.137731	0.00383583	0.00621896
PAFAH2	1p36.11	-0.137924	0.00378626	0.0061408
LDHD	16q23.1	-0.137932	0.0037843	0.00613817
LAMA2	6q22.33	-0.137966	0.00377545	0.00612436
NNMT	11q23.2	-0.13808	0.00374666	0.0060793
GRTP1	13q34	-0.138119	0.00373677	0.0060638
NDUFA12	12q22	-0.138123	0.0037356	0.00606245
SMIM27	9p21.1	-0.138129	0.00373419	0.0060607
SLC20A1	2q14.1	-0.138168	0.00372442	0.00604539
TAF5	10q24.33	-0.138172	0.0037233	0.00604448
GOLGA7B	10q24.2	-0.138269	0.00369889	0.00600666
PTP4A1P2	12q24.33	-0.138281	0.00369602	0.00600254
DEFA1	8p23.1	-0.138451	0.0036537	0.00593809
OAS2	12q24.13	-0.138478	0.0036471	0.00592789
MAPRE1	20q11.21	-0.138488	0.00364463	0.00592441
OAT	10q26.13	-0.138602	0.00361645	0.00588125
HNRNPA3P3	Xq27.1	-0.13862	0.00361208	0.00587468
ABCD2	12q12	-0.138625	0.00361085	0.00587321
LINC00092	9q22.32	-0.138687	0.00359557	0.00584888
IGHV3-53	14q32.33	-0.138715	0.00358894	0.00583915
ZNF148	3q21.2	-0.138756	0.00357892	0.00582337
DHX9P1	13q22.3	-0.138787	0.0035714	0.00581219
MLLT3	9p21.3	-0.138865	0.00355248	0.00578244
CC2D1B	1p32.3	-0.138892	0.00354595	0.00577233
UBE2HP1	8q21.13	-0.138899	0.00354433	0.00577022
KLHL21	1p36.31	-0.138922	0.00353867	0.00576205
TTC39B	9p22.3	-0.138924	0.00353827	0.00576192
FARP1	13q32.2	-0.138939	0.00353459	0.00575644
TREML4	6p21.1	-0.138983	0.00352399	0.0057397
RNF165	18q21.1	-0.138992	0.00352185	0.00573673
RTCA	1p21.2	-0.139014	0.00351672	0.00572941
CENPW	6q22.32	-0.139046	0.00350914	0.00571861
CCND3	6p21.1	-0.139154	0.00348324	0.00567948
IGHV1-2	14q32.33	-0.13916	0.00348197	0.00567792
IGHV4-4	14q32.33	-0.139227	0.00346613	0.00565311
IGLV3-9	22q11.22	-0.139239	0.00346318	0.00564881
NCLN	19p13.3	-0.139252	0.00346014	0.00564438
CALN1	7q11.22	-0.139253	0.00346004	0.00564438
IGHV4-34	14q32.33	-0.139318	0.00344473	0.00562075
MCRIP1	17q25.3	-0.139388	0.0034282	0.00559734
POLK	5q13.3	-0.139408	0.00342349	0.00559015
SNORD63	5q31.2	-0.139436	0.00341699	0.00558005
PEAK1	15q24.3	-0.139523	0.00339693	0.0055483
KCND1	Xp11.23	-0.139565	0.00338723	0.00553295
ANK3	10q21.2	-0.139654	0.00336664	0.0055003
COLGALT2	1q25.3	-0.139745	0.00334577	0.0054677
SGO1-AS1	3p24.3	-0.139776	0.0033386	0.00545697
ABCC6	16p13.11	-0.139779	0.00333792	0.00545636
IGLV2-23	22q11.22	-0.139806	0.00333184	0.0054474
PSMA8	18q11.2	-0.139931	0.00330347	0.005402
NR5A2	1q32.1	-0.139985	0.00329122	0.00538294
XRCC6P1	10q23.33	-0.140008	0.00328608	0.00537503
SHISA7	19q13.42	-0.140042	0.0032785	0.00536312
ILDR1	3q13.33	-0.140046	0.00327757	0.00536208
DYNLT4	1p34.1	-0.140065	0.00327327	0.00535553
RPL21P120	17p11.2	-0.140071	0.00327202	0.00535398
ENDOU	12q13.11	-0.140093	0.00326713	0.00534695
CCL5	17q12	-0.140096	0.00326636	0.00534616
ADAM10	15q21.3	-0.140105	0.00326431	0.00534329
ERP29	12q24.13	-0.140121	0.0032609	0.00533819
MRGBP	20q13.33	-0.140161	0.00325195	0.00532403
MGMT	10q26.3	-0.140196	0.00324406	0.00531208
ELAVL4	1p33-p32.3	-0.140201	0.00324307	0.00531094
MMAA	4q31.21	-0.140211	0.00324071	0.00530756
ACVR1C	2q24.1	-0.140234	0.00323564	0.00530021
EEF1DP1	19p13.12	-0.140285	0.00322445	0.00528285
VPS53	17p13.3	-0.140313	0.0032181	0.00527341
KLHL15	Xp22.11	-0.140404	0.00319811	0.00524255
IGHV3-33	14q32.33	-0.140421	0.00319438	0.00523692
IGHV3-30	14q32.33	-0.140483	0.00318088	0.00521573
BTBD10	11p15.3	-0.140504	0.00317632	0.00520873
NABP1	2q32.3	-0.140512	0.00317461	0.0052064
KLRC1	12p13	-0.140543	0.00316778	0.00519566
C3ORF70	3q27.2	-0.140567	0.0031625	0.00518748
WASH4P	16p13.3	-0.140586	0.00315849	0.00518185
PEAK3	19p13.3	-0.140878	0.0030957	0.00508022
SNORA19	10q26.11	-0.1409	0.00309112	0.00507316
ARL5B	10p12.31	-0.140919	0.00308688	0.00506713
MED29	19q13.2	-0.140921	0.0030866	0.00506713
ABLIM2	4p16.1	-0.14093	0.00308465	0.00506486
METTL14	4q26	-0.141154	0.00303736	0.00498948
AKAP10	17p11.2	-0.141288	0.00300947	0.00494547
SEPTIN9	17q25.3	-0.141326	0.00300165	0.00493352
SLC5A9	1p33	-0.141362	0.00299412	0.00492203
IGKV1-12	2p11.2	-0.1414	0.00298629	0.00491006
FAM238A	10p12.1	-0.141412	0.00298393	0.00490663
SUN2	22q13.1	-0.141458	0.0029744	0.00489184
GEM	8q22.1	-0.141465	0.00297293	0.00489033
FAM83D	20q11.23	-0.141496	0.00296662	0.00488173
IGKV1-17	2p11.2	-0.141522	0.00296122	0.00487327
WDR86-AS1	7q36.1	-0.141549	0.0029557	0.00486465
LPP-AS2	3q27.3	-0.141562	0.00295301	0.0048611
LINC00852	3p25.3	-0.141584	0.00294853	0.00485423
BOLA3	2p13.1	-0.141609	0.00294356	0.00484775
CTDSPL	3p22.2	-0.141614	0.00294241	0.00484675
THSD7A	7p21.3	-0.141615	0.00294235	0.00484675
CCR4	3p22.3	-0.141628	0.00293957	0.00484296
IGHV3-20	14q32.33	-0.141715	0.0029221	0.00481594
RWDD4P1	7q22.3	-0.141728	0.00291933	0.0048118
TRIM72	16p11.2	-0.141792	0.00290643	0.00479098
PLCXD2	3q13.2	-0.141821	0.00290058	0.00478221
SNX7	1p21.3	-0.14183	0.0028989	0.00477988
C9ORF129	9q22.31	-0.141844	0.00289599	0.00477553
NDRG2	14q11.2	-0.141885	0.00288784	0.00476295
ZAP70	2q11.2	-0.141974	0.00287001	0.00473485
IGHV1-69	14q32.33	-0.142021	0.00286073	0.00472039
IGLV3-19	22q11.22	-0.142022	0.00286051	0.00472039
SYNM	15q26.3	-0.142023	0.00286046	0.00472039
SETD1B	12q24.31	-0.142046	0.00285576	0.00471349
PSMB9	6p21.32	-0.142121	0.00284093	0.00468987
GDI1	Xq28	-0.142131	0.00283897	0.00468707
SELENON	1p36.11	-0.142166	0.00283207	0.00467696
IL1RAP	3q28	-0.142221	0.00282126	0.00465954
BRCA2	13q13.1	-0.142261	0.00281357	0.00464811
SDHA	5p15.33	-0.142361	0.00279406	0.00461673
MYADM	19q13.42	-0.142416	0.00278342	0.00460083
ZCCHC9	5q14.1	-0.142478	0.00277143	0.00458172
SH3RF3	2q13	-0.142518	0.00276374	0.00456997
IGKV3-20	2p11.2	-0.142563	0.00275514	0.0045566
PRG2	11q12.1	-0.142628	0.00274264	0.00453685
IGLV1-40	22q11.22	-0.142634	0.00274152	0.00453573
ERVK3-1	19q13.43	-0.142708	0.00272752	0.00451448
LIN7A	12q21.31	-0.142846	0.00270135	0.00447257
IRGQ	19q13.31	-0.142847	0.00270127	0.00447257
GRK7	3q23	-0.14291	0.00268937	0.00445478
IGLV1-44	22q11.22	-0.142936	0.00268447	0.00444707
PTP4A1	6q12	-0.142937	0.00268425	0.00444707
EFCAB8	20q11.21	-0.142962	0.00267972	0.00444002
SESN1	6q21	-0.142965	0.00267908	0.00443935
LRRC29	16q22.1	-0.143018	0.00266924	0.00442427
C9ORF40	9q21.13	-0.143082	0.00265735	0.00440538
PYHIN1	1q23.1	-0.143197	0.002636	0.00437279
IGHV3-72	14q32.33	-0.143245	0.00262727	0.00435952
CNOT6LP1	15q21.3	-0.143255	0.00262542	0.00435684
UIMC1	5q35.2	-0.143278	0.00262125	0.00435033
PKMYT1	16p13.3	-0.143284	0.00262009	0.00434881
ACTBP9	18q21.33	-0.14331	0.00261534	0.00434133
IGHV3-21	14q32.33	-0.14333	0.00261179	0.00433582
IFI44	1p31.1	-0.14341	0.00259709	0.00431341
VEPH1	3q25.31-q25.32	-0.143467	0.00258688	0.00429804
CABP7	22q12.2	-0.14348	0.00258441	0.00429433
SCYL1	11q13.1	-0.143517	0.0025778	0.00428414
P2RY10	Xq21.1	-0.143534	0.00257468	0.00427973
SFSWAP	12q24.33	-0.143535	0.0025745	0.00427973
PLK2	5q11.2	-0.143715	0.00254233	0.00422986
RNU6-807P	15q26.3	-0.143717	0.002542	0.0042297
MVB12A	19p13.11	-0.143794	0.00252822	0.00420756
GALNT10	5q33.2	-0.143833	0.00252139	0.00419696
HSPE1P18	11q23.3	-0.14386	0.00251663	0.00418982
BAK1	6p21.31	-0.143922	0.00250562	0.00417225
MED23	6q23.2	-0.143924	0.00250532	0.00417214
RPS2P44	16q12.1	-0.143966	0.00249792	0.00416021
SNRNP25	16p13.3	-0.144051	0.00248308	0.00413664
SLCO2B1	11q13.4	-0.144054	0.00248252	0.00413609
PAQR6	1q22	-0.144057	0.00248211	0.00413578
KNSTRN	15q15.1	-0.144062	0.00248122	0.00413468
IGHV3-7	14q32.33	-0.144121	0.00247096	0.00411949
CLEC2L	7q34	-0.14423	0.00245217	0.00408929
RORB	9q21.13	-0.144233	0.00245165	0.0040888
CTNNA1	5q31.2	-0.14425	0.00244858	0.00408421
CTSV	9q22.33	-0.144262	0.00244663	0.00408157
SBDS	7q11.21	-0.144275	0.00244428	0.00407803
GMFBP1	3q12.2	-0.144296	0.00244074	0.00407249
ST7-AS1	7q31.2	-0.144325	0.0024357	0.00406446
THOC5	22q12.2	-0.144437	0.0024167	0.00403388
IGHJ4	14q32.33	-0.144439	0.00241641	0.00403376
SOX13	1q32.1	-0.144472	0.00241076	0.00402546
SGCD	5q33.2-q33.3	-0.144537	0.00239966	0.00400729
PHKA2-AS1	Xp22.13	-0.144643	0.00238185	0.00397829
MORN3	12q24.31	-0.144649	0.00238085	0.00397698
C1ORF50	1p34.2	-0.144745	0.00236483	0.00395058
TRAPPC9	8q24.3	-0.144929	0.00233437	0.00390188
PSMC4	19q13.11-q13.13	-0.14503	0.00231771	0.00387546
PDLIM1P4	3q12.1	-0.145116	0.00230367	0.00385341
TRBJ2-1	7q34	-0.145149	0.00229834	0.00384521
DDIAS	11q14.1	-0.145164	0.00229585	0.0038414
FZD9	7q11.23	-0.145185	0.00229247	0.00383611
FST	5q11.2	-0.145243	0.00228316	0.00382195
IGLV1-47	22q11.22	-0.145287	0.00227602	0.0038107
NACA4P	8q22.3	-0.145316	0.00227139	0.00380331
DEFA1B	8p23.1	-0.145319	0.00227085	0.00380275
MEF2D	1q22	-0.145336	0.0022682	0.00379867
BHLHE40	3p26.1	-0.145342	0.00226717	0.00379729
PRADC1	2p13.2	-0.145393	0.00225904	0.00378508
CDK1	10q21.2	-0.145405	0.00225705	0.00378209
GIMAP7	7q36.1	-0.145407	0.00225676	0.00378197
FLCN	17p11.2	-0.145431	0.00225297	0.00377597
COX7A2L	2p21	-0.145485	0.00224436	0.00376189
PEAR1	1q23.1	-0.145487	0.00224401	0.00376165
IGLV2-14	22q11.22	-0.145494	0.00224301	0.00376032
MICOS10P2	17q24.1	-0.145549	0.00223429	0.00374617
HADHAP1	4q32.3	-0.145556	0.00223312	0.00374479
NCR3LG1	11p15.1	-0.145626	0.00222214	0.00372776
EPHX2	8p21.2-p21.1	-0.145731	0.00220566	0.00370046
KIF19	17q25.1	-0.145753	0.00220214	0.00369559
RIMS2	8q22.3	-0.14577	0.00219954	0.00369157
AK4	1p31.3	-0.145839	0.00218879	0.00367455
PCMT1	6q25.1	-0.145916	0.00217678	0.00365487
TMF1	3p14.1	-0.14596	0.00217002	0.0036444
DYNLT3P1	20p12.1	-0.146259	0.00212433	0.003571
PTGER3	1p31.1	-0.146272	0.00212245	0.00356816
EML3	11q12.3	-0.14629	0.00211967	0.00356382
TERF1P5	13q11	-0.146392	0.00210432	0.00354
IKBKGP1	Xq28	-0.146455	0.00209496	0.00352491
FAM174A	5q21.1	-0.146465	0.00209346	0.0035227
ECD	10q22.2	-0.146467	0.00209322	0.00352263
SRC	20q11.23	-0.14648	0.0020912	0.00351956
HSPB6	19q13.12	-0.146482	0.0020909	0.00351939
SNORD59A	12p13.3	-0.146583	0.00207588	0.00349541
HMGN2P21	2p13.3	-0.14666	0.00206453	0.00347696
EOMES	3p24.1	-0.146728	0.00205465	0.00346128
MTRNR2L9	6q11.1	-0.146778	0.00204732	0.00344957
IGHV3-15	14q32.33	-0.146874	0.00203326	0.00342718
KIAA0930	22q13.31	-0.146929	0.00202538	0.00341517
SSR2	1q22	-0.14696	0.00202084	0.00340814
PAM	5q21.1	-0.147144	0.00199442	0.00336453
CASK	Xp11.4	-0.147184	0.00198871	0.00335616
IGKV1-6	2p11.2	-0.147195	0.00198717	0.00335386
DPYSL4	10q26.3	-0.147208	0.0019853	0.00335102
HSBP1L1	18q23	-0.147236	0.00198131	0.00334493
UQCRB	8q22.1	-0.14732	0.00196943	0.00332517
TBX3	12q24.21	-0.147327	0.00196848	0.00332388
GCNA	Xq13.1	-0.147351	0.00196509	0.00331877
BATF2	11q13.1	-0.147361	0.00196376	0.00331684
PTENP1	9p13.3	-0.147533	0.00193969	0.00327834
PHF1	6p21.32	-0.14756	0.00193584	0.00327245
GSN	9q33.2	-0.147598	0.00193057	0.00326385
LMO4	1p22.3	-0.147608	0.0019293	0.003262
TCAF2P1	7q35	-0.147661	0.00192187	0.00325036
PCDH12	5q31.3	-0.147722	0.00191353	0.00323746
RPL26L1	5q35.1	-0.147794	0.00190363	0.00322132
EPHA2	1p36.13	-0.147833	0.0018983	0.0032126
DUSP12	1q23.3	-0.147929	0.00188532	0.00319183
NUS1P1	Xp11.3	-0.147951	0.00188235	0.0031871
CCDC88B	11q13.1	-0.147997	0.00187607	0.00317707
FRAT2	10q24.1	-0.148018	0.00187321	0.00317253
TES	7q31.2	-0.148031	0.00187144	0.00316983
CASQ1	1q23.2	-0.148042	0.00187004	0.00316775
COLGALT1	19p13.11	-0.148064	0.00186705	0.00316299
ADORA3	1p13.2	-0.148071	0.00186618	0.00316181
GRK2	11q13.2	-0.148075	0.00186565	0.0031612
IGKV1OR2-118	2p11.2	-0.148089	0.00186367	0.00315845
MYBL1	8q13.1	-0.14814	0.00185681	0.00314742
RAPGEF6	5q31.1	-0.148182	0.00185132	0.0031387
MAP3K9	14q24.2	-0.148267	0.00184002	0.00312072
MAP2K4	17p12	-0.148373	0.00182603	0.00309786
PTP4A1P1	2q24.1	-0.148393	0.00182332	0.00309355
FCRLB	1q23.3	-0.148408	0.00182133	0.00309047
CD274	9p24.1	-0.148442	0.00181686	0.00308346
TRIP6	7q22.1	-0.148516	0.00180726	0.00306832
FOXA1	14q21.1	-0.148554	0.00180232	0.00306081
IDH3G	Xq28	-0.148627	0.00179284	0.00304527
CEACAM8	19q13.2	-0.148647	0.00179031	0.00304185
IGKV1D-13	2p11.2	-0.148651	0.00178971	0.00304111
CAMKK2	12q24.31	-0.148692	0.00178451	0.00303313
HAUS6P1	7p12.1	-0.148777	0.00177351	0.00301556
POMGNT2	3p22.1	-0.148786	0.0017724	0.00301426
BATF	14q24.3	-0.148857	0.00176327	0.00299985
IGKV2D-30	2p11.2	-0.148952	0.0017512	0.00297988
IGKV1D-16	2p11.2	-0.148959	0.00175036	0.00297874
IL32	16p13.3	-0.14899	0.00174646	0.00297265
TACR2	10q22.1	-0.14899	0.00174645	0.00297265
PHF2P2	13q12.11	-0.149034	0.00174094	0.00296438
LOXL2	8p21.3	-0.14909	0.00173384	0.00295286
MICALL1	22q13.1	-0.149099	0.00173269	0.00295118
PITPNB	22q12.1	-0.149157	0.00172539	0.00293902
LAMP5	20p12.2	-0.14917	0.0017238	0.00293658
PSMC2	7q22.1	-0.149312	0.00170616	0.00290763
CTRL	16q22.1	-0.149345	0.00170209	0.00290152
TIGIT	3q13.31	-0.149353	0.00170111	0.00290013
IGKV3D-11	2p11.2	-0.149376	0.00169831	0.00289563
IGKV3D-15	2p11.2	-0.149434	0.00169118	0.00288455
VAMP4	1q24.3	-0.149446	0.0016897	0.00288257
SIAH3	13q14.13	-0.149475	0.00168619	0.00287714
ARHGAP26-IT1	5q31.3	-0.149479	0.00168561	0.00287642
VPS33B	15q26.1	-0.149495	0.00168368	0.0028734
SLC35A1	6q15	-0.149522	0.00168042	0.0028681
ZBTB21	21q22.3	-0.149531	0.00167932	0.0028665
C12ORF75	12q23.3	-0.149634	0.00166673	0.00284528
PRXL2A	10q23.1	-0.149657	0.00166403	0.00284121
DNTTIP2	1p22.1	-0.149801	0.00164671	0.00281323
GNA11	19p13.3	-0.149804	0.00164637	0.00281293
PDXDC2P	16q22.1	-0.149805	0.00164616	0.00281283
IGKV3D-20	2p11.2	-0.149842	0.00164174	0.00280633
ADI1	2p25.3	-0.149851	0.00164069	0.00280481
PSMD6-AS2	3p14.1	-0.149862	0.00163939	0.00280286
FCRL2	1q23.1	-0.149884	0.00163675	0.0027986
IKZF3	17q12-q21.1	-0.149907	0.001634	0.00279417
PAXBP1-AS1	21q22.11	-0.150005	0.00162244	0.00277519
TGM3	20p13	-0.150053	0.00161682	0.00276611
PSMD14	2q24.2	-0.150081	0.00161344	0.00276084
ZNF300	5q33.1	-0.150102	0.00161095	0.00275685
FSIP2	2q32.1	-0.150118	0.00160911	0.00275395
CERS5	12q13.12	-0.150259	0.00159274	0.00272698
HGS	17q25.3	-0.150276	0.00159071	0.00272375
FAM43A	3q29	-0.150322	0.0015854	0.00271518
PTPRH	19q13.42	-0.150466	0.00156885	0.00268736
PYGM	11q13.1	-0.150477	0.0015676	0.00268546
MTRNR2L1	17p11.2	-0.150552	0.00155898	0.00267145
IGKV1-9	2p11.2	-0.150578	0.00155602	0.00266665
CIAO2A	15q22.31	-0.15059	0.00155468	0.0026646
TAS1R3	1p36.33	-0.150592	0.00155444	0.00266444
SOX5	12p12.1	-0.150658	0.00154698	0.00265216
RICTOR	5p13.1	-0.150694	0.00154289	0.0026454
RRM2	2p25.1	-0.150724	0.00153952	0.00264011
ABHD6	3p14.3	-0.150837	0.00152687	0.00261967
TMTC1	12p11.22	-0.150858	0.00152448	0.00261607
SLC4A1AP	2p23.3	-0.150923	0.00151731	0.00260476
CD3G	11q23.3	-0.150987	0.00151021	0.00259282
SNORD117	6p21.33	-0.151004	0.00150836	0.00258988
CEP55	10q23.33	-0.151018	0.00150678	0.00258742
CNN2	19p13.3	-0.151033	0.00150508	0.00258475
FDPSP3	14q22.2	-0.151043	0.00150401	0.00258316
XPR1	1q25.3	-0.151064	0.00150176	0.00257978
IGKV1-5	2p11.2	-0.151095	0.00149828	0.00257429
RPL21P11	14q32.11	-0.151096	0.00149816	0.00257429
MOB2	11p15.5	-0.151162	0.00149093	0.00256265
DNAAF11	8q24.22	-0.151176	0.00148942	0.0025603
IGLC6	22q11.22	-0.151182	0.00148873	0.00255936
HSPA9P1	2q36.1	-0.151184	0.00148859	0.00255936
HBS1L	6q23.3	-0.151444	0.0014604	0.00251233
FLNB	3p14.3	-0.151458	0.00145892	0.00251002
BCAS2	1p13.2	-0.151465	0.00145824	0.00250908
HSD17B13	4q22.1	-0.151528	0.00145142	0.00249807
ARL5A	2q23.3	-0.151607	0.00144301	0.00248454
LMBR1	7q36.3	-0.151615	0.00144216	0.00248332
RBM23	14q11.2	-0.151652	0.00143832	0.00247718
DAGLB	7p22.1	-0.151676	0.00143581	0.00247309
LRRC2	3p21.31	-0.151734	0.00142965	0.00246296
PSD3	8p22	-0.151834	0.00141915	0.00244533
PALLD	4q32.3	-0.151852	0.00141733	0.00244242
DPF3	14q24.2	-0.152097	0.00139199	0.00240036
EMILIN1	2p23.3	-0.152394	0.00136179	0.00235008
INSYN2A	10q26.2	-0.152451	0.00135605	0.00234063
RGPD8	2q14.1	-0.152495	0.00135165	0.00233349
MAP1B	5q13.2	-0.152642	0.00133707	0.00230875
S100A3	1q21.3	-0.152657	0.00133556	0.00230659
PGGHG	11p15.5	-0.152695	0.00133182	0.00230056
CENPB	20p13	-0.152715	0.00132989	0.00229745
IGKV1-33	2p11.2	-0.152724	0.00132898	0.00229611
AGA	4q34.3	-0.152886	0.00131314	0.00226938
IGHV5-51	14q32.33	-0.152947	0.00130719	0.00225954
SEC13	3p25.3	-0.152981	0.00130396	0.00225438
PIF1	15q22.31	-0.153133	0.0012893	0.00223032
CLIP4	2p23.2	-0.15316	0.00128677	0.00222617
NPLOC4	17q25.3	-0.153205	0.00128248	0.00221909
BNIP3L	8p21.2	-0.153331	0.00127055	0.00219937
F12	5q35.3	-0.15337	0.0012668	0.00219331
ITGB1BP1	2p25.1	-0.153373	0.00126659	0.00219314
DHDH	19q13.33	-0.153452	0.00125915	0.00218068
MS4A3	11q12.1	-0.153519	0.00125293	0.00217033
FAF2	5q35.2	-0.153663	0.00123959	0.00214784
IGKV3-15	2p11.2	-0.15371	0.00123525	0.00214073
CDH6	5p13.3	-0.153778	0.00122896	0.00213003
CLEC2D	12p13.31	-0.153872	0.00122043	0.00211546
RAD51AP1	12p13.32	-0.153886	0.00121917	0.00211368
TACC2	10q26.13	-0.153889	0.00121888	0.00211337
LINC01465	12q14.1	-0.153906	0.00121731	0.00211086
BLVRB	19q13.2	-0.153949	0.00121347	0.00210439
GZMK	5q11.2	-0.153972	0.00121132	0.00210086
FAM8A6P	6q23.2	-0.154076	0.00120197	0.00208527
ARID5A	2q11.2	-0.154203	0.00119063	0.00206697
BORCS8	19p13.11	-0.154205	0.00119047	0.0020669
KIF14	1q32.1	-0.15439	0.00117419	0.00204002
SNAI1	20q13.13	-0.15444	0.00116977	0.00203272
FAM183BP	7p14.1	-0.154465	0.00116764	0.00202941
CST7	20p11.21	-0.154662	0.00115054	0.00200047
TRGV4	7p14.1	-0.154716	0.00114584	0.00199248
ARID4B	1q42.3	-0.154722	0.00114536	0.00199183
HHLA2	3q13.13	-0.154732	0.00114455	0.00199081
SRP72P1	18q21.1	-0.154778	0.00114056	0.00198427
CPED1	7q31.31	-0.154835	0.00113571	0.00197639
TRBV5-1	7q34	-0.154858	0.00113376	0.00197338
IGHV3-48	14q32.33	-0.155011	0.00112084	0.00195126
KMO	1q43	-0.155026	0.00111959	0.00194928
COL4A2	13q34	-0.15504	0.00111837	0.00194735
TRBV23-1	7q34	-0.15509	0.00111424	0.00194052
RTL5	Xq13.1	-0.155096	0.0011137	0.00193978
PRKCD	3p21.1	-0.155104	0.00111302	0.00193877
SLC19A2	1q24.2	-0.155116	0.00111203	0.00193724
NLGN3	Xq13.1	-0.15515	0.00110921	0.0019327
EXOSC1	10q24.1	-0.155161	0.00110826	0.00193124
AKR1C7P	10p15.1	-0.155165	0.00110794	0.00193087
PJA2	5q21.3	-0.155247	0.00110112	0.00191954
IRS1	2q36.3	-0.15533	0.00109434	0.00190808
PLXNC1	12q22	-0.155346	0.00109304	0.00190599
NFYC	1p34.2	-0.155483	0.00108182	0.00188699
RPL21P134	Xq13.3	-0.155489	0.00108135	0.00188635
GOLGA1	9q33.3	-0.155565	0.00107518	0.00187631
VAMP1	12p13.31	-0.155623	0.00107049	0.00186849
NCBP2-AS1	3q29	-0.155653	0.00106806	0.00186442
RNF139	8q24.13	-0.155697	0.00106448	0.00185854
TDRP	8p23.3	-0.155719	0.00106272	0.00185565
SRP72P2	6q25.3	-0.155721	0.00106258	0.00185557
SYK	9q22.2	-0.155754	0.00105997	0.00185174
BIN1	2q14.3	-0.155772	0.0010585	0.00184952
FILIP1L	3q12.1	-0.156019	0.001039	0.00181634
MAN2B1	19p13.13	-0.156146	0.00102909	0.00180006
UFL1	6q16.1	-0.156152	0.00102866	0.00179947
ITSN2	2p23.3	-0.156207	0.00102435	0.00179211
TRIM52-AS1	5q35.3	-0.156243	0.0010216	0.00178765
NRAS	1p13.2	-0.156256	0.00102054	0.00178598
ATP6V1E2	2p21	-0.156282	0.00101855	0.00178266
LPL	8p21.3	-0.156332	0.0010147	0.00177609
RABL3	3q13.33	-0.15635	0.00101338	0.00177396
DONSON	21q22.11	-0.156525	0.00100005	0.00175096
SFR1	10q25.1	-0.156542	0.000998775	0.0017489
CARNS1	11q13.2	-0.156555	0.000997731	0.00174741
MSNP1	5p14.1	-0.156603	0.000994135	0.00174162
MAPK1IP1L	14q22.3	-0.156646	0.000990907	0.00173613
OXCT2	1p34.2	-0.15667	0.000989149	0.00173352
CYP2D8P	22q13.2	-0.156809	0.000978775	0.00171571
PSMA2P2	8q22.1	-0.156824	0.000977638	0.00171389
PPP1CC	12q24.11	-0.156947	0.0009686	0.0016987
ZEB2P1	4p15.32	-0.156955	0.00096798	0.00169778
ISCA1P6	2q14.3	-0.157042	0.000961597	0.00168691
KDM1B	6p22.3	-0.157052	0.000960853	0.00168577
ELL2	5q15	-0.157077	0.000959069	0.00168281
TXNRD2	22q11.21	-0.157102	0.000957221	0.00167973
TRAF6P1	10q21.1	-0.157159	0.000953114	0.00167268
HIGD1AP14	4q25	-0.157186	0.000951147	0.00166939
TVP23A	16p13.13	-0.157318	0.000941693	0.00165344
DOP1B	21q22.12	-0.157473	0.000930633	0.00163518
HTR7	10q23.31	-0.157533	0.000926379	0.0016283
RASGRF2	5q14.1	-0.157639	0.000918961	0.00161558
ATP10A	15q12	-0.157717	0.000913476	0.00160672
MIOS	7p21.3	-0.157755	0.000910874	0.00160245
VPS26A	10q22.1	-0.157758	0.000910638	0.00160219
GOLGA5P1	5p13.1	-0.15779	0.000908438	0.00159863
VTI1BP2	4q35.1	-0.157854	0.000904007	0.00159146
SNED1	2q37.3	-0.1579	0.000900877	0.00158641
ITGA6-AS1	2q31.1	-0.157931	0.000898725	0.00158309
ABHD11-AS1	7q11.23	-0.157932	0.000898656	0.00158309
SNORD125	22q12.2	-0.15794	0.000898141	0.00158237
TRIM13	13q14.2	-0.157963	0.000896515	0.00157966
IGHV3-13	14q32.33	-0.158034	0.000891717	0.00157166
TNFSF14	19p13.3	-0.158064	0.000889684	0.00156823
SLC66A3	2p25.1	-0.158112	0.000886427	0.0015628
LSAMP	3q13.31	-0.158113	0.000886309	0.00156274
HES6	2q37.3	-0.158254	0.000876812	0.00154615
NCAM1	11q23.2	-0.15826	0.000876434	0.00154563
TAP2	6p21.32	-0.158277	0.000875299	0.00154378
IGLV2-11	22q11.22	-0.158285	0.000874771	0.001543
RNASEH1	2p25.3	-0.158328	0.000871916	0.00153842
CPNE4	3q22.1	-0.158337	0.000871283	0.00153745
IL17RB	3p21.1	-0.15838	0.000868426	0.00153256
GTF2E2	8p12	-0.158382	0.000868328	0.00153254
BAD	11q13.1	-0.158409	0.000866477	0.00152987
EPOR	19p13.2	-0.15843	0.000865125	0.00152763
STX10	19p13.13	-0.158446	0.000864027	0.00152584
NCKIPSD	3p21.31	-0.158594	0.00085431	0.00150898
NOTCH4	6p21.32	-0.158646	0.000850896	0.00150326
RPL36AP15	2p16.3	-0.158813	0.000840081	0.00148516
FLACC1	2q33.1	-0.158843	0.000838208	0.00148214
PTPN18	2q21.1	-0.158915	0.000833556	0.00147434
NAA30	14q22.3	-0.158988	0.000828913	0.00146685
LINC00944	12q24.32	-0.159002	0.000827999	0.00146538
CENATAC	11q23.3	-0.159212	0.000814765	0.00144238
PARD3B	2q33.3	-0.159224	0.000814033	0.00144123
KLHL14	18q12.1	-0.159315	0.000808352	0.00143145
NDUFB2	7q34	-0.159345	0.000806507	0.00142832
KCTD5	16p13.3	-0.159403	0.000802863	0.00142215
S1PR2	19p13.2	-0.159449	0.000800038	0.00141729
BTNL9	5q35.3	-0.159487	0.000797686	0.00141353
MTRNR2L2	5q14.1	-0.159637	0.00078857	0.00139793
SCUBE2	11p15.4	-0.159653	0.000787576	0.0013963
TG	8q24.22	-0.159699	0.000784773	0.00139186
CLDN19	1p34.2	-0.159782	0.000779815	0.0013835
PLOD2	3q24	-0.159808	0.000778228	0.00138082
TYK2	19p13.2	-0.159844	0.000776064	0.00137712
BAK1P1	20q11.21	-0.15985	0.000775718	0.00137664
1 VNN	6q23.2	-0.159868	0.000774636	0.00137485
INSL3	19p13.11	-0.159896	0.00077298	0.00137218
CASP5	11q22.3	-0.159987	0.00076758	0.00136273
CDC26	9q32	-0.160112	0.000760167	0.00134997
MT-TY	mitochondria	-0.16018	0.0007562	0.00134319
RBP4	10q23.33	-0.160206	0.000754682	0.00134076
SFRP1	8p11.21	-0.160249	0.000752173	0.00133643
SYCE1L	16q23.1	-0.160253	0.000751948	0.00133616
SNORD119	20p13	-0.160283	0.000750222	0.00133336
ADAM33	20p13	-0.160286	0.000750019	0.00133313
PSENEN	19q13.12	-0.160301	0.000749172	0.00133175
TENM4	11q14.1	-0.160382	0.000744475	0.00132354
HAGH	16p13.3	-0.160392	0.000743875	0.0013226
RNU6ATAC18P	1p36.22	-0.160458	0.000740085	0.00131612
SMIM4	3p21.1	-0.16047	0.000739453	0.00131513
RN7SL4P	3p24.3	-0.16051	0.000737167	0.00131119
SUMO1P3	1q23.2	-0.160527	0.000736169	0.00130967
UBL5P2	17q11.2	-0.160592	0.000732455	0.00130332
NUF2	1q23.3	-0.160629	0.000730372	0.00129974
COX7A2	6q14.1	-0.160725	0.000724987	0.00129029
NSUN3	3q11.2	-0.16073	0.000724687	0.00128988
ZSCAN16-AS1	6p22.1	-0.160741	0.000724053	0.00128901
SAMD3	6q23.1	-0.160761	0.000722949	0.00128721
CD177P1	19q13.31	-0.160762	0.00072289	0.00128721
RHOF	12q24.31	-0.160794	0.000721099	0.00128438
CEBPE	14q11.2	-0.160865	0.000717137	0.00127771
TRAPPC10	21q22.3	-0.160951	0.000712349	0.00126955
BTBD6	14q32.33	-0.160966	0.000711531	0.00126822
SLC34A1	5q35.3	-0.161036	0.000707704	0.00126165
CYP4F10P	19p13.12	-0.161045	0.00070717	0.00126082
CNN3	1p21.3	-0.161112	0.000703538	0.00125484
IGHV3-11	14q32.33	-0.161156	0.000701104	0.00125062
CHRM3-AS2	1q43	-0.161193	0.000699105	0.00124743
IGLV2-8	22q11.22	-0.161242	0.000696447	0.00124293
LRRFIP2	3p22.2	-0.161337	0.000691338	0.00123406
IGHV1-18	14q32.33	-0.161366	0.000689757	0.00123136
TMCO6	5q31.3	-0.161395	0.000688175	0.00122866
FBXO30	6q24.3	-0.161421	0.000686785	0.00122629
SNPH	20p13	-0.161434	0.000686113	0.00122534
TNFAIP8	5q23.1	-0.161596	0.000677501	0.00121008
UBQLN1	9q21.32	-0.161603	0.000677135	0.00120954
SUN1	7p22.3	-0.161642	0.00067509	0.00120625
FOXO3B	17p11.2	-0.161743	0.00066982	0.00119731
ZFYVE28	4p16.3	-0.161759	0.000668933	0.00119584
GLRX2	1q31.2	-0.161796	0.000667047	0.00119259
CA12	15q22.2	-0.161825	0.000665544	0.00119014
ZNF687	1q21.3	-0.161831	0.000665206	0.00118965
ZNF826P	19p12	-0.161844	0.000664533	0.00118856
MPC1	6q27	-0.161861	0.000663636	0.00118708
COPS8P2	3p14.1	-0.161871	0.00066314	0.00118631
CMTM2	16q21	-0.1619	0.000661633	0.00118381
CCND1	11q13.3	-0.161906	0.000661343	0.00118344
ALOX15B	17p13.1	-0.161936	0.000659762	0.00118097
SEC22C	3p22.1	-0.161949	0.000659134	0.00117996
YWHAZP3	10p12.2	-0.162024	0.000655242	0.00117334
GOLGA7	8p11.21	-0.162059	0.000653466	0.0011704
CRTAP	3p22.3	-0.162222	0.000645189	0.00115592
GNLY	2p11.2	-0.162259	0.000643319	0.00115279
PKMP5	6p25.1	-0.16231	0.000640791	0.00114838
PRKCH	14q23.1	-0.162364	0.000638065	0.00114383
MAGI3	1p13.2	-0.162383	0.000637139	0.00114229
HUS1B	6p25.3	-0.162414	0.000635569	0.00113959
UQCRFS1	19q12	-0.162485	0.000632076	0.00113355
ZRANB1	10q26.13	-0.162498	0.000631428	0.0011325
FER1L4	20q11.22	-0.162579	0.000627419	0.00112542
HECW2	2q32.3	-0.162608	0.000626014	0.00112312
PYGL	14q22.1	-0.162664	0.000623256	0.00111829
FAM72D	1q21.1	-0.162753	0.000618942	0.00111088
NIBAN3	19p13.11	-0.162813	0.000616035	0.00110588
BTG3	21q21.1	-0.162914	0.000611132	0.00109719
LINC00115	1p36.33	-0.162993	0.000607394	0.00109059
1 SIT	9p13.3	-0.163019	0.000606134	0.00108843
IGFBP3	7p12.3	-0.163041	0.000605078	0.00108675
ARPC3P2	1q32.3	-0.163291	0.000593304	0.00106681
DSCAML1	11q23.3	-0.163336	0.000591211	0.00106333
SNORD71	16q22.2	-0.163337	0.000591188	0.00106333
ZNF805	19q13.43	-0.163347	0.000590716	0.00106297
FBXO45	3q29	-0.163423	0.000587167	0.00105679
CLIC1P1	12q24.31	-0.163507	0.00058332	0.00105029
UMAD1	7p21.3	-0.163518	0.000582807	0.00104947
TM2D2	8p11.22	-0.163555	0.000581091	0.00104659
CDC37L1	9p24.1	-0.163572	0.000580342	0.00104535
GSTM3	1p13.3	-0.163607	0.000578724	0.00104254
HTRA1	10q26.13	-0.163616	0.000578315	0.0010419
HMGCR	5q13.3	-0.163649	0.000576822	0.00103942
TLR10	4p14	-0.163734	0.000572967	0.00103276
NUAK1	12q23.3	-0.163751	0.000572213	0.00103153
PHOSPHO1	17q21.32	-0.163827	0.000568782	0.00102575
MYNN	3q26.2	-0.163886	0.00056614	0.00102114
DEFA8P	8p23.1	-0.163906	0.000565263	0.00101981
PSMD7	16q23.1	-0.163914	0.000564866	0.0010192
TMEM141	9q34.3	-0.163923	0.000564483	0.00101861
VTI1B	14q24.1	-0.163938	0.000563819	0.00101752
MRPL47	3q26.33	-0.163946	0.000563477	0.001017
POMK	8p11.21	-0.164008	0.000560732	0.00101255
RPP30	10q23.31	-0.16401	0.00056062	0.00101245
DNAAF9	20p13	-0.164037	0.000559411	0.00101037
LDHAP4	9p22.3	-0.164173	0.000553436	0.000999679
SNX2	5q23.2	-0.164212	0.00055174	0.000996815
ALG2	9q22.33	-0.164239	0.000550564	0.00099479
CBLB	3q13.11	-0.16425	0.000550086	0.000994025
HEY2	6q22.31	-0.164254	0.000549923	0.000993831
ENPP4	6p21.1	-0.164371	0.000544851	0.000985257
IGHV1-46	14q32.33	-0.164433	0.000542179	0.000980621
MBNL1-AS1	3q25.1	-0.164495	0.000539523	0.000976015
SLC16A1	1p13.2	-0.164577	0.000536047	0.000969824
BCAS4	20q13.13	-0.16458	0.000535893	0.000969642
ANLN	7p14.2	-0.164604	0.000534865	0.00096788
SPDEF	6p21.31	-0.164605	0.000534841	0.00096788
KIF17	1p36.12	-0.164666	0.000532239	0.000963804
SLFN12L	17q12	-0.164702	0.000530762	0.000961226
DENND2B	11p15.4	-0.16476	0.000528297	0.000957146
EIF4A3	17q25.3	-0.164805	0.000526443	0.000954171
NTRK2	9q21.33	-0.164862	0.000524064	0.000950241
BACH2	6q15	-0.164883	0.000523174	0.000948724
RHBDL1	16p13.3	-0.164891	0.000522856	0.000948242
COLEC12	18p11.32	-0.164912	0.000521972	0.000946734
MAF	16q23.2	-0.164932	0.00052115	0.000945352
ESAM	11q24.2	-0.165008	0.000518005	0.000940107
ZC3H11B	1q41	-0.165035	0.000516904	0.000938297
PLOD3	7q22.1	-0.165094	0.000514489	0.00093429
TMEM30B	14q23.1	-0.16512	0.0005134	0.000932407
ZNF883	9q32	-0.165158	0.000511881	0.00092974
PER2	2q37.3	-0.165177	0.000511098	0.000928507
SIK1	21q22.3	-0.165326	0.000505075	0.000918211
FUT11	10q22.2	-0.165369	0.000503367	0.000915199
TVP23B	17p11.2	-0.165402	0.000502009	0.000912915
DEFA3	8p23.1	-0.165448	0.000500189	0.000909696
DOCK9-DT	13q32.3	-0.165482	0.000498847	0.00090753
SOCS1	16p13.13	-0.165653	0.000492106	0.000895628
FAM71F2	7q32.1	-0.165685	0.000490837	0.0008935
PCOLCE	7q22.1	-0.165714	0.000489716	0.000891728
NCKAP1	2q32.1	-0.165792	0.000486661	0.000886344
CCL22	16q21	-0.165794	0.000486574	0.000886276
TERF1P4	Xq21.1	-0.165797	0.000486465	0.000886166
CD3D	11q23.3	-0.165807	0.000486087	0.000885567
PAOX	10q26.3	-0.16586	0.000484034	0.000881916
INPP1	2q32.2	-0.165885	0.000483047	0.000880208
GNAL	18p11.21	-0.165969	0.000479822	0.000874683
KCNQ3	8q24.22	-0.165977	0.000479538	0.000874256
OAZ1	19p13.3	-0.166002	0.000478568	0.000872574
ADGRB3	6q12-q13	-0.166054	0.000476587	0.00086905
IGHJ5	14q32.33	-0.166175	0.000472015	0.000860975
DDIT3	12q13.3	-0.166175	0.000471984	0.000860975
CRADD	12q22	-0.166247	0.000469304	0.000856464
LYSMD3	5q14.3	-0.166247	0.000469294	0.000856464
KSR1	17q11.2	-0.166259	0.000468852	0.000855898
IGKV1D-39	2p11.2	-0.166282	0.000467983	0.000854398
HLA-DRB5	6p21.32	-0.166284	0.000467905	0.000854398
DCLRE1B	1p13.2	-0.166322	0.000466474	0.000851903
DDN	12q13.12	-0.166326	0.000466339	0.000851742
MTRNR2L8	11p15.4	-0.166511	0.000459468	0.000839617
LRRC39	1p21.2	-0.166549	0.00045806	0.000837299
L3MBTL4	18p11.31	-0.166552	0.000457969	0.000837218
PARM1	4q13.3	-0.166569	0.00045735	0.000836171
CTNNAL1	9q31.3	-0.166577	0.000457069	0.000835742
PLEKHH2	2p21	-0.166582	0.000456873	0.000835468
IGKV1D-33	2p11.2	-0.166593	0.00045645	0.00083478
15 ARL	5q11.2	-0.16668	0.000453287	0.000829163
PRKCG	19q13.42	-0.166683	0.000453193	0.000829076
RN7SL650P	14q11.2	-0.166751	0.000450716	0.000824712
ARHGEF3	3p14.3	-0.16681	0.000448578	0.000820965
CNBP	3q21.3	-0.166907	0.000445116	0.000815127
ALKBH1	14q24.3	-0.166944	0.0004438	0.0008128
EPS8L1	19q13.42	-0.166978	0.000442571	0.000810796
CENPC	4q13.2	-0.166993	0.000442036	0.000809897
CDHR2	5q35.2	-0.167019	0.000441136	0.000808331
ZNF350	19q13.41	-0.167153	0.000436395	0.000799969
IGKV2-30	2p11.2	-0.167171	0.000435783	0.000798929
NBPF14	1q21.2	-0.167174	0.000435667	0.000798797
XCR1	3p21.31	-0.167228	0.000433786	0.000795429
POTEF	2q21.1	-0.167307	0.000431028	0.000790614
FAM8A1	6p22.3	-0.16733	0.000430229	0.000789228
TNS4	17q21.2	-0.167477	0.000425182	0.000780365
MID1IP1	Xp11.4	-0.167587	0.000421421	0.000773778
HCG27	6p21.33	-0.167599	0.00042102	0.000773122
LRP6	12p13.2	-0.167635	0.000419797	0.000770954
GPRC5D	12p13.1	-0.167672	0.00041854	0.000768803
PHLDA1	12q21.2	-0.167674	0.00041848	0.000768769
FAM83F	22q13.1	-0.167676	0.000418396	0.000768694
GBA	1q22	-0.167688	0.000418014	0.000768071
ZSCAN10	16p13.3	-0.167691	0.000417913	0.000767962
LBR	1q42.12	-0.167712	0.000417202	0.000766813
CDKN3	14q22.2	-0.167754	0.000415795	0.00076446
KLRD1	12p13.2	-0.167764	0.000415458	0.000763919
SDK2	17q25.1	-0.167786	0.000414719	0.000762637
RSBN1	1p13.2	-0.167844	0.000412784	0.000759235
CBL	11q23.3	-0.167945	0.000409419	0.000753353
SLC12A3	16q13	-0.168341	0.000396504	0.000729961
TLE3	15q23	-0.168348	0.000396284	0.00072963
AP3B2	15q25.2	-0.168361	0.000395874	0.00072895
MFHAS1	8p23.1	-0.16844	0.000393349	0.000724671
MMP8	11q22.2	-0.168451	0.000393001	0.000724104
MRPS24	7p13	-0.168541	0.000390145	0.000719062
ATP5PB	1p13.2	-0.168596	0.000388412	0.00071594
ANP32AP1	15q14	-0.168699	0.000385182	0.000710204
MRPL55	1q42.13	-0.168727	0.00038432	0.000708688
CTAGE11P	13q22.2	-0.168745	0.000383737	0.000707685
GPI	19q13.11	-0.168851	0.000380459	0.000701712
NUDT4B	1q21.2	-0.169003	0.000375783	0.000693371
NOCT	4q31.1	-0.169044	0.000374547	0.000691217
IGHV1OR15-1	15q11.2	-0.169127	0.00037201	0.000686691
PDK1	2q31.1	-0.169139	0.000371658	0.000686183
SELENOW	19q13.33	-0.169284	0.000367303	0.000678419
IGHE	14q32.33	-0.169299	0.000366843	0.000677639
PDLIM4	5q31.1	-0.169331	0.000365916	0.000675995
EDAR	2q13	-0.169375	0.000364604	0.000673641
TSEN34	19q13.42	-0.169402	0.000363789	0.000672273
PPP2R1B	11q23.1	-0.169463	0.000361994	0.000669024
DYRK2	12q15	-0.16955	0.000359428	0.000664486
TRAPPC8	18q12.1	-0.169555	0.000359277	0.000664304
MED31	17p13.1	-0.169579	0.000358592	0.000663144
RAP1GAP2	17p13.3	-0.169606	0.00035779	0.000661797
GNPTG	16p13.3	-0.169638	0.000356871	0.000660166
CENPE	4q24	-0.169646	0.000356627	0.000659781
LRRC40	1p31.1	-0.169664	0.000356108	0.000659024
LAYN	11q23.1	-0.169667	0.000356021	0.000658932
BIRC5	17q25.3	-0.169677	0.000355735	0.000658469
PPP1R15A	19q13.2	-0.16969	0.000355368	0.000657857
CILP2	19p13.11	-0.169692	0.000355295	0.000657789
KLRK1	12p13.2	-0.169754	0.000353492	0.000654721
HIVEP3	1p34.2	-0.169794	0.000352344	0.000652729
CCDC12	3p21.31	-0.169799	0.000352198	0.000652526
TMEM138	11q12.2	-0.16984	0.000351041	0.000650449
NUDT14	14q32.33	-0.169964	0.000347502	0.000644288
NUDT16	3q22.1	-0.169966	0.000347442	0.000644243
SPRED1	15q14	-0.169974	0.000347207	0.00064394
GIMAP1	7q36.1	-0.170045	0.000345216	0.000640511
SNORA2C	12q13.11	-0.17005	0.00034507	0.000640373
ITGB1BP2	Xq13.1	-0.170151	0.000342231	0.000635366
ZNF784	19q13.42	-0.170167	0.000341786	0.000634604
XPA	9q22.33	-0.170377	0.000335959	0.000624235
FMNL2	2q23.3	-0.170434	0.000334405	0.000621413
PTGER2	14q22.1	-0.170438	0.000334296	0.000621273
EXPH5	11q22.3	-0.170525	0.000331917	0.000616979
CHCHD2P9	9q21.31	-0.170527	0.000331864	0.000616945
ZNRF2	7p14.3	-0.170537	0.000331591	0.000616564
USP30	12q24.11	-0.170652	0.000328486	0.000611168
PLOD1	1p36.22	-0.170692	0.000327393	0.000609198
ATP2A2	12q24.11	-0.170736	0.00032623	0.000607098
SPPL3	12q24.31	-0.170808	0.000324289	0.00060361
HMGA2	12q14.3	-0.170819	0.00032401	0.000603152
ABCC2	10q24.2	-0.170957	0.000320346	0.000596456
SNCG	10q23.2	-0.171057	0.000317747	0.000591861
FUT5	19p13.3	-0.17108	0.000317144	0.000590798
TRBV2	7q34	-0.171251	0.000312707	0.000582774
ASB6	9q34.11	-0.171336	0.000310537	0.00057885
IFITM1	11p15.5	-0.171339	0.000310453	0.000578752
REPS2	Xp22.2	-0.171434	0.00030804	0.000574551
CPVL	7p14.3	-0.171445	0.000307763	0.000574093
DYNC1LI2	16q22.1	-0.171454	0.000307528	0.000573714
TGFA	2p13.3	-0.171469	0.000307153	0.000573076
IL15RA	10p15.1	-0.171472	0.000307068	0.000572976
ID1	20q11.21	-0.171502	0.000306312	0.000571623
THUMPD3	3p25.3	-0.171637	0.000302928	0.000565426
ABHD3	18q11.2	-0.17165	0.000302599	0.00056487
TRAK1	3p22.1	-0.171728	0.000300672	0.00056139
CCNL1	3q25.31	-0.171777	0.000299455	0.000559234
IFRD1	7q31.1	-0.171788	0.000299167	0.000558752
WDR55	5q31.3	-0.171869	0.000297175	0.000555378
GBP5	1p22.2	-0.171933	0.000295611	0.000552569
APH1A	1q21.2	-0.171988	0.000294276	0.000550417
CXCR2	2q35	-0.172	0.000293997	0.000549952
CLEC9A	12p13.2	-0.172084	0.000291964	0.000546263
TAF1B	2p25.1	-0.172121	0.000291066	0.000544695
PLK1	16p12.2	-0.172193	0.000289325	0.000541606
NIBAN1	1q25.3	-0.172298	0.000286826	0.000537373
INHBB	2q14.2	-0.172484	0.000282442	0.000529436
ORMDL1	2q32.2	-0.172487	0.000282374	0.000529363
RNA5SP450	18p11.22	-0.172533	0.000281301	0.00052746
DHRS7	14q23.1	-0.172674	0.000278027	0.00052154
PLVAP	19p13.11	-0.172703	0.000277361	0.000520398
AREG	4q13.3	-0.172714	0.00027712	0.00052
ZNF787	19q13.43	-0.172888	0.000273148	0.000512814
DTNA	18q12.1	-0.172895	0.000272982	0.000512556
UBASH3B	11q24.1	-0.172928	0.000272245	0.000511278
GNAO1	16q13	-0.172929	0.000272209	0.000511265
CEACAM1	19q13.2	-0.172968	0.000271337	0.000509679
PCBP1	2p13.3	-0.173015	0.000270273	0.000507839
RIC3	11p15.4	-0.173045	0.0002696	0.000506628
ECM2	9q22.31	-0.173089	0.000268631	0.00050486
B4GALNT3	12p13.33	-0.173243	0.000265212	0.000498538
RHEBP1	10q11.22	-0.173384	0.000262105	0.000492852
ABI1	10p12.1	-0.173513	0.000259323	0.00048767
MAN2A1	5q21.3	-0.173531	0.000258931	0.000487036
ABCA5	17q24.3	-0.173585	0.000257771	0.000484904
UBLCP1	5q33.3	-0.173653	0.000256305	0.000482348
SNX4	3q21.2	-0.173656	0.000256238	0.000482271
UCHL1	4p13	-0.17368	0.000255735	0.000481376
NCOA1	2p23.3	-0.173716	0.000254975	0.000479995
CLIC4	1p36.11	-0.173764	0.000253954	0.000478173
BCL2L15	1p13.2	-0.173822	0.000252716	0.00047599
AOX1	2q33.1	-0.173864	0.00025184	0.000474589
CMTM4	16q22.1-q22.3	-0.173995	0.000249092	0.000469607
CALHM2	10q24.33	-0.174018	0.000248612	0.000468799
TMEM191A	22q11.21	-0.174057	0.000247819	0.000467354
ZNF333	19p13.12	-0.174161	0.000245666	0.000463391
SLC45A4	8q24.3	-0.174166	0.000245573	0.000463264
PTPN22	1p13.2	-0.174203	0.000244807	0.000461916
MSL1	17q21.1	-0.174278	0.000243275	0.000459217
NHS	Xp22.2-p22.13	-0.174297	0.000242883	0.000458572
KLHL8	4q22.1	-0.174403	0.000240737	0.000454617
TOX4	14q11.2	-0.174444	0.000239914	0.000453128
ANKRD18A	9p13.1	-0.174504	0.000238709	0.000451022
CD27	12p13.31	-0.174567	0.000237469	0.000448821
CD40LG	Xq26.3	-0.174571	0.000237382	0.000448703
APC	5q22.2	-0.174613	0.000236541	0.000447208
NBEAL2	3p21.31	-0.174651	0.000235795	0.000445891
SIVA1	14q32.33	-0.174664	0.000235542	0.000445507
ZRSR2	Xp22.2	-0.174677	0.000235285	0.000445114
PPM1J	1p13.2	-0.174716	0.000234512	0.000443743
ATMIN	16q23.2	-0.174737	0.000234105	0.000443066
RASL10A	22q12.2	-0.174767	0.000233507	0.000441982
SHTN1	10q25.3	-0.174791	0.000233041	0.000441145
WBP4	13q14.11	-0.174858	0.000231742	0.000438826
SLC7A8	14q11.2	-0.174892	0.000231083	0.000437622
NOTCH2	1p12	-0.174928	0.000230373	0.000436462
PRKG1	10q11.23-q21.1	-0.174956	0.000229838	0.000435493
H3P36	13q21.33	-0.17498	0.000229377	0.000434666
IL2RB	22q12.3	-0.174987	0.000229251	0.000434473
FBXL15	10q24.32	-0.175021	0.000228582	0.00043325
KLC1	14q32.33	-0.175098	0.000227111	0.000430644
COPZ2	17q21.32	-0.175128	0.000226541	0.000429654
LINC00324	17p13.1	-0.175172	0.000225707	0.000428116
RHOB	2p24.1	-0.175202	0.000225145	0.00042714
MYH9	22q12.3	-0.175203	0.000225118	0.000427135
LGALSL	2p14	-0.175213	0.000224941	0.000426842
CRISP3	6p12.3	-0.175271	0.000223847	0.000424858
PRDM10	11q24.3	-0.175291	0.000223471	0.000424188
CABP4	11q13.2	-0.175337	0.000222604	0.000422586
POLR2J3	7q22.1	-0.175421	0.000221039	0.000419705
CCNT2	2q21.3	-0.175424	0.000220974	0.000419624
FBLN7	2q13	-0.175538	0.000218868	0.000415888
POFUT2	21q22.3	-0.175559	0.000218474	0.000415228
GUSB	7q11.21	-0.175583	0.000218038	0.000414442
NXF1	11q12.3	-0.1756	0.00021773	0.000413901
BUD31	7q22.1	-0.175802	0.00021405	0.000407163
ALOX15	17p13.2	-0.175805	0.00021399	0.000407091
RBM34	1q42.3	-0.175943	0.000211519	0.000402517
ECT2	3q26.31	-0.176084	0.000209024	0.000397939
HCG4P5	6p21.3	-0.176107	0.000208614	0.0003972
ALDH4A1	1p36.13	-0.176216	0.000206703	0.000393662
EML5	14q31.3	-0.176233	0.000206394	0.000393223
SPRING1	12q24.22	-0.176254	0.00020603	0.000392611
RHOQP1	14q21.3	-0.176303	0.000205189	0.000391051
SMN2	5q13.2	-0.176335	0.000204629	0.000390024
NPBWR1	8q11.23	-0.17635	0.000204376	0.000389582
HIVEP1	6p24.1	-0.176371	0.000204002	0.000388953
CD3E	11q23.3	-0.176382	0.00020382	0.000388645
RPS2P32	7p15.3	-0.176434	0.000202924	0.000387142
PDIA3	15q15.3	-0.17654	0.000201105	0.000383794
ITPRID2	2q31.3	-0.176653	0.000199194	0.000380309
EFNA5	5q21.3	-0.176746	0.000197631	0.000377364
SLC41A2	12q23.3	-0.176802	0.000196698	0.000375662
CEP120	5q23.2	-0.176823	0.000196354	0.000375044
TMEM11	17p11.2	-0.176836	0.000196135	0.000374666
RAC1P2	4p12	-0.176863	0.000195678	0.000373833
SPAG5	17q11.2	-0.176876	0.000195466	0.000373467
FAM219A	9p13.3	-0.176941	0.000194387	0.000371484
NDUFB1	14q31.3	-0.17698	0.000193751	0.000370387
SF3A3P2	11q24.1	-0.176985	0.000193666	0.000370264
ADAM17	2p25.1	-0.177021	0.000193071	0.000369204
ARL6IP1	16p12.3	-0.177105	0.000191695	0.00036669
RAB14	9q33.2	-0.177155	0.000190888	0.000365263
GTPBP1	22q13.1	-0.177208	0.000190031	0.000363739
GPR34	Xp11.4	-0.177216	0.0001899	0.000363565
EPHB3	3q27.1	-0.177241	0.000189503	0.000362882
B9D1	17p11.2	-0.17726	0.000189195	0.000362331
CCNE2	8q22.1	-0.177307	0.000188443	0.000360929
NAXD	13q34	-0.177313	0.000188346	0.000360781
MLXIPL	7q11.23	-0.177367	0.000187476	0.000359192
ADCK2	7q34	-0.177371	0.000187411	0.000359104
ARHGAP39	8q24.3	-0.177467	0.000185899	0.000356473
EFNB1	Xq13.1	-0.17752	0.000185054	0.000354927
TRBV29-1	7q34	-0.177527	0.000184943	0.000354753
ZNF365	10q21.2	-0.177599	0.000183811	0.000352656
WASH6P	Xq28 and Yq12	-0.17762	0.000183487	0.000352073
GCNT4	5q13.3	-0.177666	0.000182765	0.000350874
TBC1D15	12q21.1	-0.177667	0.000182756	0.000350874
CD163L1	12p13.31	-0.177815	0.000180463	0.000346602
SPATA12	3p14.3	-0.177818	0.000180416	0.000346549
PNPLA6	19p13.2	-0.177924	0.00017879	0.000343571
CTF1	16p11.2	-0.178054	0.000176817	0.000340033
WDR45B	17q25.3	-0.178103	0.000176084	0.000338698
PRUNE2	9q21.2	-0.178104	0.000176073	0.000338698
ITGAD	16p11.2	-0.178128	0.000175705	0.000338039
GABPB2	1q21.3	-0.1782	0.000174626	0.000335999
RN7SL288P	13q14.13	-0.178311	0.000172984	0.000332946
PLA2G4C	19q13.33	-0.178317	0.000172902	0.000332824
LIPT1	2q11.2	-0.17837	0.000172115	0.000331416
CFAP58	10q25.1	-0.17839	0.000171827	0.000330896
TLK2P1	17q12	-0.178392	0.000171792	0.000330865
PCSK6	15q26.3	-0.178394	0.000171765	0.000330849
ANKRD6	6q15	-0.178491	0.000170335	0.000328129
COL6A3	2q37.3	-0.178518	0.000169946	0.000327449
ABCD3	1p21.3	-0.178528	0.000169807	0.000327217
BRMS1	11q13.2	-0.178534	0.000169716	0.000327076
RPL7P24	5q14.1	-0.178659	0.000167913	0.000323705
COL7A1	3p21.31	-0.17871	0.00016718	0.000322396
RMDN2	2p22.2	-0.178779	0.000166198	0.000320571
GSTT1	22q11.23 alternate reference locus	-0.1788	0.000165897	0.000320057
COL17A1	10q25.1	-0.178831	0.000165453	0.000319372
IMPDH1P6	8q24.13	-0.178894	0.000164557	0.000317745
HERC5	4q22.1	-0.178898	0.000164499	0.000317667
CD300LF	17q25.1	-0.178928	0.00016409	0.000316911
TMBIM4	12q14.3	-0.179011	0.000162913	0.000314706
SLU7	5q33.3	-0.179033	0.000162618	0.000314169
SUB1	5p13.3	-0.17904	0.000162513	0.000314001
SMAD3	15q22.33	-0.179045	0.000162441	0.000313895
FZD5	2q33.3	-0.179105	0.000161614	0.00031233
OSBP	11q12.1	-0.17915	0.000160981	0.000311206
ACAT1	11q22.3	-0.179174	0.000160657	0.000310648
PGGT1BP2	10q22.3	-0.179177	0.000160616	0.000310601
FAM13A	4q22.1	-0.179231	0.000159869	0.00030929
AOC2	17q21.31	-0.179237	0.000159783	0.000309156
ITSN1	21q22.11	-0.17932	0.000158656	0.000307042
ABCB10	1q42.13	-0.17935	0.000158249	0.000306287
HJURP	2q37.1	-0.17938	0.000157831	0.000305575
LCOR	10q24.1	-0.179527	0.000155855	0.000301913
PGM3	6q14.1	-0.179603	0.00015484	0.000299978
ZMAT5	22q12.2	-0.179679	0.000153832	0.000298153
RANBP9	6p23	-0.179782	0.000152474	0.00029568
PPP1R9B	17q21.33	-0.179785	0.000152436	0.00029564
PCSK1N	Xp11.23	-0.179811	0.000152093	0.000295038
TOR3A	1q25.2	-0.179942	0.000150379	0.000291838
REEP4	8p21.3	-0.179991	0.000149753	0.000290654
RENBP	Xq28	-0.179998	0.000149659	0.000290504
KRT23	17q21.2	-0.180025	0.000149305	0.000289878
HSPA5	9q33.3	-0.1801	0.000148347	0.00028805
MIPOL1	14q13.3-q21.1	-0.18011	0.000148212	0.000287818
C4ORF46	4q32.1	-0.180131	0.000147954	0.000287349
SPDYA	2p23.2	-0.180313	0.000145638	0.000282942
LMNA	1q22	-0.180342	0.000145272	0.000282262
FAM174C	19p13.3	-0.180356	0.000145104	0.000281964
ZFYVE26	14q24.1	-0.180397	0.000144586	0.000280988
WDR45	Xp11.23	-0.18045	0.000143923	0.00027976
RNA5SP383	14q12	-0.180476	0.000143599	0.000279162
CD177	19q13.31	-0.180529	0.000142947	0.000277954
CALCB	11p15.2	-0.180541	0.000142796	0.00027769
CEACAM6	19q13.2	-0.180556	0.000142611	0.000277389
TNFRSF13B	17p11.2	-0.180649	0.000141468	0.000275225
HLA-DPB2	6p21.32	-0.180769	0.000140013	0.000272484
HIGD1AP1	12q13.13	-0.180798	0.000139657	0.000271841
STAU1	20q13.13	-0.180826	0.000139323	0.000271229
STARD10	11q13.4	-0.180858	0.00013893	0.000270492
MT-TP	mitochondria	-0.180892	0.000138526	0.000269765
3 DKK	11p15.3	-0.180957	0.000137753	0.000268346
ADAM23	2q33.3	-0.181129	0.000135707	0.000264532
SPINT1	15q15.1	-0.181217	0.00013468	0.000262586
RPL7AP64	17p13.1	-0.18127	0.000134059	0.000261461
PLEKHS1	10q25.3	-0.181545	0.000130893	0.000255452
ZFAND6	15q25.1	-0.181707	0.000129065	0.000251994
ATP5PD	17q25.1	-0.18172	0.000128918	0.00025176
TBC1D27P	17p11.2	-0.181732	0.000128781	0.000251521
EMBP1	1p11.2	-0.181786	0.000128179	0.000250399
PNPLA2	11p15.5	-0.181851	0.000127451	0.000249085
SSR4	Xq28	-0.181872	0.000127215	0.000248677
GZMB	14q12	-0.181911	0.000126792	0.000247905
CES1P2	16q12.2	-0.182068	0.000125062	0.000244627
KIAA1109	4q27	-0.182076	0.000124975	0.000244485
NDC80	18p11.32	-0.182103	0.000124683	0.000243939
SYS1	20q13.12	-0.18211	0.000124608	0.000243819
TRHDE	12q21.1	-0.182115	0.000124553	0.000243739
MS4A1	11q12.2	-0.182149	0.000124187	0.000243101
EOLA2	Xq28	-0.18224	0.000123206	0.000241264
SYNGR3	16p13.3	-0.182245	0.000123144	0.00024119
HSPE1P26	6q25.3	-0.182255	0.000123045	0.000241022
LAMC1	1q25.3	-0.182299	0.000122571	0.00024012
RASAL1	12q24.13	-0.18236	0.000121923	0.000238928
CMTM7	3p22.3	-0.182366	0.000121853	0.000238817
FLT4	5q35.3	-0.182499	0.000120443	0.000236157
FCGR3B	1q23.3	-0.182578	0.000119615	0.000234611
TRAPPC5	19p13.2	-0.182581	0.000119586	0.000234578
ABTB1	3q21.3	-0.182586	0.000119533	0.000234501
CASP1	11q22.3	-0.182601	0.000119381	0.000234227
LARGE2	11p11.2	-0.182647	0.000118899	0.000233383
FAM153B	5q35.2	-0.182759	0.000117738	0.000231282
ANKFY1	17p13.2	-0.182774	0.000117579	0.000230993
C12ORF29	12q21.32	-0.182839	0.000116915	0.000229739
PXT1	6p21.31	-0.182861	0.000116695	0.000229333
CXCR2P1	2q35	-0.182866	0.000116638	0.000229245
CHRNE	17p13.2	-0.18287	0.000116601	0.000229222
FAR1-IT1	11p15.3	-0.182956	0.000115729	0.000227657
DCAF4L1	4p13	-0.182975	0.00011553	0.000227291
RAB4B	19q13.2	-0.183038	0.000114891	0.000226083
GAPDHP70	11q14.2	-0.183054	0.000114736	0.000225819
SLC16A3	17q25.3	-0.183056	0.00011471	0.0002258
GK-IT1	Xp21.2	-0.183075	0.000114526	0.000225488
MAP3K21	1q42.2	-0.183109	0.000114187	0.000224845
SEC61B	9q22.33	-0.183162	0.000113655	0.000223845
RNF157	17q25.1	-0.183224	0.000113035	0.000222698
ARHGEF10	8p23.3	-0.18327	0.000112584	0.000221857
PGLYRP1	19q13.32	-0.183417	0.000111141	0.000219085
MSRB1	16p13.3	-0.183429	0.000111021	0.000218873
HLA-DQA2	6p21.32	-0.183475	0.000110576	0.000218019
CD80	3q13.33	-0.183525	0.000110088	0.000217128
MED8	1p34.2	-0.183552	0.000109825	0.000216634
RASGRP4	19q13.2	-0.183643	0.000108954	0.000215034
FAM133B	7q21.2	-0.18374	0.000108027	0.000213321
CBWD5	9q21.11	-0.183758	0.000107856	0.000213006
ZBTB34	9q33.3	-0.183799	0.000107472	0.000212293
LINC00900	11q23.3	-0.183848	0.000107006	0.00021149
HIPK3	11p13	-0.183862	0.000106873	0.000211249
TOMM40L	1q23.3	-0.183884	0.000106664	0.00021086
CAMK2N1	1p36.12	-0.183989	0.000105689	0.000209
HLA-DRB1	6p21.32	-0.184042	0.000105193	0.000208043
PFDN1	5q31.3	-0.18406	0.000105022	0.000207728
CA15P1	22q11.21	-0.184069	0.00010494	0.000207589
1 LSM	8p11.23	-0.18422	0.000103553	0.000204889
COMMD8	4p12	-0.184407	0.000101863	0.000201744
CCNJL	5q33.3	-0.184439	0.000101571	0.000201212
RLIM	Xq13.2	-0.184445	0.00010152	0.000201175
ZFAND3	6p21.2	-0.184461	0.000101375	0.000200933
PHF5CP	19p13.11	-0.184468	0.00010131	0.000200826
TPMTP1	18q21.1	-0.184509	0.000100948	0.000200131
NOMO3	16p13.11	-0.184511	0.000100927	0.00020011
HRK	12q24.22	-0.184617	9.99895e-05	0.00019834
SELENOO	22q13.33	-0.184863	9.78366e-05	0.000194133
CCDC88C	14q32.11-q32.12	-0.184889	9.76094e-05	0.000193704
MROH1	8q24.3	-0.18506	9.61421e-05	0.000190834
PSEN1	14q24.2	-0.185088	9.59098e-05	0.000190394
UBE2N	12q22	-0.185123	9.56111e-05	0.000189843
BZW1	2q33.1	-0.185124	9.55972e-05	0.000189836
FYB1	5p13.1	-0.185149	9.53927e-05	0.000189451
OLFML3	1p13.2	-0.185228	9.47216e-05	0.000188159
MSC	8q13.3	-0.185268	9.43858e-05	0.000187554
KIR2DP1	19q13.42	-0.18527	9.43752e-05	0.000187554
PTPRU	1p35.3	-0.185298	9.41341e-05	0.000187116
KIF21A	12q12	-0.185307	9.40647e-05	0.000186999
NCEH1	3q26.31	-0.185427	9.30629e-05	0.000185109
TBX18	6q14.3	-0.185446	9.29126e-05	0.000184831
DPRXP4	17q11.2	-0.185509	9.23908e-05	0.000183833
LIN7B	19q13.33	-0.185556	9.2007e-05	0.00018309
RN7SL328P	9q34.13	-0.185626	9.14389e-05	0.00018204
CASP10	2q33.1	-0.185627	9.143e-05	0.00018204
WNT7A	3p25.1	-0.185651	9.12297e-05	0.000181683
PEG10	7q21.3	-0.185676	9.10274e-05	0.0001813
RN7SL3	14q21.3	-0.185783	9.01682e-05	0.000179629
IVNS1ABP	1q25.3	-0.185846	8.96663e-05	0.000178688
ATG13	11p11.2	-0.185876	8.94286e-05	0.000178234
1 MLF	3q25.32	-0.185998	8.84572e-05	0.000176376
NR4A2	2q22-q23	-0.186133	8.74036e-05	0.000174391
FAM71A	1q32.3	-0.186174	8.70839e-05	0.00017383
GABARAPL2	16q23.1	-0.186234	8.66199e-05	0.000172942
NEB	2q23.3	-0.186263	8.63984e-05	0.000172519
ARHGAP30	1q23.3	-0.186271	8.63323e-05	0.000172406
TEF	22q13.2	-0.186342	8.57912e-05	0.000171402
MTM1	Xq28	-0.186368	8.55924e-05	0.000171061
SLCO5A1	8q13.3	-0.186396	8.53751e-05	0.000170646
PSMD6	3p14.1	-0.186451	8.4961e-05	0.000169837
ACTA1	1q42.13	-0.186468	8.48292e-05	0.000169593
PSMC6	14q22.1	-0.186494	8.46378e-05	0.000169285
NOL3	16q22.1	-0.186561	8.41291e-05	0.000168361
SNRPF	12q23.1	-0.186683	8.32215e-05	0.000166637
RWDD3	1p21.3	-0.18669	8.31701e-05	0.000166553
ETFB	19q13.41	-0.186736	8.28263e-05	0.000165901
RLN3	19p13.12	-0.186739	8.28017e-05	0.00016587
PRXL2C	9q22.33	-0.186746	8.27546e-05	0.000165794
AP3M2	8p11.21	-0.18684	8.20582e-05	0.000164472
DUSP7	3p21.2	-0.186849	8.19962e-05	0.000164366
DHRS9	2q31.1	-0.186889	8.16987e-05	0.000163788
MORF4L1	15q25.1	-0.187039	8.06091e-05	0.000161729
KRTAP5-AS1	11p15.5	-0.187207	7.94103e-05	0.000159378
RGS13	1q31.2	-0.18723	7.92454e-05	0.000159082
SIRPB2	20p13	-0.187259	7.90354e-05	0.000158696
SNRPGP15	19p13.12	-0.18729	7.88211e-05	0.000158318
LINC00482	17q25.3	-0.187366	7.82848e-05	0.000157329
MIER3	5q11.2	-0.187371	7.82525e-05	0.000157282
IRAG1-AS1	11p15.4	-0.187426	7.78667e-05	0.000156524
ZNHIT1	7q22.1	-0.187511	7.72712e-05	0.000155361
MINDY3	10p13	-0.187541	7.7063e-05	0.00015496
RAPGEF2	4q32.1	-0.187616	7.65451e-05	0.000153953
DTX2	7q11.23	-0.187661	7.62408e-05	0.000153358
CSRP1	1q32.1	-0.187694	7.60141e-05	0.000152936
RAP2A	13q32.1	-0.187714	7.5878e-05	0.000152679
SAP130	2q14.3	-0.18782	7.51583e-05	0.000151332
PNRC2	1p36.11	-0.187973	7.41334e-05	0.000149386
SP140	2q37.1	-0.187974	7.41261e-05	0.000149386
CERK	22q13.31	-0.188022	7.38023e-05	0.000148818
NDUFA11	19p13.3	-0.188061	7.35472e-05	0.000148322
DIP2A-IT1	21q22.3	-0.188067	7.3507e-05	0.000148273
ARRDC2	19p13.11	-0.18813	7.30922e-05	0.000147469
DCBLD1	6q22.1	-0.188199	7.26381e-05	0.000146618
GREM2	1q43	-0.188205	7.26013e-05	0.00014656
GRK6	5q35.3	-0.188341	7.17148e-05	0.000144787
MUL1	1p36.12	-0.188345	7.16903e-05	0.000144754
ANXA8L1	10q11.22	-0.1884	7.13348e-05	0.000144068
ZNF652	17q21.32	-0.188486	7.07843e-05	0.000143004
TMEM204	16p13.3	-0.188536	7.04635e-05	0.000142372
IGHV3OR16-13	16p11.2	-0.18854	7.04383e-05	0.000142337
GSTO1	10q25.1	-0.18864	6.98093e-05	0.000141098
TREM2	6p21.1	-0.188718	6.93154e-05	0.000140131
NECAB1	8q21.3	-0.188727	6.92642e-05	0.000140043
ADTRP	6p24.1	-0.188763	6.9037e-05	0.0001396
MAIP1	2q33.1	-0.188829	6.86278e-05	0.000138803
REXO1	19p13.3	-0.188843	6.85391e-05	0.000138639
SLC10A7	4q31.22	-0.188876	6.83356e-05	0.000138274
MPZL2	11q23.3	-0.188892	6.82369e-05	0.00013809
ZNF408	11p11.2	-0.189004	6.75519e-05	0.00013675
FERMT2	14q22.1	-0.189018	6.74618e-05	0.000136583
AK4P1	17q11.2	-0.189048	6.72822e-05	0.000136234
RGMB	5q15	-0.189094	6.70047e-05	0.000135688
ALAS1	3p21.2	-0.189154	6.66427e-05	0.00013497
NEURL1	10q24.33	-0.189182	6.64696e-05	0.000134635
JOSD1	22q13.1	-0.189183	6.64638e-05	0.000134635
LPP	3q27.3-q28	-0.189192	6.64109e-05	0.000134546
HCN2	19p13.3	-0.189238	6.61376e-05	0.000134037
SLC1A4	2p14	-0.189337	6.55442e-05	0.00013288
STAC	3p22.3-p22.2	-0.189351	6.54596e-05	0.000132723
CNN2P1	22q12.2	-0.189357	6.54233e-05	0.000132664
VPS4A	16q23.1	-0.189372	6.53383e-05	0.000132507
BRAP	12q24.12	-0.189458	6.48301e-05	0.000131521
PROS1	3q11.1	-0.189458	6.483e-05	0.000131521
GAPDHP73	6q23.3	-0.189531	6.44024e-05	0.000130712
HSF2	6q22.31	-0.189583	6.41021e-05	0.000130161
ZNF366	5q13.1	-0.189606	6.39687e-05	0.000129905
CDC14B	9q22.32-q22.33	-0.189635	6.38006e-05	0.000129578
HDX	Xq21.1	-0.189679	6.35434e-05	0.000129085
LYSMD4	15q26.3	-0.189772	6.30117e-05	0.000128033
NECAB3	20q11.22	-0.189841	6.26147e-05	0.00012727
AMPH	7p14.1	-0.189928	6.21209e-05	0.000126294
GARRE1	19q13.11	-0.189932	6.21016e-05	0.000126269
CAMP	3p21.31	-0.190043	6.14779e-05	0.000125058
RNU6-1010P	7q32.3	-0.190048	6.14505e-05	0.000125016
AKIRIN1	1p34.3	-0.190172	6.07625e-05	0.000123672
RPL26P30	11p15.5	-0.190193	6.06424e-05	0.000123456
ITGB4	17q25.1	-0.190328	5.99051e-05	0.000121996
ADCY4	14q12	-0.190336	5.98616e-05	0.000121921
LRRC75A	17p11.2	-0.190338	5.98472e-05	0.000121906
RRM2B	8q22.3	-0.19038	5.96188e-05	0.000121468
SNRPB2	20p12.1	-0.190423	5.93881e-05	0.000121025
SPINK8	3p21.31	-0.190554	5.8685e-05	0.000119646
FAM153A	5q35.3	-0.190705	5.78822e-05	0.000118103
TCN1	11q12.1	-0.190787	5.74526e-05	0.000117253
ITPR3	6p21.31	-0.190822	5.72651e-05	0.000116897
RNU6-1157P	11q23.3	-0.190972	5.64881e-05	0.000115389
HAUS2	15q15.2	-0.191016	5.62626e-05	0.000114955
PKN2	1p22.2	-0.19104	5.61375e-05	0.000114738
RNF19A	8q22.2	-0.191092	5.58722e-05	0.000114248
[truncated: 3,651 more rows]

## Sheet: Spreadsheet 2
Table S6: Genes negative correlated with GSE1 expression levels in TCGA dataset (FDR < 0.05)
Correlated Gene	Cytoband	Spearman's Correlation	p-Value	q-Value
ARL6IP1	16p12.3	-0.170519	0.022481	0.0498795
DECR1	8q21.3	-0.170592	0.0224223	0.0497607
CACNB1	17q12	-0.170613	0.0224056	0.0497292
GRK2	11q13.2	-0.170623	0.0223972	0.0497164
PIK3R5	17p13.1	-0.170717	0.0223221	0.0495716
OR10P1	12q13.2	-0.170723	0.0223181	0.0495689
CXCR2	2q35	-0.170731	0.0223112	0.0495592
HIGD1A	3p22.1	-0.17074	0.0223045	0.0495501
LILRB5	19q13.4	-0.171017	0.0220847	0.0491345
POP4	19q12	-0.17118	0.0219563	0.0488823
RPS19BP1	22q13.1	-0.171316	0.0218497	0.0486728
RPGRIP1	14q11.2	-0.171364	0.0218118	0.0485996
CNEP1R1	16q12.1	-0.171577	0.0216459	0.0482741
SLC26A8	6p21.31	-0.171718	0.0215374	0.0480705
CYTIP	2q24.1	-0.171766	0.0215002	0.0479931
KCNK13	14q32.11	-0.171895	0.0214007	0.0478258
CSF3R	1p34.3	-0.171921	0.0213811	0.0477873
ALDH16A1	19q13.33	-0.171944	0.0213634	0.0477643
MAP1LC3A	20q11.22	-0.171985	0.0213313	0.047709
MYRF	11q12.2	-0.171988	0.0213296	0.047709
PHYH	10p13	-0.172067	0.0212689	0.0475857
ADGB	6q24.3	-0.172067	0.0212688	0.0475857
SAMD4A	14q22.2	-0.172095	0.0212477	0.0475658
KRT80	12q13.13	-0.172169	0.0211913	0.0474722
NCKAP1L	12q13.13-q13.2	-0.17241	0.021008	0.0471295
COA6	1q42.2	-0.172502	0.0209385	0.0470085
RGS10	10q26.11	-0.172529	0.020918	0.0469733
RHEB	7q36.1	-0.172674	0.0208095	0.0467512
TRAPPC2L	16q24.3	-0.172881	0.0206546	0.0464354
HSPB6	19q13.12	-0.172933	0.0206156	0.0463529
ZNF516	18q23	-0.173007	0.0205613	0.0462468
JAML	11q23.3	-0.173019	0.020552	0.0462366
ATP5PO	21q22.11	-0.173126	0.0204729	0.0460641
FCRLB	1q23.3	-0.173149	0.0204558	0.0460309
UBE2S	19q13.42	-0.173155	0.0204513	0.046026
NDST2	10q22.2	-0.173201	0.0204173	0.0459548
SNORD113-9	14q32.31	-0.173307	0.020339	0.0458035
LAMB3	1q32.2	-0.173547	0.0201635	0.0454466
VLDLR	9p24.2	-0.17363	0.0201029	0.0453152
PCK2	14q11.2-q12	-0.173655	0.0200847	0.0452794
KRT7	12q13.13	-0.173744	0.0200203	0.0451603
NDST1	5q33.1	-0.17377	0.0200011	0.0451224
CYB561A3	11q12.2	-0.173784	0.0199912	0.0451053
PDPN	1p36.21	-0.173932	0.0198844	0.0448955
SELENOF	1p22.3	-0.174013	0.0198259	0.0447686
LILRA3	19q13.4 alternate reference locus	-0.174091	0.01977	0.0446476
KCTD17	22q12.3	-0.174113	0.0197538	0.0446212
CHCHD2	7p11.2	-0.174141	0.0197343	0.0445875
FST	5q11.2	-0.174149	0.0197284	0.0445794
PLA2G3	22q12.2	-0.174212	0.0196829	0.0444972
SRSF9	12q24.31	-0.174224	0.0196744	0.0444832
ARSA	22q13.33	-0.174235	0.019667	0.0444715
SATB2	2q33.1	-0.174351	0.019584	0.0443097
SNORD114-22	14q32.31	-0.174358	0.0195794	0.0443043
YBX3	12p13.2	-0.174425	0.0195314	0.0442059
RTL8B	Xq26.3	-0.174457	0.0195087	0.0441649
PSMC4	19q13.11-q13.13	-0.174513	0.0194691	0.0440854
YPEL5	2p23.1	-0.174513	0.0194691	0.0440854
PLVAP	19p13.11	-0.174519	0.0194651	0.0440854
ARSG	17q24.2	-0.17453	0.0194572	0.0440739
RAB11FIP1	8p11.23	-0.174549	0.0194439	0.044054
NEK3	13q14.3	-0.174616	0.0193966	0.0439724
GK3P	4q32.3	-0.174697	0.019339	0.0438776
NSFL1C	20p13	-0.174701	0.0193362	0.0438762
FAM131B	7q34	-0.174735	0.0193125	0.0438277
RPS6KA1	1p36.11	-0.174919	0.0191835	0.0435705
SNAPC2	19p13.2	-0.174938	0.0191704	0.0435507
GTF2A2	15q22.2	-0.175093	0.0190625	0.0433258
DPM1	20q13.13	-0.175358	0.0188785	0.0429528
ROPN1L	5p15.2	-0.175477	0.0187971	0.0428025
ABI3	17q21.32	-0.175492	0.0187864	0.0427932
FAM102B	1p13.3	-0.175653	0.0186761	0.0425718
SIGLEC5	19q13.41	-0.175812	0.0185677	0.0423793
ATOH8	2p11.2	-0.175828	0.0185568	0.0423594
KRTAP17-1	17q21.2	-0.175968	0.0184621	0.042158
VHL	3p25.3	-0.176064	0.0183978	0.0420325
PDZD11	Xq13.1	-0.176218	0.0182937	0.0418471
TTC13	1q42.2	-0.17626	0.0182657	0.0417878
RPS6KL1	14q24.2	-0.176367	0.0181943	0.041649
GDPD4	11q13.5	-0.176698	0.0179741	0.041203
DNAJC8	1p35.3	-0.177043	0.017748	0.0407373
POLD4	11q13.2	-0.177208	0.0176403	0.0405331
GIMAP1	7q36.1	-0.177227	0.017628	0.0405098
TBC1D12	10q23.33	-0.177231	0.0176252	0.040508
EGLN2	19q13.2	-0.177357	0.0175439	0.0403403
KIF12	9q32	-0.177424	0.0175	0.0402489
CMIP	16q23.2-q23.3	-0.177428	0.017498	0.0402489
RAP2B	3q25.2	-0.177555	0.0174158	0.0400787
IFT20	17q11.2	-0.177587	0.0173956	0.0400465
C16ORF72	16p13.2	-0.177658	0.01735	0.0399604
TMEM179B	11q12.3	-0.177672	0.0173406	0.0399435
RNF11	1p32.3	-0.177867	0.0172164	0.039709
LIPA	10q23.31	-0.17797	0.0171513	0.0395682
UBE2NL	Xq27.3	-0.177978	0.0171457	0.03956
CDKN2C	1p32.3	-0.178001	0.0171314	0.0395316
ID2	2p25.1	-0.178005	0.0171287	0.0395302
ALDH3B2	11q13.2	-0.178153	0.0170354	0.0393474
OGFR	20q13.33	-0.178175	0.0170217	0.0393203
PHACTR3	20q13.32-q13.33	-0.1782	0.017006	0.0392935
CLN6	15q23	-0.178231	0.0169861	0.0392522
RPL26L1	5q35.1	-0.178233	0.0169847	0.0392522
FBXW5	9q34.3	-0.17825	0.0169743	0.0392388
ATP5MC3	2q31.1	-0.178319	0.0169309	0.0391571
CCIN	9p13.3	-0.178449	0.0168495	0.0389781
APBB2	4p14-p13	-0.1785	0.0168178	0.0389094
HLA-DPB2	6p21.32	-0.178581	0.016767	0.0388103
CCDC112	5q22.3	-0.178585	0.016765	0.0388103
G6PD	Xq28	-0.17865	0.0167247	0.0387308
DPYSL5	2p23.3	-0.178709	0.0166877	0.0386542
CKM	19q13.32	-0.178771	0.0166495	0.0385751
CD48	1q23.3	-0.178888	0.0165773	0.0384396
BAZ1A	14q13.1-q13.2	-0.178986	0.0165168	0.0383222
VDAC3	8p11.21	-0.179048	0.0164789	0.0382388
PPP1CC	12q24.11	-0.179104	0.016445	0.0381693
PHAF1	16q22.1	-0.179125	0.0164322	0.0381442
SOWAHC	2q13	-0.179214	0.0163779	0.0380315
ADAM10	15q21.3	-0.179223	0.0163723	0.0380231
TEDC1	14q32.33	-0.179267	0.0163455	0.03797
ACTN2	1q43	-0.179382	0.0162758	0.0378215
C17ORF64	17q23.2	-0.179523	0.0161904	0.0376546
C9ORF64	9q21.32	-0.179589	0.0161506	0.0375709
C1ORF43	1q21.3	-0.179593	0.016148	0.0375695
SLC51B	15q22.31	-0.17964	0.01612	0.0375125
BZW1	2q33.1	-0.179794	0.0160276	0.0373338
BCL2L11	2q13	-0.179867	0.0159838	0.0372363
EIF2S2	20q11.22	-0.179915	0.0159551	0.037174
TRAPPC5	19p13.2	-0.179922	0.0159514	0.037174
ACOT9	Xp22.11	-0.180039	0.0158818	0.0370429
TIMM8B	11q23.1	-0.180047	0.0158768	0.0370358
GRAMD1B	11q24.1	-0.180104	0.0158433	0.0369665
TM4SF4	3q25.1	-0.180161	0.0158095	0.0369009
ARPIN	15q26.1	-0.180265	0.0157484	0.0367801
PAX9	14q13.3	-0.180298	0.0157288	0.0367389
IL21R	16p12.1	-0.180579	0.0155644	0.0363985
HPD	12q24.31	-0.180605	0.015549	0.0363712
DGKG	3q27.2-q27.3	-0.180713	0.0154865	0.0362381
GJD3	17q21.2	-0.180715	0.0154852	0.0362381
BPI	20q11.23	-0.181014	0.0153126	0.0358613
DHRS7	14q23.1	-0.181093	0.0152669	0.0357758
STC2	5q35.2	-0.181247	0.0151792	0.0355939
HNMT	2q22.1	-0.181262	0.0151706	0.0355801
TXNIP	1q21.1	-0.181332	0.0151308	0.0355037
LILRA4	19q13.42	-0.181474	0.01505	0.0353313
COL4A2	13q34	-0.181565	0.0149991	0.0352286
MTCH1	6p21.2	-0.181584	0.014988	0.035211
SNORD114-12	14q32.31	-0.181736	0.0149025	0.0350272
THBS2	6q27	-0.181881	0.0148212	0.0348671
SLC22A1	6q25.3	-0.181914	0.0148029	0.03484
MRPL53	2p13.1	-0.18192	0.0147997	0.03484
PELI1	2p14	-0.1821	0.0146996	0.0346366
PLA2G15	16q22.1	-0.182104	0.0146973	0.0346366
LRRFIP1	2q37.3	-0.182158	0.0146672	0.0345867
IRAK2	3p25.3	-0.182171	0.0146602	0.0345854
DOCK10	2q36.2	-0.182642	0.0144018	0.0340476
RYR1	19q13.2	-0.182649	0.0143978	0.034042
TRIR	19p13.13	-0.18265	0.0143973	0.034042
LUZP6	7q33	-0.182707	0.0143666	0.0339806
CNBD2	20q11.23	-0.182771	0.0143316	0.0339061
MCTP1	5q15	-0.182799	0.0143166	0.0338748
AP1B1	22q12.2	-0.182818	0.0143064	0.0338548
PNOC	8p21.1	-0.183121	0.014143	0.0334965
LYAR	4p16.3	-0.183171	0.0141161	0.0334491
SCAMP2	15q24.1	-0.18324	0.0140792	0.0333657
STX10	19p13.13	-0.183267	0.0140647	0.0333435
OLAH	10p13	-0.183447	0.0139694	0.0331499
RELL2	5q31.3	-0.1835	0.0139413	0.0330992
AFAP1	4p16.1	-0.183545	0.0139174	0.0330547
NXT2	Xq23	-0.183594	0.0138915	0.0329972
ABHD12	20p11.21	-0.183678	0.0138474	0.0329004
TIMP4	3p25.2	-0.183679	0.0138466	0.0329004
USP4	3p21.31	-0.183807	0.0137793	0.0327626
ENTPD1	10q24.1	-0.184167	0.0135918	0.0323602
YIPF5	5q31.3	-0.184173	0.0135886	0.0323566
ANAPC11	17q25.3	-0.18432	0.013513	0.0322061
COPZ1	12q13.13	-0.184408	0.0134678	0.0321121
ANXA11	10q22.3	-0.184491	0.0134249	0.0320176
SERPINF1	17p13.3	-0.184894	0.0132199	0.0315675
CD74	5q33.1	-0.184912	0.013211	0.0315539
TMEM169	2q35	-0.185117	0.0131077	0.0313503
BNIP1	5q35.1	-0.185316	0.0130085	0.0311413
SFRP1	8p11.21	-0.185355	0.0129889	0.0310995
GSTO1	10q25.1	-0.185379	0.0129772	0.0310793
PARK7	1p36.23	-0.185542	0.0128963	0.030916
ATP6V1G1	9q32	-0.185561	0.012887	0.0308999
FDX1	11q22.3	-0.185856	0.012742	0.0305987
PLEKHG3	14q23.3	-0.186159	0.0125943	0.0302814
MIIP	1p36.22	-0.186211	0.012569	0.030228
HMHB1	5q31.3	-0.186269	0.0125412	0.0301685
CYTH1	17q25.3	-0.186278	0.0125367	0.0301614
TMEM165	4q12	-0.186293	0.0125296	0.0301498
CACFD1	9q34.2	-0.186297	0.0125276	0.0301498
SRP19	5q22.2	-0.186381	0.0124873	0.030065
CENPW	6q22.32	-0.186387	0.0124843	0.0300614
BMP4	14q22.2	-0.186467	0.0124461	0.0299767
CDC42BPB	14q32.32	-0.186573	0.0123951	0.0298687
HSPB7	1p36.13	-0.186576	0.012394	0.0298687
ZAR1L	13q13.1	-0.186598	0.0123835	0.0298483
GFI1	1p22.1	-0.186636	0.0123652	0.0298077
GNG11	7q21.3	-0.186665	0.0123515	0.029782
SNORD113-7	14q32.31	-0.186695	0.0123372	0.0297661
KIF16B	20p12.1	-0.186938	0.0122223	0.0295107
MAFF	22q13.1	-0.187009	0.0121888	0.0294469
CCDC50	3q28	-0.187102	0.012145	0.0293496
TK2	16q21	-0.187126	0.0121338	0.0293262
BEAN1	16q21	-0.187138	0.0121279	0.0293156
IL22RA2	6q23.3	-0.18714	0.0121272	0.0293156
ZNF697	1p12	-0.187163	0.0121161	0.0292945
DAD1	14q11.2	-0.187193	0.0121025	0.0292722
SEPTIN12	16p13.3	-0.187253	0.0120741	0.0292253
PRND	20p13	-0.187346	0.0120308	0.0291387
NEDD8	14q12	-0.187375	0.0120176	0.0291104
F13A1	6p25.1	-0.187383	0.0120137	0.0291046
PLA1A	3q13.33	-0.18747	0.0119736	0.0290182
KCNJ11	11p15.1	-0.187624	0.0119021	0.0288627
MALT1	18q21.32	-0.187632	0.0118986	0.0288614
PPP1R13B	14q32.33	-0.187665	0.0118836	0.0288323
PAOX	10q26.3	-0.187739	0.0118495	0.0287566
NBL1	1p36.13	-0.187954	0.011751	0.0285389
ADAMTS4	1q23.3	-0.188034	0.0117146	0.0284684
PSMC3IP	17q21.2	-0.188115	0.0116778	0.0283846
HELZ2	20q13.33	-0.188134	0.0116692	0.0283758
SRXN1	20p13	-0.188151	0.0116617	0.0283609
FXYD2	11q23.3	-0.188153	0.0116606	0.0283609
CD200R1	3q13.2	-0.188331	0.0115805	0.0281881
MFSD14B	9q22.32	-0.188567	0.0114746	0.0279582
LINC00620	3p25.1	-0.188647	0.0114393	0.0278827
KLK1	19q13.33	-0.188688	0.0114209	0.0278414
GCH1	14q22.2	-0.18871	0.0114112	0.0278283
PLEKHG2	19q13.2	-0.188714	0.0114094	0.0278283
LRMDA	10q22.2-q22.3	-0.188934	0.0113122	0.027611
SLC9A1	1p36.11	-0.188971	0.0112956	0.0275809
NOS3	7q36.1	-0.188998	0.0112837	0.0275585
EPS8	12p12.3	-0.189157	0.0112139	0.0274055
EMILIN1	2p23.3	-0.18921	0.0111911	0.0273633
JTB	1q21.3	-0.189285	0.0111583	0.0272968
PPM1M	3p21.2	-0.18931	0.0111473	0.0272769
ABCC8	11p15.1	-0.189354	0.0111282	0.0272368
SEPTIN10	2q13	-0.18938	0.0111169	0.0272137
H2AZ1	4q23	-0.189488	0.0110702	0.0271154
LRRC3B	3p24.1	-0.189522	0.0110554	0.0270825
FLT1	13q12.3	-0.189707	0.0109761	0.0269051
POTEF	2q21.1	-0.189827	0.0109246	0.0267958
EMILIN3	20q12	-0.189965	0.0108658	0.0266717
CXCR1	2q35	-0.189968	0.0108643	0.0266714
ESAM	11q24.2	-0.189994	0.0108532	0.0266475
CLSTN2	3q23	-0.190041	0.0108333	0.0266021
SNX9	6q25.3	-0.190243	0.0107479	0.0264156
TRIB3	20p13	-0.190304	0.0107224	0.0263577
CDKN2B	9p21.3	-0.190348	0.0107038	0.0263271
HYLS1	11q24.2	-0.190524	0.0106304	0.0261598
CYP2S1	19q13.2	-0.190581	0.0106064	0.0261107
TBC1D9	4q31.21	-0.190787	0.0105209	0.0259231
ARID3A	19p13.3	-0.19084	0.0104993	0.025883
DHRS4	14q11.2	-0.191275	0.0103211	0.0254953
PGLS	19p13.11	-0.191352	0.0102897	0.0254306
TPPP3	16q22.1	-0.19139	0.0102744	0.0253981
ALS2CL	3p21.31	-0.191415	0.0102643	0.0253774
ARC	8q24.3	-0.191472	0.0102414	0.0253305
NMUR1	2q37.1	-0.191568	0.0102027	0.0252539
GPR88	1p21.2	-0.191569	0.0102021	0.0252539
BATF3	1q32.3	-0.191746	0.0101313	0.0250996
ERP27	12p12.3	-0.191857	0.0100871	0.0250028
EMC10	19q13.33	-0.191867	0.0100829	0.0249957
ACTR1A	10q24.32	-0.191896	0.0100713	0.02497
COPS9	2q37.3	-0.19203	0.0100181	0.0248529
H4C13	6p22.1	-0.192113	0.0099855	0.0247857
CUX2	12q24.11-q24.12	-0.192151	0.00997031	0.0247543
INPP5J	22q12.2	-0.192196	0.00995253	0.0247196
LASP1	17q12	-0.192285	0.00991755	0.024641
PRRX2	9q34.11	-0.192293	0.00991445	0.0246407
MRPL14	6p21.1	-0.192311	0.0099077	0.0246332
DCTN3	9p13.3	-0.192516	0.00982762	0.0244679
RLN3	19p13.12	-0.19259	0.00979878	0.0243999
SNX25	4q35.1	-0.192687	0.00976104	0.0243277
TRIM8	10q24.32	-0.192825	0.00970775	0.0242134
SCN1B	19q13.11	-0.192869	0.00969077	0.0241742
MGMT	10q26.3	-0.192873	0.00968924	0.0241735
MTX1	1q22	-0.193012	0.00963629	0.0240494
LGI2	4p15.2	-0.193025	0.00963127	0.0240412
APOBR	16p12.1	-0.193248	0.00954623	0.0238442
KLF6	10p15.2	-0.193553	0.00943097	0.0235865
LMO4	1p22.3	-0.193579	0.00942156	0.023566
CCL7	17q12	-0.193723	0.00936765	0.0234432
TREM2	6p21.1	-0.193789	0.00934288	0.0233902
HSPA1A	6p21.33	-0.193955	0.00928128	0.0232659
ACAA1	3p22.2	-0.193978	0.00927277	0.0232475
AGXT	2q37.3	-0.19398	0.00927217	0.0232475
CCDC96	4p16.1	-0.194062	0.00924183	0.0231819
PSMA2	7p14.1	-0.194105	0.00922603	0.0231482
TMEM151A	11q13.2	-0.194215	0.00918558	0.0230586
ADGRD1	12q24.33	-0.194274	0.00916405	0.0230194
HSPA12B	20p13	-0.1944	0.00911802	0.0229185
HLA-DQA1	6p21.32	-0.194459	0.00909636	0.0228749
UGDH	4p14	-0.194472	0.00909179	0.0228674
ATRN	20p13	-0.194487	0.00908648	0.022857
PDE4B	1p31.3	-0.194493	0.0090842	0.022857
PSCA	8q24.3	-0.194555	0.00906168	0.0228152
MAPK14	6p21.31	-0.194604	0.00904402	0.0227766
P2RX7	12q24.31	-0.194752	0.00899044	0.0226563
RASL10A	22q12.2	-0.195054	0.00888248	0.0224045
LAMC3	9q34.12	-0.195144	0.00885052	0.0223326
SLC35A4	5q31.3	-0.195194	0.00883286	0.0222909
CYB5R2	11p15.4	-0.195477	0.00873309	0.0220735
SCN4B	11q23.3	-0.195583	0.00869607	0.0219827
CLEC6A	12p13.31	-0.19566	0.00866931	0.0219265
SECTM1	17q25.3	-0.195677	0.00866317	0.0219138
LPAR6	13q14.2	-0.195688	0.00865953	0.0219103
CYCS	7p15.3	-0.195694	0.00865734	0.0219076
ANKRD18DP	3q29	-0.195772	0.00863023	0.0218446
SUB1	5p13.3	-0.19587	0.00859639	0.0217675
ABCC3	17q21.33	-0.196076	0.00852529	0.0216155
DGKH	13q14.11	-0.196329	0.00843884	0.0214141
ALDOA	16p11.2	-0.196384	0.00842007	0.0213821
PLA2G2D	1p36.12	-0.196388	0.00841878	0.0213816
PGM5-AS1	9q21.11	-0.19642	0.00840808	0.0213572
RELB	19q13.32	-0.196579	0.00835425	0.0212399
GSDME	7p15.3	-0.196668	0.00832442	0.0211751
ARSF	Xp22.33	-0.196676	0.00832158	0.0211734
SNORD114-16	14q32.31	-0.196721	0.00830658	0.0211435
OR4X2	11p11.2	-0.196846	0.00826463	0.0210477
SLC27A1	19p13.11	-0.196857	0.00826092	0.021041
NUS1	6q22.1	-0.196936	0.00823473	0.0209881
CDK5	7q36.1	-0.196981	0.00821981	0.0209583
DDA1	19p13.11	-0.197105	0.00817851	0.0208666
ALDH2	12q24.12	-0.197113	0.00817612	0.0208632
SERPINB9	6p25.2	-0.197129	0.00817058	0.0208546
OTOA	16p12.2	-0.19721	0.00814398	0.0207976
RASGEF1B	4q21.21	-0.197321	0.0081075	0.0207125
TMEM105	17q25.3	-0.197387	0.00808584	0.0206626
SFXN3	10q24.31	-0.197491	0.00805173	0.020589
TMEM167B	1p13.3	-0.197588	0.00802039	0.0205169
SHANK1	19q13.33	-0.197717	0.00797825	0.0204225
CD209	19p13.2	-0.197729	0.00797462	0.0204159
COX14	12q13.12	-0.197782	0.00795735	0.0203744
MCAM	11q23.3	-0.1979	0.00791924	0.0202928
1	8p11.23	-0.197901	0.00791893	0.0202928
LDHAL6B	15q22.2	-0.198004	0.00788594	0.0202208
ADAM15	1q21.3	-0.198031	0.00787733	0.0202067
CRACDL	2q11.2	-0.19808	0.00786186	0.0201723
POLR2L	11p15.5	-0.198226	0.0078153	0.0200607
AZU1	19p13.3	-0.198496	0.00772996	0.0198653
CLEC4A	12p13.31	-0.1985	0.00772865	0.0198653
ARHGAP12	10p11.22	-0.198573	0.00770564	0.0198158
PRSS12	4q26	-0.198772	0.00764344	0.0196714
SH3BP5	3p25.1	-0.198797	0.00763569	0.0196567
CTSA	20q13.12	-0.198918	0.007598	0.01957
DYNLT4	1p34.1	-0.198937	0.00759217	0.0195602
S100A16	1q21.3	-0.198973	0.00758107	0.0195393
FAM81A	15q22.2	-0.199077	0.00754904	0.0194671
PTP4A1	6q12	-0.199121	0.00753535	0.0194343
CLEC7A	12p13.2	-0.19913	0.00753278	0.0194328
PAG1	8q21.13	-0.199178	0.007518	0.0193973
DTNA	18q12.1	-0.199211	0.00750771	0.0193784
CAST	5q15	-0.199351	0.00746486	0.0192806
LILRP2	19q13.42	-0.199455	0.00743318	0.0192115
SLC22A7	6p21.1	-0.199477	0.00742667	0.0191972
CHCHD10	22q11.23	-0.199617	0.0073842	0.0191001
NDUFB1	14q31.3	-0.199663	0.00737031	0.0190718
TMEM50B	21q22.11	-0.199703	0.00735833	0.0190433
UBE2E2	3p24.3	-0.199789	0.00733254	0.0189862
PSMA6	14q13.2	-0.199799	0.0073294	0.0189836
TUBA1A	12q13.12	-0.199918	0.00729369	0.0188936
PLCB3	11q13.1	-0.200017	0.00726436	0.0188351
UPB1	22q11.23	-0.200087	0.00724349	0.0187835
CAPG	2p11.2	-0.200128	0.00723141	0.0187572
LINC02085	3q12.3	-0.200192	0.00721224	0.0187174
NTNG1	1p13.3	-0.200238	0.00719866	0.0186922
ESRRA	11q13.1	-0.20046	0.00713337	0.0185498
ZFHX3	16q22.2-q22.3	-0.200506	0.0071199	0.0185172
EBI3	19p13.3	-0.200603	0.00709166	0.0184561
ASAH1	8p22	-0.200707	0.00706137	0.0183896
CCPG1	15q21.3	-0.200724	0.00705651	0.0183818
SGMS2	4q25	-0.200949	0.00699153	0.0182321
QKI	6q26	-0.201019	0.00697139	0.0181844
ELANE	19p13.3	-0.201038	0.00696598	0.0181776
ALDH4A1	1p36.13	-0.201103	0.0069474	0.0181437
EDNRB	13q22.3	-0.201112	0.00694475	0.0181392
STAC3	12q13.3	-0.201157	0.00693186	0.0181104
MRPS6	21q22.11	-0.201209	0.00691693	0.0180787
RAB6A	11q13.4	-0.201274	0.00689847	0.0180352
KCMF1	2p11.2	-0.201304	0.00689012	0.0180158
FLNA	Xq28	-0.201406	0.00686108	0.0179423
ENY2	8q23.1	-0.201475	0.00684157	0.0178985
GAB2	11q14.1	-0.20149	0.00683744	0.0178901
PLA2G4D	15q15.1	-0.201514	0.00683061	0.0178746
3	3p25.1	-0.201559	0.00681799	0.0178464
GSS	20q11.22	-0.201795	0.00675175	0.0176849
BRMS1	11q13.2	-0.201854	0.00673543	0.0176469
MMP19	12q13.2	-0.20186	0.00673368	0.0176447
FFAR3	19q13.12	-0.201911	0.00671966	0.0176144
IGFBP4	17q21.2	-0.201942	0.00671098	0.017597
HORMAD1	1q21.3	-0.201961	0.00670567	0.0175855
C3AR1	12p13.31	-0.201998	0.00669535	0.0175655
PLIN5	19p13.3	-0.20204	0.00668378	0.0175375
POLR2J	7q22.1	-0.202157	0.00665146	0.0174597
SDCBP2	20p13	-0.20216	0.00665056	0.0174597
GSDMC	8q24.21	-0.202165	0.00664921	0.0174585
MYF6	12q21.31	-0.202285	0.00661631	0.0173815
TCEA3	1p36.12	-0.202385	0.00658889	0.0173212
METRN	16p13.3	-0.202448	0.00657184	0.0172857
RHBDF2	17q25.1	-0.202496	0.00655875	0.0172536
GDPD5	11q13.4-q13.5	-0.202536	0.00654795	0.0172275
PATE4	11q24.2	-0.202614	0.00652682	0.0171765
BSND	1p32.3	-0.202748	0.00649056	0.0170926
TLNRD1	15q25.1	-0.20286	0.00646046	0.0170195
PLPPR4	1p21.3-p21.2	-0.202883	0.00645432	0.0170064
SLC25A5	Xq24	-0.202908	0.00644756	0.0169909
EAF1	3p25.1	-0.202996	0.00642408	0.0169428
CXCR2P1	2q35	-0.203097	0.00639732	0.0168813
BTNL8	5q35.3	-0.203333	0.00633468	0.0167296
GIMAP4	7q36.1	-0.203532	0.00628254	0.0166054
PTGS2	1q31.1	-0.203557	0.006276	0.0165927
PLEKHF2	8q22.1	-0.203616	0.00626071	0.0165612
THBS4	5q14.1	-0.203883	0.00619122	0.0164063
P4HA2	5q31.1	-0.203908	0.00618481	0.0163938
UBAC2	13q32.3	-0.203909	0.00618474	0.0163938
LBX2-AS1	2p13.1	-0.203957	0.00617234	0.0163652
TSC22D3	Xq22.3	-0.20422	0.00610479	0.0162104
CTSK	1q21.3	-0.204327	0.00607764	0.0161489
TMEM50A	1p36.11	-0.204503	0.00603315	0.0160442
CRYBG3	3q11.2	-0.204582	0.00601312	0.0159953
HLA-DQB2	6p21.32	-0.20462	0.00600364	0.0159788
IGSF1	Xq25	-0.204626	0.00600222	0.0159772
IER5	1q25.3	-0.204844	0.00594766	0.0158385
AP1S1	7q22.1	-0.204863	0.00594297	0.0158282
IL27RA	19p13.12	-0.20489	0.0059362	0.0158123
C4ORF48	4p16.3	-0.204893	0.00593539	0.0158123
ZBTB7A	19p13.3	-0.205043	0.00589833	0.0157243
ISCU	12q23.3	-0.205053	0.00589574	0.0157217
GGT1	22q11.23	-0.205066	0.00589264	0.0157156
GNB1	1p36.33	-0.205078	0.00588954	0.0157095
CLEC11A	19q13.33	-0.205176	0.00586531	0.0156534
ZFAND2A	7p22.3	-0.205283	0.00583911	0.015592
RNF149	2q11.2	-0.205292	0.00583706	0.0155887
SLC39A1	1q21.3	-0.205323	0.00582937	0.0155703
NDUFB2	7q34	-0.205359	0.00582068	0.0155492
MYO1F	19p13.2	-0.205396	0.00581148	0.0155289
WNT5B	12p13.33	-0.205519	0.00578166	0.0154581
ATRAID	2p23.3	-0.205522	0.00578093	0.0154581
EPN2	17p11.2	-0.205702	0.00573738	0.015363
NAA60	16p13.3	-0.205867	0.00569763	0.0152686
GMIP	19p13.11	-0.205875	0.00569563	0.0152654
WDFY3	4q21.23	-0.205963	0.0056746	0.0152132
PSMD4	1q21.3	-0.206101	0.00564171	0.0151292
ANXA2P2	9p13.3	-0.20633	0.00558753	0.0150004
PSME2	14q12	-0.206334	0.00558676	0.0150004
EDF1	9q34.3	-0.20638	0.00557593	0.0149771
STX12	1p35.3	-0.206484	0.00555138	0.0149239
PDHB	3p14.3	-0.206823	0.00547251	0.0147343
NAA20	20p11.23	-0.20684	0.00546864	0.0147259
NMNAT2	1q25.3	-0.206914	0.00545143	0.0146856
SLC25A3	12q23.1	-0.207072	0.00541521	0.0146007
DLG4	17p13.1	-0.207181	0.00539034	0.0145432
DNER	2q36.3	-0.207242	0.00537639	0.0145075
A3GALT2	1p35.1	-0.207317	0.00535932	0.014467
PC	11q13.2	-0.207535	0.00531019	0.0143468
MTA3	2p21	-0.207602	0.00529517	0.0143102
ATP5F1EP2	13q12.2	-0.207675	0.00527875	0.0142678
KCNK10	14q31.3	-0.207904	0.0052276	0.0141452
REEP4	8p21.3	-0.208141	0.00517522	0.0140132
PITPNC1	17q24.2	-0.208259	0.0051495	0.0139494
PSMB1	6q27	-0.208311	0.00513806	0.0139262
HLA-H	6p22.1	-0.208357	0.00512801	0.0139028
OST4	2p23.3	-0.208384	0.00512208	0.0138906
MDFIC	7q31.1-q31.2	-0.208458	0.0051059	0.0138525
ZFP36L1	14q24.1	-0.208528	0.00509071	0.0138132
TIMM17A	1q32.1	-0.208535	0.00508935	0.0138132
TPI1	12p13.31	-0.208579	0.00507984	0.0137914
CYB561D2	3p21.31	-0.208581	0.00507938	0.0137914
PMEPA1	20q13.31	-0.2086	0.00507529	0.0137829
CORO7	16p13.3	-0.208616	0.0050717	0.013775
CAB39	2q37.1	-0.208669	0.00506041	0.0137501
DNAJC25-GNG10	9q31.3	-0.208671	0.00505996	0.0137501
CAMTA1	1p36.31-p36.23	-0.20883	0.00502576	0.0136636
DPRXP4	17q11.2	-0.209148	0.00495807	0.0134927
WLS	1p31.3	-0.209202	0.0049467	0.0134656
NRBP1	2p23.3	-0.209271	0.004932	0.0134312
PCED1B	12q13.11	-0.209487	0.00488677	0.0133229
QPCT	2p22.2	-0.209711	0.00484018	0.0132144
GLT1D1	12q24.33	-0.209763	0.00482936	0.0131885
GUK1	1q42.13	-0.209792	0.00482335	0.0131758
KIF13B	8p12	-0.209803	0.00482119	0.0131717
CAMK1	3p25.3	-0.209845	0.00481256	0.0131518
GNG10	9q31.3	-0.209937	0.00479362	0.0131056
PDZD7	10q24.31	-0.209978	0.00478518	0.0130899
RGCC	13q14.11	-0.210062	0.0047679	0.0130463
KLK4	19q13.41	-0.210119	0.00475623	0.0130162
NDUFB10	16p13.3	-0.210207	0.00473846	0.0129712
PTCRA	6p21.1	-0.210427	0.0046938	0.0128634
DEDD2	19q13.2	-0.210512	0.00467677	0.0128185
CLDN23	8p23.1	-0.210551	0.00466886	0.0127986
SDCBP	8q12.1	-0.210594	0.0046604	0.0127845
IL1R2	2q11.2	-0.210624	0.00465435	0.0127696
HS3ST3A1	17p12	-0.210849	0.00460958	0.0126504
PPP2R3C	14q13.2	-0.210926	0.00459422	0.0126118
NR3C1	5q31.3	-0.210979	0.0045839	0.0125923
NRP2	2q33.3	-0.211172	0.00454596	0.0125145
ATF5	19q13.33	-0.2112	0.00454033	0.0125026
HABP4	9q22.32	-0.211387	0.00450405	0.0124132
FKBP2	11q13.1	-0.211462	0.00448944	0.0123765
SEM1	7q21.3	-0.211575	0.00446762	0.0123198
DEF8	16q24.3	-0.21169	0.00444548	0.0122622
RNASE3	14q11.2	-0.211979	0.00439038	0.0121274
PDE6H	12p12.3	-0.211983	0.0043896	0.012127
PDZRN3	3p13	-0.212051	0.00437669	0.012093
SNTB2	16q22.1	-0.212154	0.00435732	0.0120514
RPS6KA4	11q13.1	-0.212284	0.00433276	0.0119886
BTNL9	5q35.3	-0.212321	0.00432579	0.0119727
REEP3	10q21.3	-0.212362	0.00431826	0.0119553
TNFSF8	9q32-q33.1	-0.212366	0.00431748	0.0119548
UBAP1	9p13.3	-0.212661	0.00426265	0.0118287
SLC30A1	1q32.3	-0.21277	0.00424259	0.0117826
LOC644936	5q14.1	-0.21281	0.00423514	0.0117653
P2RY6	11q13.4	-0.212838	0.00423007	0.0117562
PATE3	11q24.2	-0.212939	0.00421154	0.0117081
SFT2D1	6q27	-0.212998	0.00420081	0.0116832
MAP7D1	1p34.3	-0.213092	0.00418367	0.0116466
HTR7	10q23.31	-0.21318	0.00416767	0.0116076
PDSS1	10p12.1	-0.213274	0.00415071	0.0115654
PFDN5	12q13.13	-0.21332	0.00414241	0.0115472
METTL7B	12q13.2	-0.213456	0.00411799	0.0114824
KBTBD11	8p23.3	-0.213567	0.00409816	0.0114337
SULT1B1	4q13.3	-0.213571	0.00409742	0.0114332
NRP1	10p11.22	-0.213593	0.00409355	0.0114241
MAP3K1	5q11.2	-0.213715	0.00407174	0.0113665
CD58	1p13.1	-0.21373	0.00406915	0.0113608
SELENOW	19q13.33	-0.213839	0.00404991	0.0113185
CCR5	3p21.31	-0.213937	0.00403259	0.0112749
OR13H1	Xq26.2	-0.213952	0.00402991	0.0112691
KRT23	17q21.2	-0.213972	0.00402647	0.0112611
NEUROG3	10q22.1	-0.214021	0.00401783	0.0112401
TNFSF9	19p13.3	-0.214029	0.00401641	0.0112378
MXRA7	17q25.1	-0.214142	0.00399669	0.0111874
PTGFRN	1p13.1	-0.214543	0.00392734	0.0110154
SALL3	18q23	-0.214622	0.00391389	0.0109825
CPEB3	10q23.32	-0.214663	0.00390676	0.010964
CUEDC1	17q22	-0.21478	0.00388679	0.0109143
RIPOR2	6p22.3	-0.214875	0.0038708	0.0108772
IDI1	10p15.3	-0.215098	0.00383304	0.0107865
HLA-G	6p22.1	-0.215115	0.00383023	0.0107823
CYBA	16q24.2	-0.215136	0.00382672	0.0107751
BVES	6q21	-0.215198	0.00381633	0.0107474
GOLGA5	14q32.12	-0.215285	0.00380188	0.0107098
TRAFD1	12q24.13	-0.215287	0.00380153	0.0107098
PLEKHN1	1p36.33	-0.215305	0.00379847	0.0107048
NSF	17q21.31	-0.215318	0.0037963	0.0107003
HCCS	Xp22.2	-0.215352	0.00379073	0.0106877
IL10RB	21q22.11	-0.215496	0.0037668	0.0106309
MRPL44	2q36.1	-0.215509	0.00376472	0.0106266
MAP1LC3B	16q24.2	-0.215523	0.0037623	0.0106213
NHSL2	Xq13.1	-0.215722	0.00372961	0.0105336
CARD16	11q22.3	-0.215801	0.0037166	0.010503
TGFBI	5q31.1	-0.215879	0.00370397	0.0104688
ITGB2	21q22.3	-0.215981	0.00368731	0.0104278
FOS	14q24.3	-0.216103	0.00366768	0.0103792
NUAK2	1q32.1	-0.216153	0.00365958	0.0103603
MYADM	19q13.42	-0.216184	0.00365453	0.0103501
CBWD2	2q14.1	-0.216402	0.00361968	0.0102633
SDC3	1p35.2	-0.216444	0.00361299	0.0102488
NDUFAB1	16p12.2	-0.216904	0.00354038	0.010056
CRMP1	4p16.2	-0.216968	0.00353045	0.0100293
MAPKAPK2	1q32.1	-0.217053	0.00351722	0.00999608
BBC3	19q13.32	-0.2171	0.0035099	0.00997671
RNPEP	1q32.1	-0.217214	0.00349227	0.00993529
ACYP2	2p16.2	-0.217214	0.00349227	0.00993529
MYBPHL	1p13.3	-0.217222	0.00349097	0.00993452
NECAB2	16q23.3	-0.217468	0.00345317	0.00983698
SNX6	14q13.1	-0.217735	0.00341265	0.00972724
SSR2	1q22	-0.217791	0.00340411	0.00970434
DACT3	19q13.32	-0.217869	0.00339238	0.00967513
CEBPE	14q11.2	-0.217971	0.00337706	0.00963708
SLC47A1	17p11.2	-0.218041	0.00336663	0.00961437
TMEM258	11q12.2	-0.21839	0.00331489	0.00948467
FAM174A	5q21.1	-0.218415	0.00331119	0.00947549
HLA-DRB5	6p21.32	-0.218476	0.00330227	0.00945135
CACNG6	19q13.42	-0.218497	0.0032991	0.00944505
FAM200B	4p15.32	-0.2186	0.00328403	0.00940603
CD70	19p13.3	-0.218676	0.00327301	0.00937862
HTATIP2	11p15.1	-0.218768	0.00325952	0.00934546
TRERF1	6p21.1	-0.218867	0.00324528	0.00931148
ZNF821	16q22.2	-0.218868	0.0032451	0.00931148
METTL7A	12q13.12	-0.218932	0.00323592	0.00929009
MT1H	16q13	-0.218997	0.0032265	0.00926988
VSIR	10q22.1	-0.219015	0.00322387	0.00926371
OAS1	12q24.13	-0.219037	0.0032207	0.00925596
GLUD1	10q23.2	-0.219128	0.00320768	0.00922261
SORBS3	8p21.3	-0.219147	0.00320499	0.00921754
NFKB2	10q24.32	-0.219158	0.00320349	0.00921465
ALDH3B1	11q13.2	-0.219421	0.00316603	0.0091096
RAB18	10p12.1	-0.219511	0.00315334	0.00907576
UQCRC1	3p21.31	-0.219572	0.00314481	0.00905387
CAMK2D	4q26	-0.219599	0.00314099	0.00904421
CCDC170	6q25.1	-0.219715	0.0031248	0.00900425
TGOLN2	2p11.2	-0.219735	0.00312196	0.00899739
FYB1	5p13.1	-0.219756	0.00311904	0.00899031
FSCN3	7q32.1	-0.219811	0.00311145	0.00897108
TBX3	12q24.21	-0.219827	0.00310915	0.0089671
P2RY13	3q25.1	-0.220015	0.00308305	0.0089037
PECAM1	17q23.3	-0.220062	0.00307671	0.00888801
SUPT4H1	17q22	-0.220221	0.00305488	0.00882888
TFF2	21q22.3	-0.220257	0.00304982	0.00881689
DNAJC3	13q32.1	-0.220327	0.00304031	0.00879068
TADA3	3p25.3	-0.220392	0.00303148	0.00876776
GHITM	10q23.1	-0.220415	0.00302836	0.00876002
HLA-DRB6	6p21.32	-0.220465	0.00302155	0.00874244
PLK3	1p34.1	-0.220513	0.00301503	0.00872621
UQCR10	22q12.2	-0.220557	0.0030091	0.00871077
GCA	2q24.2	-0.220603	0.00300289	0.00869539
PDLIM4	5q31.1	-0.22061	0.00300196	0.00869399
SULF2	20q13.12	-0.220731	0.00298574	0.00864958
LPIN3	20q12	-0.220745	0.00298393	0.00864563
OR52K2	11p15.4	-0.220845	0.00297048	0.00861436
NWD1	19p13.11	-0.220846	0.0029703	0.00861436
RABGGTA	14q12	-0.220907	0.00296226	0.00859308
SSR3	3q25.31	-0.220993	0.00295087	0.00856767
ECHDC1	6q22.33	-0.221009	0.00294865	0.0085625
ZMYND15	17p13.2	-0.221088	0.0029382	0.00853979
SNX30	9q32	-0.221131	0.0029326	0.00852481
HDDC2	6q22.31	-0.221147	0.0029304	0.00851967
FUCA2	6q24.2	-0.221263	0.00291527	0.00848201
HOOK3	8p11.21	-0.221294	0.00291115	0.00847383
PTK2	8q24.3	-0.221403	0.00289693	0.00843622
SERP1	3q25.1	-0.221438	0.0028923	0.00842398
NAIP	5q13.2	-0.221472	0.00288794	0.00841477
TMED10	14q24.3	-0.221526	0.00288087	0.00840075
RHOC	1p13.2	-0.221526	0.00288087	0.00840075
HIPK3	11p13	-0.221804	0.00284497	0.00830723
CPAMD8	19p13.11	-0.22185	0.00283909	0.00829506
AKAP13	15q25.3	-0.222062	0.00281212	0.00822241
PTGIR	19q13.32	-0.22207	0.00281106	0.00822054
RBP7	1p36.22	-0.222269	0.00278596	0.00815449
EIF3K	19q13.2	-0.222434	0.00276519	0.00809614
SH2B3	12q24.12	-0.222514	0.00275527	0.00807193
PITPNA	17p13.3	-0.222606	0.00274381	0.008042
RAB11A	15q22.31	-0.22271	0.00273085	0.00800762
MAD1L1	7p22.3	-0.222731	0.00272827	0.00800125
GPR85	7q31.1	-0.222901	0.00270744	0.00794374
TMEM126A	11q14.1	-0.222945	0.00270202	0.00793024
HYOU1	11q23.3	-0.223056	0.00268847	0.00789285
MYBPH	1q32.1	-0.22308	0.00268549	0.00788649
TNFSF15	9q32	-0.223148	0.00267728	0.00786356
NHS	Xp22.2-p22.13	-0.223166	0.0026751	0.0078607
ARF5	7q32.1	-0.223462	0.0026394	0.00776635
DSG3	18q12.1	-0.223489	0.00263617	0.00775801
GPI	19q13.11	-0.223585	0.00262464	0.00772525
CTSS	1q21.3	-0.223819	0.00259683	0.00765263
ASIC1	12q13.12	-0.223842	0.00259418	0.00764714
PPARD	6p21.31	-0.223888	0.00258868	0.00763325
IPCEF1	6q25.2	-0.223958	0.00258055	0.00761464
MAD2L2	1p36.22	-0.223991	0.00257663	0.00760462
MSLNL	16p13.3	-0.224074	0.00256693	0.00757713
TREX1	3p21.31	-0.224096	0.00256439	0.00757078
DOCK8-AS1	9p24.3	-0.224284	0.00254248	0.00751864
SLC6A12	12p13.33	-0.224308	0.00253969	0.0075138
TMBIM4	12q14.3	-0.224355	0.00253424	0.00749885
S100A5	1q21.3	-0.22437	0.00253252	0.00749715
PPP1R27	17q25.3	-0.224602	0.00250584	0.00742494
RAB17	2q37.3	-0.224653	0.00250009	0.00741015
SYTL3	6q25.3	-0.224658	0.00249942	0.00740928
ABHD6	3p14.3	-0.224759	0.00248798	0.00738099
C1QA	1p36.12	-0.225121	0.00244715	0.00727203
DACH1	13q21.33	-0.225313	0.0024257	0.0072149
EIF1	17q21.2	-0.225347	0.00242199	0.00720605
AGAP3	7q36.1	-0.225431	0.00241272	0.00718068
PTPRU	1p35.3	-0.225485	0.00240673	0.00716502
ADM	11p15.4	-0.225499	0.00240521	0.00716268
SLC17A5	6q13	-0.22552	0.0024028	0.00715661
TEX2	17q23.3	-0.225575	0.00239682	0.00714207
C4ORF19	4p14	-0.225723	0.00238055	0.00709577
MIEN1	17q12	-0.22578	0.00237439	0.00707957
CALHM2	10q24.33	-0.225824	0.00236961	0.00706748
SNORD114-6	14q32.31	-0.226114	0.00233827	0.00697936
ATP5MF	7q22.1	-0.226173	0.0023319	0.00696247
SAR1B	5q31.1	-0.226391	0.00230869	0.00690058
NFIL3	9q22.31	-0.226491	0.00229805	0.006873
SLC66A1	1p36.13	-0.226678	0.00227844	0.00681958
YKT6	7p13	-0.226763	0.00226946	0.00679478
MICB	6p21.33	-0.226853	0.00226007	0.00677084
HCG4B	6p22.1	-0.226857	0.00225964	0.00677057
OR52K1	11p15.4	-0.226954	0.00224964	0.00674475
EXT1	8q24.11	-0.226977	0.00224724	0.00673861
JPT1	17q25.1	-0.227081	0.00223644	0.00671035
ZMPSTE24	1p34.2	-0.22709	0.00223557	0.00670982
PSMD13	11p15.5	-0.227309	0.00221303	0.00665342
FCGR1CP	1q21.1	-0.227543	0.00218932	0.00658927
SLC35B1	17q21.33	-0.227617	0.00218181	0.00657172
MARCHF11	5p15.1	-0.227627	0.00218075	0.00656957
PRKCE	2p21	-0.227828	0.00216059	0.00651486
PAPSS2	10q23.2-q23.31	-0.227935	0.00214994	0.00648478
TNN	1q25.1	-0.227996	0.00214385	0.00647142
SLCO3A1	15q26.1	-0.228322	0.00211174	0.00638833
HLX	1q41	-0.228456	0.00209866	0.00635174
SLC43A2	17p13.3	-0.228456	0.00209866	0.00635174
MICU1	10q22.1	-0.228515	0.00209297	0.00633942
PYCARD	16p11.2	-0.228529	0.00209155	0.0063378
SLC24A4	14q32.12	-0.22861	0.00208372	0.00631631
RNF181	2p11.2	-0.22869	0.00207596	0.00629672
ZBTB2	6q25.1	-0.228728	0.00207234	0.0062867
BCL7B	7q11.23	-0.228757	0.00206952	0.00628206
MARVELD1	10q24.2	-0.228977	0.0020485	0.00622214
LILRB2	19q13.4	-0.229046	0.00204193	0.00620606
SEMA4B	15q26.1	-0.229209	0.00202649	0.00616393
NDUFA2	5q31.3	-0.229412	0.00200743	0.00611074
SCRG1	4q34.1	-0.22949	0.00200021	0.00608969
3	6q23.2	-0.229537	0.00199584	0.00607828
PECR	2q35	-0.230115	0.00194274	0.00592771
SSR4	Xq28	-0.230119	0.00194229	0.00592727
LYN	8q12.1	-0.23013	0.00194135	0.0059253
PID1	2q36.3	-0.230163	0.00193839	0.00591721
C1ORF56	1q21.3	-0.230456	0.00191195	0.00584657
SLC36A4	11q21	-0.230561	0.00190261	0.0058235
LINC00482	17q25.3	-0.230637	0.00189585	0.00580737
MTARC2	1q41	-0.230665	0.00189335	0.00580152
SIRT2	19q13.2	-0.230793	0.00188204	0.0057714
SLC4A11	20p13	-0.230932	0.00186988	0.00573682
FFAR2	19q13.12	-0.231344	0.00183407	0.00564027
YWHAH	22q12.3	-0.231413	0.00182815	0.00562529
PLPBP	8p11.23	-0.231459	0.0018242	0.00561605
CD36	7q21.11	-0.231469	0.0018233	0.00561427
LAP3	4p15.32	-0.231486	0.00182187	0.00561074
GMPPB	3p21.31	-0.231563	0.00181526	0.00559125
UBE2J1	6q15	-0.231735	0.00180067	0.00554984
LILRA5	19q13.42	-0.231871	0.00178919	0.00551707
STX1A	7q11.23	-0.232041	0.00177487	0.00547813
TOR1AIP1	1q25.2	-0.232057	0.00177357	0.00547498
CHMP4A	14q12	-0.232088	0.00177095	0.00546863
WNT9B	17q21.32	-0.232257	0.00175694	0.0054331
RBPJ	4p15.2	-0.232342	0.00174995	0.00541407
SIGLEC11	19q13.33	-0.232353	0.00174899	0.00541196
NKIRAS2	17q21.2	-0.232371	0.00174754	0.00540917
RASGRP4	19q13.2	-0.232664	0.00172355	0.00533917
RDH5	12q13.2	-0.232664	0.00172355	0.00533917
CCL24	7q11.23	-0.232755	0.00171616	0.00531967
EGLN1	1q42.2	-0.232758	0.0017159	0.00531967
USP35	11q14.1	-0.232846	0.0017088	0.00530274
CD300LB	17q25.1	-0.232976	0.00169835	0.00527368
TMEM89	3p21.31	-0.233119	0.00168687	0.00524138
ZDHHC7	16q24.1	-0.233291	0.00167316	0.00520292
PLAC8	4q21.22	-0.23335	0.00166852	0.00519016
TRAPPC1	17p13.1	-0.233587	0.00164994	0.0051381
TAGAP	6q25.3	-0.233601	0.0016488	0.00513535
TRIM72	16p11.2	-0.233803	0.00163309	0.00508968
OR9A4	7q34	-0.233939	0.00162258	0.00505937
CD300LD	17q25.1	-0.234054	0.00161373	0.005035
TNFRSF10D	8p21.3	-0.234281	0.00159643	0.00498501
ANKFY1	17p13.2	-0.234292	0.00159564	0.00498333
ISL2	15q24.3	-0.234392	0.00158803	0.00496117
TMEM71	8q24.22	-0.234398	0.00158755	0.00496046
CCDC69	5q33.1	-0.234633	0.00156996	0.00491416
ASS1	9q34.11	-0.234705	0.00156458	0.00490047
EGR3	8p21.3	-0.234746	0.00156153	0.0048917
CCL3	17q12	-0.234798	0.00155764	0.00488031
MEI1	22q13.2	-0.234999	0.00154281	0.00484008
WAS	Xp11.23	-0.235112	0.00153452	0.00481718
ETF1	5q31.2	-0.235116	0.00153422	0.00481718
USH1G	17q25.1	-0.235248	0.00152456	0.00479054
C1ORF54	1q21.2	-0.235269	0.00152307	0.00478661
SNF8	17q21.32	-0.235273	0.00152277	0.00478646
F8	Xq28	-0.235277	0.00152245	0.00478622
NDUFS6	5p15.33	-0.235411	0.00151277	0.00475808
AHNAK	11q12.3	-0.235691	0.00149264	0.00470177
ULBP2	6q25.1	-0.235891	0.00147849	0.00466079
LGALS2	22q13.1	-0.235952	0.00147417	0.00464869
RAP2C	Xq26.2	-0.235986	0.00147172	0.00464339
ARHGAP29	1p22.1	-0.236013	0.00146988	0.00463965
CACNA2D4	12p13.33	-0.236022	0.00146922	0.00463832
CHP1P2	6q25.3	-0.236185	0.00145778	0.00460594
SLC22A18	11p15.4	-0.236196	0.00145705	0.00460437
ITGB1BP1	2p25.1	-0.236204	0.00145646	0.00460328
MVP	16p11.2	-0.236256	0.00145282	0.00459399
LRRK2	12q12	-0.236258	0.00145274	0.00459399
HRH1	3p25.3	-0.236405	0.00144249	0.00456801
DCHS1	11p15.4	-0.23644	0.00144005	0.00456176
CBWD1	9p24.3	-0.236468	0.00143817	0.00455729
CTDNEP1	17p13.1	-0.236646	0.00142595	0.00452446
MT1DP	16q13	-0.236689	0.00142301	0.00451659
DNAJC5B	8q13.1	-0.236741	0.00141946	0.00450753
SLC36A1	5q33.1	-0.236863	0.00141113	0.00448473
VPS29	12q24.11	-0.236926	0.00140688	0.00447269
CORO1A	16p11.2	-0.237248	0.00138525	0.00440896
AGPAT2	9q34.3	-0.237305	0.00138149	0.00439914
MSRA	8p23.1	-0.237351	0.00137843	0.00439012
TLE1	9q21.32	-0.237397	0.00137537	0.00438179
2	6q23.2	-0.23778	0.00135024	0.00431302
OOEP	6q13	-0.237926	0.00134073	0.00428406
RTF2	20q13.31	-0.23807	0.00133142	0.0042571
HDLBP	2q37.3	-0.238211	0.00132244	0.00422977
PLIN3	19p13.3	-0.238524	0.00130253	0.00417293
ACSL3	2q36.1	-0.23865	0.00129463	0.004149
TINF2	14q12	-0.238945	0.00127628	0.00409624
SNAI1	20q13.13	-0.238964	0.00127511	0.00409452
DTX2	7q11.23	-0.239005	0.00127259	0.00408709
GDI2	10p15.1	-0.239066	0.00126879	0.00407759
MYO15A	17p11.2	-0.239088	0.00126744	0.0040739
HLA-DMB	6p21.32	-0.23914	0.0012643	0.00406582
UBL5	19p13.2	-0.239288	0.00125522	0.00403996
UAP1L1	9q34.3	-0.239387	0.00124924	0.00402405
TBX18	6q14.3	-0.239446	0.00124563	0.00401307
MTMR6	13q12.13	-0.239592	0.00123686	0.00398681
RBX1	22q13.2	-0.239659	0.00123285	0.00397452
FGD4	12p11.21	-0.239899	0.00121851	0.00393546
RTL8A	Xq26.3	-0.239918	0.00121739	0.00393381
VSIG4	Xq12	-0.239937	0.00121628	0.00393216
COX7A2	6q14.1	-0.240154	0.00120346	0.00389372
GDE1	16p12.3	-0.240184	0.00120175	0.00388971
PADI1	1p36.13	-0.240221	0.00119958	0.00388404
LILRA1	19q13.42	-0.240232	0.00119893	0.00388318
BSG	19p13.3	-0.24033	0.0011932	0.00386759
PCED1B-AS1	12q13.11	-0.240454	0.00118605	0.00384719
TXNDC17	17p13.1	-0.240489	0.00118399	0.00384181
DYSF	2p13.2	-0.240546	0.00118073	0.00383315
EPB41L3	18p11.31	-0.240561	0.00117988	0.00383164
ZSCAN10	16p13.3	-0.240705	0.00117161	0.00380606
DNAAF9	20p13	-0.240795	0.00116647	0.00379255
RNASE1	14q11.2	-0.240878	0.00116171	0.00377958
MRPS15	1p34.3	-0.241067	0.00115108	0.00374686
COMMD8	4p12	-0.241161	0.00114579	0.00373215
M1AP	2p13.1	-0.241527	0.00112544	0.00367263
ASL	7q11.21	-0.241625	0.00112004	0.00365866
TMEM63B	6p21.1	-0.24186	0.00110725	0.00361931
MAB21L3	1p13.1	-0.241936	0.00110311	0.003607
PPP1R14A	19q13.1	-0.242068	0.00109599	0.00358611
AQP9	15q21.3	-0.242132	0.00109256	0.00357549
SLC22A15	1p13.1	-0.242236	0.00108697	0.003559
HADHA	2p23.3	-0.242257	0.00108585	0.00355594
SLITRK4	Xq27.3	-0.242306	0.00108325	0.00354862
MOB3C	1p33	-0.242381	0.00107929	0.00353741
COX6A1	12q24.31	-0.242502	0.00107287	0.00351993
IQSEC1	3p25.2	-0.242546	0.00107055	0.0035147
LY96	8q21.11	-0.24255	0.00107033	0.00351457
SEC61G	7p11.2	-0.242642	0.0010655	0.00350046
RGL1	1q25.3	-0.242659	0.00106462	0.00349817
GABARAPL1	12p13.2	-0.242665	0.00106429	0.00349817
CREB5	7p15.1-p14.3	-0.242736	0.00106057	0.00348664
DBNL	7p13	-0.24287	0.00105361	0.00346548
CTNNA1	5q31.2	-0.242918	0.00105111	0.00345903
H4C6	6p22.2	-0.243	0.00104691	0.00344696
CABP7	22q12.2	-0.243258	0.00103369	0.00340977
PMM1	22q13.2	-0.243745	0.00100912	0.00333719
CBR1	21q22.12	-0.24378	0.00100735	0.00333246
MPV17L2	19p13.11	-0.244088	0.000992142	0.00328774
NKAPL	6p22.1	-0.244124	0.000990397	0.00328251
HMGB2	4q34.1	-0.244291	0.000982224	0.00325764
PIK3R2	19p13.11	-0.24445	0.000974517	0.00323538
FRAT2	10q24.1	-0.244569	0.000968773	0.00321851
PPFIBP2	11p15.4	-0.244659	0.000964455	0.00320635
RXFP2	13q13.1	-0.244789	0.00095825	0.00318789
MVB12A	19p13.11	-0.244941	0.000951079	0.00316783
PSMB8	6p21.32	-0.244946	0.000950838	0.00316756
TMEM176B	7q36.1	-0.244996	0.00094847	0.00316022
C17ORF77	17q25.1	-0.245086	0.000944239	0.00314881
CRIP3	6p21.1	-0.245102	0.000943479	0.00314681
ARHGEF11	1q23.1	-0.245107	0.000943254	0.0031466
KCTD6	3p14.3	-0.24517	0.000940322	0.00313736
RHBDD2	7q11.23	-0.245205	0.000938661	0.00313235
MYRF-AS1	11q12.2	-0.245358	0.000931574	0.00311137
MOGAT3	7q22.1	-0.245407	0.000929295	0.00310429
CDC42SE1	1q21.3	-0.245482	0.000925856	0.00309439
LINC00189	21q21.3	-0.245596	0.000920581	0.00307729
HCAR2	12q24.31	-0.245609	0.000919992	0.00307638
SYN2	3p25.2	-0.245705	0.000915632	0.0030639
ZNF366	5q13.1	-0.24573	0.000914466	0.00306052
ZMAT5	22q12.2	-0.245856	0.000908747	0.00304348
CARS1	11p15.4	-0.245881	0.000907605	0.00304122
PRDM7	16q24.3	-0.245953	0.000904366	0.00303141
FUCA1	1p36.11	-0.246088	0.000898284	0.00301413
HCST	19q13.12	-0.246147	0.000895663	0.00300585
PPP1R15A	19q13.2	-0.24622	0.000892395	0.00299644
UBE2A	Xq24	-0.24627	0.000890161	0.00298977
CIB1	15q26.1	-0.246304	0.000888675	0.002986
COX5B	2q11.2	-0.246398	0.000884506	0.00297302
ITPK1	14q32.12	-0.246469	0.000881368	0.00296401
GPN3	12q24.11	-0.246576	0.000876681	0.00294977
SH3TC1	4p16.1	-0.246865	0.000864112	0.00290999
VSTM1	19q13.42	-0.246872	0.0008638	0.00290944
SMTN	22q12.2	-0.246886	0.000863208	0.00290795
PPP1R11	6p22.1	-0.246946	0.00086059	0.00290064
CLTA	9p13.3	-0.247185	0.000850371	0.00286768
SLC22A18AS	11p15.4	-0.247239	0.000848056	0.00286087
RPN2	20q11.23	-0.247421	0.000840351	0.00283684
TXNDC12	1p32.3	-0.24744	0.000839558	0.00283515
FOLR3	11q13.4	-0.24755	0.000834957	0.00282107
DDOST	1p36.12	-0.247572	0.000834024	0.00281841
RNF166	16q24.2-q24.3	-0.247603	0.000832711	0.00281495
CSRP1	1q32.1	-0.247632	0.000831488	0.00281179
HOMER3	19p13.11	-0.247967	0.000817623	0.00276779
PER1	17p13.1	-0.248034	0.000814875	0.00276088
DNAJB5	9p13.3	-0.248059	0.000813842	0.00275817
B4GALT1	9p21.1	-0.248084	0.00081282	0.00275536
AP1S2	Xp22.2	-0.248103	0.000812051	0.00275323
TRNP1	1p36.11	-0.24827	0.000805276	0.00273502
SLC26A6	3p21.31	-0.248329	0.000802865	0.00272826
ADIPOR1	1q32.1	-0.248338	0.000802532	0.0027276
DDX43	6q13	-0.248383	0.000800712	0.00272265
ST14	11q24.3	-0.248472	0.000797139	0.00271164
CDC42EP4	17q25.1	-0.248574	0.000793033	0.00269861
PRKCB	16p12.2-p12.1	-0.24889	0.0007805	0.00266014
FAR1	11p15.3	-0.248974	0.000777211	0.00265033
GPIHBP1	8q24.3	-0.249234	0.000767049	0.0026198
10	1p34.3	-0.249378	0.000761519	0.00260411
CCL20	2q36.3	-0.249481	0.000757549	0.00259326
COPA	1q23.2	-0.249482	0.000757502	0.00259326
SLC35E1	19p13.11	-0.249504	0.000756656	0.002592
IGF2R	6q25.3	-0.249568	0.000754222	0.0025846
CX3CR1	3p22.2	-0.249624	0.000752069	0.00257813
PANK2	20p13	-0.249635	0.000751671	0.00257722
CRK	17p13.3	-0.249901	0.000741626	0.00254591
ACSM4	12p13.31	-0.249965	0.000739205	0.00253894
SYCE3	22q13.33	-0.249992	0.000738214	0.00253639
SH3BGRL3	1p36.11	-0.250131	0.000733026	0.00251905
ARSB	5q14.1	-0.250191	0.000730774	0.0025122
CEBPB	20q13.13	-0.250319	0.000726058	0.00249731
FLOT1	6p21.33	-0.250384	0.000723672	0.0024913
HLA-DRA	6p21.32	-0.250735	0.000710867	0.00245415
PTPN12	7q11.23	-0.250819	0.000707849	0.00244547
SYPL2	1p13.3	-0.250836	0.000707252	0.00244384
HES3	1p36.31	-0.251	0.000701369	0.0024248
GASK1B	4q32.1	-0.251177	0.00069508	0.00240647
HLA-DRB1	6p21.32	-0.251204	0.000694118	0.00240357
THBD	20p11.21	-0.251246	0.00069264	0.00239973
GPR65	14q31.3	-0.251269	0.000691828	0.00239777
CXCR4	2q22.1	-0.251315	0.000690208	0.00239258
CEP55	10q23.33	-0.251363	0.000688513	0.00238713
FTH1	11q12.3	-0.251462	0.000685076	0.00237733
STARD8	Xq13.1	-0.25151	0.000683397	0.00237235
SPG21	15q22.31	-0.251568	0.000681359	0.00236654
LRG1	19p13.3	-0.251572	0.000681213	0.00236654
GLG1	16q23.1	-0.251579	0.000680995	0.00236654
SIMC1	5q35.2	-0.251623	0.000679471	0.00236209
RAP1A	1p13.2	-0.251744	0.000675277	0.00234834
CSF1R	5q32	-0.251811	0.000672973	0.00234201
TMEM176A	7q36.1	-0.252162	0.000660998	0.00230403
HS3ST4	16p12.1	-0.252244	0.000658261	0.00229572
NDUFB3	2q33.1	-0.252738	0.000641818	0.00224159
DMRT1	9p24.3	-0.252753	0.000641331	0.00224069
RHOB	2p24.1	-0.253192	0.000627047	0.00219551
GLIPR1	12q21.2	-0.253384	0.00062088	0.00217626
TMED5	1p22.1	-0.253386	0.000620813	0.00217626
ARTN	1p34.1	-0.253395	0.000620542	0.00217586
B4GALT5	20q13.13	-0.253493	0.000617419	0.0021653
LETM2	8p11.23	-0.253605	0.000613872	0.00215463
TMEM39A	3q13.33	-0.253615	0.000613579	0.00215416
WDR1	4p16.1	-0.253826	0.000606946	0.00213395
PLSCR3	17p13.1	-0.253979	0.000602193	0.00211915
ATP5MK	10q24.33	-0.254037	0.000600379	0.00211315
GOLGA7	8p11.21	-0.25422	0.000594739	0.00209532
JUNB	19p13.13	-0.254223	0.000594647	0.00209532
PAGR1	16p11.2	-0.254326	0.000591508	0.00208569
DUSP1	5q35.1	-0.254495	0.000586364	0.0020704
SLAMF9	1q23.2	-0.254497	0.000586325	0.0020704
CNTD1	17q21.2-q21.31	-0.254657	0.000581509	0.00205564
DENND1A	9q33.3	-0.25468	0.000580814	0.00205393
NEDD9	6p24.2	-0.254686	0.00058063	0.00205365
NFKBIA	14q13.2	-0.254703	0.000580129	0.00205225
RAB43	3q21.3	-0.254777	0.000577903	0.00204587
CHRNE	17p13.2	-0.254961	0.000572431	0.00202797
CRAT	9q34.11	-0.25506	0.000569502	0.00201796
ATP6V1D	14q23.3	-0.255112	0.00056799	0.00201406
CPNE2	16q13	-0.255119	0.000567779	0.00201368
SEC24D	4q26	-0.255134	0.000567349	0.00201252
SMTNL2	17p13.2	-0.255346	0.000561146	0.0019927
YPEL2	17q22	-0.255435	0.00055857	0.00198464
PRDX1	1p34.1	-0.255588	0.000554168	0.00196971
DCANP1	5q31.1	-0.255691	0.000551197	0.00196094
IL27	16p12.1-p11.2	-0.25571	0.000550673	0.00195979
CAPZA2	7q31.2	-0.255738	0.000549858	0.00195761
TXNL4A	18q23	-0.255853	0.000546586	0.00194738
PIK3CD	1p36.22	-0.255899	0.000545282	0.00194345
HSPB1	7q11.23	-0.255989	0.000542743	0.00193617
EPHB2	1p36.12	-0.256166	0.000537789	0.00192096
RRP36	6p21.1	-0.256211	0.000536528	0.00191716
KIF17	1p36.12	-0.256311	0.000533741	0.00190849
ATP2A2	12q24.11	-0.256368	0.000532167	0.00190367
AP1M1	19p13.11	-0.256579	0.000526355	0.0018853
WIPI1	17q24.2	-0.256711	0.000522757	0.00187379
ATP11A	13q34	-0.256814	0.000519974	0.00186436
UBXN11	1p36.11	-0.256941	0.000516529	0.00185488
GSN	9q33.2	-0.256987	0.000515292	0.00185112
LAMTOR4	7q22.1	-0.257021	0.000514394	0.00184823
CTSL	9q21.33	-0.257033	0.000514057	0.00184736
GUSB	7q11.21	-0.257036	0.000514001	0.00184736
BUD31	7q22.1	-0.257063	0.000513273	0.00184523
AMDHD1	12q23.1	-0.25717	0.000510422	0.00183701
SUN2	22q13.1	-0.257184	0.000510036	0.00183596
PRKAR2A	3p21.31	-0.257192	0.000509814	0.00183559
SLPI	20q13.12	-0.257261	0.000507994	0.00183028
LMAN2	5q35.3	-0.257335	0.000506044	0.00182361
SAG	2q37.1	-0.257348	0.000505693	0.00182302
OSBPL11	3q21.2	-0.257408	0.000504114	0.001818
MMP17	12q24.33	-0.257441	0.000503234	0.00181583
CAMP	3p21.31	-0.257553	0.000500306	0.00180661
KCNJ2	17q24.3	-0.257576	0.000499704	0.00180477
PLA2G7	6p12.3	-0.25779	0.000494156	0.00178606
LINC00477	12p12.1	-0.258063	0.000487159	0.00176273
DES	2q35	-0.25826	0.000482148	0.00174654
VEGFA	6p21.1	-0.258557	0.000474714	0.00172186
TENT4B	16q12.1	-0.258619	0.000473154	0.00171748
SYK	9q22.2	-0.258986	0.000464149	0.0016873
ANKS1B	12q23.1	-0.258996	0.000463905	0.00168673
SMPD1	11p15.4	-0.259046	0.000462672	0.00168288
NAMPT	7q22.3	-0.259207	0.000458772	0.00167118
ZNF524	19q13.42	-0.259264	0.000457411	0.00166685
KCTD21	11q14.1	-0.259427	0.000453499	0.00165383
JUN	1p32.1	-0.259446	0.000453053	0.00165313
SEC23B	20p11.23	-0.259563	0.000450268	0.0016442
TRPV2	17p11.2	-0.259605	0.000449277	0.00164121
RASL11A	13q12.2	-0.259843	0.000443686	0.00162413
CTSV	9q22.33	-0.259895	0.000442456	0.00161993
EIF4E2	2q37.1	-0.259923	0.000441813	0.00161788
TNFAIP3	6q23.3	-0.260044	0.000438995	0.00160877
UNC119	17q11.2	-0.260078	0.00043822	0.00160653
OSTM1	6q21	-0.260134	0.000436916	0.00160205
CXCL16	17p13.2	-0.260513	0.000428267	0.001573
MICALCL	11p15.3	-0.260578	0.000426802	0.00156792
FOLR2	11q13.4	-0.260619	0.000425877	0.00156511
LST1	6p21.33	-0.26067	0.00042473	0.00156178
SASH1	6q24.3-q25.1	-0.26077	0.000422491	0.00155501
VPS37C	11q12.2	-0.260796	0.000421917	0.00155319
RBP4	10q23.33	-0.260806	0.000421688	0.00155264
CENPB	20p13	-0.261109	0.00041497	0.00153051
NAPSB	19q13.33	-0.261128	0.000414556	0.00152927
PLBD1	12p13.1	-0.26113	0.00041451	0.00152927
ST6GALNAC2	17q25.1	-0.261364	0.000409415	0.00151202
TPRG1	3q28	-0.261427	0.000408034	0.0015075
TXNDC2	18p11.31-p11.2	-0.261486	0.000406762	0.00150337
GRPEL1	4p16.1	-0.261526	0.000405912	0.0015008
MYLIP	6p22.3	-0.261578	0.000404787	0.00149749
TANK	2q24.2	-0.261601	0.000404293	0.00149595
RBKS	2p23.2	-0.261609	0.000404133	0.00149564
NRBF2	10q21.3	-0.261672	0.00040277	0.00149144
AIM2	1q23.1-q23.2	-0.261708	0.000402004	0.00148897
ASAP1	8q24.21-q24.22	-0.261742	0.000401271	0.00148674
RNF130	5q35.3	-0.261798	0.000400095	0.00148266
CATIP	2q35	-0.261818	0.000399667	0.00148136
CLIC1	6p21.33	-0.261867	0.00039863	0.00147836
TM6SF1	15q25.2	-0.26208	0.000394135	0.00146225
SEMA6B	19p13.3	-0.262356	0.000388387	0.00144318
RFLNB	17p13.3	-0.262384	0.000387826	0.00144158
PLB1	2p23.2	-0.262741	0.000380505	0.00141681
CFB	6p21.33	-0.262808	0.00037915	0.00141203
ITM2B	13q14.2	-0.262815	0.000379023	0.00141183
CPE	4q32.3	-0.26284	0.00037851	0.00141045
PSENEN	19q13.12	-0.262934	0.00037662	0.00140368
CORO2A	9q22.33	-0.262938	0.000376536	0.00140364
HK1	10q22.1	-0.263308	0.000369166	0.00137827
HRC	19q13.33	-0.263333	0.000368684	0.00137674
ZNF703	8p11.23	-0.263645	0.000362575	0.00135574
ALOX5AP	13q12.3	-0.263878	0.0003581	0.00134055
HLA-E	6p22.1	-0.263928	0.000357138	0.00133798
MRPL34	19p13.11	-0.264214	0.000351696	0.00131911
GAS2L1	22q12.2	-0.264227	0.000351459	0.00131848
PPP1R18	6p21.33	-0.264321	0.000349689	0.00131224
GRINA	8q24.3	-0.264334	0.000349454	0.00131197
TACC2	10q26.13	-0.264423	0.000347792	0.00130648
CELSR3	3p21.31	-0.264551	0.000345398	0.00129824
CHMP3	2p11.2	-0.264652	0.000343541	0.00129151
SIGLEC1	20p13	-0.26468	0.000343017	0.00128979
H2AJ	12p12.3	-0.264767	0.000341424	0.00128454
ZNF503	10q22.2	-0.264878	0.000339383	0.0012776
GM2A	5q33.1	-0.265016	0.000336885	0.00126918
ATP6V1F	7q32.1	-0.265022	0.000336772	0.001269
PARL	3q27.1	-0.265043	0.000336393	0.00126796
TVP23A	16p13.13	-0.265263	0.00033244	0.00125486
PXK	3p14.3	-0.265338	0.000331095	0.00125027
FGFR1	8p11.23	-0.265512	0.000328013	0.00124079
AGPAT3	21q22.3	-0.265633	0.000325875	0.00123414
MAN1C1	1p36.11	-0.265671	0.000325214	0.00123212
ETHE1	19q13.31	-0.265685	0.000324957	0.00123139
MAP3K3	17q23.3	-0.265706	0.000324591	0.00123024
SCP2	1p32.3	-0.265719	0.000324371	0.00122964
ADAMTSL4	1q21.2	-0.265821	0.000322582	0.00122405
SPRYD3	12q13.13	-0.265932	0.000320658	0.0012177
SCNM1	1q21.3	-0.265976	0.000319899	0.00121529
NDUFA1	Xq24	-0.26598	0.000319826	0.00121525
XRCC4	5q14.2	-0.266072	0.000318256	0.00121
CAMTA2	17p13.2	-0.266095	0.000317846	0.00120867
CYP1B1	2p22.2	-0.266097	0.000317825	0.00120867
PTX3	3q25.32	-0.266148	0.000316949	0.00120626
PLEKHO2	15q22.31	-0.266223	0.000315662	0.00120201
TNFRSF10C	8p21.3	-0.26624	0.000315377	0.00120139
SESN2	1p35.3	-0.266329	0.000313863	0.00119609
PYM1	12q13.2	-0.266422	0.000312289	0.00119033
FLJ44635	Xq13.1	-0.266696	0.000307693	0.00117396
MSLN	16p13.3	-0.266718	0.000307319	0.00117278
AGO4	1p34.3	-0.266798	0.00030599	0.00116906
JOSD2	19q13.33	-0.266916	0.000304054	0.00116235
CD300E	17q25.1	-0.266942	0.000303628	0.00116095
KLHL8	4q22.1	-0.266993	0.000302782	0.00115817
HLA-A	6p22.1	-0.26714	0.000300388	0.00114969
SORCS2	4p16.1	-0.267168	0.000299921	0.00114835
GPRIN1	5q35.2	-0.267215	0.000299154	0.00114564
PIMREG	17p13.2	-0.267266	0.000298341	0.00114298
CASP1	11q22.3	-0.267384	0.000296425	0.00113608
PDE2A	11q13.4	-0.267748	0.00029063	0.00111615
EFEMP2	11q13.1	-0.267912	0.000288055	0.0011074
CAMKK1	17p13.2	-0.268077	0.000285476	0.00109801
COX6B1	19q13.12	-0.268188	0.000283759	0.00109162
SAT2	17p13.1	-0.268232	0.000283081	0.00108944
MAPK3	16p11.2	-0.268454	0.000279681	0.00107806
PITPNM1	11q13.2	-0.268516	0.000278726	0.00107523
NUDT16	3q22.1	-0.268583	0.000277711	0.00107152
FAM107B	10p13	-0.268665	0.000276478	0.00106719
ZDHHC12	9q34.11	-0.268774	0.000274842	0.0010615
TRIM38	6p22.2	-0.268828	0.000274027	0.00105962
SETD3	14q32.2	-0.268975	0.000271845	0.00105222
RTN4	2p16.1	-0.269069	0.000270451	0.00104766
PPP2CA	5q31.1	-0.269075	0.000270358	0.00104751
PDCL3	2q11.2	-0.269136	0.000269463	0.00104499
CCDC107	9p13.3	-0.269189	0.000268677	0.00104265
SIGLEC16	19q13.33	-0.26951	0.000264001	0.00102676
STAT2	12q13.3	-0.269692	0.000261384	0.001018
C11ORF24	11q13.2	-0.269705	0.000261204	0.00101751
CDH22	20q13.12	-0.269883	0.000258663	0.00100861
GNAI3	1p13.3	-0.270309	0.000252687	0.000986696
COL8A2	1p34.3	-0.270439	0.00025089	0.000980465
MICAL1	6q21	-0.270485	0.000250261	0.000978651
IFI27L2	14q32.12	-0.270828	0.000245585	0.000962823
RETN	19p13.2	-0.270942	0.000244053	0.00095701
LILRA6	19q13.42	-0.270971	0.000243671	0.000955701
CCL21	9p13.3	-0.271025	0.000242937	0.000953208
QSOX1	1q25.2	-0.2711	0.000241937	0.000950241
MIF4GD	17q25.1	-0.271144	0.000241353	0.000948136
CHST15	10q26.13	-0.271215	0.000240409	0.00094481
SMPDL3A	6q22.31	-0.271371	0.000238363	0.000938093
OR7E91P	2p13.3	-0.271412	0.000237824	0.00093635
HLA-DQB1	6p21.32	-0.271423	0.000237681	0.000935976
KCNE5	Xq23	-0.27169	0.000234204	0.000923217
TMED7	5q22.3	-0.271703	0.000234034	0.00092292
SCGB1A1	11q12.3	-0.271789	0.000232927	0.000919299
ITPRIP	10q25.1	-0.271797	0.000232821	0.000919067
ROGDI	16p13.3	-0.271889	0.00023164	0.000914778
CD163	12p13.31	-0.271975	0.000230545	0.000910823
KDM7A	7q34	-0.272211	0.000227553	0.000900277
MARCHF1	4q32.2-q32.3	-0.272515	0.000223765	0.000886914
CD86	3q13.33	-0.272552	0.000223299	0.00088535
SURF1	9q34.2	-0.272743	0.000220957	0.000876854
PLD3	19q13.2	-0.272847	0.00021968	0.000872496
FEZ1	11q24.2	-0.27292	0.000218793	0.000869505
FXYD1	19q13.12	-0.272924	0.000218755	0.000869505
TMEM9B	11p15.4	-0.272971	0.000218182	0.00086743
TIFAB	5q31.1	-0.272977	0.000218104	0.000867405
IL23A	12q13.3	-0.273009	0.000217727	0.000866681
ATL3	11q13.1	-0.273088	0.000216769	0.000863043
LILRB3	19q13.42	-0.273109	0.000216517	0.000862218
ITGAL	16p11.2	-0.273297	0.000214266	0.000853948
PDYN	20p13	-0.273324	0.000213947	0.000852854
PSMB6	17p13.2	-0.273358	0.000213545	0.000851429
SLC1A4	2p14	-0.273645	0.000210171	0.000839005
WASF2	1p36.11	-0.273664	0.000209951	0.000838299
GPNMB	7p15.3	-0.273672	0.000209856	0.00083809
ABLIM3	5q32	-0.273974	0.000206359	0.000825649
NADK	1p36.33	-0.274036	0.000205646	0.00082347
MGAT1	5q35.3	-0.274126	0.000204618	0.000819692
FGR	1p35.3	-0.274201	0.000203761	0.000817604
SBDS	7q11.21	-0.274281	0.00020286	0.000814493
PLP2	Xp11.23	-0.274559	0.000199737	0.000803443
PI4K2A	10q24.2	-0.274674	0.000198459	0.000798795
GSR	8p12	-0.275321	0.000191417	0.000772685
FPR2	19q13.41	-0.275415	0.000190409	0.000768937
APAF1	12q23.1	-0.275421	0.000190344	0.000768833
COQ2	4q21.23	-0.275787	0.00018648	0.000754947
CORO1C	12q24.11	-0.275852	0.000185803	0.00075252
TSHZ3	19q12	-0.276231	0.000181897	0.000738849
ARHGAP30	1q23.3	-0.27628	0.000181394	0.000737113
FAM157B	9q34.3	-0.276364	0.000180537	0.000734092
BST2	19p13.11	-0.276513	0.000179033	0.000728433
ASPHD2	22q12.1	-0.276524	0.000178927	0.000728151
CAPN3	15q15.1	-0.276633	0.000177837	0.000724019
SCIMP	17p13.2	-0.27671	0.000177064	0.000721175
TNFSF13	17p13.1	-0.276867	0.000175508	0.000715434
ARCN1	11q23.3	-0.277032	0.000173882	0.000709995
PCGF1	2p13.1	-0.277043	0.00017378	0.000709809
NFKBIZ	3q12.3	-0.277348	0.000170814	0.000699078
C20ORF27	20p13	-0.277375	0.000170552	0.000698447
MAP4K4	2q11.2	-0.277591	0.000168491	0.000690587
GMPPA	2q35	-0.277643	0.000167995	0.000689131
TIMP2	17q25.3	-0.277823	0.000166296	0.000683028
EFR3A	8q24.22	-0.277886	0.000165708	0.000681041
TDRD7	9q22.33	-0.27794	0.000165199	0.000679094
CD55	1q32.2	-0.27807	0.000163992	0.000674274
TSNAX	1q42.2	-0.278216	0.000162639	0.000669922
PAK1	11q13.5-q14.1	-0.278219	0.00016262	0.000669922
RAB32	6q24.3	-0.278361	0.000161316	0.000665801
ANKRD34B	5q14.1	-0.278378	0.000161162	0.000665304
ACTG1	17q25.3	-0.27861	0.000159058	0.000657314
MSR1	8p22	-0.278966	0.000155874	0.000645907
RAB33B	4q31.1	-0.279089	0.000154794	0.0006416
TMED9	5q35.3	-0.279139	0.000154353	0.000640183
COQ10B	2q33.1	-0.279148	0.00015428	0.000640015
ELOC	8q21.11	-0.279177	0.000154024	0.000639163
SVBP	1p34.2	-0.279388	0.000152186	0.000632
ALOX15B	17p13.1	-0.279429	0.000151831	0.000630793
ELOB	16p13.3	-0.279434	0.000151789	0.000630793
LRPAP1	4p16.3	-0.279434	0.000151789	0.000630793
CSGALNACT2	10q11.21	-0.279727	0.000149281	0.000621393
CCDC149	4p15.2	-0.279959	0.000147321	0.000613757
CIAO2A	15q22.31	-0.280104	0.000146114	0.000609252
ACP3	3q22.1	-0.280121	0.000145975	0.000608932
PRDM12	9q34.12	-0.280122	0.000145963	0.000608932
RASSF3	12q14.2	-0.280282	0.000144641	0.000604271
PRCP	11q14	-0.280742	0.000140891	0.00058987
COPE	19p13.11	-0.280809	0.000140353	0.000587871
FUOM	10q26.3	-0.281361	0.000135988	0.000571064
CYRIA	2p24.2	-0.281393	0.000135744	0.000570161
MTF1	1p34.3	-0.281669	0.000133614	0.000562303
TFE3	Xp11.23	-0.281763	0.000132894	0.00055988
TUBB6	18p11.21	-0.281824	0.000132433	0.000558057
TRIB1	8q24.13	-0.281849	0.000132242	0.000557495
SLC26A11	17q25.3	-0.281886	0.000131957	0.000556412
COX4I1	16q24.1	-0.281949	0.000131483	0.000554772
SLC8A1	2p22.1	-0.282097	0.000130373	0.000550568
PFKFB3	10p15.1	-0.282211	0.000129523	0.000547573
ZNF467	7q36.1	-0.282324	0.000128685	0.000544148
DLEU7	13q14.3	-0.28239	0.000128199	0.000542325
VDR	12q13.11	-0.28241	0.000128053	0.000541943
ATP2B3	Xq28	-0.28245	0.000127753	0.000541058
SPI1	11p11.2	-0.282602	0.000126643	0.000537378
ANKRD13D	11q13.2	-0.282845	0.000124887	0.000531198
BEST1	11q12.3	-0.282891	0.000124556	0.000530139
MT1L	16q13	-0.282917	0.000124366	0.000529447
FCER2	19p13.2	-0.283012	0.000123689	0.000526907
ALDH1A2	15q21.3	-0.28305	0.000123419	0.000525873
MYL12B	18p11.31	-0.283157	0.000122664	0.000522885
IL10RA	11q23.3	-0.283159	0.000122648	0.000522885
DUSP3	17q21.31	-0.283318	0.00012153	0.000518618
CD163L1	12p13.31	-0.283503	0.00012024	0.000513451
ARRB2	17p13.2	-0.283661	0.000119147	0.00050923
PRELID1	5q35.3	-0.283747	0.000118558	0.000506997
OAZ1	19p13.3	-0.283763	0.000118444	0.000506779
LGALS12	11q12.3	-0.283784	0.000118299	0.000506274
SYAP1	Xp22.2	-0.283793	0.000118243	0.000506145
HCAR3	12q24.31	-0.283866	0.000117744	0.00050434
IER3	6p21.33	-0.284086	0.000116258	0.000498742
UQCRFS1	19q12	-0.284288	0.000114901	0.00049368
SLC7A10	19q13.11	-0.284556	0.000113135	0.000486629
C3	19p13.3	-0.284586	0.000112937	0.000485884
CD151	11p15.5	-0.284615	0.000112749	0.000485291
TMEM104	17q25.1	-0.284625	0.000112681	0.000485104
RGS2	1q31.2	-0.284682	0.000112312	0.000483732
TNFRSF1B	1p36.22	-0.284738	0.000111945	0.000482363
HECW2	2q32.3	-0.284765	0.000111775	0.000481739
RIN2	20p11.23	-0.284782	0.00011166	0.000481349
RPN1	3q21.3	-0.284998	0.000110273	0.000475789
PEAK3	19p13.3	-0.285079	0.000109752	0.000473856
LAMTOR2	1q22	-0.285199	0.000108994	0.000471003
NECAB3	20q11.22	-0.285425	0.000107572	0.000465578
ATP6V1B2	8p21.3	-0.285851	0.000104934	0.00045523
SPOCK1	5q31.2	-0.285913	0.000104559	0.000453949
ITGAM	16p11.2	-0.285977	0.00010417	0.000452463
SLC46A2	9q32	-0.286322	0.000102095	0.000444142
COPG1	3q21.3	-0.286377	0.000101771	0.000443032
BCL10	1p22.3	-0.286554	0.000100726	0.000438971
RAB39A	11q22.3	-0.286658	0.000100116	0.000436508
VIM	10p13	-0.28681	9.92298e-05	0.000432839
TBC1D1	4p14	-0.286862	9.8927e-05	0.000431668
TMA7	3p21.31	-0.287117	9.74614e-05	0.000426175
MCL1	1q21.2	-0.287159	9.72231e-05	0.000425324
ITIH1	3p21.1	-0.287164	9.71938e-05	0.000425324
OCEL1	19p13.11	-0.287312	9.63561e-05	0.000422487
TMEM132A	11q12.2	-0.287317	9.63308e-05	0.000422487
SELENOK	3p21.1	-0.287387	9.59338e-05	0.000421102
YBX1	1p34.2	-0.287398	9.5875e-05	0.000420939
MFSD1	3q25.32	-0.28755	9.50211e-05	0.000417754
NLRC4	2p22.3	-0.287553	9.50094e-05	0.000417754
BCL6	3q27.3	-0.28763	9.45794e-05	0.000416094
HAL	12q23.1	-0.287645	9.44982e-05	0.00041583
TSPAN14	10q23.1	-0.287776	9.37707e-05	0.000413002
RAB11FIP5	2p13.2	-0.288092	9.20507e-05	0.000406253
SIGLEC14	19q13.41	-0.288101	9.20031e-05	0.000406135
TASL	Xp21.2	-0.288624	8.92177e-05	0.000394734
BLOC1S2	10q24.31	-0.288712	8.87576e-05	0.000392965
BAG3	10q26.11	-0.288808	8.82562e-05	0.000391279
CLEC10A	17p13.1	-0.288856	8.80056e-05	0.000390398
GPR153	1p36.31	-0.28891	8.77296e-05	0.000389388
SLC2A8	9q33.3	-0.289298	8.57464e-05	0.000381541
AURKAIP1	1p36.33	-0.289357	8.54446e-05	0.000380372
CPQ	8q22.1	-0.289626	8.41002e-05	0.000374987
KLHDC7B	22q13.33	-0.289645	8.40067e-05	0.000374656
APCDD1	18p11.22	-0.289769	8.33909e-05	0.000372165
RAB24	5q35.3	-0.289875	8.28721e-05	0.000370444
RNASE4	14q11.2	-0.28999	8.23103e-05	0.000368185
HECA	6q24.1	-0.290051	8.20154e-05	0.000367035
SERF2	15q15.3	-0.290118	8.16913e-05	0.000365668
MTSS1	8q24.13	-0.290143	8.157e-05	0.00036521
FKBP15	9q32	-0.290187	8.13582e-05	0.000364429
SERPINB10	18q21.3	-0.290253	8.10408e-05	0.000363174
SNX15	11q13.1	-0.29045	8.00983e-05	0.000359529
HP	16q22.2	-0.290551	7.96231e-05	0.000357561
CTDSP1	2q35	-0.290925	7.78744e-05	0.000350192
STXBP2	19p13.2	-0.290955	7.77391e-05	0.000349665
RCAN1	21q22.12	-0.291151	7.68368e-05	0.000345925
TM9SF2	13q32.3	-0.291325	7.60482e-05	0.00034285
PKM	15q23	-0.291327	7.60387e-05	0.00034285
TNFSF12-TNFSF13	17p13.1	-0.291488	7.5314e-05	0.000339697
SLC28A3	9q21.32-q21.33	-0.291627	7.46933e-05	0.00033721
FGL2	7q11.23	-0.291827	7.38103e-05	0.000333533
MICOS10	1p36.13	-0.29193	7.33611e-05	0.000331657
ALDH3A2	17p11.2	-0.292026	7.29417e-05	0.000330297
TAF10	11p15.4	-0.292131	7.24884e-05	0.000328474
RTL8C	Xq26.3	-0.292145	7.24251e-05	0.000328263
HIGD2A	5q35.2	-0.292183	7.22627e-05	0.00032768
AFDN	6q27	-0.292239	7.20197e-05	0.00032673
IL31RA	5q11.2	-0.292608	7.04552e-05	0.000320229
CFD	19p13.3	-0.292643	7.03051e-05	0.000319695
TAF13	1p13.3	-0.292867	6.93711e-05	0.000315817
DUSP6	12q21.33	-0.292974	6.893e-05	0.000313955
LRP1	12q13.3	-0.293026	6.87147e-05	0.000313121
NLRP3	1q44	-0.293112	6.8363e-05	0.000311664
SNAPC5	15q22.31	-0.293141	6.82434e-05	0.000311192
GIMAP8	7q36.1	-0.293445	6.70152e-05	0.000306021
NR4A1	12q13.13	-0.293514	6.67386e-05	0.000304901
ACTR3	2q14.1	-0.293516	6.67302e-05	0.000304901
NOP10	15q14	-0.293614	6.63382e-05	0.000303285
SHROOM1	5q31.1	-0.293744	6.58237e-05	0.000301145
SLC35D2	9q22.32	-0.293805	6.55853e-05	0.000300265
MOB3A	19p13.3	-0.293805	6.55853e-05	0.000300265
TAGLN	11q23.3	-0.293928	6.51014e-05	0.000298471
ANKRD35	1q21.1	-0.293946	6.50322e-05	0.000298246
MICAL2	11p15.3	-0.294005	6.47997e-05	0.000297437
MAPK7	17p11.2	-0.294033	6.46939e-05	0.000297162
SPPL2A	15q21.2	-0.294169	6.41679e-05	0.000295024
AP2A1	19q13.33	-0.294351	6.347e-05	0.000292022
SNX2	5q23.2	-0.294401	6.32787e-05	0.000291348
LRRC74A	14q24.3	-0.294444	6.31139e-05	0.000290658
CINP	14q32.31	-0.294445	6.31118e-05	0.000290658
CAPZA1	1p13.2	-0.294449	6.30959e-05	0.000290658
ANG	14q11.2	-0.294519	6.28327e-05	0.000289637
CAVIN3	11p15.4	-0.294722	6.20685e-05	0.000286385
STX3	11q12.1	-0.294734	6.20252e-05	0.000286253
COX7B	Xq21.1	-0.294773	6.1877e-05	0.000285637
ARL8B	3p26.1	-0.294788	6.18225e-05	0.000285588
PPP1R7	2q37.3	-0.294828	6.16747e-05	0.000285108
RP2	Xp11.3	-0.295001	6.10331e-05	0.000282343
TPMT	6p22.3	-0.29533	5.98365e-05	0.000277269
MYCL	1p34.2	-0.295458	5.93775e-05	0.000275273
KCNE3	11q13.4	-0.295541	5.90784e-05	0.000274147
SLC7A7	14q11.2	-0.296091	5.71496e-05	0.000265893
SLC2A9	4p16.1	-0.296161	5.69083e-05	0.000264834
NPL	1q25.3	-0.29619	5.68075e-05	0.000264491
FBXO6	1p36.22	-0.29633	5.63276e-05	0.000262382
NR4A2	2q22-q23	-0.296378	5.61638e-05	0.000261744
GABBR1	6p22.1	-0.296464	5.58728e-05	0.000260824
PPP4C	16p11.2	-0.296598	5.54214e-05	0.000259152
SUCLG2	3p14.1	-0.296604	5.54003e-05	0.000259115
AMIGO2	12q13.11	-0.296775	5.48301e-05	0.000256818
CCNQ	Xq28	-0.296922	5.43423e-05	0.00025484
NAGPA	16p13.3	-0.296958	5.42251e-05	0.000254352
ATP5PB	1p13.2	-0.297014	5.40396e-05	0.000253787
AK4	1p31.3	-0.297111	5.37238e-05	0.000252364
HYPK	15q15.3	-0.297136	5.36429e-05	0.000252046
KLF11	2p25.1	-0.297226	5.33507e-05	0.000250793
POR	7q11.23	-0.297343	5.29723e-05	0.000249135
LMNA	1q22	-0.297372	5.28781e-05	0.000248752
FXYD6	11q23.3	-0.297502	5.24628e-05	0.000247096
MEGF9	9q33.2	-0.297594	5.21699e-05	0.000245895
GBA	1q22	-0.297684	5.18852e-05	0.000244672
APOBEC3A	22q13.1	-0.297686	5.18786e-05	0.000244672
COPZ2	17q21.32	-0.297924	5.1133e-05	0.000241644
SNN	16p13.13	-0.298031	5.07997e-05	0.00024025
EGR4	2p13.2	-0.298132	5.04898e-05	0.000238901
TDRD9	14q32.33	-0.298599	4.90713e-05	0.000232924
SRGN	10q22.1	-0.298855	4.8308e-05	0.000229666
PLPPR2	19p13.2	-0.298966	4.79818e-05	0.000228309
CYP19A1	15q21.2	-0.299225	4.7228e-05	0.000225438
CD180	5q12.3	-0.299318	4.69612e-05	0.000224274
AP3S1	5q22.3-q23.1	-0.299322	4.69492e-05	0.000224272
ABR	17p13.3	-0.299408	4.67033e-05	0.000223261
SRD5A1	5p15.31	-0.299457	4.65624e-05	0.000222916
RNF19B	1p35.1	-0.299567	4.62507e-05	0.000221641
LIPM	10q23.31	-0.299766	4.56894e-05	0.000219114
AOAH	7p14.2	-0.299795	4.56087e-05	0.00021878
FPR1	19q13.41	-0.299892	4.5337e-05	0.000217584
LLPH	12q14.3	-0.30005	4.49002e-05	0.000215647
TP53INP2	20q11.22	-0.300103	4.47563e-05	0.000215009
ACAT1	11q22.3	-0.300174	4.45608e-05	0.000214175
SIAE	11q24.2	-0.30036	4.40545e-05	0.000211951
GYG1	3q24	-0.300634	4.33185e-05	0.000208719
CCR2	3p21.31	-0.300653	4.32684e-05	0.000208581
DBI	2q14.2	-0.300862	4.27149e-05	0.000206117
MMP25	16p13.3	-0.301086	4.21301e-05	0.000203648
MYD88	3p22.2	-0.301383	4.13657e-05	0.000200251
TPK1	7q35	-0.3015	4.10678e-05	0.000198957
ACER3	11q13.5	-0.301613	4.07825e-05	0.000197673
ZEB2	2q22.3	-0.301762	4.04101e-05	0.000196015
DAPP1	4q23	-0.30177	4.03893e-05	0.000195962
CLEC1A	12p13.2	-0.301821	4.02616e-05	0.000195392
LRP3	19q13.11	-0.30222	3.92818e-05	0.000191065
RNASE2	14q11.2	-0.302664	3.82178e-05	0.000186729
GRK5	10q26.11	-0.30268	3.81782e-05	0.000186629
PGD	1p36.22	-0.303032	3.73551e-05	0.000182927
CDC42EP3	2p22.2	-0.303199	3.69691e-05	0.000181295
SPTSSA	14q13.1	-0.303327	3.66773e-05	0.00018006
JMJD6	17q25.1	-0.303467	3.63593e-05	0.000178634
ME1	6q14.2	-0.303674	3.58943e-05	0.000176616
INSR	19p13.2	-0.30375	3.5726e-05	0.000175877
NINJ1	9q22.31	-0.303909	3.53746e-05	0.000174323
AGT	1q42.2	-0.304282	3.45605e-05	0.000170743
SELENOT	3q25.1	-0.304469	3.41602e-05	0.000169065
MPP3	17q21.31	-0.304538	3.40137e-05	0.000168426
DYNLT1	6q25.3	-0.304549	3.39912e-05	0.000168357
ANO8	19p13.11	-0.30457	3.39468e-05	0.000168223
SNCG	10q23.2	-0.304612	3.38564e-05	0.000167903
GADD45B	19p13.3	-0.304651	3.37744e-05	0.000167667
TBC1D8	2q11.2	-0.304743	3.35809e-05	0.000166792
SDC4	20q13.12	-0.304838	3.33841e-05	0.000165856
PLCD3	17q21.31	-0.305068	3.29075e-05	0.000163823
PDIA4	7q36.1	-0.305158	3.27229e-05	0.000162987
NECTIN4	1q23.3	-0.305187	3.2663e-05	0.00016273
PIK3AP1	10q24.1	-0.305522	3.1986e-05	0.000159766
UQCR11	19p13.3	-0.305659	3.17124e-05	0.000158452
ST3GAL6	3q12.1	-0.305714	3.16027e-05	0.000158014
SGK1	6q23.2	-0.306185	3.06835e-05	0.000153971
SLC31A1	9q32	-0.306424	3.02275e-05	0.000151878
CITED4	1p34.2	-0.306465	3.01481e-05	0.000151596
SPTBN5	15q21	-0.306488	3.01045e-05	0.000151416
RCVRN	17p13.1	-0.306531	3.00232e-05	0.000151085
SH2B2	7q22.1	-0.306635	2.98287e-05	0.00015029
PHLDA2	11p15.4	-0.306696	2.9714e-05	0.000149761
TBC1D2	9q22.33	-0.306796	2.95281e-05	0.00014894
PYGB	20p11.21	-0.306919	2.92997e-05	0.000147864
JAZF1	7p15.2-p15.1	-0.307263	2.86735e-05	0.000145042
LPCAT1	5p15.33	-0.307407	2.84138e-05	0.000143878
METRNL	17q25.3	-0.307422	2.83876e-05	0.000143783
CDC42EP1	22q13.1	-0.307568	2.81266e-05	0.000142535
GPR84	12q13.13	-0.307595	2.80784e-05	0.000142365
PPP1CA	11q13.2	-0.307846	2.7637e-05	0.000140309
NACC2	9q34.3	-0.308062	2.72634e-05	0.000138521
ARL4A	7p21.3	-0.308125	2.71555e-05	0.000138008
PRRG4	11p13	-0.308185	2.70515e-05	0.000137563
PRADC1	2p13.2	-0.308225	2.69836e-05	0.000137314
PSMB3	17q12	-0.308397	2.66924e-05	0.00013601
PPP1R14C	6q25.1	-0.308758	2.6089e-05	0.000133319
HEATR3	16q12.1	-0.30911	2.5513e-05	0.000130684
MKNK1	1p33	-0.309223	2.53308e-05	0.000129818
WSB2	12q24.23	-0.309359	2.51131e-05	0.000128838
ANAPC15	11q13.4	-0.309489	2.49071e-05	0.00012795
MYO7A	11q13.5	-0.309688	2.45943e-05	0.000126443
HMOX1	22q12.3	-0.310014	2.4089e-05	0.000123911
MYH9	22q12.3	-0.310165	2.38594e-05	0.000122859
BCL6B	17p13.1	-0.310207	2.37956e-05	0.00012266
RASSF2	20p13	-0.310267	2.37041e-05	0.000122221
IRAK3	12q14.3	-0.310397	2.3509e-05	0.000121408
FCGR2C	1q23.3	-0.310731	2.30139e-05	0.000119072
ADI1	2p25.3	-0.31087	2.28107e-05	0.000118146
HCK	20q11.21	-0.31111	2.24629e-05	0.000116469
MXD3	5q35.3	-0.311364	2.21024e-05	0.000114721
ARF4	3p14.3	-0.311857	2.14148e-05	0.000111748
RAB7A	3q21.3	-0.312249	2.08844e-05	0.000109244
NANS	9q22.33	-0.312263	2.08646e-05	0.000109169
KCNMB1	5q35.1	-0.312292	2.08268e-05	0.000109001
SYNGR2	17q25.3	-0.312378	2.07113e-05	0.000108484
SHKBP1	19q13.2	-0.31274	2.02354e-05	0.000106277
ADPRH	3q13.33	-0.312816	2.01377e-05	0.000105821
KCTD12	13q22.3	-0.312868	2.00701e-05	0.000105522
NDUFA6	22q13.2	-0.312935	1.99839e-05	0.000105098
NCF1	7q11.23	-0.312975	1.99329e-05	0.000104858
NCF1C	7q11.23	-0.3131	1.97726e-05	0.000104098
FIG4	6q21	-0.313291	1.95317e-05	0.000102986
MYO1E	15q22.2	-0.313317	1.94982e-05	0.000102904
SSH2	17q11.2	-0.313569	1.91847e-05	0.000101332
ADAP2	17q11.2	-0.313895	1.87851e-05	9.9464e-05
NCF1B	7q11.23	-0.314169	1.84557e-05	9.79326e-05
TOB1	17q21.33	-0.314236	1.8376e-05	9.75896e-05
TRPM4	19q13.33	-0.314457	1.81154e-05	9.63898e-05
GAPDH	12p13.31	-0.314544	1.80143e-05	9.593e-05
CD302	2q24.2	-0.314596	1.79534e-05	9.56845e-05
MAFB	20q12	-0.314835	1.76784e-05	9.4322e-05
FBN2	5q23.3	-0.314836	1.76775e-05	9.4322e-05
C22ORF42	22q12.3	-0.314965	1.75305e-05	9.3661e-05
FZD2	17q21.31	-0.315196	1.72697e-05	9.23181e-05
MGAM	7q34	-0.315255	1.72032e-05	9.21144e-05
DTX4	11q12.1	-0.315255	1.72032e-05	9.21144e-05
RAB29	1q32.1	-0.315356	1.70915e-05	9.15668e-05
LTA4H	12q23.1	-0.315452	1.69851e-05	9.10469e-05
ECM1	1q21.2	-0.315456	1.69805e-05	9.10469e-05
S100A12	1q21.3	-0.315506	1.69253e-05	9.0776e-05
DNAJC5	20q13.33	-0.315538	1.68908e-05	9.06162e-05
SDHD	11q23.1	-0.315726	1.66856e-05	8.96879e-05
ACSL1	4q35.1	-0.315735	1.66765e-05	8.96638e-05
VAV2	9q34.2	-0.31601	1.63808e-05	8.822e-05
APLP2	11q24.3	-0.316032	1.63576e-05	8.81314e-05
MYO10	5p15.1	-0.316101	1.62844e-05	8.78221e-05
TGFBR2	3p24.1	-0.316571	1.57929e-05	8.54552e-05
PUDP	Xp22.31	-0.316802	1.55576e-05	8.4346e-05
ETV2	19q13.12	-0.316805	1.55543e-05	8.4346e-05
RAB4B	19q13.2	-0.316898	1.54604e-05	8.38892e-05
CCDC153	11q23.3	-0.317024	1.53341e-05	8.33675e-05
GPBAR1	2q35	-0.317251	1.51086e-05	8.23701e-05
TTC7A	2p21	-0.317321	1.50397e-05	8.20406e-05
SLC35A1	6q15	-0.317473	1.48904e-05	8.12715e-05
LDLR	19p13.2	-0.317724	1.46479e-05	7.99929e-05
PDK4	7q21.3	-0.31789	1.44903e-05	7.92212e-05
LIPN	10q23.31	-0.317899	1.44813e-05	7.91942e-05
LILRB1	19q13.42	-0.318028	1.43599e-05	7.86406e-05
LRRC25	19p13.11	-0.318109	1.42834e-05	7.82654e-05
TRIM26	6p22.1	-0.318568	1.38607e-05	7.61634e-05
ZCCHC24	10q22.3	-0.319023	1.34525e-05	7.40455e-05
CHAT	10q11.23	-0.319024	1.34514e-05	7.40455e-05
SARS1	1p13.3	-0.319166	1.33265e-05	7.34967e-05
SELENON	1p36.11	-0.319208	1.32898e-05	7.33161e-05
RNASET2	6q27	-0.319436	1.30919e-05	7.23882e-05
SERTAD1	19q13.2	-0.319497	1.30397e-05	7.21406e-05
HCLS1	3q13.33	-0.319645	1.29128e-05	7.15196e-05
NUCB1	19q13.33	-0.319649	1.29092e-05	7.15196e-05
VTI1B	14q24.1	-0.319708	1.28595e-05	7.12853e-05
STX2	12q24.33	-0.319723	1.28471e-05	7.12368e-05
DOK1	2p13.1	-0.319796	1.27853e-05	7.09141e-05
GALK1	17q25.1	-0.319808	1.27747e-05	7.08756e-05
GUCY2C	12p12.3	-0.32015	1.24904e-05	6.95358e-05
TMIE	3p21.31	-0.320387	1.22965e-05	6.85936e-05
STAB1	3p21.1	-0.32058	1.21401e-05	6.78377e-05
DESI1	22q13.2	-0.32088	1.19023e-05	6.67385e-05
B3GALT4	6p21.32	-0.320919	1.1871e-05	6.66015e-05
FAM32A	19p13.11	-0.321344	1.15418e-05	6.49603e-05
DLGAP3	1p34.3	-0.321346	1.15402e-05	6.49603e-05
GLTP	12q24.11	-0.32141	1.14914e-05	6.477e-05
MS4A4A	11q12.2	-0.321426	1.14796e-05	6.47408e-05
SHC1	1q21.3	-0.321658	1.13041e-05	6.38253e-05
PRDX3	10q26.11	-0.321712	1.12634e-05	6.36138e-05
GAS7	17p13.1	-0.321999	1.10511e-05	6.25416e-05
EGR2	10q21.3	-0.322041	1.10203e-05	6.23854e-05
PRR13	12q13.13	-0.322114	1.09669e-05	6.21014e-05
PLCD1	3p22.2	-0.322148	1.09426e-05	6.19814e-05
ATP5MJ	14q32.33	-0.322256	1.08637e-05	6.15527e-05
SLC9A3R2	16p13.3	-0.322861	1.04352e-05	5.92454e-05
SLC15A3	11q12.2	-0.3232	1.02021e-05	5.8125e-05
OGFRL1	6q13	-0.323447	1.00354e-05	5.73093e-05
PCMT1	6q25.1	-0.323796	9.80384e-06	5.61186e-05
LY86-AS1	6p25.1	-0.323986	9.68049e-06	5.55104e-05
CR1	1q32.2	-0.323996	9.67361e-06	5.54873e-05
TBC1D24	16p13.3	-0.324236	9.51987e-06	5.46698e-05
FCGR2B	1q23.3	-0.324255	9.50787e-06	5.4617e-05
SCO2	22q13.33	-0.324629	9.27227e-06	5.34844e-05
C9ORF72	9p21.2	-0.324677	9.2423e-06	5.33747e-05
FGD2	6p21.2	-0.324851	9.13537e-06	5.28512e-05
TLR4	9q33.1	-0.325087	8.99154e-06	5.21688e-05
P2RX4	12q24.31	-0.325161	8.94743e-06	5.19644e-05
PSRC1	1p13.3	-0.325225	8.90853e-06	5.17694e-05
TMEM243	7q21.12	-0.325286	8.87228e-06	5.16203e-05
CD101	1p13.1	-0.325571	8.70416e-06	5.0733e-05
OASL	12q24.31	-0.325617	8.67725e-06	5.06065e-05
ZFAND5	9q21.13	-0.325734	8.60911e-06	5.02692e-05
BLOC1S1	12q13.2	-0.325966	8.47553e-06	4.95635e-05
SORT1	1p13.3	-0.32633	8.27008e-06	4.84348e-05
VCAN	5q14.2-q14.3	-0.326489	8.18184e-06	4.79612e-05
TMED2	12q24.31	-0.3265	8.17606e-06	4.79418e-05
ARHGDIA	17q25.3	-0.326525	8.16222e-06	4.78894e-05
GPAT4	8p11.21	-0.326596	8.12312e-06	4.76888e-05
COX8A	11q13.1	-0.326671	8.08191e-06	4.74898e-05
TSKS	19q13.33	-0.326989	7.91033e-06	4.6608e-05
SOAT1	1q25.2	-0.327117	7.84213e-06	4.62482e-05
GPR143	Xp22.2	-0.327161	7.81906e-06	4.6126e-05
ABCD1	Xq28	-0.32719	7.80338e-06	4.60475e-05
FCN1	9q34.3	-0.327314	7.73847e-06	4.56783e-05
FAM151B	5q14.1	-0.327341	7.72424e-06	4.56081e-05
RGMA	15q26.1	-0.32767	7.55413e-06	4.46849e-05
C5AR1	19q13.32	-0.327717	7.5297e-06	4.4554e-05
ARHGAP1	11p11.2	-0.327895	7.43945e-06	4.40735e-05
TRPV4	12q24.11	-0.327957	7.40851e-06	4.39303e-05
TLR8	Xp22.2	-0.328144	7.31483e-06	4.34012e-05
PLEKHB2	2q21.1	-0.32823	7.27236e-06	4.31755e-05
CHP1	15q15.1	-0.32846	7.15955e-06	4.25706e-05
FFAR4	10q23.33	-0.328911	6.94327e-06	4.14236e-05
IFI30	19p13.11	-0.329406	6.71319e-06	4.0211e-05
MPEG1	11q12.1	-0.329467	6.68547e-06	4.00697e-05
BECN1	17q21.31	-0.329601	6.62469e-06	3.9791e-05
PNPLA8	7q31.1	-0.329726	6.56818e-06	3.94937e-05
ATP5PD	17q25.1	-0.32977	6.5485e-06	3.94063e-05
PFDN1	5q31.3	-0.329806	6.53262e-06	3.93229e-05
PSMA7	20q13.33	-0.329814	6.52889e-06	3.93126e-05
NLRP12	19q13.42	-0.33051	6.22558e-06	3.77311e-05
MAST3	19p13.11	-0.330726	6.13402e-06	3.72805e-05
TUBA4A	2q35	-0.330779	6.11208e-06	3.71588e-05
TLR7	Xp22.2	-0.330954	6.03883e-06	3.67593e-05
TNFAIP8L2	1q21.3	-0.331086	5.98457e-06	3.65089e-05
FOSL2	2p23.2	-0.331266	5.91115e-06	3.60949e-05
VSIG2	11q24.2	-0.331318	5.89031e-06	3.59789e-05
TKTL2	4q32.2	-0.331554	5.79551e-06	3.54443e-05
PEPD	19q13.11	-0.331775	5.70827e-06	3.49876e-05
MS4A6E	11q12.2	-0.332346	5.48819e-06	3.37555e-05
BTNL3	5q35.3	-0.332585	5.39861e-06	3.3278e-05
TFEB	6p21.1	-0.33266	5.37079e-06	3.31275e-05
ODAD3	19p13.2	-0.332932	5.27064e-06	3.25923e-05
SIDT2	11q23.3	-0.333243	5.15866e-06	3.19709e-05
TMEM167A	5q14.2	-0.333384	5.10891e-06	3.17029e-05
MANF	3p21.2	-0.333467	5.07943e-06	3.15501e-05
APH1A	1q21.2	-0.333497	5.06915e-06	3.15064e-05
CAMSAP2	1q32.1	-0.333729	4.9881e-06	3.1072e-05
ACTR2	2p14	-0.333911	4.92586e-06	3.07236e-05
EPN1	19q13.42	-0.33399	4.89881e-06	3.06136e-05
KLF9	9q21.12	-0.334273	4.80382e-06	3.00972e-05
ZBTB47	3p22.1	-0.334306	4.79268e-06	3.00564e-05
PFN1	17p13.2	-0.334409	4.75871e-06	2.9853e-05
PAPLN	14q24.2	-0.334688	4.66727e-06	2.93077e-05
ATG101	12q13.13	-0.334894	4.60097e-06	2.89941e-05
HPSE	4q21.23	-0.335717	4.34498e-06	2.75592e-05
ARPC5L	9q33.3	-0.335913	4.28585e-06	2.72019e-05
DAZAP2	12q13.13	-0.335922	4.28335e-06	2.71949e-05
MMP14	14q11.2	-0.335949	4.27523e-06	2.71522e-05
CES1	16q12.2	-0.336013	4.25614e-06	2.70574e-05
PPP4R1L	20q13.32	-0.336376	4.14972e-06	2.64585e-05
COLGALT1	19p13.11	-0.336397	4.14366e-06	2.64285e-05
UBE2D1	10q21.1	-0.336472	4.1219e-06	2.6307e-05
EEF1DP3	13q13.1	-0.336808	4.02619e-06	2.57467e-05
FAS	10q23.31	-0.337022	3.96625e-06	2.54218e-05
ECHDC3	10p14	-0.337072	3.95256e-06	2.53591e-05
SURF4	9q34.2	-0.337154	3.9298e-06	2.52297e-05
PSMD9	12q24.31	-0.337621	3.80332e-06	2.45146e-05
CARD14	17q25.3	-0.338238	3.64181e-06	2.35985e-05
EFHD2	1p36.21	-0.338307	3.62431e-06	2.35102e-05
SPA17	11q24.2	-0.338468	3.58341e-06	2.32665e-05
CD300C	17q25.1	-0.338529	3.56819e-06	2.31754e-05
FRMD3	9q21.32	-0.339089	3.42996e-06	2.23596e-05
IGSF6	16p12.2	-0.339129	3.42036e-06	2.23044e-05
CREB3L1	11p11.2	-0.339266	3.38748e-06	2.21271e-05
MOSPD3	7q22.1	-0.339351	3.36724e-06	2.20023e-05
USP3	15q22.31	-0.339387	3.3588e-06	2.1983e-05
S100A6	1q21.3	-0.339399	3.35582e-06	2.19718e-05
VMP1	17q23.1	-0.33969	3.28758e-06	2.15613e-05
TLR5	1q41	-0.339843	3.25228e-06	2.13801e-05
NECAP2	1p36.13	-0.340044	3.20639e-06	2.10927e-05
SDF2L1	22q11.21	-0.340125	3.18789e-06	2.09781e-05
ARHGAP26	5q31.3	-0.340544	3.09482e-06	2.04693e-05
TMBIM6	12q13.12	-0.340571	3.08886e-06	2.04368e-05
STX11	6q24.2	-0.341073	2.98074e-06	1.97887e-05
SNX27	1q21.3	-0.341332	2.9263e-06	1.94405e-05
FRAT1	10q24.1	-0.341349	2.92282e-06	1.9424e-05
ATP6V0C	16p13.3	-0.34145	2.90203e-06	1.93056e-05
ACVRL1	12q13.13	-0.341753	2.83999e-06	1.89511e-05
MT1G	16q13	-0.342191	2.7529e-06	1.83826e-05
TOLLIP	11p15.5	-0.34227	2.73739e-06	1.82853e-05
ATP5F1E	20q13.32	-0.342387	2.71461e-06	1.81455e-05
CD14	5q31.3	-0.342423	2.70773e-06	1.81057e-05
SHISA5	3p21.31	-0.342443	2.70369e-06	1.80849e-05
ZNF106	15q15.1	-0.342567	2.67998e-06	1.79571e-05
SIPA1L2	1q42.2	-0.342605	2.67278e-06	1.79212e-05
LRRC59	17q21.33	-0.342707	2.65329e-06	1.78028e-05
LAPTM5	1p35.2	-0.342856	2.62528e-06	1.76452e-05
CNDP2	18q22.3	-0.342911	2.61486e-06	1.75813e-05
TKT	3p21.1	-0.342931	2.61118e-06	1.75652e-05
WARS1	14q32.2	-0.343015	2.59561e-06	1.7482e-05
PELI3	11q13.2	-0.343126	2.57511e-06	1.73559e-05
CDC42	1p36.12	-0.34313	2.57434e-06	1.73559e-05
PADI2	1p36.13	-0.343483	2.51001e-06	1.69818e-05
SLC2A6	9q34.2	-0.343672	2.47638e-06	1.67717e-05
CALML4	15q23	-0.343959	2.42597e-06	1.64704e-05
MCUB	4q25	-0.344086	2.40389e-06	1.63262e-05
NAAA	4q21.1	-0.344105	2.40065e-06	1.63098e-05
ST8SIA4	5q21.1	-0.344199	2.38448e-06	1.62113e-05
DOK2	8p21.3	-0.344214	2.38197e-06	1.61999e-05
LY6D	8q24.3	-0.344447	2.34246e-06	1.59423e-05
RELL1	4p14	-0.344544	2.32607e-06	1.58529e-05
CDKN2D	19p13.2	-0.344599	2.317e-06	1.57966e-05
PENK	8q12.1	-0.344686	2.30246e-06	1.57085e-05
RAB27A	15q21.3	-0.344699	2.30033e-06	1.56994e-05
RHOU	1q42.13	-0.344864	2.27314e-06	1.55411e-05
NAGK	2p13.3	-0.344875	2.27143e-06	1.55348e-05
RGS19	20q13.33	-0.345078	2.23849e-06	1.53635e-05
CYB5R1	1q32.1	-0.345099	2.23512e-06	1.53512e-05
SIGLEC7	19q13.41	-0.345339	2.19668e-06	1.51138e-05
CPPED1	16p13.12	-0.345915	2.10739e-06	1.45611e-05
EPHB3	3q27.1	-0.346011	2.09276e-06	1.44755e-05
RHOG	11p15.4	-0.346333	2.04461e-06	1.41726e-05
BTG1	12q21.33	-0.347699	1.85182e-06	1.2984e-05
PTAFR	1p35.3	-0.347881	1.82748e-06	1.28458e-05
CLEC4G	19p13.2	-0.348168	1.78977e-06	1.26171e-05
PDE4A	19p13.2	-0.348396	1.7603e-06	1.24408e-05
HSPA6	1q23.3	-0.349112	1.6708e-06	1.18816e-05
AATBC	21q22.3	-0.349228	1.65666e-06	1.17983e-05
CA5BP1	Xp22.2	-0.349748	1.59489e-06	1.14168e-05
MTHFD2	2p13.1	-0.350141	1.54961e-06	1.11213e-05
ARPC1B	7q22.1	-0.350394	1.52112e-06	1.09409e-05
NPTN	15q24.1	-0.35083	1.4733e-06	1.06166e-05
AKIRIN2	6q15	-0.35102	1.45284e-06	1.04885e-05
NUDT19	19q13.11	-0.351349	1.41816e-06	1.02725e-05
MCEMP1	19p13.2	-0.351363	1.41664e-06	1.02652e-05
KCNE1	21q22.12	-0.351621	1.39005e-06	1.00913e-05
COTL1	16q24.1	-0.351685	1.38343e-06	1.0047e-05
CD93	20p11.21	-0.351746	1.37726e-06	1.00134e-05
GLIPR2	9p13.3	-0.351844	1.36731e-06	9.9485e-06
TNFSF12	17p13.1	-0.351863	1.36542e-06	9.93841e-06
MAP3K6	1p36.11	-0.352286	1.32351e-06	9.655e-06
ATXN1	6p22.3	-0.352656	1.28779e-06	9.41917e-06
RAB1B	11q13.2	-0.352692	1.28441e-06	9.4015e-06
SDC2	8q22.1	-0.352841	1.27032e-06	9.30881e-06
YWHAB	20q13.12	-0.352978	1.25747e-06	9.22509e-06
GNG5	1p22.3	-0.353012	1.25436e-06	9.20574e-06
ACSS2	20q11.22	-0.353048	1.25106e-06	9.185e-06
POLE4	2p12	-0.353181	1.23872e-06	9.10267e-06
MSN	Xq12	-0.353493	1.21044e-06	8.91028e-06
NUMB	14q24.3	-0.353573	1.20333e-06	8.86461e-06
DIAPH1	5q31.3	-0.353642	1.19719e-06	8.82268e-06
PEA15	1q23.2	-0.353696	1.19237e-06	8.79381e-06
ATP6V1C2	2p25.1	-0.353857	1.1782e-06	8.7052e-06
RNASE6	14q11.2	-0.354094	1.1577e-06	8.57709e-06
IFNGR1	6q23.3	-0.354207	1.14802e-06	8.51512e-06
MAPRE1	20q11.21	-0.354255	1.14392e-06	8.48795e-06
MID1IP1	Xp11.4	-0.354437	1.12855e-06	8.38345e-06
TAMALIN	12q13.13	-0.354589	1.11587e-06	8.2956e-06
TNNT1	19q13.42	-0.354685	1.10787e-06	8.23927e-06
SLC12A9	7q22.1	-0.354963	1.08519e-06	8.08602e-06
SAMSN1	21q11.2	-0.355008	1.08157e-06	8.06216e-06
ITGA7	12q13.2	-0.35515	1.07017e-06	7.98629e-06
SMARCD3	7q36.1	-0.355362	1.05344e-06	7.87651e-06
ILK	11p15.4	-0.355793	1.02008e-06	7.65945e-06
OSTF1	9q21.13	-0.356138	9.94094e-07	7.48162e-06
GPX1	3p21.31	-0.356263	9.84802e-07	7.43178e-06
TMEM127	2q11.2	-0.356266	9.84648e-07	7.43178e-06
AP2A2	11p15.5	-0.356473	9.69499e-07	7.34189e-06
NAPA	19q13.33	-0.356674	9.55022e-07	7.24352e-06
TMEM30A	6q14.1	-0.356782	9.47266e-07	7.19029e-06
C1ORF162	1p13.2	-0.357056	9.27994e-07	7.055e-06
MSRB1	16p13.3	-0.357734	8.81923e-07	6.73629e-06
PDIA6	2p25.1	-0.357866	8.73222e-07	6.68031e-06
NPC2	14q24.3	-0.358264	8.47475e-07	6.51917e-06
C19ORF38	19p13.2	-0.358653	8.22973e-07	6.36334e-06
CLTB	5q35.2	-0.358712	8.19344e-07	6.3378e-06
AZI2	3p24.1	-0.358833	8.11874e-07	6.28501e-06
SEL1L2	20p12.1	-0.359114	7.9485e-07	6.16547e-06
SLC22A4	5q31.1	-0.359122	7.94362e-07	6.16547e-06
MFSD2A	1p34.2	-0.359155	7.92356e-07	6.15592e-06
PTPRO	12p12.3	-0.359232	7.87784e-07	6.12529e-06
RCN3	19q13.33	-0.359574	7.67675e-07	5.98087e-06
RRP12	10q24.1	-0.359645	7.63553e-07	5.95113e-06
IRF8	16q24.1	-0.359739	7.58119e-07	5.91114e-06
TIGAR	12p13.32	-0.359751	7.5741e-07	5.90798e-06
CGAS	6q13	-0.360379	7.22217e-07	5.6675e-06
TNF	6p21.33	-0.360482	7.16578e-07	5.63005e-06
PRLR	5p13.2	-0.360654	7.07278e-07	5.56323e-06
EZR	6q25.3	-0.361086	6.84438e-07	5.40586e-06
ANKRD22	10q23.31	-0.361185	6.79336e-07	5.37211e-06
STK17B	2q32.3	-0.36122	6.775e-07	5.35976e-06
AGTPBP1	9q21.33	-0.361224	6.77284e-07	5.35976e-06
OSCAR	19q13.42	-0.361268	6.75023e-07	5.34668e-06
CLEC4D	12p13.31	-0.3613	6.73427e-07	5.3362e-06
PSTPIP1	15q24.3	-0.361317	6.72555e-07	5.33147e-06
TADA2B	4p16.1	-0.361406	6.67964e-07	5.29723e-06
CYRIB	8q24.21	-0.36145	6.65733e-07	5.28168e-06
SGTB	5q12.3	-0.361486	6.63932e-07	5.26954e-06
SUMO1P1	20q13.2	-0.362641	6.0792e-07	4.87061e-06
TMEM38A	19p13.11	-0.363015	5.90765e-07	4.75074e-06
CRYBG1	6q21	-0.3632	5.82471e-07	4.6918e-06
NDUFB9	8q24.13	-0.36321	5.82005e-07	4.68998e-06
ARHGEF10L	1p36.13	-0.363228	5.81187e-07	4.68532e-06
NLRP1	17p13	-0.363304	5.77821e-07	4.66591e-06
SNX24	5q23.2	-0.363778	5.57187e-07	4.52178e-06
ATP6V0B	1p34.1	-0.364049	5.45721e-07	4.43611e-06
SLC25A24	1p13.3	-0.364292	5.35634e-07	4.36505e-06
UNC5A	5q35.2	-0.364364	5.32688e-07	4.34285e-06
CSTA	3q21.1	-0.364794	5.15321e-07	4.21715e-06
KCNQ1	11p15.5-p15.4	-0.364871	5.12265e-07	4.19566e-06
FAM50A	Xq28	-0.364989	5.0766e-07	4.17022e-06
ARHGAP31	3q13.32-q13.33	-0.364997	5.07333e-07	4.16929e-06
MTO1	6q13	-0.365225	4.98482e-07	4.10521e-06
TYROBP	19q13.12	-0.365325	4.94642e-07	4.07703e-06
ARHGAP24	4q21.23-q21.3	-0.365711	4.80147e-07	3.96594e-06
LOXHD1	18q21.1	-0.36589	4.73529e-07	3.91626e-06
CRTAP	3p22.3	-0.365892	4.73446e-07	3.91626e-06
C9ORF47	9q22.1	-0.366349	4.57032e-07	3.79918e-06
S100A8	1q21.3	-0.36666	4.46123e-07	3.72119e-06
POMP	13q12.3	-0.367022	4.33772e-07	3.63061e-06
C2	6p21.33	-0.367079	4.31874e-07	3.62094e-06
PLA2G2F	1p36.12	-0.367165	4.28985e-07	3.60603e-06
PRXL2C	9q22.33	-0.367177	4.2859e-07	3.60582e-06
TPD52L2	20q13.33	-0.367345	4.23054e-07	3.56694e-06
RXRA	9q34.2	-0.367595	4.14905e-07	3.50582e-06
GLB1	3p22.3	-0.368018	4.01455e-07	3.40843e-06
TMEM120A	7q11.23	-0.36855	3.85166e-07	3.27871e-06
VASP	19q13.32	-0.369617	3.54349e-07	3.05238e-06
SGSH	17q25.3	-0.369782	3.49792e-07	3.02248e-06
MLX	17q21.2	-0.370111	3.40901e-07	2.95746e-06
USB1	16q21	-0.370251	3.37173e-07	2.93164e-06
NRGN	11q24.2	-0.370295	3.36012e-07	2.92286e-06
DNAJC7	17q21.2	-0.370443	3.32117e-07	2.89155e-06
MBD2	18q21.2	-0.370575	3.28697e-07	2.8669e-06
SQOR	15q21.1	-0.370592	3.28265e-07	2.8657e-06
ATG7	3p25.3	-0.370749	3.24243e-07	2.83312e-06
CLEC5A	7q34	-0.370892	3.20605e-07	2.80637e-06
NIBAN2	9q34.11	-0.371065	3.16287e-07	2.77743e-06
YWHAZ	8q22.3	-0.371215	3.12559e-07	2.75078e-06
SIRPD	20p13	-0.371216	3.12537e-07	2.75078e-06
NUDT16L2P	3q22.1	-0.371453	3.06764e-07	2.70466e-06
PTPN18	2q21.1	-0.371575	3.03824e-07	2.6836e-06
ERP29	12q24.13	-0.37164	3.02275e-07	2.67112e-06
ARPC4	3p25.3	-0.371787	2.98804e-07	2.64405e-06
SLC25A44	1q22	-0.37187	2.96838e-07	2.62904e-06
PRNP	20p13	-0.372243	2.88239e-07	2.55986e-06
RET	10q11.21	-0.372324	2.86406e-07	2.54707e-06
RPL39L	3q27.3	-0.372344	2.85941e-07	2.54409e-06
SNX17	2p23.3	-0.372465	2.83231e-07	2.52114e-06
PLEC	8q24.3	-0.372517	2.82063e-07	2.51418e-06
PPP1R9B	17q21.33	-0.372588	2.80481e-07	2.50122e-06
KIAA0930	22q13.31	-0.372665	2.78769e-07	2.48709e-06
JDP2	14q24.3	-0.37305	2.70402e-07	2.42132e-06
ATG3	3q13.2	-0.373084	2.69686e-07	2.41602e-06
FCAR	19q13.42	-0.37327	2.65736e-07	2.38502e-06
DPYSL2	8p21.2	-0.373318	2.64724e-07	2.37813e-06
CATSPER1	11q13.1	-0.373491	2.61122e-07	2.35227e-06
GAA	17q25.3	-0.373586	2.59161e-07	2.33785e-06
SEC61B	9q22.33	-0.374224	2.46352e-07	2.23888e-06
GNB2	7q22.1	-0.374293	2.45003e-07	2.22766e-06
RILPL2	12q24.31	-0.375032	2.31009e-07	2.11722e-06
CMTM6	3p22.3	-0.375051	2.30662e-07	2.11504e-06
STX5	11q12.3	-0.375492	2.22678e-07	2.05051e-06
UBC	12q24.3	-0.376032	2.13275e-07	1.97231e-06
LOXL3	2p13.1	-0.376344	2.08019e-07	1.92645e-06
MEIS3P1	17p12	-0.376395	2.07166e-07	1.92129e-06
DNAJA2	16q11.2	-0.376488	2.05627e-07	1.90883e-06
ADGRA2	8p11.23	-0.376969	1.97844e-07	1.84361e-06
CD276	15q24.1	-0.376976	1.97731e-07	1.84344e-06
CLTCL1	22q11.21	-0.377003	1.97313e-07	1.84042e-06
PLA2G2C	1p36.12	-0.377179	1.94538e-07	1.81715e-06
STS	Xp22.31	-0.377227	1.93798e-07	1.8111e-06
PCBP1	2p13.3	-0.377559	1.88685e-07	1.77024e-06
KIF26B	1q44	-0.377892	1.83702e-07	1.73003e-06
MTARC1	1q41	-0.377999	1.8213e-07	1.71855e-06
MAN2B1	19p13.13	-0.378003	1.82069e-07	1.71855e-06
CRELD2	22q13.33	-0.378283	1.78003e-07	1.68123e-06
RAB5C	17q21.2	-0.378346	1.77104e-07	1.67518e-06
FBXL5	4p15.32	-0.378606	1.73437e-07	1.64608e-06
LGALS1	22q13.1	-0.378668	1.7256e-07	1.64096e-06
HSP90B1	12q23.3	-0.378714	1.7192e-07	1.63568e-06
BNIP2	15q22.2	-0.379238	1.64806e-07	1.57801e-06
SERPINB2	18q21.33-q22.1	-0.379375	1.62987e-07	1.56443e-06
MCMBP	10q26.11	-0.379505	1.61274e-07	1.55105e-06
TNFSF10	3q26	-0.379593	1.60131e-07	1.54158e-06
C1ORF115	1q41	-0.379815	1.57278e-07	1.51711e-06
CD63	12q13.2	-0.380156	1.52992e-07	1.48016e-06
B2M	15q21.1	-0.38037	1.50365e-07	1.4591e-06
HK3	5q35.2	-0.380378	1.50263e-07	1.45883e-06
UPK3A	22q13.31	-0.380925	1.43735e-07	1.40244e-06
ZNF438	10p11.23	-0.381131	1.4134e-07	1.38184e-06
COMMD9	11p13	-0.381188	1.40692e-07	1.3762e-06
S100A9	1q21.3	-0.381219	1.40333e-07	1.37337e-06
S100A4	1q21.3	-0.381418	1.3808e-07	1.35404e-06
SYT17	16p12.3	-0.381604	1.36006e-07	1.33774e-06
ADAP1	7p22.3	-0.382474	1.26674e-07	1.25674e-06
SNX22	15q22.31	-0.38271	1.24257e-07	1.23465e-06
SLC11A1	2q35	-0.382838	1.22958e-07	1.22423e-06
HS1BP3	2p24.1	-0.383238	1.18999e-07	1.19151e-06
SRA1	5q31.3	-0.383263	1.18754e-07	1.18968e-06
CMTM7	3p22.3	-0.383351	1.17902e-07	1.18235e-06
RAB2A	8q12.1-q12.2	-0.383378	1.17639e-07	1.18033e-06
CNPY3	6p21.1	-0.383996	1.11828e-07	1.12725e-06
ATP6V1E1	22q11.21	-0.384054	1.11291e-07	1.123e-06
S100P	4p16.1	-0.38418	1.10149e-07	1.11262e-06
S1PR3	9q22.1	-0.384452	1.07712e-07	1.0914e-06
SDHB	1p36.13	-0.384751	1.05091e-07	1.06707e-06
SAT1	Xp22.11	-0.384843	1.04297e-07	1.06011e-06
C2CD2L	11q23.3	-0.385084	1.02249e-07	1.0431e-06
FCGR1B	1p11.2	-0.385148	1.01704e-07	1.03808e-06
DERL2	17p13.2	-0.385266	1.00726e-07	1.02918e-06
C5AR2	19q13.32	-0.386082	9.41589e-08	9.66132e-07
ATP6V0E1	5q35.1	-0.386159	9.35577e-08	9.6047e-07
MTMR14	3p25.3	-0.38645	9.13319e-08	9.40585e-07
ELOVL3	10q24.32	-0.386538	9.06683e-08	9.34747e-07
SEC11A	15q25.2	-0.386883	8.81111e-08	9.11277e-07
MTMR11	1q21.2	-0.387293	8.51623e-08	8.84534e-07
SOWAHD	Xq24	-0.387345	8.4793e-08	8.81169e-07
PLD2	17p13.2	-0.387414	8.43139e-08	8.77125e-07
PTPRE	10q26.2	-0.387515	8.36072e-08	8.71169e-07
CD4	12p13.31	-0.388059	7.99074e-08	8.37544e-07
VIPR1	3p22.1	-0.388111	7.95643e-08	8.34846e-07
C17ORF49	17p13.1	-0.388182	7.909e-08	8.31661e-07
ARMT1	6q25.1	-0.388421	7.75332e-08	8.16614e-07
IGFLR1	19q13.12	-0.388919	7.43775e-08	7.87634e-07
DRAM1	12q23.2	-0.38936	7.16832e-08	7.61986e-07
LILRA2	19q13.4	-0.389388	7.15204e-08	7.61516e-07
ZBTB7B	1q21.3	-0.389519	7.0736e-08	7.53988e-07
SIRPB1	20p13	-0.390063	6.75853e-08	7.23571e-07
EVI2A	17q11.2	-0.390304	6.62351e-08	7.09506e-07
UNC93B1	11q13.2	-0.391139	6.17487e-08	6.67317e-07
PLAAT3	11q12.3-q13.1	-0.39122	6.13262e-08	6.63487e-07
PTPRH	19q13.42	-0.39126	6.11219e-08	6.61755e-07
TSPO	22q13.2	-0.391394	6.04362e-08	6.55679e-07
FCGR1A	1q21.2	-0.391624	5.92758e-08	6.43806e-07
ARPC3	12q24.11	-0.392036	5.72509e-08	6.24599e-07
OLFML2A	9q33.3	-0.392237	5.62884e-08	6.16168e-07
DENND10	10q26.11	-0.392566	5.47477e-08	6.00626e-07
GPSM3	6p21.32	-0.392737	5.39592e-08	5.93338e-07
TICAM2	5q22.3	-0.392737	5.39592e-08	5.93338e-07
KCNK6	19q13.2	-0.39316	5.20631e-08	5.76065e-07
OGDH	7p13	-0.393325	5.13391e-08	5.687e-07
KCNC3	19q13.33	-0.3934	5.1017e-08	5.65453e-07
SMCO4	11q21	-0.39374	4.95668e-08	5.51891e-07
MYOF	10q23.33	-0.393905	4.88762e-08	5.45449e-07
RNF135	17q11.2	-0.394012	4.84353e-08	5.41148e-07
RAB5IF	20q11.23	-0.39443	4.67429e-08	5.25251e-07
APOA2	1q23.3	-0.395146	4.39789e-08	4.97347e-07
ZNF385A	12q13.13	-0.396075	4.06258e-08	4.63734e-07
UPP1	7p12.3	-0.396106	4.0517e-08	4.62762e-07
CFL1	11q13.1	-0.396114	4.0488e-08	4.62703e-07
CCR1	3p21.31	-0.396795	3.81978e-08	4.38589e-07
DNAJB11	3q27.3	-0.396809	3.81499e-08	4.38297e-07
ODF3B	22q13.33	-0.396931	3.7755e-08	4.34272e-07
ZYX	7q34	-0.397261	3.66991e-08	4.23376e-07
NAGA	22q13.2	-0.397389	3.62991e-08	4.19506e-07
EMP3	19q13.33	-0.397439	3.61428e-08	4.18196e-07
CALM3	19q13.32	-0.397554	3.57872e-08	4.15068e-07
RARA	17q21.2	-0.397558	3.57744e-08	4.15068e-07
SLC26A9	1q32.1	-0.397961	3.45565e-08	4.02711e-07
PNPLA1	6p21.31	-0.397964	3.45462e-08	4.02711e-07
MT1X	16q13	-0.398081	3.42005e-08	3.99279e-07
CKAP4	12q23.3	-0.398111	3.41143e-08	3.98512e-07
TMEM150B	19q13.42	-0.398203	3.3845e-08	3.95603e-07
PRKACA	19p13.12	-0.398669	3.25109e-08	3.81612e-07
THEMIS2	1p35.3	-0.398914	3.18314e-08	3.74086e-07
LRRC8C	1p22.2	-0.399054	3.14484e-08	3.70928e-07
1	Xq21.1	-0.399069	3.14087e-08	3.70683e-07
PILRA	7q22.1	-0.399883	2.92738e-08	3.46748e-07
ARF6	14q21.3	-0.40028	2.82825e-08	3.36232e-07
POU2F2	19q13.2	-0.400569	2.75828e-08	3.28918e-07
TIMP1	Xp11.3	-0.400586	2.75428e-08	3.28641e-07
SNX18	5q11.2	-0.400891	2.68217e-08	3.2102e-07
HLA-C	6p21.33	-0.400998	2.65741e-08	3.18644e-07
DEGS1	1q42.11	-0.401145	2.62379e-08	3.14806e-07
P4HB	17q25.3	-0.401709	2.49789e-08	3.01349e-07
DAGLA	11q12.2	-0.401723	2.49484e-08	3.0119e-07
CRISPLD2	16q24.1	-0.401793	2.47974e-08	2.99552e-07
TNFAIP8L3	15q21.2	-0.402506	2.3302e-08	2.85559e-07
SLC37A2	11q24.2	-0.402607	2.30968e-08	2.8358e-07
FTL	19q13.33	-0.402745	2.28202e-08	2.80714e-07
MGST3	1q24.1	-0.402929	2.24557e-08	2.76755e-07
PDIA3	15q15.3	-0.40335	2.1644e-08	2.69135e-07
BRK1	3p25.3	-0.403371	2.16044e-08	2.68814e-07
MS4A6A	11q12.2	-0.403452	2.14505e-08	2.67069e-07
BST1	4p15.32	-0.403457	2.14426e-08	2.67069e-07
FBP1	9q22.32	-0.403747	2.09028e-08	2.6075e-07
LAMP1	13q34	-0.404011	2.04248e-08	2.55606e-07
NETO2	16q12.1	-0.404114	2.02418e-08	2.53641e-07
MIR22HG	17p13.3	-0.404358	1.98111e-08	2.49206e-07
PPIB	15q22.31	-0.404727	1.91798e-08	2.4189e-07
MAP2K1	15q22.31	-0.40594	1.72336e-08	2.20195e-07
SAMHD1	20q11.23	-0.406875	1.58649e-08	2.04314e-07
NUBP1	16p13.13	-0.40689	1.58443e-08	2.04184e-07
NDUFA12	12q22	-0.406901	1.58296e-08	2.0413e-07
CACNA2D3	3p21.1-p14.3	-0.407117	1.5529e-08	2.00652e-07
EVI2B	17q11.2	-0.407267	1.53239e-08	1.98265e-07
FAM20C	7p22.3	-0.407336	1.523e-08	1.97312e-07
ANXA6	5q33.1	-0.407338	1.52275e-08	1.97312e-07
CD1D	1q23.1	-0.407357	1.5202e-08	1.97312e-07
OTULINL	5p15.2	-0.40752	1.49834e-08	1.95452e-07
FLVCR2	14q24.3	-0.407742	1.46908e-08	1.92631e-07
HSPA5	9q33.3	-0.40851	1.37208e-08	1.81994e-07
P2RY2	11q13.4	-0.408811	1.33572e-08	1.77655e-07
BASP1	5p15.1	-0.410303	1.16894e-08	1.57953e-07
CAPZB	1p36.13	-0.410332	1.16588e-08	1.57648e-07
RAB31	18p11.22	-0.410817	1.1162e-08	1.51562e-07
SMAP2	1p34.2	-0.411077	1.09049e-08	1.48589e-07
PLOD3	7q22.1	-0.412175	9.87831e-09	1.35931e-07
CPM	12q15	-0.412192	9.86341e-09	1.35822e-07
PFKFB4	3p21.31	-0.412353	9.72111e-09	1.34242e-07
CYSTM1	5q31.3	-0.413307	8.91809e-09	1.24566e-07
AGTRAP	1p36.22	-0.414184	8.23688e-09	1.16514e-07
SETD7	4q31.1	-0.414257	8.18231e-09	1.15866e-07
IQSEC2	Xp11.22	-0.414299	8.15128e-09	1.15595e-07
TREM1	6p21.1	-0.414881	7.73154e-09	1.10306e-07
CHMP4B	20q11.22	-0.415337	7.41705e-09	1.06521e-07
EVI5	1p22.1	-0.415753	7.14076e-09	1.03448e-07
LTBR	12p13.31	-0.415772	7.12851e-09	1.03347e-07
MT1F	16q13	-0.415781	7.12306e-09	1.03345e-07
ZFP36	19q13.2	-0.416201	6.85473e-09	9.98621e-08
TMEM170B	6p24.2	-0.416247	6.82596e-09	9.95537e-08
IKBIP	12q23.1	-0.417791	5.92552e-09	8.76015e-08
TCN2	22q12.2	-0.418323	5.643e-09	8.40626e-08
HDHD5	22q11.1	-0.418386	5.6105e-09	8.37064e-08
TLDC2	20q11.23	-0.418429	5.58786e-09	8.34325e-08
CHMP2A	19q13.43	-0.418561	5.52046e-09	8.25527e-08
PPARG	3p25.2	-0.419324	5.14552e-09	7.7541e-08
KDELR2	7p22.1	-0.419708	4.96637e-09	7.51899e-08
DGKD	2q37.1	-0.419932	4.86463e-09	7.39948e-08
GABARAP	17p13.1	-0.420566	4.58731e-09	7.03255e-08
SIGLEC9	19q13.3-q13.4	-0.42099	4.41045e-09	6.80425e-08
ADAM9	8p11.22	-0.421068	4.37854e-09	6.7711e-08
ALOX5	10q11.21	-0.421658	4.14493e-09	6.45596e-08
DAP	5p15.2	-0.421802	4.08963e-09	6.39539e-08
ASGR2	17p13.1	-0.421824	4.08124e-09	6.38738e-08
SPCS1	3p21.1	-0.422294	3.90658e-09	6.14861e-08
GLRX	5q15	-0.422522	3.82439e-09	6.03386e-08
ARPC5	1q25.3	-0.423077	3.63146e-09	5.79516e-08
PDXK	21q22.3	-0.423473	3.49922e-09	5.60248e-08
CDA	1p36.12	-0.423522	3.48323e-09	5.58147e-08
SLC66A3	2p25.1	-0.423801	3.39365e-09	5.44689e-08
RNASEK	17p13.1	-0.423937	3.35068e-09	5.38236e-08
HBEGF	5q31.3	-0.42398	3.33691e-09	5.37354e-08
CDK2AP2	11q13.2	-0.424401	3.20786e-09	5.21746e-08
NCF2	1q25.3	-0.424886	3.06489e-09	5.00582e-08
RNF175	4q31.3	-0.426061	2.74408e-09	4.57778e-08
ST3GAL5	2p11.2	-0.426121	2.72847e-09	4.55564e-08
LILRB4	19q13.42	-0.426359	2.66792e-09	4.47371e-08
CYBB	Xp21.1-p11.4	-0.426496	2.63366e-09	4.42768e-08
IRAG1	11p15.4	-0.426552	2.61964e-09	4.41172e-08
CNIH4	1q42.11	-0.426814	2.55565e-09	4.32264e-08
MYDGF	19p13.3	-0.427309	2.43845e-09	4.15326e-08
SLC1A3	5p13.2	-0.428025	2.27844e-09	3.91839e-08
ARPC2	2q35	-0.428144	2.25277e-09	3.87768e-08
LACTB	15q22.2	-0.428385	2.20184e-09	3.80682e-08
DGAT2	11q13.5	-0.428594	2.15846e-09	3.73845e-08
[truncated: 159 more rows]
