# Supplementary material for: Pharmacological inhibition of LSD1 triggers myeloid differentiation by targeting GSE1 oncogenic functions in AML
Source: Oncogene. 2021 Dec 3;41(6):878–94. doi: 10.1038/s41388-021-02123-7 (PMC8830420; doi:10.1038/s41388-021-02123-7)
Supplement: Supplementary file 8 — Table S7 [file 41388_2021_2123_MOESM8_ESM.xlsx]

## Sheet: Spreadsheet 1
Table S7: List of primers for RT-qPCR
Gene	Primer Forward	Primer Reverse
GSE1	CAGGAGAAAGGGTACTACTA	GGGACTGTTGTTCATCTCAT
ITGAM	AACCCCTGGTTCACCTCCT	CATGACATAAGGTCAAGGCTGT
IRF8	GAGGTGGTCCAGGTCTTCG	CGGCCCTGGCTGTTATAG
IFI16	ACAAACCCGAGAAACAATGACC	GCATCTGAGGAGTCCGAAGA
ICAM-1	GGCCTCAGTCAGTGTGA	AACCCCATTCAGCGTCA
IL31RA	CAAAAAACCCAACAAATTGACTCA	CATGTGGCTATACTACTTTCAGCAG
ITGA7	TTCGCTTGCCCGTTGA	ACTCGCTGCCTTGCCTC
LY86	GAAGGAAAGGAGAGCAGATTTAC	TGATAGTAGCATTGGCACAGG
ICAM-4	AGCTCAATTGCAGCAACAGC	CTGTGGGGCGGTTTGTAGG
GAPDH	TCAAGAAGGTGGTGAAGCAGG	ACCAGGAAATGAGCTTGACAAA
ACTB	ATTGGCAATGAGCGGTTC	GGATGCCACAGGACTCCAT

## Sheet: Spreadsheet 2
Table S7: List of primers for ChIP-qPCR
Genomic region	Primer Forward	Primer Reverse
CD86 promoter	ACCTCAGCAACTTCCTCCTC	TGCCCCATCTTGTTTGTGTG
IFIT3 promoter	AAACCCCAAGAGGCAGGAG	AATTCTGGTCTGGAGCCCC
CD48 promoter	TTCCAGAGCCAGACACGAAT	TGTGCTGGGTGGAGAGAAAA
HEXB promoter	CCCTCACCTCTCCTCACATC	TACTGCCTAACCACTGACCG
ICAM-4 promoter	GGTCTCTGTTCCCTCTGTCG	ATTGAGCTGCACTGACTTCC
GFI1b promoter	TCATTGGCTGCTTGTTCACC	GAACTGCAAAGCCTCTCTCG
ICAM-1 promoter	CCTCCCTCGTCAAGATCCAA	GAAATCGGCGTCCTCTCTCT
Negative region (NEG)	AGCTATCTGTCGAGCAGCCAAG	CATTCCCCTCTGTTAGTGGAAGG
